# Supplementary material for: Human uridine 5′-monophosphate synthase stores metabolic potential in inactive biomolecular condensates
Source: J Biol Chem. 2023 Jan 25;299(3):102949. doi: 10.1016/j.jbc.2023.102949 (PMC9978035; doi:10.1016/j.jbc.2023.102949)
Supplement: SAXS [file mmc2.zip]

Archive with 21 entries (21 files):
- FigS10/2wns_Ar.pdb
- FigS10/2wns_Br.pdb
- FigS10/3bvj_Aos.pdb
- FigS10/3bvj_Bos.pdb
- FigS10/cfigori.con
- FigS10/cfigoriP2.con
- FigS10/readme.txt
- FigS10/structure_coverage.fas
- FigS10/trimdim.log
- FigS10/trimdim.pdb
- FigS10/trimdim-1.fit
- FigS10/trimP2.log
- FigS10/trimP2.pdb
- FigS10/trimP2-1.fit
- FigS10/trimP2chainmerge.pdb
- FigS10/trimP2fl.log
- FigS10/trimP2fl.pdb
- FigS10/trimP2fl-1.fit
- FigS10/UMPS_E123Q_167-174s.dat
- FigS10/UMPS_E123Q_167-174s7-89.dat
- FigS10/UMPS_E123Q_167-174strim.dat
