# Supplementary material for: Human uridine 5′-monophosphate synthase stores metabolic potential in inactive biomolecular condensates
Source: J Biol Chem. 2023 Jan 25;299(3):102949. doi: 10.1016/j.jbc.2023.102949 (PMC9978035; doi:10.1016/j.jbc.2023.102949)
Supplement: SAXS [file mmc2.zip › FigS10/2wns_Ar.pdb]

ATOM      1  N   ALA A   7      18.574  38.188 -21.762  1.00 30.46           N  
ATOM      2  CA  ALA A   7      18.600  38.807 -23.135  1.00 28.69           C  
ATOM      3  C   ALA A   7      19.795  39.724 -23.313  1.00 28.28           C  
ATOM      4  O   ALA A   7      19.832  40.560 -24.268  1.00 28.83           O  
ATOM      5  CB  ALA A   7      17.287  39.568 -23.432  1.00 29.53           C  
ATOM      6  N   LEU A   8      20.807  39.548 -22.452  1.00 25.87           N  
ATOM      7  CA  LEU A   8      21.931  40.464 -22.472  1.00 23.90           C  
ATOM      8  C   LEU A   8      22.780  40.321 -23.741  1.00 22.23           C  
ATOM      9  O   LEU A   8      23.280  41.322 -24.236  1.00 21.46           O  
ATOM     10  CB  LEU A   8      22.801  40.348 -21.213  1.00 23.41           C  
ATOM     11  CG  LEU A   8      22.271  40.919 -19.888  1.00 25.46           C  
ATOM     12  CD1 LEU A   8      23.305  40.755 -18.800  1.00 24.73           C  
ATOM     13  CD2 LEU A   8      21.857  42.398 -19.990  1.00 25.06           C  
ATOM     14  N   GLY A   9      22.962  39.097 -24.255  1.00 20.75           N  
ATOM     15  CA  GLY A   9      23.819  38.869 -25.425  1.00 19.90           C  
ATOM     16  C   GLY A   9      23.467  39.788 -26.591  1.00 19.98           C  
ATOM     17  O   GLY A   9      24.302  40.577 -27.043  1.00 19.82           O  
ATOM     18  N   PRO A  10      22.229  39.697 -27.092  1.00 19.63           N  
ATOM     19  CA  PRO A  10      21.752  40.620 -28.139  1.00 19.27           C  
ATOM     20  C   PRO A  10      21.869  42.112 -27.790  1.00 18.45           C  
ATOM     21  O   PRO A  10      22.305  42.894 -28.631  1.00 18.29           O  
ATOM     22  CB  PRO A  10      20.272  40.237 -28.311  1.00 19.48           C  
ATOM     23  CG  PRO A  10      20.245  38.766 -27.938  1.00 20.64           C  
ATOM     24  CD  PRO A  10      21.283  38.595 -26.838  1.00 20.34           C  
ATOM     25  N   LEU A  11      21.516  42.490 -26.571  1.00 17.61           N  
ATOM     26  CA  LEU A  11      21.683  43.876 -26.128  1.00 17.86           C  
ATOM     27  C   LEU A  11      23.132  44.355 -26.239  1.00 17.24           C  
ATOM     28  O   LEU A  11      23.391  45.431 -26.776  1.00 17.11           O  
ATOM     29  CB  LEU A  11      21.193  44.073 -24.690  1.00 18.85           C  
ATOM     30  CG  LEU A  11      21.365  45.487 -24.093  1.00 19.33           C  
ATOM     31  CD1 LEU A  11      20.310  46.406 -24.661  1.00 21.41           C  
ATOM     32  CD2 LEU A  11      21.305  45.456 -22.571  1.00 21.77           C  
ATOM     33  N   VAL A  12      24.068  43.581 -25.716  1.00 15.81           N  
ATOM     34  CA  VAL A  12      25.456  43.980 -25.731  1.00 16.15           C  
ATOM     35  C   VAL A  12      25.977  44.112 -27.199  1.00 16.43           C  
ATOM     36  O   VAL A  12      26.654  45.089 -27.519  1.00 16.21           O  
ATOM     37  CB  VAL A  12      26.299  43.011 -24.898  1.00 15.04           C  
ATOM     38  CG1 VAL A  12      27.785  43.258 -25.039  1.00 17.14           C  
ATOM     39  CG2 VAL A  12      25.919  43.130 -23.443  1.00 17.39           C  
ATOM     40  N   THR A  13      25.665  43.139 -28.053  1.00 16.44           N  
ATOM     41  CA  THR A  13      26.012  43.179 -29.491  1.00 17.57           C  
ATOM     42  C   THR A  13      25.455  44.401 -30.154  1.00 16.32           C  
ATOM     43  O   THR A  13      26.104  45.006 -30.993  1.00 16.96           O  
ATOM     44  CB  THR A  13      25.306  42.034 -30.301  1.00 17.67           C  
ATOM     45  CG2 THR A  13      25.688  42.076 -31.837  1.00 20.24           C  
ATOM     46  OG1 THR A  13      25.667  40.790 -29.758  1.00 21.11           O  
ATOM     47  N   GLY A  14      24.203  44.684 -29.847  1.00 15.96           N  
ATOM     48  CA  GLY A  14      23.502  45.843 -30.367  1.00 16.42           C  
ATOM     49  C   GLY A  14      24.274  47.109 -29.994  1.00 16.25           C  
ATOM     50  O   GLY A  14      24.482  47.999 -30.828  1.00 16.29           O  
ATOM     51  N   LEU A  15      24.732  47.147 -28.749  1.00 16.07           N  
ATOM     52  CA  LEU A  15      25.488  48.287 -28.237  1.00 15.87           C  
ATOM     53  C   LEU A  15      26.825  48.387 -28.949  1.00 15.69           C  
ATOM     54  O   LEU A  15      27.241  49.489 -29.384  1.00 14.95           O  
ATOM     55  CB  LEU A  15      25.636  48.193 -26.709  1.00 15.80           C  
ATOM     56  CG  LEU A  15      24.408  48.477 -25.840  1.00 16.33           C  
ATOM     57  CD1 LEU A  15      24.796  48.233 -24.348  1.00 13.28           C  
ATOM     58  CD2 LEU A  15      23.889  49.890 -26.031  1.00 14.66           C  
ATOM     59  N   TYR A  16      27.470  47.230 -29.139  1.00 15.33           N  
ATOM     60  CA  TYR A  16      28.749  47.195 -29.799  1.00 15.36           C  
ATOM     61  C   TYR A  16      28.606  47.758 -31.192  1.00 14.75           C  
ATOM     62  O   TYR A  16      29.451  48.516 -31.639  1.00 14.04           O  
ATOM     63  CB  TYR A  16      29.329  45.769 -29.882  1.00 15.97           C  
ATOM     64  CG  TYR A  16      30.738  45.792 -30.429  1.00 17.19           C  
ATOM     65  CD1 TYR A  16      31.836  45.873 -29.577  1.00 18.78           C  
ATOM     66  CD2 TYR A  16      30.973  45.790 -31.793  1.00 21.00           C  
ATOM     67  CE1 TYR A  16      33.121  45.942 -30.076  1.00 18.47           C  
ATOM     68  CE2 TYR A  16      32.254  45.835 -32.293  1.00 22.46           C  
ATOM     69  CZ  TYR A  16      33.325  45.925 -31.429  1.00 19.36           C  
ATOM     70  OH  TYR A  16      34.600  45.977 -31.954  1.00 23.76           O  
ATOM     71  N   ASP A  17      27.525  47.387 -31.868  1.00 14.69           N  
ATOM     72  CA  ASP A  17      27.261  47.858 -33.221  1.00 15.27           C  
ATOM     73  C   ASP A  17      26.756  49.317 -33.359  1.00 14.77           C  
ATOM     74  O   ASP A  17      26.572  49.786 -34.481  1.00 13.61           O  
ATOM     75  CB  ASP A  17      26.320  46.896 -33.957  1.00 14.57           C  
ATOM     76  CG  ASP A  17      26.883  45.485 -34.081  1.00 18.15           C  
ATOM     77  OD1 ASP A  17      28.139  45.249 -33.938  1.00 18.80           O  
ATOM     78  OD2 ASP A  17      26.044  44.577 -34.255  1.00 17.64           O1-
ATOM     79  N   VAL A  18      26.553  50.042 -32.260  1.00 15.49           N  
ATOM     80  CA  VAL A  18      26.449  51.506 -32.356  1.00 15.20           C  
ATOM     81  C   VAL A  18      27.695  52.149 -31.759  1.00 15.66           C  
ATOM     82  O   VAL A  18      27.669  53.306 -31.359  1.00 16.20           O  
ATOM     83  CB  VAL A  18      25.163  52.103 -31.777  1.00 16.08           C  
ATOM     84  CG1 VAL A  18      23.971  51.713 -32.612  1.00 18.31           C  
ATOM     85  CG2 VAL A  18      24.958  51.717 -30.321  1.00 14.28           C  
ATOM     86  N   GLN A  19      28.774  51.368 -31.716  1.00 14.63           N  
ATOM     87  CA  GLN A  19      30.108  51.826 -31.292  1.00 14.77           C  
ATOM     88  C   GLN A  19      30.138  52.366 -29.840  1.00 14.41           C  
ATOM     89  O   GLN A  19      30.840  53.342 -29.513  1.00 14.91           O  
ATOM     90  CB  GLN A  19      30.672  52.826 -32.321  1.00 14.80           C  
ATOM     91  CG  GLN A  19      30.803  52.258 -33.756  1.00 13.32           C  
ATOM     92  CD  GLN A  19      29.469  52.245 -34.542  1.00 15.46           C  
ATOM     93  NE2 GLN A  19      29.156  51.112 -35.167  1.00 13.65           N  
ATOM     94  OE1 GLN A  19      28.741  53.224 -34.562  1.00 17.19           O  
ATOM     95  N   ALA A  20      29.410  51.686 -28.966  1.00 12.96           N  
ATOM     96  CA  ALA A  20      29.299  52.087 -27.591  1.00 13.49           C  
ATOM     97  C   ALA A  20      30.603  51.889 -26.845  1.00 13.64           C  
ATOM     98  O   ALA A  20      30.866  52.614 -25.885  1.00 15.13           O  
ATOM     99  CB  ALA A  20      28.146  51.299 -26.861  1.00 13.72           C  
ATOM    100  N   PHE A  21      31.411  50.936 -27.284  1.00 12.93           N  
ATOM    101  CA  PHE A  21      32.646  50.589 -26.578  1.00 13.99           C  
ATOM    102  C   PHE A  21      33.857  51.192 -27.255  1.00 13.98           C  
ATOM    103  O   PHE A  21      34.172  50.874 -28.419  1.00 15.25           O  
ATOM    104  CB  PHE A  21      32.773  49.080 -26.450  1.00 15.25           C  
ATOM    105  CG  PHE A  21      31.562  48.424 -25.848  1.00 15.57           C  
ATOM    106  CD1 PHE A  21      31.316  48.503 -24.490  1.00 19.58           C  
ATOM    107  CD2 PHE A  21      30.653  47.765 -26.645  1.00 17.86           C  
ATOM    108  CE1 PHE A  21      30.207  47.914 -23.937  1.00 21.11           C  
ATOM    109  CE2 PHE A  21      29.546  47.167 -26.111  1.00 17.94           C  
ATOM    110  CZ  PHE A  21      29.306  47.244 -24.751  1.00 19.94           C  
ATOM    111  N   LYS A  22      34.513  52.094 -26.524  1.00 13.29           N  
ATOM    112  CA  LYS A  22      35.697  52.771 -26.968  1.00 13.07           C  
ATOM    113  C   LYS A  22      36.881  52.211 -26.193  1.00 13.40           C  
ATOM    114  O   LYS A  22      36.831  52.062 -24.972  1.00 12.47           O  
ATOM    115  CB  LYS A  22      35.601  54.266 -26.704  1.00 12.44           C  
ATOM    116  CG  LYS A  22      34.228  54.926 -27.078  1.00 13.52           C  
ATOM    117  CD  LYS A  22      33.878  54.866 -28.534  1.00 14.17           C  
ATOM    118  CE  LYS A  22      32.572  55.656 -28.769  1.00 15.22           C  
ATOM    119  NZ  LYS A  22      32.061  55.679 -30.200  1.00 15.74           N1+
ATOM    120  N   PHE A  23      37.942  51.912 -26.912  1.00 13.89           N  
ATOM    121  CA  PHE A  23      39.193  51.473 -26.313  1.00 14.46           C  
ATOM    122  C   PHE A  23      40.231  52.513 -26.700  1.00 15.09           C  
ATOM    123  O   PHE A  23      40.209  53.031 -27.818  1.00 15.47           O  
ATOM    124  CB  PHE A  23      39.577  50.071 -26.809  1.00 15.21           C  
ATOM    125  CG  PHE A  23      38.654  48.990 -26.316  1.00 15.68           C  
ATOM    126  CD1 PHE A  23      38.871  48.385 -25.095  1.00 15.27           C  
ATOM    127  CD2 PHE A  23      37.515  48.636 -27.046  1.00 16.59           C  
ATOM    128  CE1 PHE A  23      38.011  47.401 -24.614  1.00 15.70           C  
ATOM    129  CE2 PHE A  23      36.630  47.665 -26.556  1.00 15.43           C  
ATOM    130  CZ  PHE A  23      36.881  47.050 -25.339  1.00 16.95           C  
ATOM    131  N   GLY A  24      41.106  52.838 -25.758  1.00 15.43           N  
ATOM    132  CA  GLY A  24      42.099  53.880 -25.898  1.00 16.63           C  
ATOM    133  C   GLY A  24      42.537  54.340 -24.508  1.00 17.44           C  
ATOM    134  O   GLY A  24      42.360  53.608 -23.529  1.00 18.57           O  
ATOM    135  N   ASP A  25      43.096  55.536 -24.390  1.00 17.97           N  
ATOM    136  CA  ASP A  25      43.459  56.049 -23.060  1.00 18.11           C  
ATOM    137  C   ASP A  25      42.612  57.244 -22.702  1.00 17.32           C  
ATOM    138  O   ASP A  25      42.744  58.322 -23.298  1.00 16.91           O  
ATOM    139  CB  ASP A  25      44.930  56.431 -22.972  1.00 19.64           C  
ATOM    140  CG  ASP A  25      45.307  56.971 -21.583  1.00 23.14           C  
ATOM    141  OD1 ASP A  25      45.123  56.263 -20.560  1.00 31.03           O  
ATOM    142  OD2 ASP A  25      45.747  58.123 -21.499  1.00 32.32           O1-
ATOM    143  N   PHE A  26      41.774  57.055 -21.687  1.00 15.88           N  
ATOM    144  CA  PHE A  26      40.787  58.053 -21.280  1.00 15.68           C  
ATOM    145  C   PHE A  26      41.012  58.536 -19.837  1.00 14.99           C  
ATOM    146  O   PHE A  26      41.682  57.877 -19.016  1.00 15.83           O  
ATOM    147  CB  PHE A  26      39.368  57.458 -21.386  1.00 14.65           C  
ATOM    148  CG  PHE A  26      39.100  56.763 -22.679  1.00 13.75           C  
ATOM    149  CD1 PHE A  26      38.795  57.494 -23.832  1.00 12.65           C  
ATOM    150  CD2 PHE A  26      39.141  55.384 -22.764  1.00 13.74           C  
ATOM    151  CE1 PHE A  26      38.550  56.875 -25.035  1.00 12.13           C  
ATOM    152  CE2 PHE A  26      38.924  54.753 -23.964  1.00 11.70           C  
ATOM    153  CZ  PHE A  26      38.619  55.511 -25.120  1.00 11.07           C  
ATOM    154  N   VAL A  27      40.445  59.690 -19.534  1.00 14.42           N  
ATOM    155  CA  VAL A  27      40.287  60.101 -18.147  1.00 13.14           C  
ATOM    156  C   VAL A  27      38.807  60.231 -17.853  1.00 14.11           C  
ATOM    157  O   VAL A  27      38.077  60.920 -18.571  1.00 14.07           O  
ATOM    158  CB  VAL A  27      41.017  61.403 -17.851  1.00 13.06           C  
ATOM    159  CG1 VAL A  27      40.765  61.826 -16.407  1.00 11.98           C  
ATOM    160  CG2 VAL A  27      42.525  61.245 -18.130  1.00 10.73           C  
ATOM    161  N   LEU A  28      38.367  59.586 -16.776  1.00 14.55           N  
ATOM    162  CA  LEU A  28      36.950  59.541 -16.433  1.00 15.40           C  
ATOM    163  C   LEU A  28      36.523  60.805 -15.692  1.00 16.35           C  
ATOM    164  O   LEU A  28      37.365  61.603 -15.298  1.00 17.67           O  
ATOM    165  CB  LEU A  28      36.668  58.266 -15.612  1.00 15.25           C  
ATOM    166  CG  LEU A  28      36.993  56.934 -16.320  1.00 12.49           C  
ATOM    167  CD1 LEU A  28      36.528  55.782 -15.467  1.00 14.77           C  
ATOM    168  CD2 LEU A  28      36.423  56.814 -17.692  1.00 13.12           C  
ATOM    169  N   LYS A  29      35.218  60.999 -15.525  1.00 17.19           N  
ATOM    170  CA  LYS A  29      34.686  62.149 -14.751  1.00 18.28           C  
ATOM    171  C   LYS A  29      35.371  62.269 -13.382  1.00 17.68           C  
ATOM    172  O   LYS A  29      35.740  63.367 -12.924  1.00 17.82           O  
ATOM    173  CB  LYS A  29      33.178  61.998 -14.592  1.00 18.35           C  
ATOM    174  CG  LYS A  29      32.405  63.308 -14.436  1.00 21.62           C  
ATOM    175  CD  LYS A  29      30.903  63.030 -14.295  1.00 22.25           C  
ATOM    176  CE  LYS A  29      30.054  63.869 -15.241  1.00 24.37           C  
ATOM    177  NZ  LYS A  29      28.571  63.627 -15.022  1.00 24.03           N1+
ATOM    178  N   SER A  30      35.564  61.120 -12.767  1.00 17.45           N  
ATOM    179  CA  SER A  30      36.144  60.999 -11.438  1.00 17.10           C  
ATOM    180  C   SER A  30      37.656  61.175 -11.417  1.00 17.20           C  
ATOM    181  O   SER A  30      38.277  61.131 -10.354  1.00 17.64           O  
ATOM    182  CB  SER A  30      35.764  59.638 -10.829  1.00 17.83           C  
ATOM    183  OG  SER A  30      36.329  58.542 -11.569  1.00 16.61           O  
ATOM    184  N   GLY A  31      38.261  61.399 -12.575  1.00 17.91           N  
ATOM    185  CA  GLY A  31      39.714  61.612 -12.659  1.00 17.89           C  
ATOM    186  C   GLY A  31      40.550  60.360 -12.831  1.00 17.82           C  
ATOM    187  O   GLY A  31      41.775  60.446 -12.976  1.00 17.40           O  
ATOM    188  N   LEU A  32      39.895  59.198 -12.826  1.00 17.72           N  
ATOM    189  CA  LEU A  32      40.575  57.921 -13.020  1.00 17.43           C  
ATOM    190  C   LEU A  32      40.961  57.755 -14.494  1.00 16.88           C  
ATOM    191  O   LEU A  32      40.149  58.033 -15.393  1.00 15.09           O  
ATOM    192  CB  LEU A  32      39.674  56.762 -12.614  1.00 17.54           C  
ATOM    193  CG  LEU A  32      39.311  56.577 -11.142  1.00 21.08           C  
ATOM    194  CD1 LEU A  32      38.241  55.537 -10.983  1.00 22.12           C  
ATOM    195  CD2 LEU A  32      40.566  56.173 -10.361  1.00 21.11           C  
ATOM    196  N   SER A  33      42.183  57.288 -14.731  1.00 15.99           N  
ATOM    197  CA  SER A  33      42.540  56.765 -16.043  1.00 16.93           C  
ATOM    198  C   SER A  33      41.755  55.498 -16.310  1.00 15.95           C  
ATOM    199  O   SER A  33      41.454  54.759 -15.381  1.00 16.43           O  
ATOM    200  CB  SER A  33      44.045  56.476 -16.160  1.00 17.69           C  
ATOM    201  OG  SER A  33      44.742  57.701 -16.028  1.00 20.85           O  
ATOM    202  N   SER A  34      41.405  55.272 -17.570  1.00 15.25           N  
ATOM    203  CA  SER A  34      40.719  54.048 -17.988  1.00 15.26           C  
ATOM    204  C   SER A  34      41.091  53.676 -19.420  1.00 14.95           C  
ATOM    205  O   SER A  34      41.168  54.563 -20.279  1.00 15.36           O  
ATOM    206  CB  SER A  34      39.195  54.233 -17.866  1.00 15.66           C  
ATOM    207  OG  SER A  34      38.510  53.050 -18.255  1.00 16.69           O  
ATOM    208  N   PRO A  35      41.291  52.366 -19.696  1.00 14.38           N  
ATOM    209  CA  PRO A  35      41.507  51.911 -21.054  1.00 14.92           C  
ATOM    210  C   PRO A  35      40.189  51.738 -21.818  1.00 14.55           C  
ATOM    211  O   PRO A  35      40.221  51.481 -23.026  1.00 16.24           O  
ATOM    212  CB  PRO A  35      42.185  50.549 -20.858  1.00 15.05           C  
ATOM    213  CG  PRO A  35      41.597  50.050 -19.630  1.00 14.52           C  
ATOM    214  CD  PRO A  35      41.510  51.261 -18.738  1.00 14.88           C  
ATOM    215  N   ILE A  36      39.053  51.896 -21.143  1.00 13.95           N  
ATOM    216  CA  ILE A  36      37.769  51.679 -21.785  1.00 12.99           C  
ATOM    217  C   ILE A  36      36.805  52.778 -21.448  1.00 12.43           C  
ATOM    218  O   ILE A  36      36.813  53.323 -20.357  1.00 11.66           O  
ATOM    219  CB  ILE A  36      37.152  50.279 -21.430  1.00 12.99           C  
ATOM    220  CG1 ILE A  36      35.891  50.003 -22.253  1.00 15.13           C  
ATOM    221  CG2 ILE A  36      36.829  50.153 -19.917  1.00 13.34           C  
ATOM    222  CD1 ILE A  36      35.400  48.508 -22.151  1.00 15.17           C  
ATOM    223  N   TYR A  37      35.950  53.112 -22.403  1.00 12.99           N  
ATOM    224  CA  TYR A  37      34.925  54.095 -22.160  1.00 13.36           C  
ATOM    225  C   TYR A  37      33.646  53.651 -22.843  1.00 13.65           C  
ATOM    226  O   TYR A  37      33.674  53.290 -24.000  1.00 14.03           O  
ATOM    227  CB  TYR A  37      35.365  55.448 -22.718  1.00 13.40           C  
ATOM    228  CG  TYR A  37      34.505  56.583 -22.270  1.00 14.71           C  
ATOM    229  CD1 TYR A  37      34.675  57.143 -21.001  1.00 14.53           C  
ATOM    230  CD2 TYR A  37      33.490  57.091 -23.092  1.00 13.27           C  
ATOM    231  CE1 TYR A  37      33.917  58.172 -20.578  1.00 14.52           C  
ATOM    232  CE2 TYR A  37      32.705  58.130 -22.655  1.00 15.53           C  
ATOM    233  CZ  TYR A  37      32.924  58.662 -21.402  1.00 16.10           C  
ATOM    234  OH  TYR A  37      32.173  59.699 -20.953  1.00 19.10           O  
ATOM    235  N   ILE A  38      32.537  53.667 -22.103  1.00 12.54           N  
ATOM    236  CA  ILE A  38      31.273  53.214 -22.632  1.00 13.63           C  
ATOM    237  C   ILE A  38      30.403  54.420 -22.874  1.00 13.94           C  
ATOM    238  O   ILE A  38      30.059  55.126 -21.944  1.00 15.33           O  
ATOM    239  CB  ILE A  38      30.603  52.175 -21.725  1.00 13.71           C  
ATOM    240  CG1 ILE A  38      31.521  50.957 -21.558  1.00 12.57           C  
ATOM    241  CG2 ILE A  38      29.272  51.695 -22.344  1.00 13.44           C  
ATOM    242  CD1 ILE A  38      32.580  51.079 -20.478  1.00 13.71           C  
ATOM    243  N   ASP A  39      30.024  54.634 -24.128  1.00 15.15           N  
ATOM    244  CA  ASP A  39      29.266  55.814 -24.537  1.00 14.95           C  
ATOM    245  C   ASP A  39      27.935  55.399 -25.166  1.00 15.27           C  
ATOM    246  O   ASP A  39      27.922  54.825 -26.260  1.00 15.05           O  
ATOM    247  CB  ASP A  39      30.138  56.597 -25.536  1.00 15.70           C  
ATOM    248  CG  ASP A  39      29.508  57.900 -26.013  1.00 17.73           C  
ATOM    249  OD1 ASP A  39      28.462  58.301 -25.494  1.00 19.99           O  
ATOM    250  OD2 ASP A  39      30.075  58.529 -26.945  1.00 21.60           O1-
ATOM    251  N   LEU A  40      26.823  55.684 -24.490  1.00 14.15           N  
ATOM    252  CA  LEU A  40      25.507  55.277 -24.990  1.00 15.65           C  
ATOM    253  C   LEU A  40      24.837  56.352 -25.829  1.00 15.83           C  
ATOM    254  O   LEU A  40      23.676  56.201 -26.228  1.00 17.46           O  
ATOM    255  CB  LEU A  40      24.590  54.786 -23.843  1.00 15.97           C  
ATOM    256  CG  LEU A  40      25.190  53.705 -22.922  1.00 16.41           C  
ATOM    257  CD1 LEU A  40      24.172  53.188 -21.897  1.00 20.78           C  
ATOM    258  CD2 LEU A  40      25.770  52.523 -23.683  1.00 17.41           C  
ATOM    259  N   ARG A  41      25.544  57.424 -26.153  1.00 16.79           N  
ATOM    260  CA  ARG A  41      24.912  58.501 -26.946  1.00 18.02           C  
ATOM    261  C   ARG A  41      24.429  58.030 -28.298  1.00 17.95           C  
ATOM    262  O   ARG A  41      23.458  58.575 -28.852  1.00 19.23           O  
ATOM    263  CB  ARG A  41      25.854  59.691 -27.109  1.00 18.11           C  
ATOM    264  CG  ARG A  41      25.954  60.524 -25.860  1.00 17.78           C  
ATOM    265  CD  ARG A  41      26.947  61.649 -26.026  1.00 18.31           C  
ATOM    266  NE  ARG A  41      28.333  61.163 -26.194  1.00 17.34           N  
ATOM    267  CZ  ARG A  41      29.360  61.964 -26.432  1.00 18.10           C  
ATOM    268  NH1 ARG A  41      29.177  63.273 -26.508  1.00 17.98           N1+
ATOM    269  NH2 ARG A  41      30.583  61.464 -26.594  1.00 20.44           N  
ATOM    270  N   GLY A  42      25.089  57.005 -28.826  1.00 17.79           N  
ATOM    271  CA  GLY A  42      24.754  56.431 -30.132  1.00 17.81           C  
ATOM    272  C   GLY A  42      23.475  55.629 -30.240  1.00 17.63           C  
ATOM    273  O   GLY A  42      23.040  55.331 -31.347  1.00 17.84           O  
ATOM    274  N   ILE A  43      22.862  55.276 -29.110  1.00 16.63           N  
ATOM    275  CA  ILE A  43      21.685  54.458 -29.151  1.00 16.54           C  
ATOM    276  C   ILE A  43      20.551  55.191 -29.861  1.00 16.30           C  
ATOM    277  O   ILE A  43      19.683  54.533 -30.443  1.00 16.46           O  
ATOM    278  CB  ILE A  43      21.170  53.976 -27.757  1.00 16.78           C  
ATOM    279  CG1 ILE A  43      20.718  55.149 -26.906  1.00 16.83           C  
ATOM    280  CG2 ILE A  43      22.231  53.148 -27.026  1.00 17.81           C  
ATOM    281  CD1 ILE A  43      20.245  54.730 -25.539  1.00 21.53           C  
ATOM    282  N   VAL A  44      20.563  56.522 -29.816  1.00 15.76           N  
ATOM    283  CA  VAL A  44      19.482  57.331 -30.429  1.00 16.82           C  
ATOM    284  C   VAL A  44      19.444  57.261 -31.963  1.00 16.33           C  
ATOM    285  O   VAL A  44      18.456  57.665 -32.601  1.00 15.61           O  
ATOM    286  CB  VAL A  44      19.572  58.818 -29.999  1.00 17.33           C  
ATOM    287  CG1 VAL A  44      19.357  58.956 -28.474  1.00 18.17           C  
ATOM    288  CG2 VAL A  44      20.874  59.453 -30.460  1.00 17.67           C  
ATOM    289  N   SER A  45      20.521  56.736 -32.523  1.00 16.59           N  
ATOM    290  CA  SER A  45      20.647  56.506 -33.939  1.00 17.99           C  
ATOM    291  C   SER A  45      20.014  55.192 -34.376  1.00 18.04           C  
ATOM    292  O   SER A  45      19.781  55.023 -35.576  1.00 17.84           O  
ATOM    293  CB  SER A  45      22.128  56.532 -34.359  1.00 18.09           C  
ATOM    294  OG  SER A  45      22.776  55.310 -34.031  1.00 20.49           O  
ATOM    295  N   ARG A  46      19.730  54.291 -33.425  1.00 18.16           N  
ATOM    296  CA  ARG A  46      19.145  52.967 -33.722  1.00 19.69           C  
ATOM    297  C   ARG A  46      17.847  52.746 -32.906  1.00 20.15           C  
ATOM    298  O   ARG A  46      17.863  52.260 -31.772  1.00 17.73           O  
ATOM    299  CB  ARG A  46      20.170  51.855 -33.525  1.00 20.19           C  
ATOM    300  CG  ARG A  46      20.088  50.726 -34.598  1.00 23.10           C  
ATOM    301  CD  ARG A  46      21.448  50.099 -34.909  1.00 23.03           C  
ATOM    302  NE  ARG A  46      22.167  50.781 -35.980  1.00 24.21           N  
ATOM    303  CZ  ARG A  46      23.482  50.740 -36.144  1.00 25.52           C  
ATOM    304  NH1 ARG A  46      24.252  50.050 -35.317  1.00 23.20           N1+
ATOM    305  NH2 ARG A  46      24.048  51.405 -37.147  1.00 29.87           N  
ATOM    306  N   PRO A  47      16.718  53.162 -33.487  1.00 21.28           N  
ATOM    307  CA  PRO A  47      15.427  53.248 -32.834  1.00 22.50           C  
ATOM    308  C   PRO A  47      15.057  52.030 -31.994  1.00 23.12           C  
ATOM    309  O   PRO A  47      14.644  52.178 -30.838  1.00 24.10           O  
ATOM    310  CB  PRO A  47      14.476  53.414 -34.023  1.00 22.90           C  
ATOM    311  CG  PRO A  47      15.271  54.147 -34.996  1.00 21.62           C  
ATOM    312  CD  PRO A  47      16.621  53.585 -34.900  1.00 22.02           C  
ATOM    313  N  AARG A  48      15.209  50.841 -32.568  0.50 23.79           N  
ATOM    314  N  BARG A  48      15.259  50.846 -32.545  0.50 23.52           N  
ATOM    315  CA AARG A  48      14.917  49.596 -31.855  0.50 24.19           C  
ATOM    316  CA BARG A  48      14.898  49.614 -31.864  0.50 23.66           C  
ATOM    317  C  AARG A  48      15.818  49.394 -30.641  0.50 23.67           C  
ATOM    318  C  BARG A  48      15.854  49.239 -30.715  0.50 23.40           C  
ATOM    319  O  AARG A  48      15.331  49.010 -29.570  0.50 23.73           O  
ATOM    320  O  BARG A  48      15.438  48.567 -29.766  0.50 23.51           O  
ATOM    321  CB AARG A  48      14.998  48.377 -32.779  0.50 24.69           C  
ATOM    322  CB BARG A  48      14.750  48.497 -32.893  0.50 24.03           C  
ATOM    323  CG AARG A  48      13.641  48.007 -33.416  0.50 26.89           C  
ATOM    324  CG BARG A  48      13.789  48.920 -34.036  0.50 24.44           C  
ATOM    325  CD AARG A  48      13.700  46.731 -34.273  0.50 28.59           C  
ATOM    326  CD BARG A  48      13.490  47.826 -35.058  0.50 24.75           C  
ATOM    327  NE AARG A  48      14.274  46.974 -35.601  0.50 29.70           N  
ATOM    328  NE BARG A  48      13.183  48.360 -36.390  0.50 24.22           N  
ATOM    329  CZ AARG A  48      15.453  46.515 -35.996  0.50 29.00           C  
ATOM    330  CZ BARG A  48      12.168  49.169 -36.662  0.50 23.14           C  
ATOM    331  NH1AARG A  48      16.167  45.771 -35.167  0.50 29.09           N1+
ATOM    332  NH2AARG A  48      15.906  46.782 -37.215  0.50 29.51           N  
ATOM    333  NH1BARG A  48      11.370  49.561 -35.704  0.50 23.23           N1+
ATOM    334  NH2BARG A  48      11.964  49.609 -37.891  0.50 22.90           N  
ATOM    335  N   LEU A  49      17.112  49.671 -30.796  1.00 22.76           N  
ATOM    336  CA  LEU A  49      18.051  49.560 -29.674  1.00 21.68           C  
ATOM    337  C   LEU A  49      17.683  50.523 -28.536  1.00 21.36           C  
ATOM    338  O   LEU A  49      17.794  50.178 -27.346  1.00 21.23           O  
ATOM    339  CB  LEU A  49      19.482  49.818 -30.137  1.00 21.30           C  
ATOM    340  CG  LEU A  49      20.595  49.700 -29.084  1.00 21.72           C  
ATOM    341  CD1 LEU A  49      20.634  48.318 -28.470  1.00 21.49           C  
ATOM    342  CD2 LEU A  49      21.932  50.054 -29.691  1.00 22.84           C  
ATOM    343  N   LEU A  50      17.282  51.744 -28.882  1.00 20.73           N  
ATOM    344  CA  LEU A  50      16.889  52.717 -27.865  1.00 21.04           C  
ATOM    345  C   LEU A  50      15.693  52.174 -27.114  1.00 21.18           C  
ATOM    346  O   LEU A  50      15.623  52.262 -25.889  1.00 20.74           O  
ATOM    347  CB  LEU A  50      16.516  54.065 -28.510  1.00 20.90           C  
ATOM    348  CG  LEU A  50      15.841  55.139 -27.657  1.00 20.91           C  
ATOM    349  CD1 LEU A  50      16.725  55.564 -26.502  1.00 22.27           C  
ATOM    350  CD2 LEU A  50      15.400  56.370 -28.517  1.00 24.32           C  
ATOM    351  N   SER A  51      14.738  51.621 -27.861  1.00 21.93           N  
ATOM    352  CA  SER A  51      13.597  50.956 -27.260  1.00 22.91           C  
ATOM    353  C   SER A  51      13.967  49.766 -26.394  1.00 22.12           C  
ATOM    354  O   SER A  51      13.414  49.598 -25.314  1.00 22.78           O  
ATOM    355  CB  SER A  51      12.630  50.520 -28.343  1.00 23.11           C  
ATOM    356  OG  SER A  51      12.225  51.680 -29.028  1.00 27.57           O  
ATOM    357  N   GLN A  52      14.888  48.943 -26.849  1.00 21.97           N  
ATOM    358  CA  GLN A  52      15.277  47.792 -26.060  1.00 22.05           C  
ATOM    359  C   GLN A  52      15.881  48.240 -24.758  1.00 20.78           C  
ATOM    360  O   GLN A  52      15.568  47.682 -23.723  1.00 20.32           O  
ATOM    361  CB  GLN A  52      16.270  46.906 -26.776  1.00 22.59           C  
ATOM    362  CG  GLN A  52      15.698  46.119 -27.901  1.00 26.55           C  
ATOM    363  CD  GLN A  52      16.807  45.636 -28.811  1.00 30.72           C  
ATOM    364  NE2 GLN A  52      16.517  45.522 -30.112  1.00 33.04           N  
ATOM    365  OE1 GLN A  52      17.923  45.365 -28.343  1.00 32.83           O  
ATOM    366  N   VAL A  53      16.762  49.237 -24.816  1.00 19.98           N  
ATOM    367  CA  VAL A  53      17.393  49.773 -23.612  1.00 18.70           C  
ATOM    368  C   VAL A  53      16.359  50.362 -22.654  1.00 18.84           C  
ATOM    369  O   VAL A  53      16.399  50.074 -21.466  1.00 17.84           O  
ATOM    370  CB  VAL A  53      18.504  50.787 -23.955  1.00 18.91           C  
ATOM    371  CG1 VAL A  53      19.038  51.472 -22.715  1.00 17.43           C  
ATOM    372  CG2 VAL A  53      19.606  50.072 -24.684  1.00 17.23           C  
ATOM    373  N   ALA A  54      15.389  51.111 -23.177  1.00 19.50           N  
ATOM    374  CA  ALA A  54      14.324  51.669 -22.350  1.00 19.66           C  
ATOM    375  C   ALA A  54      13.574  50.542 -21.652  1.00 19.55           C  
ATOM    376  O   ALA A  54      13.309  50.613 -20.447  1.00 18.57           O  
ATOM    377  CB  ALA A  54      13.337  52.528 -23.205  1.00 20.27           C  
ATOM    378  N   ASP A  55      13.253  49.502 -22.420  1.00 20.18           N  
ATOM    379  CA  ASP A  55      12.474  48.376 -21.901  1.00 20.52           C  
ATOM    380  C   ASP A  55      13.202  47.661 -20.770  1.00 18.69           C  
ATOM    381  O   ASP A  55      12.624  47.429 -19.715  1.00 17.05           O  
ATOM    382  CB  ASP A  55      12.138  47.374 -22.999  1.00 21.67           C  
ATOM    383  CG  ASP A  55      11.464  46.110 -22.445  1.00 25.99           C  
ATOM    384  OD1 ASP A  55      10.244  46.169 -22.167  1.00 30.42           O  
ATOM    385  OD2 ASP A  55      12.174  45.071 -22.259  1.00 32.52           O1-
ATOM    386  N   ILE A  56      14.451  47.294 -20.997  1.00 17.74           N  
ATOM    387  CA  ILE A  56      15.149  46.503 -20.000  1.00 16.93           C  
ATOM    388  C   ILE A  56      15.376  47.303 -18.709  1.00 16.72           C  
ATOM    389  O   ILE A  56      15.326  46.756 -17.601  1.00 16.70           O  
ATOM    390  CB  ILE A  56      16.429  45.890 -20.567  1.00 16.70           C  
ATOM    391  CG1 ILE A  56      16.960  44.815 -19.641  1.00 17.61           C  
ATOM    392  CG2 ILE A  56      17.510  46.940 -20.828  1.00 16.48           C  
ATOM    393  CD1 ILE A  56      17.910  43.896 -20.365  1.00 18.84           C  
ATOM    394  N   LEU A  57      15.619  48.609 -18.847  1.00 16.72           N  
ATOM    395  CA  LEU A  57      15.725  49.496 -17.672  1.00 16.31           C  
ATOM    396  C   LEU A  57      14.451  49.442 -16.839  1.00 16.15           C  
ATOM    397  O   LEU A  57      14.485  49.234 -15.629  1.00 15.00           O  
ATOM    398  CB  LEU A  57      16.008  50.941 -18.104  1.00 16.18           C  
ATOM    399  CG  LEU A  57      17.463  51.191 -18.540  1.00 16.92           C  
ATOM    400  CD1 LEU A  57      17.585  52.524 -19.296  1.00 15.72           C  
ATOM    401  CD2 LEU A  57      18.389  51.119 -17.320  1.00 15.63           C  
ATOM    402  N   PHE A  58      13.331  49.646 -17.507  1.00 15.48           N  
ATOM    403  CA  PHE A  58      12.045  49.584 -16.851  1.00 15.64           C  
ATOM    404  C   PHE A  58      11.745  48.224 -16.236  1.00 15.15           C  
ATOM    405  O   PHE A  58      11.277  48.145 -15.097  1.00 14.65           O  
ATOM    406  CB  PHE A  58      10.935  49.947 -17.823  1.00 15.69           C  
ATOM    407  CG  PHE A  58       9.603  50.111 -17.160  1.00 16.40           C  
ATOM    408  CD1 PHE A  58       9.402  51.109 -16.224  1.00 18.91           C  
ATOM    409  CD2 PHE A  58       8.536  49.285 -17.488  1.00 20.52           C  
ATOM    410  CE1 PHE A  58       8.159  51.275 -15.622  1.00 20.10           C  
ATOM    411  CE2 PHE A  58       7.292  49.443 -16.886  1.00 20.47           C  
ATOM    412  CZ  PHE A  58       7.109  50.421 -15.957  1.00 20.66           C  
ATOM    413  N   GLN A  59      12.031  47.170 -16.986  1.00 15.26           N  
ATOM    414  CA  GLN A  59      11.808  45.813 -16.516  1.00 16.52           C  
ATOM    415  C   GLN A  59      12.645  45.521 -15.278  1.00 15.30           C  
ATOM    416  O   GLN A  59      12.172  44.844 -14.342  1.00 14.61           O  
ATOM    417  CB  GLN A  59      12.106  44.808 -17.632  1.00 16.75           C  
ATOM    418  CG  GLN A  59      11.088  44.880 -18.801  1.00 22.49           C  
ATOM    419  CD  GLN A  59       9.654  44.595 -18.390  1.00 27.44           C  
ATOM    420  NE2 GLN A  59       9.470  43.550 -17.590  1.00 29.44           N  
ATOM    421  OE1 GLN A  59       8.714  45.318 -18.780  1.00 31.92           O  
ATOM    422  N   THR A  60      13.846  46.105 -15.239  1.00 14.50           N  
ATOM    423  CA  THR A  60      14.733  45.966 -14.071  1.00 14.22           C  
ATOM    424  C   THR A  60      14.075  46.579 -12.815  1.00 14.34           C  
ATOM    425  O   THR A  60      14.053  45.957 -11.754  1.00 14.49           O  
ATOM    426  CB  THR A  60      16.135  46.561 -14.363  1.00 14.17           C  
ATOM    427  CG2 THR A  60      17.087  46.390 -13.140  1.00 12.78           C  
ATOM    428  OG1 THR A  60      16.698  45.898 -15.511  1.00 12.66           O  
ATOM    429  N   ALA A  61      13.483  47.764 -12.956  1.00 14.86           N  
ATOM    430  CA  ALA A  61      12.762  48.439 -11.866  1.00 14.82           C  
ATOM    431  C   ALA A  61      11.541  47.638 -11.415  1.00 15.53           C  
ATOM    432  O   ALA A  61      11.288  47.480 -10.210  1.00 15.54           O  
ATOM    433  CB  ALA A  61      12.336  49.846 -12.301  1.00 14.59           C  
ATOM    434  N   GLN A  62      10.779  47.130 -12.378  1.00 16.78           N  
ATOM    435  CA  GLN A  62       9.628  46.308 -12.055  1.00 18.31           C  
ATOM    436  C   GLN A  62       9.993  44.992 -11.354  1.00 18.79           C  
ATOM    437  O   GLN A  62       9.414  44.660 -10.314  1.00 18.53           O  
ATOM    438  CB  GLN A  62       8.797  46.063 -13.289  1.00 18.71           C  
ATOM    439  CG  GLN A  62       8.207  47.332 -13.815  1.00 21.65           C  
ATOM    440  CD  GLN A  62       6.907  47.090 -14.530  1.00 28.78           C  
ATOM    441  NE2 GLN A  62       6.919  46.162 -15.482  1.00 31.71           N  
ATOM    442  OE1 GLN A  62       5.886  47.720 -14.214  1.00 34.30           O  
ATOM    443  N   ASN A  63      10.983  44.285 -11.880  1.00 19.61           N  
ATOM    444  CA  ASN A  63      11.480  43.064 -11.242  1.00 19.77           C  
ATOM    445  C   ASN A  63      11.914  43.286  -9.778  1.00 19.70           C  
ATOM    446  O   ASN A  63      11.819  42.382  -8.957  1.00 19.37           O  
ATOM    447  CB  ASN A  63      12.653  42.474 -12.030  1.00 20.54           C  
ATOM    448  CG  ASN A  63      12.252  41.907 -13.372  1.00 20.82           C  
ATOM    449  ND2 ASN A  63      13.242  41.660 -14.204  1.00 27.12           N  
ATOM    450  OD1 ASN A  63      11.085  41.757 -13.685  1.00 24.90           O  
ATOM    451  N   ALA A  64      12.398  44.490  -9.463  1.00 18.35           N  
ATOM    452  CA  ALA A  64      12.865  44.822  -8.127  1.00 17.77           C  
ATOM    453  C   ALA A  64      11.701  45.057  -7.169  1.00 16.80           C  
ATOM    454  O   ALA A  64      11.896  45.106  -5.967  1.00 16.65           O  
ATOM    455  CB  ALA A  64      13.748  46.065  -8.173  1.00 16.63           C  
ATOM    456  N   GLY A  65      10.509  45.278  -7.714  1.00 16.38           N  
ATOM    457  CA  GLY A  65       9.320  45.455  -6.922  1.00 17.18           C  
ATOM    458  C   GLY A  65       9.220  46.803  -6.236  1.00 17.67           C  
ATOM    459  O   GLY A  65       8.579  46.918  -5.201  1.00 19.80           O  
ATOM    460  N   ILE A  66       9.848  47.829  -6.799  1.00 17.72           N  
ATOM    461  CA  ILE A  66       9.941  49.123  -6.127  1.00 17.38           C  
ATOM    462  C   ILE A  66       8.732  50.001  -6.472  1.00 17.74           C  
ATOM    463  O   ILE A  66       7.960  49.683  -7.367  1.00 17.14           O  
ATOM    464  CB  ILE A  66      11.270  49.842  -6.448  1.00 18.37           C  
ATOM    465  CG1 ILE A  66      11.483  49.986  -7.962  1.00 18.49           C  
ATOM    466  CG2 ILE A  66      12.447  49.072  -5.819  1.00 19.23           C  
ATOM    467  CD1 ILE A  66      12.624  50.968  -8.335  1.00 18.43           C  
ATOM    468  N   SER A  67       8.556  51.080  -5.718  1.00 16.74           N  
ATOM    469  CA  SER A  67       7.460  52.009  -5.937  1.00 15.88           C  
ATOM    470  C   SER A  67       8.021  53.395  -6.252  1.00 15.08           C  
ATOM    471  O   SER A  67       9.018  53.828  -5.676  1.00 14.04           O  
ATOM    472  CB  SER A  67       6.583  52.062  -4.689  1.00 16.09           C  
ATOM    473  OG  SER A  67       6.072  50.768  -4.378  1.00 17.58           O  
ATOM    474  N   PHE A  68       7.392  54.078  -7.195  1.00 13.68           N  
ATOM    475  CA  PHE A  68       7.789  55.406  -7.574  1.00 14.14           C  
ATOM    476  C   PHE A  68       6.595  56.071  -8.250  1.00 14.46           C  
ATOM    477  O   PHE A  68       5.816  55.398  -8.919  1.00 14.59           O  
ATOM    478  CB  PHE A  68       9.004  55.406  -8.521  1.00 14.82           C  
ATOM    479  CG  PHE A  68       8.896  54.456  -9.688  1.00 15.18           C  
ATOM    480  CD1 PHE A  68       8.370  54.877 -10.906  1.00 17.01           C  
ATOM    481  CD2 PHE A  68       9.336  53.146  -9.569  1.00 16.83           C  
ATOM    482  CE1 PHE A  68       8.257  53.991 -11.959  1.00 18.56           C  
ATOM    483  CE2 PHE A  68       9.237  52.269 -10.614  1.00 16.62           C  
ATOM    484  CZ  PHE A  68       8.704  52.684 -11.818  1.00 18.37           C  
ATOM    485  N   ASP A  69       6.500  57.378  -8.101  1.00 14.75           N  
ATOM    486  CA  ASP A  69       5.445  58.189  -8.737  1.00 15.46           C  
ATOM    487  C   ASP A  69       5.897  58.907 -10.032  1.00 15.35           C  
ATOM    488  O   ASP A  69       5.073  59.303 -10.861  1.00 13.67           O  
ATOM    489  CB  ASP A  69       4.991  59.242  -7.724  1.00 15.98           C  
ATOM    490  CG  ASP A  69       4.522  58.617  -6.421  1.00 18.12           C  
ATOM    491  OD1 ASP A  69       3.578  57.809  -6.520  1.00 21.79           O  
ATOM    492  OD2 ASP A  69       5.089  58.921  -5.333  1.00 17.42           O1-
ATOM    493  N   THR A  70       7.207  59.095 -10.176  1.00 15.12           N  
ATOM    494  CA  THR A  70       7.773  59.891 -11.260  1.00 14.63           C  
ATOM    495  C   THR A  70       9.216  59.420 -11.491  1.00 14.25           C  
ATOM    496  O   THR A  70       9.782  58.666 -10.699  1.00 14.09           O  
ATOM    497  CB  THR A  70       7.687  61.435 -10.906  1.00 15.62           C  
ATOM    498  CG2 THR A  70       8.553  61.755  -9.665  1.00 13.74           C  
ATOM    499  OG1 THR A  70       8.076  62.251 -12.036  1.00 16.56           O  
ATOM    500  N   VAL A  71       9.795  59.869 -12.595  1.00 14.61           N  
ATOM    501  CA  VAL A  71      11.078  59.386 -13.061  1.00 14.61           C  
ATOM    502  C   VAL A  71      11.900  60.577 -13.517  1.00 15.15           C  
ATOM    503  O   VAL A  71      11.350  61.499 -14.149  1.00 14.52           O  
ATOM    504  CB  VAL A  71      10.899  58.430 -14.260  1.00 14.43           C  
ATOM    505  CG1 VAL A  71      12.266  58.052 -14.905  1.00 12.08           C  
ATOM    506  CG2 VAL A  71      10.129  57.185 -13.851  1.00 15.35           C  
ATOM    507  N   CYS A  72      13.193  60.556 -13.173  1.00 14.70           N  
ATOM    508  CA  CYS A  72      14.153  61.556 -13.647  1.00 15.48           C  
ATOM    509  C   CYS A  72      15.417  60.920 -14.213  1.00 14.94           C  
ATOM    510  O   CYS A  72      16.067  60.087 -13.551  1.00 16.30           O  
ATOM    511  CB  CYS A  72      14.505  62.523 -12.508  1.00 15.82           C  
ATOM    512  SG  CYS A  72      15.531  63.971 -12.991  1.00 18.40           S  
ATOM    513  N   GLY A  73      15.808  61.341 -15.415  1.00 13.59           N  
ATOM    514  CA  GLY A  73      17.094  60.947 -15.958  1.00 13.50           C  
ATOM    515  C   GLY A  73      18.289  61.744 -15.471  1.00 11.97           C  
ATOM    516  O   GLY A  73      18.222  62.945 -15.286  1.00 12.81           O  
ATOM    517  N   VAL A  74      19.417  61.108 -15.262  1.00 12.20           N  
ATOM    518  CA  VAL A  74      20.607  61.891 -14.950  1.00 11.93           C  
ATOM    519  C   VAL A  74      21.129  62.519 -16.252  1.00 12.50           C  
ATOM    520  O   VAL A  74      21.341  61.790 -17.222  1.00 12.35           O  
ATOM    521  CB  VAL A  74      21.733  61.045 -14.368  1.00 12.24           C  
ATOM    522  CG1 VAL A  74      22.920  61.957 -14.105  1.00 13.05           C  
ATOM    523  CG2 VAL A  74      21.288  60.322 -13.065  1.00 11.10           C  
ATOM    524  N   PRO A  75      21.303  63.873 -16.305  1.00 13.24           N  
ATOM    525  CA  PRO A  75      21.765  64.561 -17.539  1.00 13.01           C  
ATOM    526  C   PRO A  75      23.133  64.087 -17.920  1.00 13.07           C  
ATOM    527  O   PRO A  75      23.908  63.801 -16.991  1.00 14.44           O  
ATOM    528  CB  PRO A  75      21.817  66.029 -17.122  1.00 13.14           C  
ATOM    529  CG  PRO A  75      20.860  66.128 -16.046  1.00 12.83           C  
ATOM    530  CD  PRO A  75      20.862  64.852 -15.298  1.00 12.90           C  
ATOM    531  N   TYR A  76      23.457  63.911 -19.212  1.00 12.22           N  
ATOM    532  CA  TYR A  76      22.582  64.146 -20.383  1.00 12.78           C  
ATOM    533  C   TYR A  76      22.120  62.862 -21.127  1.00 13.05           C  
ATOM    534  O   TYR A  76      21.005  62.803 -21.709  1.00 11.41           O  
ATOM    535  CB  TYR A  76      23.360  64.989 -21.415  1.00 12.96           C  
ATOM    536  CG  TYR A  76      23.626  66.425 -20.975  1.00 15.30           C  
ATOM    537  CD1 TYR A  76      22.575  67.312 -20.779  1.00 19.13           C  
ATOM    538  CD2 TYR A  76      24.920  66.880 -20.752  1.00 20.69           C  
ATOM    539  CE1 TYR A  76      22.797  68.631 -20.349  1.00 21.33           C  
ATOM    540  CE2 TYR A  76      25.169  68.198 -20.329  1.00 21.79           C  
ATOM    541  CZ  TYR A  76      24.102  69.067 -20.134  1.00 23.23           C  
ATOM    542  OH  TYR A  76      24.317  70.353 -19.707  1.00 23.47           O  
ATOM    543  N   THR A  77      22.999  61.871 -21.186  1.00 13.11           N  
ATOM    544  CA  THR A  77      22.793  60.699 -22.053  1.00 14.38           C  
ATOM    545  C   THR A  77      21.524  59.928 -21.687  1.00 14.20           C  
ATOM    546  O   THR A  77      20.786  59.458 -22.574  1.00 15.34           O  
ATOM    547  CB  THR A  77      24.042  59.767 -22.011  1.00 14.80           C  
ATOM    548  CG2 THR A  77      23.894  58.578 -22.960  1.00 14.14           C  
ATOM    549  OG1 THR A  77      25.195  60.520 -22.405  1.00 17.59           O  
ATOM    550  N   ALA A  78      21.237  59.835 -20.389  1.00 13.77           N  
ATOM    551  CA  ALA A  78      20.056  59.104 -19.912  1.00 14.02           C  
ATOM    552  C   ALA A  78      18.716  59.803 -20.218  1.00 14.27           C  
ATOM    553  O   ALA A  78      17.635  59.185 -20.053  1.00 14.08           O  
ATOM    554  CB  ALA A  78      20.166  58.866 -18.443  1.00 13.92           C  
ATOM    555  N   LEU A  79      18.767  61.076 -20.621  1.00 14.12           N  
ATOM    556  CA  LEU A  79      17.525  61.863 -20.765  1.00 13.82           C  
ATOM    557  C   LEU A  79      16.524  61.238 -21.725  1.00 13.55           C  
ATOM    558  O   LEU A  79      15.356  61.101 -21.396  1.00 14.15           O  
ATOM    559  CB  LEU A  79      17.810  63.345 -21.091  1.00 14.27           C  
ATOM    560  CG  LEU A  79      18.533  64.157 -19.973  1.00 14.84           C  
ATOM    561  CD1 LEU A  79      19.051  65.489 -20.503  1.00 14.38           C  
ATOM    562  CD2 LEU A  79      17.638  64.421 -18.785  1.00 15.51           C  
ATOM    563  N   PRO A  80      16.957  60.858 -22.933  1.00 13.74           N  
ATOM    564  CA  PRO A  80      15.987  60.198 -23.840  1.00 13.23           C  
ATOM    565  C   PRO A  80      15.460  58.846 -23.333  1.00 13.60           C  
ATOM    566  O   PRO A  80      14.317  58.492 -23.588  1.00 12.70           O  
ATOM    567  CB  PRO A  80      16.776  60.004 -25.140  1.00 13.18           C  
ATOM    568  CG  PRO A  80      17.902  60.879 -25.047  1.00 14.59           C  
ATOM    569  CD  PRO A  80      18.223  61.152 -23.605  1.00 13.31           C  
ATOM    570  N   LEU A  81      16.290  58.115 -22.594  1.00 13.63           N  
ATOM    571  CA  LEU A  81      15.873  56.844 -22.010  1.00 13.62           C  
ATOM    572  C   LEU A  81      14.737  57.019 -21.024  1.00 13.09           C  
ATOM    573  O   LEU A  81      13.756  56.285 -21.076  1.00 13.26           O  
ATOM    574  CB  LEU A  81      17.075  56.135 -21.342  1.00 13.90           C  
ATOM    575  CG  LEU A  81      18.270  55.905 -22.264  1.00 15.36           C  
ATOM    576  CD1 LEU A  81      19.457  55.204 -21.551  1.00 16.05           C  
ATOM    577  CD2 LEU A  81      17.817  55.107 -23.488  1.00 20.30           C  
ATOM    578  N   ALA A  82      14.847  58.030 -20.154  1.00 12.45           N  
ATOM    579  CA  ALA A  82      13.790  58.390 -19.245  1.00 11.44           C  
ATOM    580  C   ALA A  82      12.517  58.758 -20.012  1.00 11.89           C  
ATOM    581  O   ALA A  82      11.410  58.341 -19.654  1.00 10.73           O  
ATOM    582  CB  ALA A  82      14.220  59.565 -18.368  1.00 11.34           C  
ATOM    583  N   THR A  83      12.689  59.523 -21.067  1.00 11.11           N  
ATOM    584  CA  THR A  83      11.544  59.958 -21.867  1.00 11.73           C  
ATOM    585  C   THR A  83      10.772  58.789 -22.490  1.00 12.15           C  
ATOM    586  O   THR A  83       9.525  58.786 -22.505  1.00 12.95           O  
ATOM    587  CB  THR A  83      11.985  60.953 -22.961  1.00 11.30           C  
ATOM    588  CG2 THR A  83      10.778  61.371 -23.844  1.00  9.11           C  
ATOM    589  OG1 THR A  83      12.546  62.098 -22.322  1.00 12.61           O  
ATOM    590  N   VAL A  84      11.495  57.835 -23.041  1.00 12.99           N  
ATOM    591  CA  VAL A  84      10.878  56.656 -23.684  1.00 13.34           C  
ATOM    592  C   VAL A  84      10.156  55.813 -22.625  1.00 13.89           C  
ATOM    593  O   VAL A  84       8.986  55.454 -22.793  1.00 13.37           O  
ATOM    594  CB  VAL A  84      11.915  55.821 -24.492  1.00 12.97           C  
ATOM    595  CG1 VAL A  84      11.317  54.485 -25.005  1.00 13.90           C  
ATOM    596  CG2 VAL A  84      12.450  56.632 -25.690  1.00 13.53           C  
ATOM    597  N   ILE A  85      10.839  55.551 -21.516  1.00 13.16           N  
ATOM    598  CA  ILE A  85      10.220  54.861 -20.384  1.00 13.99           C  
ATOM    599  C   ILE A  85       8.917  55.545 -19.937  1.00 14.19           C  
ATOM    600  O   ILE A  85       7.906  54.882 -19.719  1.00 14.19           O  
ATOM    601  CB  ILE A  85      11.202  54.774 -19.198  1.00 13.20           C  
ATOM    602  CG1 ILE A  85      12.321  53.823 -19.553  1.00 12.91           C  
ATOM    603  CG2 ILE A  85      10.509  54.291 -17.941  1.00 16.34           C  
ATOM    604  CD1 ILE A  85      13.518  53.873 -18.572  1.00 10.73           C  
ATOM    605  N   CYS A  86       8.941  56.866 -19.827  1.00 13.47           N  
ATOM    606  CA  CYS A  86       7.807  57.563 -19.295  1.00 13.63           C  
ATOM    607  C   CYS A  86       6.685  57.610 -20.306  1.00 13.67           C  
ATOM    608  O   CYS A  86       5.530  57.545 -19.939  1.00 13.14           O  
ATOM    609  CB  CYS A  86       8.173  58.980 -18.875  1.00 13.33           C  
ATOM    610  SG  CYS A  86       9.115  59.032 -17.319  1.00 15.81           S  
ATOM    611  N   SER A  87       7.047  57.737 -21.566  1.00 14.02           N  
ATOM    612  CA  SER A  87       6.060  57.844 -22.645  1.00 15.14           C  
ATOM    613  C   SER A  87       5.377  56.468 -22.859  1.00 16.15           C  
ATOM    614  O   SER A  87       4.168  56.378 -22.971  1.00 16.67           O  
ATOM    615  CB  SER A  87       6.779  58.253 -23.922  1.00 14.79           C  
ATOM    616  OG  SER A  87       5.862  58.432 -24.989  1.00 18.64           O  
ATOM    617  N   THR A  88       6.186  55.410 -22.925  1.00 17.19           N  
ATOM    618  CA  THR A  88       5.693  54.029 -23.092  1.00 17.79           C  
ATOM    619  C   THR A  88       4.792  53.595 -21.921  1.00 17.74           C  
ATOM    620  O   THR A  88       3.717  53.075 -22.137  1.00 17.27           O  
ATOM    621  CB  THR A  88       6.868  53.049 -23.249  1.00 17.81           C  
ATOM    622  CG2 THR A  88       6.397  51.602 -23.183  1.00 19.27           C  
ATOM    623  OG1 THR A  88       7.486  53.276 -24.518  1.00 19.42           O  
ATOM    624  N   ASN A  89       5.210  53.844 -20.691  1.00 17.60           N  
ATOM    625  CA  ASN A  89       4.442  53.423 -19.510  1.00 18.17           C  
ATOM    626  C   ASN A  89       3.518  54.474 -18.861  1.00 18.72           C  
ATOM    627  O   ASN A  89       2.950  54.236 -17.792  1.00 18.64           O  
ATOM    628  CB  ASN A  89       5.440  52.878 -18.489  1.00 18.17           C  
ATOM    629  CG  ASN A  89       6.263  51.794 -19.077  1.00 18.03           C  
ATOM    630  ND2 ASN A  89       5.684  50.619 -19.198  1.00 16.60           N  
ATOM    631  OD1 ASN A  89       7.385  52.022 -19.508  1.00 18.53           O  
ATOM    632  N   GLN A  90       3.392  55.650 -19.475  1.00 19.52           N  
ATOM    633  CA  GLN A  90       2.480  56.687 -18.980  1.00 20.69           C  
ATOM    634  C   GLN A  90       2.836  57.189 -17.567  1.00 19.27           C  
ATOM    635  O   GLN A  90       1.993  57.262 -16.683  1.00 19.19           O  
ATOM    636  CB  GLN A  90       1.018  56.196 -19.037  1.00 21.66           C  
ATOM    637  CG  GLN A  90       0.628  55.526 -20.357  1.00 26.68           C  
ATOM    638  CD  GLN A  90       0.065  56.487 -21.386  1.00 33.01           C  
ATOM    639  NE2 GLN A  90      -1.055  56.094 -22.021  1.00 37.18           N  
ATOM    640  OE1 GLN A  90       0.624  57.566 -21.623  1.00 38.08           O  
ATOM    641  N   ILE A  91       4.095  57.551 -17.374  1.00 17.43           N  
ATOM    642  CA  ILE A  91       4.586  58.017 -16.087  1.00 17.09           C  
ATOM    643  C   ILE A  91       4.965  59.482 -16.204  1.00 16.38           C  
ATOM    644  O   ILE A  91       5.585  59.883 -17.166  1.00 17.44           O  
ATOM    645  CB  ILE A  91       5.825  57.235 -15.662  1.00 16.30           C  
ATOM    646  CG1 ILE A  91       5.540  55.743 -15.710  1.00 18.07           C  
ATOM    647  CG2 ILE A  91       6.275  57.619 -14.264  1.00 17.10           C  
ATOM    648  CD1 ILE A  91       6.815  54.890 -15.600  1.00 14.70           C  
ATOM    649  N   PRO A  92       4.569  60.296 -15.238  1.00 16.50           N  
ATOM    650  CA  PRO A  92       5.054  61.674 -15.254  1.00 16.00           C  
ATOM    651  C   PRO A  92       6.581  61.730 -15.136  1.00 16.03           C  
ATOM    652  O   PRO A  92       7.192  60.874 -14.481  1.00 15.96           O  
ATOM    653  CB  PRO A  92       4.377  62.295 -14.026  1.00 15.79           C  
ATOM    654  CG  PRO A  92       3.129  61.465 -13.830  1.00 17.24           C  
ATOM    655  CD  PRO A  92       3.502  60.085 -14.243  1.00 16.56           C  
ATOM    656  N   MET A  93       7.181  62.714 -15.806  1.00 14.76           N  
ATOM    657  CA  MET A  93       8.628  62.856 -15.844  1.00 13.96           C  
ATOM    658  C   MET A  93       9.095  64.171 -15.247  1.00 13.35           C  
ATOM    659  O   MET A  93       8.464  65.194 -15.423  1.00 11.42           O  
ATOM    660  CB  MET A  93       9.077  62.772 -17.306  1.00 13.70           C  
ATOM    661  CG  MET A  93      10.579  62.675 -17.528  1.00 14.00           C  
ATOM    662  SD  MET A  93      10.976  62.281 -19.235  1.00 14.78           S  
ATOM    663  CE  MET A  93      10.140  63.598 -20.159  1.00 13.25           C  
ATOM    664  N   LEU A  94      10.256  64.146 -14.598  1.00 12.15           N  
ATOM    665  CA  LEU A  94      10.944  65.362 -14.219  1.00 14.05           C  
ATOM    666  C   LEU A  94      12.225  65.502 -15.052  1.00 14.61           C  
ATOM    667  O   LEU A  94      12.816  64.509 -15.459  1.00 15.20           O  
ATOM    668  CB  LEU A  94      11.332  65.334 -12.750  1.00 13.46           C  
ATOM    669  CG  LEU A  94      10.185  65.163 -11.750  1.00 13.87           C  
ATOM    670  CD1 LEU A  94      10.794  65.046 -10.365  1.00 11.28           C  
ATOM    671  CD2 LEU A  94       9.164  66.286 -11.783  1.00 15.34           C  
ATOM    672  N   ILE A  95      12.621  66.741 -15.299  1.00 15.50           N  
ATOM    673  CA  ILE A  95      13.847  67.046 -16.024  1.00 16.14           C  
ATOM    674  C   ILE A  95      14.753  67.963 -15.207  1.00 16.06           C  
ATOM    675  O   ILE A  95      14.387  69.077 -14.851  1.00 15.33           O  
ATOM    676  CB  ILE A  95      13.542  67.701 -17.363  1.00 16.72           C  
ATOM    677  CG1 ILE A  95      12.857  66.718 -18.311  1.00 16.44           C  
ATOM    678  CG2 ILE A  95      14.856  68.177 -18.011  1.00 17.94           C  
ATOM    679  CD1 ILE A  95      12.540  67.308 -19.690  1.00 19.60           C  
ATOM    680  N   ARG A  96      15.942  67.474 -14.891  1.00 17.11           N  
ATOM    681  CA  ARG A  96      16.962  68.303 -14.308  1.00 18.73           C  
ATOM    682  C   ARG A  96      17.681  69.110 -15.415  1.00 20.12           C  
ATOM    683  O   ARG A  96      18.290  68.534 -16.317  1.00 21.13           O  
ATOM    684  CB  ARG A  96      17.964  67.431 -13.529  1.00 19.03           C  
ATOM    685  CG  ARG A  96      18.741  68.250 -12.578  1.00 21.93           C  
ATOM    686  CD  ARG A  96      19.994  67.628 -12.121  1.00 24.28           C  
ATOM    687  NE  ARG A  96      20.917  68.683 -11.742  1.00 26.04           N  
ATOM    688  CZ  ARG A  96      22.163  68.462 -11.373  1.00 28.11           C  
ATOM    689  NH1 ARG A  96      22.641  67.220 -11.349  1.00 29.78           N1+
ATOM    690  NH2 ARG A  96      22.937  69.486 -11.038  1.00 28.62           N  
ATOM    691  N   ARG A  97      17.602  70.438 -15.365  1.00 20.98           N  
ATOM    692  CA  ARG A  97      18.237  71.287 -16.389  1.00 21.80           C  
ATOM    693  C   ARG A  97      19.661  71.588 -15.924  1.00 21.52           C  
ATOM    694  O   ARG A  97      19.835  72.290 -14.937  1.00 23.20           O  
ATOM    695  CB  ARG A  97      17.476  72.602 -16.552  1.00 22.65           C  
ATOM    696  CG  ARG A  97      16.094  72.485 -17.230  1.00 23.65           C  
ATOM    697  CD  ARG A  97      16.135  72.721 -18.742  1.00 25.94           C  
ATOM    698  NE  ARG A  97      16.890  71.701 -19.491  1.00 27.14           N  
ATOM    699  CZ  ARG A  97      16.340  70.698 -20.180  1.00 28.64           C  
ATOM    700  NH1 ARG A  97      15.016  70.548 -20.209  1.00 26.97           N1+
ATOM    701  NH2 ARG A  97      17.114  69.839 -20.852  1.00 28.00           N  
ATOM    702  N   LYS A  98      20.659  71.077 -16.631  1.00 20.64           N  
ATOM    703  CA  LYS A  98      22.061  71.335 -16.288  1.00 20.12           C  
ATOM    704  C   LYS A  98      22.819  72.306 -17.224  1.00 18.91           C  
ATOM    705  O   LYS A  98      24.019  72.590 -17.048  1.00 17.51           O  
ATOM    706  CB  LYS A  98      22.815  70.022 -16.232  1.00 21.07           C  
ATOM    707  CG  LYS A  98      23.571  69.888 -14.940  1.00 24.13           C  
ATOM    708  CD  LYS A  98      24.702  68.911 -15.005  1.00 27.25           C  
ATOM    709  CE  LYS A  98      25.558  69.092 -13.752  1.00 29.20           C  
ATOM    710  NZ  LYS A  98      26.487  67.976 -13.455  1.00 31.27           N1+
ATOM    711  N   GLU A  99      22.127  72.805 -18.229  1.00 17.23           N  
ATOM    712  CA  GLU A  99      22.809  73.453 -19.348  1.00 17.23           C  
ATOM    713  C   GLU A  99      23.360  74.839 -18.994  1.00 15.90           C  
ATOM    714  O   GLU A  99      24.226  75.348 -19.695  1.00 17.21           O  
ATOM    715  CB  GLU A  99      21.874  73.530 -20.565  1.00 17.17           C  
ATOM    716  CG  GLU A  99      21.513  72.123 -21.087  1.00 19.52           C  
ATOM    717  CD  GLU A  99      20.276  71.510 -20.415  1.00 21.45           C  
ATOM    718  OE1 GLU A  99      19.694  72.159 -19.477  1.00 23.03           O  
ATOM    719  OE2 GLU A  99      19.912  70.370 -20.821  1.00 20.56           O1-
ATOM    720  N   THR A 100      22.849  75.437 -17.921  1.00 14.93           N  
ATOM    721  CA  THR A 100      23.353  76.718 -17.432  1.00 13.98           C  
ATOM    722  C   THR A 100      24.022  76.561 -16.086  1.00 14.29           C  
ATOM    723  O   THR A 100      24.257  77.539 -15.368  1.00 13.25           O  
ATOM    724  CB  THR A 100      22.251  77.802 -17.374  1.00 14.04           C  
ATOM    725  CG2 THR A 100      21.702  78.071 -18.787  1.00 13.81           C  
ATOM    726  OG1 THR A 100      21.203  77.396 -16.492  1.00 12.25           O  
ATOM    727  N   LYS A 101      24.377  75.322 -15.780  1.00 14.63           N  
ATOM    728  CA  LYS A 101      25.042  74.997 -14.536  1.00 15.48           C  
ATOM    729  C   LYS A 101      24.463  75.786 -13.349  1.00 15.05           C  
ATOM    730  O   LYS A 101      23.251  75.739 -13.123  1.00 15.85           O  
ATOM    731  CB  LYS A 101      26.550  75.183 -14.752  1.00 15.23           C  
ATOM    732  CG  LYS A 101      27.106  74.298 -15.900  1.00 17.61           C  
ATOM    733  CD  LYS A 101      28.660  74.366 -15.965  1.00 17.24           C  
ATOM    734  CE  LYS A 101      29.273  73.531 -17.131  1.00 17.59           C  
ATOM    735  NZ  LYS A 101      30.776  73.715 -17.111  1.00 21.34           N1+
ATOM    736  N   ASP A 102      25.309  76.529 -12.632  1.00 15.09           N  
ATOM    737  CA  ASP A 102      24.919  77.311 -11.422  1.00 14.64           C  
ATOM    738  C   ASP A 102      24.950  78.818 -11.673  1.00 14.56           C  
ATOM    739  O   ASP A 102      25.166  79.624 -10.742  1.00 14.68           O  
ATOM    740  CB  ASP A 102      25.874  76.959 -10.265  1.00 13.89           C  
ATOM    741  CG  ASP A 102      27.304  77.317 -10.577  1.00 14.82           C  
ATOM    742  OD1 ASP A 102      27.572  77.793 -11.713  1.00 13.24           O  
ATOM    743  OD2 ASP A 102      28.206  77.120  -9.707  1.00 14.15           O1-
ATOM    744  N   TYR A 103      24.763  79.211 -12.939  1.00 14.27           N  
ATOM    745  CA  TYR A 103      24.794  80.626 -13.350  1.00 13.69           C  
ATOM    746  C   TYR A 103      23.408  81.234 -13.125  1.00 14.41           C  
ATOM    747  O   TYR A 103      22.428  80.775 -13.692  1.00 13.93           O  
ATOM    748  CB  TYR A 103      25.242  80.789 -14.830  1.00 12.62           C  
ATOM    749  CG  TYR A 103      26.501  80.025 -15.194  1.00 13.31           C  
ATOM    750  CD1 TYR A 103      27.621  80.064 -14.363  1.00 13.52           C  
ATOM    751  CD2 TYR A 103      26.569  79.243 -16.352  1.00 13.76           C  
ATOM    752  CE1 TYR A 103      28.758  79.343 -14.665  1.00 13.17           C  
ATOM    753  CE2 TYR A 103      27.736  78.511 -16.674  1.00 14.85           C  
ATOM    754  CZ  TYR A 103      28.820  78.576 -15.812  1.00 14.06           C  
ATOM    755  OH  TYR A 103      29.968  77.869 -16.047  1.00 17.19           O  
ATOM    756  N   GLY A 104      23.339  82.273 -12.299  1.00 14.08           N  
ATOM    757  CA  GLY A 104      22.086  82.880 -11.929  1.00 14.40           C  
ATOM    758  C   GLY A 104      21.305  82.084 -10.908  1.00 14.20           C  
ATOM    759  O   GLY A 104      21.856  81.288 -10.143  1.00 13.11           O  
ATOM    760  N   THR A 105      20.006  82.298 -10.889  1.00 14.31           N  
ATOM    761  CA  THR A 105      19.188  81.784  -9.794  1.00 14.97           C  
ATOM    762  C   THR A 105      17.938  81.026 -10.258  1.00 15.89           C  
ATOM    763  O   THR A 105      17.079  80.684  -9.431  1.00 15.59           O  
ATOM    764  CB  THR A 105      18.731  82.907  -8.863  1.00 14.82           C  
ATOM    765  CG2 THR A 105      19.906  83.672  -8.265  1.00 15.96           C  
ATOM    766  OG1 THR A 105      17.867  83.786  -9.585  1.00 14.78           O  
ATOM    767  N   LYS A 106      17.834  80.746 -11.552  1.00 16.87           N  
ATOM    768  CA  LYS A 106      16.699  79.966 -12.054  1.00 18.63           C  
ATOM    769  C   LYS A 106      16.726  78.559 -11.464  1.00 19.21           C  
ATOM    770  O   LYS A 106      17.789  77.922 -11.311  1.00 16.65           O  
ATOM    771  CB  LYS A 106      16.675  79.882 -13.576  1.00 18.82           C  
ATOM    772  CG  LYS A 106      15.327  79.387 -14.126  1.00 21.42           C  
ATOM    773  CD  LYS A 106      15.445  78.824 -15.518  1.00 26.08           C  
ATOM    774  CE  LYS A 106      15.508  79.902 -16.568  1.00 27.89           C  
ATOM    775  NZ  LYS A 106      15.798  79.296 -17.930  1.00 28.32           N1+
ATOM    776  N   ARG A 107      15.531  78.077 -11.153  1.00 21.20           N  
ATOM    777  CA  ARG A 107      15.384  76.798 -10.484  1.00 23.38           C  
ATOM    778  C   ARG A 107      15.606  75.601 -11.428  1.00 24.53           C  
ATOM    779  O   ARG A 107      15.153  75.577 -12.557  1.00 26.49           O  
ATOM    780  CB  ARG A 107      14.057  76.750  -9.698  1.00 23.85           C  
ATOM    781  CG  ARG A 107      13.982  77.770  -8.527  1.00 26.64           C  
ATOM    782  CD  ARG A 107      15.401  78.095  -7.960  1.00 29.57           C  
ATOM    783  NE  ARG A 107      15.435  78.882  -6.729  1.00 31.36           N  
ATOM    784  CZ  ARG A 107      16.557  79.382  -6.205  1.00 32.17           C  
ATOM    785  NH1 ARG A 107      17.722  79.207  -6.823  1.00 29.28           N1+
ATOM    786  NH2 ARG A 107      16.505  80.093  -5.078  1.00 32.37           N  
ATOM    787  N   LEU A 108      16.332  74.620 -10.917  1.00 24.80           N  
ATOM    788  CA  LEU A 108      16.947  73.570 -11.723  1.00 25.45           C  
ATOM    789  C   LEU A 108      16.023  72.427 -12.222  1.00 24.66           C  
ATOM    790  O   LEU A 108      16.395  71.729 -13.166  1.00 24.66           O  
ATOM    791  CB  LEU A 108      18.119  72.947 -10.917  1.00 25.70           C  
ATOM    792  CG  LEU A 108      19.298  73.825 -10.478  1.00 25.68           C  
ATOM    793  CD1 LEU A 108      20.341  73.008  -9.708  1.00 23.32           C  
ATOM    794  CD2 LEU A 108      19.936  74.575 -11.691  1.00 26.98           C  
ATOM    795  N   VAL A 109      14.853  72.222 -11.607  1.00 23.50           N  
ATOM    796  CA  VAL A 109      14.026  71.028 -11.900  1.00 22.70           C  
ATOM    797  C   VAL A 109      12.680  71.333 -12.563  1.00 22.21           C  
ATOM    798  O   VAL A 109      11.859  72.042 -12.012  1.00 22.98           O  
ATOM    799  CB  VAL A 109      13.786  70.198 -10.628  1.00 22.61           C  
ATOM    800  CG1 VAL A 109      12.969  68.907 -10.937  1.00 20.62           C  
ATOM    801  CG2 VAL A 109      15.131  69.845  -9.961  1.00 22.85           C  
ATOM    802  N   GLU A 110      12.441  70.768 -13.734  1.00 22.00           N  
ATOM    803  CA  GLU A 110      11.180  71.011 -14.470  1.00 22.16           C  
ATOM    804  C   GLU A 110      10.226  69.823 -14.257  1.00 21.78           C  
ATOM    805  O   GLU A 110      10.677  68.695 -14.048  1.00 21.96           O  
ATOM    806  CB  GLU A 110      11.463  71.188 -15.982  1.00 22.89           C  
ATOM    807  CG  GLU A 110      11.964  72.583 -16.433  1.00 25.44           C  
ATOM    808  CD  GLU A 110      12.422  72.644 -17.914  1.00 27.91           C  
ATOM    809  OE1 GLU A 110      12.237  71.657 -18.680  1.00 29.91           O  
ATOM    810  OE2 GLU A 110      12.973  73.692 -18.325  1.00 30.17           O1-
ATOM    811  N   GLY A 111       8.922  70.088 -14.321  1.00 21.10           N  
ATOM    812  CA  GLY A 111       7.862  69.084 -14.151  1.00 20.43           C  
ATOM    813  C   GLY A 111       7.058  69.305 -12.871  1.00 19.09           C  
ATOM    814  O   GLY A 111       7.237  70.293 -12.185  1.00 18.61           O  
ATOM    815  N   THR A 112       6.143  68.404 -12.554  1.00 18.86           N  
ATOM    816  CA  THR A 112       5.310  68.590 -11.365  1.00 18.57           C  
ATOM    817  C   THR A 112       6.044  68.000 -10.157  1.00 18.27           C  
ATOM    818  O   THR A 112       6.289  66.809 -10.118  1.00 19.14           O  
ATOM    819  CB  THR A 112       3.961  67.951 -11.532  1.00 18.61           C  
ATOM    820  CG2 THR A 112       3.125  68.119 -10.238  1.00 18.63           C  
ATOM    821  OG1 THR A 112       3.310  68.619 -12.607  1.00 15.69           O  
ATOM    822  N   ILE A 113       6.416  68.860  -9.214  1.00 18.32           N  
ATOM    823  CA  ILE A 113       7.119  68.457  -8.005  1.00 18.79           C  
ATOM    824  C   ILE A 113       6.104  68.521  -6.856  1.00 19.60           C  
ATOM    825  O   ILE A 113       5.716  69.605  -6.433  1.00 19.49           O  
ATOM    826  CB  ILE A 113       8.296  69.429  -7.705  1.00 19.15           C  
ATOM    827  CG1 ILE A 113       9.294  69.482  -8.884  1.00 18.79           C  
ATOM    828  CG2 ILE A 113       9.010  69.055  -6.406  1.00 19.66           C  
ATOM    829  CD1 ILE A 113      10.349  70.591  -8.730  1.00 18.08           C  
ATOM    830  N   ASN A 114       5.663  67.354  -6.391  1.00 19.79           N  
ATOM    831  CA  ASN A 114       4.764  67.232  -5.227  1.00 19.93           C  
ATOM    832  C   ASN A 114       5.592  66.626  -4.120  1.00 19.85           C  
ATOM    833  O   ASN A 114       5.859  65.426  -4.139  1.00 18.31           O  
ATOM    834  CB  ASN A 114       3.614  66.299  -5.513  1.00 19.56           C  
ATOM    835  CG  ASN A 114       2.700  66.811  -6.610  1.00 21.06           C  
ATOM    836  ND2 ASN A 114       2.163  65.886  -7.386  1.00 20.87           N  
ATOM    837  OD1 ASN A 114       2.474  68.010  -6.752  1.00 19.81           O  
ATOM    838  N   PRO A 115       6.027  67.448  -3.167  1.00 20.13           N  
ATOM    839  CA  PRO A 115       6.877  66.970  -2.082  1.00 20.25           C  
ATOM    840  C   PRO A 115       6.303  65.723  -1.430  1.00 20.25           C  
ATOM    841  O   PRO A 115       5.106  65.686  -1.186  1.00 19.34           O  
ATOM    842  CB  PRO A 115       6.867  68.148  -1.104  1.00 20.99           C  
ATOM    843  CG  PRO A 115       6.711  69.330  -1.970  1.00 21.05           C  
ATOM    844  CD  PRO A 115       5.817  68.905  -3.105  1.00 20.88           C  
ATOM    845  N   GLY A 116       7.137  64.705  -1.170  1.00 19.73           N  
ATOM    846  CA  GLY A 116       6.637  63.441  -0.587  1.00 19.29           C  
ATOM    847  C   GLY A 116       6.526  62.312  -1.603  1.00 19.08           C  
ATOM    848  O   GLY A 116       6.591  61.132  -1.247  1.00 19.99           O  
ATOM    849  N   GLU A 117       6.371  62.664  -2.876  1.00 17.92           N  
ATOM    850  CA  GLU A 117       6.364  61.664  -3.935  1.00 16.90           C  
ATOM    851  C   GLU A 117       7.773  61.105  -4.118  1.00 15.14           C  
ATOM    852  O   GLU A 117       8.748  61.758  -3.760  1.00 15.23           O  
ATOM    853  CB  GLU A 117       5.842  62.235  -5.245  1.00 17.37           C  
ATOM    854  CG  GLU A 117       4.323  62.402  -5.273  1.00 19.07           C  
ATOM    855  CD  GLU A 117       3.793  62.852  -6.610  1.00 23.98           C  
ATOM    856  OE1 GLU A 117       4.598  63.097  -7.544  1.00 28.58           O  
ATOM    857  OE2 GLU A 117       2.562  62.957  -6.759  1.00 25.15           O1-
ATOM    858  N   THR A 118       7.833  59.887  -4.654  1.00 14.24           N  
ATOM    859  CA  THR A 118       9.059  59.180  -4.906  1.00 13.87           C  
ATOM    860  C   THR A 118       9.460  59.308  -6.381  1.00 13.66           C  
ATOM    861  O   THR A 118       8.643  59.103  -7.299  1.00 14.81           O  
ATOM    862  CB  THR A 118       8.917  57.709  -4.541  1.00 13.93           C  
ATOM    863  CG2 THR A 118      10.242  56.928  -4.793  1.00 14.39           C  
ATOM    864  OG1 THR A 118       8.544  57.626  -3.164  1.00 13.53           O  
ATOM    865  N   CYS A 119      10.709  59.678  -6.600  1.00 13.69           N  
ATOM    866  CA  CYS A 119      11.245  59.803  -7.963  1.00 13.64           C  
ATOM    867  C   CYS A 119      12.292  58.738  -8.189  1.00 13.76           C  
ATOM    868  O   CYS A 119      13.243  58.618  -7.383  1.00 14.92           O  
ATOM    869  CB  CYS A 119      11.883  61.170  -8.170  1.00 14.95           C  
ATOM    870  SG  CYS A 119      12.363  61.436  -9.892  1.00 14.83           S  
ATOM    871  N   LEU A 120      12.096  57.954  -9.253  1.00 13.47           N  
ATOM    872  CA  LEU A 120      13.067  56.956  -9.701  1.00 12.94           C  
ATOM    873  C   LEU A 120      14.132  57.585 -10.609  1.00 12.94           C  
ATOM    874  O   LEU A 120      13.827  58.380 -11.484  1.00 13.39           O  
ATOM    875  CB  LEU A 120      12.380  55.778 -10.397  1.00 12.41           C  
ATOM    876  CG  LEU A 120      13.260  54.703 -11.069  1.00 13.06           C  
ATOM    877  CD1 LEU A 120      13.981  53.848  -9.991  1.00 10.53           C  
ATOM    878  CD2 LEU A 120      12.435  53.807 -11.988  1.00 15.21           C  
ATOM    879  N   ILE A 121      15.393  57.265 -10.349  1.00 12.36           N  
ATOM    880  CA  ILE A 121      16.487  57.771 -11.171  1.00 13.45           C  
ATOM    881  C   ILE A 121      16.876  56.765 -12.258  1.00 13.32           C  
ATOM    882  O   ILE A 121      17.081  55.580 -11.980  1.00 12.36           O  
ATOM    883  CB  ILE A 121      17.741  58.112 -10.339  1.00 13.72           C  
ATOM    884  CG1 ILE A 121      17.414  59.059  -9.177  1.00 13.88           C  
ATOM    885  CG2 ILE A 121      18.796  58.785 -11.243  1.00 13.20           C  
ATOM    886  CD1 ILE A 121      16.569  60.219  -9.595  1.00 15.10           C  
ATOM    887  N   ILE A 122      16.981  57.265 -13.493  1.00 13.37           N  
ATOM    888  CA  ILE A 122      17.477  56.498 -14.651  1.00 13.79           C  
ATOM    889  C   ILE A 122      18.872  57.050 -15.065  1.00 14.56           C  
ATOM    890  O   ILE A 122      19.048  58.279 -15.197  1.00 13.79           O  
ATOM    891  CB  ILE A 122      16.502  56.594 -15.831  1.00 13.36           C  
ATOM    892  CG1 ILE A 122      15.114  56.098 -15.425  1.00 14.07           C  
ATOM    893  CG2 ILE A 122      17.030  55.835 -17.063  1.00 13.66           C  
ATOM    894  CD1 ILE A 122      15.054  54.632 -14.858  1.00 11.40           C  
ATOM    895  N   GLU A 123      19.844  56.141 -15.238  1.00 14.11           N  
ATOM    896  CA  GLU A 123      21.215  56.492 -15.595  1.00 14.48           C  
ATOM    897  C   GLU A 123      21.853  55.530 -16.628  1.00 13.84           C  
ATOM    898  O   GLU A 123      21.438  54.379 -16.758  1.00 14.88           O  
ATOM    899  CB  GLU A 123      22.086  56.592 -14.327  1.00 14.75           C  
ATOM    900  CG  GLU A 123      23.513  57.039 -14.578  1.00 16.36           C  
ATOM    901  CD  GLU A 123      23.659  58.375 -15.343  1.00 16.92           C  
ATOM    902  OE1 GLU A 123      22.957  58.646 -16.358  1.00 18.63           O  
ATOM    903  OE2 GLU A 123      24.500  59.176 -14.914  1.00 19.22           O1-
ATOM    904  N   ASP A 124      22.847  56.017 -17.381  1.00 13.04           N  
ATOM    905  CA  ASP A 124      23.449  55.238 -18.440  1.00 13.19           C  
ATOM    906  C   ASP A 124      24.583  54.370 -17.884  1.00 11.87           C  
ATOM    907  O   ASP A 124      24.535  53.175 -18.027  1.00 11.24           O  
ATOM    908  CB  ASP A 124      23.949  56.107 -19.619  1.00 14.16           C  
ATOM    909  CG  ASP A 124      24.958  57.176 -19.217  1.00 15.68           C  
ATOM    910  OD1 ASP A 124      25.063  57.540 -18.032  1.00 15.61           O  
ATOM    911  OD2 ASP A 124      25.683  57.658 -20.112  1.00 20.67           O1-
ATOM    912  N   VAL A 125      25.557  54.998 -17.252  1.00 11.25           N  
ATOM    913  CA  VAL A 125      26.788  54.324 -16.762  1.00 11.53           C  
ATOM    914  C   VAL A 125      27.142  54.919 -15.425  1.00 12.04           C  
ATOM    915  O   VAL A 125      27.134  56.150 -15.271  1.00 12.67           O  
ATOM    916  CB  VAL A 125      27.982  54.538 -17.712  1.00 12.61           C  
ATOM    917  CG1 VAL A 125      29.245  53.801 -17.220  1.00 12.56           C  
ATOM    918  CG2 VAL A 125      27.660  54.120 -19.153  1.00 11.26           C  
ATOM    919  N   VAL A 126      27.458  54.072 -14.450  1.00 12.02           N  
ATOM    920  CA  VAL A 126      27.889  54.513 -13.138  1.00 11.89           C  
ATOM    921  C   VAL A 126      29.335  54.033 -12.912  1.00 12.20           C  
ATOM    922  O   VAL A 126      29.639  52.876 -13.198  1.00 10.72           O  
ATOM    923  CB  VAL A 126      26.997  53.929 -12.005  1.00 12.58           C  
ATOM    924  CG1 VAL A 126      27.744  53.959 -10.679  1.00 11.46           C  
ATOM    925  CG2 VAL A 126      25.670  54.689 -11.875  1.00 12.51           C  
ATOM    926  N   THR A 127      30.193  54.944 -12.436  1.00 11.70           N  
ATOM    927  CA  THR A 127      31.586  54.644 -12.050  1.00 12.03           C  
ATOM    928  C   THR A 127      31.742  54.794 -10.528  1.00 12.12           C  
ATOM    929  O   THR A 127      31.616  53.819  -9.778  1.00 13.25           O  
ATOM    930  CB  THR A 127      32.594  55.524 -12.852  1.00 11.88           C  
ATOM    931  CG2 THR A 127      34.059  55.054 -12.656  1.00  9.84           C  
ATOM    932  OG1 THR A 127      32.257  55.470 -14.249  1.00 12.62           O  
ATOM    933  N   SER A 128      31.987  56.007 -10.058  1.00 12.68           N  
ATOM    934  CA  SER A 128      32.047  56.285  -8.637  1.00 13.20           C  
ATOM    935  C   SER A 128      30.670  56.393  -8.006  1.00 12.90           C  
ATOM    936  O   SER A 128      30.514  56.193  -6.832  1.00 12.58           O  
ATOM    937  CB  SER A 128      32.824  57.588  -8.384  1.00 13.14           C  
ATOM    938  OG  SER A 128      32.078  58.731  -8.783  1.00 14.45           O  
ATOM    939  N   GLY A 129      29.671  56.772  -8.786  1.00 13.43           N  
ATOM    940  CA  GLY A 129      28.349  57.051  -8.243  1.00 14.50           C  
ATOM    941  C   GLY A 129      28.056  58.538  -8.041  1.00 14.84           C  
ATOM    942  O   GLY A 129      26.944  58.917  -7.698  1.00 14.99           O  
ATOM    943  N   SER A 130      29.037  59.401  -8.243  1.00 15.73           N  
ATOM    944  CA  SER A 130      28.840  60.816  -7.912  1.00 15.63           C  
ATOM    945  C   SER A 130      27.788  61.500  -8.774  1.00 15.50           C  
ATOM    946  O   SER A 130      27.039  62.322  -8.259  1.00 15.82           O  
ATOM    947  CB  SER A 130      30.147  61.577  -7.993  1.00 16.10           C  
ATOM    948  OG  SER A 130      31.034  61.080  -7.002  1.00 16.88           O  
ATOM    949  N   SER A 131      27.728  61.179 -10.058  1.00 14.70           N  
ATOM    950  CA  SER A 131      26.747  61.827 -10.951  1.00 14.77           C  
ATOM    951  C   SER A 131      25.296  61.524 -10.543  1.00 14.97           C  
ATOM    952  O   SER A 131      24.441  62.418 -10.528  1.00 15.66           O  
ATOM    953  CB  SER A 131      27.004  61.453 -12.433  1.00 15.41           C  
ATOM    954  OG  SER A 131      28.351  61.753 -12.832  1.00 14.59           O  
ATOM    955  N   VAL A 132      25.003  60.265 -10.229  1.00 14.95           N  
ATOM    956  CA  VAL A 132      23.665  59.900  -9.718  1.00 14.10           C  
ATOM    957  C   VAL A 132      23.356  60.663  -8.412  1.00 14.18           C  
ATOM    958  O   VAL A 132      22.305  61.261  -8.262  1.00 13.50           O  
ATOM    959  CB  VAL A 132      23.530  58.396  -9.483  1.00 13.61           C  
ATOM    960  CG1 VAL A 132      22.213  58.072  -8.764  1.00 13.39           C  
ATOM    961  CG2 VAL A 132      23.621  57.659 -10.795  1.00 13.20           C  
ATOM    962  N   LEU A 133      24.306  60.674  -7.500  1.00 12.96           N  
ATOM    963  CA  LEU A 133      24.114  61.291  -6.215  1.00 14.87           C  
ATOM    964  C   LEU A 133      23.905  62.787  -6.290  1.00 15.33           C  
ATOM    965  O   LEU A 133      23.196  63.342  -5.475  1.00 15.93           O  
ATOM    966  CB  LEU A 133      25.328  61.019  -5.351  1.00 14.21           C  
ATOM    967  CG  LEU A 133      25.209  61.438  -3.896  1.00 18.84           C  
ATOM    968  CD1 LEU A 133      24.060  60.649  -3.189  1.00 20.69           C  
ATOM    969  CD2 LEU A 133      26.554  61.185  -3.203  1.00 19.52           C  
ATOM    970  N   GLU A 134      24.552  63.446  -7.243  1.00 15.31           N  
ATOM    971  CA  GLU A 134      24.375  64.863  -7.421  1.00 16.73           C  
ATOM    972  C   GLU A 134      22.929  65.130  -7.844  1.00 16.00           C  
ATOM    973  O   GLU A 134      22.249  66.046  -7.318  1.00 15.87           O  
ATOM    974  CB  GLU A 134      25.372  65.392  -8.470  1.00 17.47           C  
ATOM    975  CG  GLU A 134      25.416  66.895  -8.579  1.00 22.75           C  
ATOM    976  CD  GLU A 134      25.979  67.368  -9.903  1.00 28.23           C  
ATOM    977  OE1 GLU A 134      25.173  67.650 -10.820  1.00 31.57           O  
ATOM    978  OE2 GLU A 134      27.218  67.427 -10.033  1.00 32.08           O1-
ATOM    979  N   THR A 135      22.443  64.340  -8.791  1.00 15.46           N  
ATOM    980  CA  THR A 135      21.035  64.459  -9.214  1.00 15.88           C  
ATOM    981  C   THR A 135      20.029  64.059  -8.091  1.00 14.80           C  
ATOM    982  O   THR A 135      18.962  64.684  -7.942  1.00 14.62           O  
ATOM    983  CB  THR A 135      20.756  63.697 -10.544  1.00 16.71           C  
ATOM    984  CG2 THR A 135      19.280  63.620 -10.846  1.00 18.05           C  
ATOM    985  OG1 THR A 135      21.385  64.374 -11.639  1.00 18.70           O  
ATOM    986  N   VAL A 136      20.375  63.052  -7.300  1.00 13.59           N  
ATOM    987  CA  VAL A 136      19.588  62.640  -6.168  1.00 12.78           C  
ATOM    988  C   VAL A 136      19.431  63.791  -5.169  1.00 13.81           C  
ATOM    989  O   VAL A 136      18.342  64.041  -4.697  1.00 14.10           O  
ATOM    990  CB  VAL A 136      20.230  61.413  -5.427  1.00 12.83           C  
ATOM    991  CG1 VAL A 136      19.544  61.136  -4.087  1.00 10.27           C  
ATOM    992  CG2 VAL A 136      20.158  60.155  -6.298  1.00 14.18           C  
ATOM    993  N   GLU A 137      20.533  64.463  -4.840  1.00 14.01           N  
ATOM    994  CA AGLU A 137      20.493  65.512  -3.828  0.50 14.22           C  
ATOM    995  CA BGLU A 137      20.521  65.541  -3.828  0.50 13.86           C  
ATOM    996  C   GLU A 137      19.644  66.693  -4.294  1.00 13.77           C  
ATOM    997  O   GLU A 137      18.834  67.198  -3.536  1.00 14.65           O  
ATOM    998  CB AGLU A 137      21.910  65.921  -3.434  0.50 14.24           C  
ATOM    999  CB BGLU A 137      21.939  66.045  -3.509  0.50 13.65           C  
ATOM   1000  CG AGLU A 137      22.635  64.809  -2.699  0.50 16.04           C  
ATOM   1001  CG BGLU A 137      22.003  67.174  -2.432  0.50 13.96           C  
ATOM   1002  CD AGLU A 137      23.990  65.213  -2.192  0.50 18.30           C  
ATOM   1003  CD BGLU A 137      23.382  67.819  -2.319  0.50 13.65           C  
ATOM   1004  OE1AGLU A 137      24.193  66.423  -1.946  0.50 22.80           O  
ATOM   1005  OE2AGLU A 137      24.852  64.324  -2.029  0.50 20.42           O1-
ATOM   1006  OE1BGLU A 137      24.067  67.930  -3.360  0.50 14.58           O  
ATOM   1007  OE2BGLU A 137      23.784  68.206  -1.200  0.50 11.53           O1-
ATOM   1008  N   VAL A 138      19.818  67.100  -5.537  1.00 13.52           N  
ATOM   1009  CA  VAL A 138      18.999  68.140  -6.143  1.00 13.47           C  
ATOM   1010  C   VAL A 138      17.502  67.838  -5.953  1.00 12.61           C  
ATOM   1011  O   VAL A 138      16.738  68.689  -5.462  1.00 13.28           O  
ATOM   1012  CB  VAL A 138      19.333  68.341  -7.648  1.00 13.69           C  
ATOM   1013  CG1 VAL A 138      18.201  69.121  -8.362  1.00 13.22           C  
ATOM   1014  CG2 VAL A 138      20.642  69.065  -7.830  1.00 15.39           C  
ATOM   1015  N   LEU A 139      17.081  66.622  -6.300  1.00 11.95           N  
ATOM   1016  CA  LEU A 139      15.666  66.196  -6.167  1.00 11.60           C  
ATOM   1017  C   LEU A 139      15.163  66.122  -4.701  1.00 11.19           C  
ATOM   1018  O   LEU A 139      14.031  66.478  -4.394  1.00 11.02           O  
ATOM   1019  CB  LEU A 139      15.455  64.834  -6.863  1.00 12.12           C  
ATOM   1020  CG  LEU A 139      15.703  64.804  -8.368  1.00 11.37           C  
ATOM   1021  CD1 LEU A 139      15.842  63.342  -8.855  1.00 13.95           C  
ATOM   1022  CD2 LEU A 139      14.562  65.503  -9.104  1.00 14.50           C  
ATOM   1023  N   GLN A 140      16.029  65.674  -3.796  1.00 10.88           N  
ATOM   1024  CA  GLN A 140      15.689  65.552  -2.378  1.00 11.38           C  
ATOM   1025  C   GLN A 140      15.495  66.922  -1.780  1.00 11.69           C  
ATOM   1026  O   GLN A 140      14.614  67.119  -0.943  1.00 12.09           O  
ATOM   1027  CB  GLN A 140      16.791  64.794  -1.603  1.00 11.30           C  
ATOM   1028  CG  GLN A 140      16.839  63.294  -1.936  1.00 12.80           C  
ATOM   1029  CD  GLN A 140      17.986  62.551  -1.212  1.00 15.91           C  
ATOM   1030  NE2 GLN A 140      17.722  61.323  -0.787  1.00 15.53           N  
ATOM   1031  OE1 GLN A 140      19.085  63.071  -1.072  1.00 15.40           O  
ATOM   1032  N   LYS A 141      16.319  67.877  -2.207  1.00 11.92           N  
ATOM   1033  CA  LYS A 141      16.195  69.252  -1.713  1.00 12.89           C  
ATOM   1034  C   LYS A 141      14.895  69.939  -2.156  1.00 13.56           C  
ATOM   1035  O   LYS A 141      14.510  70.895  -1.534  1.00 14.40           O  
ATOM   1036  CB  LYS A 141      17.425  70.092  -2.076  1.00 12.47           C  
ATOM   1037  CG  LYS A 141      18.617  69.714  -1.213  1.00 13.62           C  
ATOM   1038  CD  LYS A 141      19.942  70.294  -1.723  1.00 16.27           C  
ATOM   1039  CE  LYS A 141      20.116  71.752  -1.379  1.00 16.70           C  
ATOM   1040  NZ  LYS A 141      21.444  72.278  -1.883  1.00 17.95           N1+
ATOM   1041  N   GLU A 142      14.246  69.447  -3.202  1.00 14.56           N  
ATOM   1042  CA  GLU A 142      12.878  69.867  -3.593  1.00 15.18           C  
ATOM   1043  C   GLU A 142      11.755  69.147  -2.812  1.00 14.64           C  
ATOM   1044  O   GLU A 142      10.556  69.385  -3.047  1.00 14.41           O  
ATOM   1045  CB  GLU A 142      12.654  69.559  -5.073  1.00 16.12           C  
ATOM   1046  CG  GLU A 142      13.622  70.270  -6.006  1.00 19.07           C  
ATOM   1047  CD  GLU A 142      13.211  71.684  -6.338  1.00 19.54           C  
ATOM   1048  OE1 GLU A 142      12.155  72.128  -5.851  1.00 22.95           O  
ATOM   1049  OE2 GLU A 142      13.947  72.350  -7.101  1.00 22.92           O1-
ATOM   1050  N   GLY A 143      12.141  68.243  -1.908  1.00 14.17           N  
ATOM   1051  CA  GLY A 143      11.187  67.507  -1.073  1.00 14.64           C  
ATOM   1052  C   GLY A 143      10.785  66.141  -1.612  1.00 14.40           C  
ATOM   1053  O   GLY A 143       9.935  65.487  -1.051  1.00 15.68           O  
ATOM   1054  N   LEU A 144      11.382  65.711  -2.716  1.00 15.01           N  
ATOM   1055  CA  LEU A 144      11.046  64.422  -3.324  1.00 14.56           C  
ATOM   1056  C   LEU A 144      11.807  63.339  -2.600  1.00 14.50           C  
ATOM   1057  O   LEU A 144      12.948  63.543  -2.155  1.00 14.54           O  
ATOM   1058  CB  LEU A 144      11.410  64.389  -4.816  1.00 14.30           C  
ATOM   1059  CG  LEU A 144      10.580  65.346  -5.677  1.00 15.35           C  
ATOM   1060  CD1 LEU A 144      11.311  65.649  -6.954  1.00 14.40           C  
ATOM   1061  CD2 LEU A 144       9.205  64.795  -5.966  1.00 16.66           C  
ATOM   1062  N   LYS A 145      11.164  62.192  -2.488  1.00 15.26           N  
ATOM   1063  CA  LYS A 145      11.780  61.016  -1.895  1.00 16.89           C  
ATOM   1064  C   LYS A 145      12.512  60.268  -3.010  1.00 16.19           C  
ATOM   1065  O   LYS A 145      12.006  60.101  -4.106  1.00 15.27           O  
ATOM   1066  CB  LYS A 145      10.676  60.177  -1.242  1.00 18.45           C  
ATOM   1067  CG  LYS A 145      10.968  58.704  -1.035  1.00 21.77           C  
ATOM   1068  CD  LYS A 145      10.028  58.092   0.036  1.00 26.18           C  
ATOM   1069  CE  LYS A 145      10.721  57.987   1.373  1.00 28.30           C  
ATOM   1070  NZ  LYS A 145      11.788  56.937   1.333  1.00 28.31           N1+
ATOM   1071  N   VAL A 146      13.729  59.837  -2.734  1.00 15.79           N  
ATOM   1072  CA  VAL A 146      14.486  59.108  -3.724  1.00 16.17           C  
ATOM   1073  C   VAL A 146      15.177  57.959  -2.998  1.00 16.02           C  
ATOM   1074  O   VAL A 146      15.906  58.201  -2.050  1.00 17.36           O  
ATOM   1075  CB  VAL A 146      15.534  59.995  -4.424  1.00 16.20           C  
ATOM   1076  CG1 VAL A 146      16.127  59.276  -5.640  1.00 15.75           C  
ATOM   1077  CG2 VAL A 146      14.954  61.333  -4.831  1.00 16.32           C  
ATOM   1078  N   THR A 147      14.905  56.736  -3.442  1.00 15.98           N  
ATOM   1079  CA  THR A 147      15.386  55.502  -2.829  1.00 16.09           C  
ATOM   1080  C   THR A 147      16.114  54.575  -3.808  1.00 15.68           C  
ATOM   1081  O   THR A 147      16.909  53.721  -3.386  1.00 15.65           O  
ATOM   1082  CB  THR A 147      14.211  54.689  -2.216  1.00 15.56           C  
ATOM   1083  CG2 THR A 147      13.649  55.404  -0.999  1.00 17.45           C  
ATOM   1084  OG1 THR A 147      13.173  54.468  -3.193  1.00 17.91           O  
ATOM   1085  N   ASP A 148      15.854  54.744  -5.101  1.00 14.65           N  
ATOM   1086  CA  ASP A 148      16.339  53.799  -6.112  1.00 14.56           C  
ATOM   1087  C   ASP A 148      16.868  54.473  -7.381  1.00 14.10           C  
ATOM   1088  O   ASP A 148      16.323  55.504  -7.844  1.00 13.25           O  
ATOM   1089  CB  ASP A 148      15.235  52.838  -6.514  1.00 14.51           C  
ATOM   1090  CG  ASP A 148      14.639  52.084  -5.334  1.00 16.41           C  
ATOM   1091  OD1 ASP A 148      15.232  51.058  -4.909  1.00 15.90           O  
ATOM   1092  OD2 ASP A 148      13.544  52.494  -4.879  1.00 12.60           O1-
ATOM   1093  N   ALA A 149      17.943  53.896  -7.914  1.00 13.68           N  
ATOM   1094  CA  ALA A 149      18.506  54.280  -9.197  1.00 13.49           C  
ATOM   1095  C   ALA A 149      18.661  53.028 -10.054  1.00 13.84           C  
ATOM   1096  O   ALA A 149      19.188  52.013  -9.573  1.00 12.86           O  
ATOM   1097  CB  ALA A 149      19.864  54.931  -8.983  1.00 12.93           C  
ATOM   1098  N   ILE A 150      18.232  53.105 -11.316  1.00 12.85           N  
ATOM   1099  CA  ILE A 150      18.460  52.025 -12.299  1.00 13.08           C  
ATOM   1100  C   ILE A 150      19.520  52.509 -13.281  1.00 13.11           C  
ATOM   1101  O   ILE A 150      19.415  53.610 -13.831  1.00 14.17           O  
ATOM   1102  CB  ILE A 150      17.200  51.656 -13.162  1.00 12.33           C  
ATOM   1103  CG1 ILE A 150      15.887  51.683 -12.353  1.00 14.73           C  
ATOM   1104  CG2 ILE A 150      17.469  50.294 -13.927  1.00 14.19           C  
ATOM   1105  CD1 ILE A 150      15.817  50.762 -11.181  1.00 11.50           C  
ATOM   1106  N   VAL A 151      20.540  51.712 -13.509  1.00 11.29           N  
ATOM   1107  CA  VAL A 151      21.567  52.084 -14.477  1.00 11.79           C  
ATOM   1108  C   VAL A 151      21.745  50.956 -15.483  1.00 11.41           C  
ATOM   1109  O   VAL A 151      21.567  49.792 -15.131  1.00 12.09           O  
ATOM   1110  CB  VAL A 151      22.903  52.420 -13.765  1.00 11.28           C  
ATOM   1111  CG1 VAL A 151      23.416  51.213 -13.012  1.00 10.22           C  
ATOM   1112  CG2 VAL A 151      23.922  52.969 -14.770  1.00 11.35           C  
ATOM   1113  N   LEU A 152      22.085  51.279 -16.727  1.00 12.09           N  
ATOM   1114  CA  LEU A 152      22.306  50.235 -17.735  1.00 12.77           C  
ATOM   1115  C   LEU A 152      23.606  49.481 -17.450  1.00 12.58           C  
ATOM   1116  O   LEU A 152      23.587  48.278 -17.400  1.00 12.65           O  
ATOM   1117  CB  LEU A 152      22.375  50.775 -19.146  1.00 13.47           C  
ATOM   1118  CG  LEU A 152      22.500  49.584 -20.128  1.00 16.20           C  
ATOM   1119  CD1 LEU A 152      21.136  48.942 -20.437  1.00 14.01           C  
ATOM   1120  CD2 LEU A 152      23.220  49.964 -21.347  1.00 19.65           C  
ATOM   1121  N   LEU A 153      24.699  50.214 -17.244  1.00 12.50           N  
ATOM   1122  CA  LEU A 153      26.022  49.627 -17.002  1.00 13.40           C  
ATOM   1123  C   LEU A 153      26.600  50.114 -15.704  1.00 14.01           C  
ATOM   1124  O   LEU A 153      26.836  51.325 -15.525  1.00 14.44           O  
ATOM   1125  CB  LEU A 153      26.982  49.948 -18.166  1.00 13.60           C  
ATOM   1126  CG  LEU A 153      28.450  49.496 -17.957  1.00 15.45           C  
ATOM   1127  CD1 LEU A 153      28.538  47.998 -17.774  1.00 19.21           C  
ATOM   1128  CD2 LEU A 153      29.285  49.898 -19.126  1.00 16.29           C  
ATOM   1129  N   ASP A 154      26.842  49.180 -14.790  1.00 14.97           N  
ATOM   1130  CA  ASP A 154      27.629  49.430 -13.578  1.00 14.67           C  
ATOM   1131  C   ASP A 154      29.081  49.003 -13.819  1.00 14.46           C  
ATOM   1132  O   ASP A 154      29.366  47.835 -14.107  1.00 12.78           O  
ATOM   1133  CB  ASP A 154      27.035  48.703 -12.356  1.00 14.64           C  
ATOM   1134  CG  ASP A 154      27.779  49.028 -11.039  1.00 16.44           C  
ATOM   1135  OD1 ASP A 154      28.760  49.812 -11.059  1.00 16.18           O  
ATOM   1136  OD2 ASP A 154      27.348  48.545  -9.982  1.00 17.75           O1-
ATOM   1137  N   ARG A 155      29.990  49.975 -13.747  1.00 14.36           N  
ATOM   1138  CA  ARG A 155      31.418  49.718 -14.007  1.00 14.73           C  
ATOM   1139  C   ARG A 155      32.078  49.035 -12.816  1.00 15.23           C  
ATOM   1140  O   ARG A 155      33.226  48.573 -12.907  1.00 14.80           O  
ATOM   1141  CB  ARG A 155      32.158  50.993 -14.383  1.00 14.37           C  
ATOM   1142  CG  ARG A 155      31.937  51.458 -15.829  1.00 14.42           C  
ATOM   1143  CD  ARG A 155      32.762  52.702 -16.213  1.00 12.82           C  
ATOM   1144  NE  ARG A 155      34.196  52.461 -16.042  1.00 13.60           N  
ATOM   1145  CZ  ARG A 155      35.108  52.591 -16.996  1.00 14.59           C  
ATOM   1146  NH1 ARG A 155      34.753  53.045 -18.203  1.00 14.77           N1+
ATOM   1147  NH2 ARG A 155      36.379  52.293 -16.720  1.00 16.82           N  
ATOM   1148  N   GLU A 156      31.359  48.972 -11.701  1.00 16.42           N  
ATOM   1149  CA  GLU A 156      31.850  48.306 -10.471  1.00 18.47           C  
ATOM   1150  C   GLU A 156      33.122  48.954  -9.931  1.00 18.46           C  
ATOM   1151  O   GLU A 156      34.088  48.285  -9.536  1.00 19.94           O  
ATOM   1152  CB  GLU A 156      32.005  46.789 -10.673  1.00 18.99           C  
ATOM   1153  CG  GLU A 156      30.665  46.119 -11.007  1.00 21.00           C  
ATOM   1154  CD  GLU A 156      30.608  44.621 -10.611  1.00 24.51           C  
ATOM   1155  OE1 GLU A 156      31.167  43.784 -11.323  1.00 23.30           O  
ATOM   1156  OE2 GLU A 156      29.963  44.291  -9.590  1.00 27.82           O1-
ATOM   1157  N   GLN A 157      33.096  50.280  -9.873  1.00 19.10           N  
ATOM   1158  CA  GLN A 157      34.217  51.050  -9.318  1.00 19.27           C  
ATOM   1159  C   GLN A 157      33.742  51.875  -8.118  1.00 19.48           C  
ATOM   1160  O   GLN A 157      34.068  53.042  -7.992  1.00 20.20           O  
ATOM   1161  CB  GLN A 157      34.862  51.908 -10.429  1.00 19.63           C  
ATOM   1162  CG  GLN A 157      35.398  51.010 -11.575  1.00 19.74           C  
ATOM   1163  CD  GLN A 157      36.169  51.727 -12.680  1.00 22.57           C  
ATOM   1164  NE2 GLN A 157      37.429  52.068 -12.409  1.00 21.31           N  
ATOM   1165  OE1 GLN A 157      35.657  51.913 -13.784  1.00 21.70           O  
ATOM   1166  N   GLY A 158      32.953  51.254  -7.237  1.00 18.66           N  
ATOM   1167  CA  GLY A 158      32.572  51.881  -5.974  1.00 19.05           C  
ATOM   1168  C   GLY A 158      31.154  52.448  -5.901  1.00 18.39           C  
ATOM   1169  O   GLY A 158      30.680  52.777  -4.819  1.00 18.20           O  
ATOM   1170  N   GLY A 159      30.459  52.509  -7.034  1.00 18.23           N  
ATOM   1171  CA  GLY A 159      29.107  53.109  -7.107  1.00 17.75           C  
ATOM   1172  C   GLY A 159      28.001  52.568  -6.188  1.00 18.01           C  
ATOM   1173  O   GLY A 159      27.261  53.345  -5.555  1.00 17.00           O  
ATOM   1174  N   LYS A 160      27.842  51.251  -6.145  1.00 18.30           N  
ATOM   1175  CA  LYS A 160      26.790  50.642  -5.342  1.00 19.63           C  
ATOM   1176  C   LYS A 160      26.948  51.005  -3.887  1.00 19.45           C  
ATOM   1177  O   LYS A 160      25.971  51.340  -3.231  1.00 18.41           O  
ATOM   1178  CB  LYS A 160      26.778  49.114  -5.479  1.00 20.11           C  
ATOM   1179  CG  LYS A 160      25.640  48.437  -4.710  1.00 22.91           C  
ATOM   1180  CD  LYS A 160      25.751  46.887  -4.732  1.00 27.50           C  
ATOM   1181  CE  LYS A 160      24.970  46.259  -3.567  1.00 29.47           C  
ATOM   1182  NZ  LYS A 160      25.165  44.791  -3.450  1.00 32.29           N1+
ATOM   1183  N   ASP A 161      28.184  50.920  -3.387  1.00 19.72           N  
ATOM   1184  CA  ASP A 161      28.469  51.171  -1.989  1.00 19.92           C  
ATOM   1185  C   ASP A 161      28.358  52.648  -1.643  1.00 19.23           C  
ATOM   1186  O   ASP A 161      27.912  53.008  -0.542  1.00 18.55           O  
ATOM   1187  CB  ASP A 161      29.861  50.630  -1.625  1.00 21.13           C  
ATOM   1188  CG  ASP A 161      29.899  49.116  -1.548  1.00 24.20           C  
ATOM   1189  OD1 ASP A 161      28.831  48.465  -1.660  1.00 28.98           O  
ATOM   1190  OD2 ASP A 161      31.009  48.551  -1.368  1.00 29.49           O1-
ATOM   1191  N   LYS A 162      28.715  53.516  -2.585  1.00 17.52           N  
ATOM   1192  CA  LYS A 162      28.666  54.942  -2.320  1.00 17.34           C  
ATOM   1193  C   LYS A 162      27.204  55.371  -2.268  1.00 16.51           C  
ATOM   1194  O   LYS A 162      26.815  56.141  -1.386  1.00 15.40           O  
ATOM   1195  CB  LYS A 162      29.443  55.754  -3.359  1.00 17.33           C  
ATOM   1196  CG  LYS A 162      29.347  57.277  -3.127  1.00 21.36           C  
ATOM   1197  CD  LYS A 162      30.245  58.101  -4.047  1.00 26.13           C  
ATOM   1198  CE  LYS A 162      30.595  59.439  -3.395  1.00 29.86           C  
ATOM   1199  NZ  LYS A 162      31.032  60.512  -4.350  1.00 33.59           N1+
ATOM   1200  N   LEU A 163      26.411  54.872  -3.203  1.00 16.34           N  
ATOM   1201  CA  LEU A 163      24.964  55.184  -3.225  1.00 16.52           C  
ATOM   1202  C   LEU A 163      24.231  54.638  -1.978  1.00 16.82           C  
ATOM   1203  O   LEU A 163      23.407  55.321  -1.360  1.00 16.23           O  
ATOM   1204  CB  LEU A 163      24.308  54.716  -4.517  1.00 16.16           C  
ATOM   1205  CG  LEU A 163      24.541  55.614  -5.746  1.00 17.85           C  
ATOM   1206  CD1 LEU A 163      23.904  54.996  -7.001  1.00 16.95           C  
ATOM   1207  CD2 LEU A 163      23.984  56.973  -5.475  1.00 18.16           C  
ATOM   1208  N   GLN A 164      24.610  53.449  -1.553  1.00 17.62           N  
ATOM   1209  CA  GLN A 164      23.976  52.842  -0.414  1.00 18.55           C  
ATOM   1210  C   GLN A 164      24.300  53.629   0.885  1.00 18.54           C  
ATOM   1211  O   GLN A 164      23.458  53.737   1.791  1.00 17.67           O  
ATOM   1212  CB  GLN A 164      24.411  51.373  -0.307  1.00 19.37           C  
ATOM   1213  CG  GLN A 164      23.632  50.614   0.729  1.00 22.57           C  
ATOM   1214  CD  GLN A 164      24.540  49.929   1.706  1.00 29.01           C  
ATOM   1215  NE2 GLN A 164      24.487  50.353   2.980  1.00 34.04           N  
ATOM   1216  OE1 GLN A 164      25.304  49.036   1.326  1.00 31.38           O  
ATOM   1217  N   ALA A 165      25.514  54.170   0.972  1.00 18.47           N  
ATOM   1218  CA  ALA A 165      25.903  55.083   2.044  1.00 19.12           C  
ATOM   1219  C   ALA A 165      25.047  56.377   2.141  1.00 19.26           C  
ATOM   1220  O   ALA A 165      25.026  57.044   3.180  1.00 19.73           O  
ATOM   1221  CB  ALA A 165      27.379  55.424   1.910  1.00 18.69           C  
ATOM   1222  N   HIS A 166      24.325  56.706   1.073  1.00 18.82           N  
ATOM   1223  CA  HIS A 166      23.409  57.846   1.040  1.00 18.92           C  
ATOM   1224  C   HIS A 166      21.951  57.461   0.891  1.00 18.30           C  
ATOM   1225  O   HIS A 166      21.137  58.293   0.530  1.00 19.60           O  
ATOM   1226  CB  HIS A 166      23.810  58.802  -0.105  1.00 18.85           C  
ATOM   1227  CG  HIS A 166      25.127  59.470   0.115  1.00 21.58           C  
ATOM   1228  CD2 HIS A 166      25.434  60.703   0.581  1.00 21.89           C  
ATOM   1229  ND1 HIS A 166      26.328  58.829  -0.105  1.00 23.30           N  
ATOM   1230  CE1 HIS A 166      27.321  59.654   0.187  1.00 23.52           C  
ATOM   1231  NE2 HIS A 166      26.804  60.795   0.604  1.00 25.64           N  
ATOM   1232  N   GLY A 167      21.602  56.219   1.202  1.00 17.85           N  
ATOM   1233  CA  GLY A 167      20.213  55.774   1.149  1.00 17.23           C  
ATOM   1234  C   GLY A 167      19.636  55.444  -0.212  1.00 16.73           C  
ATOM   1235  O   GLY A 167      18.392  55.415  -0.373  1.00 16.34           O  
ATOM   1236  N   ILE A 168      20.515  55.190  -1.184  1.00 15.77           N  
ATOM   1237  CA  ILE A 168      20.112  54.877  -2.556  1.00 16.12           C  
ATOM   1238  C   ILE A 168      20.517  53.461  -2.959  1.00 16.16           C  
ATOM   1239  O   ILE A 168      21.702  53.067  -2.824  1.00 16.31           O  
ATOM   1240  CB  ILE A 168      20.661  55.903  -3.585  1.00 15.94           C  
ATOM   1241  CG1 ILE A 168      20.414  57.360  -3.105  1.00 14.87           C  
ATOM   1242  CG2 ILE A 168      19.959  55.685  -4.943  1.00 15.89           C  
ATOM   1243  CD1 ILE A 168      18.966  57.748  -3.078  1.00 13.64           C  
ATOM   1244  N   ARG A 169      19.520  52.704  -3.409  1.00 15.77           N  
ATOM   1245  CA  ARG A 169      19.716  51.338  -3.908  1.00 16.56           C  
ATOM   1246  C   ARG A 169      20.029  51.421  -5.403  1.00 15.90           C  
ATOM   1247  O   ARG A 169      19.208  51.897  -6.190  1.00 14.75           O  
ATOM   1248  CB  ARG A 169      18.478  50.453  -3.684  1.00 16.97           C  
ATOM   1249  CG  ARG A 169      18.026  50.279  -2.224  1.00 22.42           C  
ATOM   1250  CD  ARG A 169      16.781  49.360  -2.055  1.00 25.29           C  
ATOM   1251  NE  ARG A 169      15.510  49.921  -2.588  1.00 27.53           N  
ATOM   1252  CZ  ARG A 169      14.431  50.274  -1.871  1.00 29.13           C  
ATOM   1253  NH1 ARG A 169      14.407  50.143  -0.550  1.00 31.09           N1+
ATOM   1254  NH2 ARG A 169      13.330  50.750  -2.477  1.00 28.82           N  
ATOM   1255  N   LEU A 170      21.233  50.999  -5.778  1.00 15.68           N  
ATOM   1256  CA  LEU A 170      21.604  50.901  -7.205  1.00 15.34           C  
ATOM   1257  C   LEU A 170      21.226  49.552  -7.826  1.00 15.48           C  
ATOM   1258  O   LEU A 170      21.670  48.493  -7.352  1.00 16.28           O  
ATOM   1259  CB  LEU A 170      23.095  51.197  -7.422  1.00 14.99           C  
ATOM   1260  CG  LEU A 170      23.567  51.262  -8.891  1.00 14.43           C  
ATOM   1261  CD1 LEU A 170      22.806  52.379  -9.704  1.00 11.85           C  
ATOM   1262  CD2 LEU A 170      25.048  51.488  -8.931  1.00 13.42           C  
ATOM   1263  N   HIS A 171      20.397  49.603  -8.873  1.00 14.49           N  
ATOM   1264  CA  HIS A 171      19.994  48.420  -9.650  1.00 14.92           C  
ATOM   1265  C   HIS A 171      20.597  48.501 -11.034  1.00 15.14           C  
ATOM   1266  O   HIS A 171      20.314  49.463 -11.769  1.00 16.30           O  
ATOM   1267  CB  HIS A 171      18.461  48.384  -9.813  1.00 14.91           C  
ATOM   1268  CG  HIS A 171      17.707  48.500  -8.527  1.00 14.60           C  
ATOM   1269  CD2 HIS A 171      17.224  49.583  -7.873  1.00 14.73           C  
ATOM   1270  ND1 HIS A 171      17.321  47.402  -7.786  1.00 15.24           N  
ATOM   1271  CE1 HIS A 171      16.674  47.810  -6.709  1.00 17.68           C  
ATOM   1272  NE2 HIS A 171      16.586  49.130  -6.747  1.00 15.28           N  
ATOM   1273  N   SER A 172      21.387  47.512 -11.437  1.00 14.76           N  
ATOM   1274  CA  SER A 172      22.016  47.562 -12.761  1.00 14.48           C  
ATOM   1275  C   SER A 172      21.512  46.492 -13.712  1.00 14.22           C  
ATOM   1276  O   SER A 172      21.211  45.388 -13.294  1.00 13.23           O  
ATOM   1277  CB  SER A 172      23.512  47.421 -12.626  1.00 14.90           C  
ATOM   1278  OG  SER A 172      23.848  46.188 -12.063  1.00 16.94           O  
ATOM   1279  N   VAL A 173      21.500  46.814 -15.008  1.00 13.02           N  
ATOM   1280  CA  VAL A 173      21.151  45.839 -16.034  1.00 13.39           C  
ATOM   1281  C   VAL A 173      22.311  44.871 -16.239  1.00 14.30           C  
ATOM   1282  O   VAL A 173      22.121  43.682 -16.454  1.00 13.64           O  
ATOM   1283  CB  VAL A 173      20.774  46.544 -17.308  1.00 12.56           C  
ATOM   1284  CG1 VAL A 173      20.482  45.559 -18.397  1.00 14.50           C  
ATOM   1285  CG2 VAL A 173      19.577  47.409 -16.991  1.00 11.53           C  
ATOM   1286  N   CYS A 174      23.524  45.400 -16.148  1.00 15.09           N  
ATOM   1287  CA  CYS A 174      24.695  44.653 -16.487  1.00 14.74           C  
ATOM   1288  C   CYS A 174      25.900  45.308 -15.832  1.00 13.50           C  
ATOM   1289  O   CYS A 174      25.941  46.520 -15.679  1.00 12.45           O  
ATOM   1290  CB  CYS A 174      24.868  44.615 -18.008  1.00 15.67           C  
ATOM   1291  SG  CYS A 174      26.095  43.421 -18.543  1.00 22.57           S  
ATOM   1292  N   THR A 175      26.870  44.496 -15.419  1.00 12.37           N  
ATOM   1293  CA  THR A 175      28.104  45.035 -14.920  1.00 12.04           C  
ATOM   1294  C   THR A 175      29.122  45.105 -16.083  1.00 12.94           C  
ATOM   1295  O   THR A 175      28.912  44.491 -17.138  1.00 12.85           O  
ATOM   1296  CB  THR A 175      28.650  44.144 -13.827  1.00 12.38           C  
ATOM   1297  CG2 THR A 175      27.621  44.013 -12.671  1.00 13.11           C  
ATOM   1298  OG1 THR A 175      28.912  42.854 -14.394  1.00 12.90           O  
ATOM   1299  N   LEU A 176      30.237  45.803 -15.872  1.00 13.80           N  
ATOM   1300  CA  LEU A 176      31.303  45.865 -16.882  1.00 15.14           C  
ATOM   1301  C   LEU A 176      31.917  44.480 -17.127  1.00 15.76           C  
ATOM   1302  O   LEU A 176      32.141  44.088 -18.285  1.00 16.71           O  
ATOM   1303  CB  LEU A 176      32.392  46.832 -16.455  1.00 15.55           C  
ATOM   1304  CG  LEU A 176      33.588  46.903 -17.423  1.00 16.89           C  
ATOM   1305  CD1 LEU A 176      33.096  47.299 -18.830  1.00 16.28           C  
ATOM   1306  CD2 LEU A 176      34.622  47.872 -16.903  1.00 19.91           C  
ATOM   1307  N   SER A 177      32.209  43.759 -16.045  1.00 16.31           N  
ATOM   1308  CA  SER A 177      32.800  42.424 -16.158  1.00 16.91           C  
ATOM   1309  C   SER A 177      31.902  41.476 -16.984  1.00 16.95           C  
ATOM   1310  O   SER A 177      32.376  40.763 -17.873  1.00 16.13           O  
ATOM   1311  CB  SER A 177      33.090  41.852 -14.759  1.00 17.29           C  
ATOM   1312  OG ASER A 177      32.012  40.988 -14.524  0.50 18.68           O  
ATOM   1313  OG BSER A 177      34.279  42.513 -14.402  0.50 16.71           O  
ATOM   1314  N   LYS A 178      30.598  41.471 -16.719  1.00 16.98           N  
ATOM   1315  CA  LYS A 178      29.689  40.658 -17.544  1.00 17.43           C  
ATOM   1316  C   LYS A 178      29.674  41.119 -19.025  1.00 17.35           C  
ATOM   1317  O   LYS A 178      29.616  40.299 -19.968  1.00 16.64           O  
ATOM   1318  CB  LYS A 178      28.302  40.649 -16.933  1.00 16.88           C  
ATOM   1319  CG  LYS A 178      27.257  39.860 -17.679  1.00 18.97           C  
ATOM   1320  CD  LYS A 178      27.564  38.358 -17.700  1.00 22.39           C  
ATOM   1321  CE  LYS A 178      26.314  37.581 -18.205  1.00 23.63           C  
ATOM   1322  NZ  LYS A 178      26.499  36.091 -18.198  1.00 24.16           N1+
ATOM   1323  N   MET A 179      29.746  42.429 -19.237  1.00 17.52           N  
ATOM   1324  CA  MET A 179      29.772  42.980 -20.594  1.00 17.59           C  
ATOM   1325  C   MET A 179      31.045  42.546 -21.328  1.00 17.08           C  
ATOM   1326  O   MET A 179      30.985  42.120 -22.471  1.00 16.45           O  
ATOM   1327  CB  MET A 179      29.611  44.519 -20.579  1.00 18.31           C  
ATOM   1328  CG  MET A 179      28.602  44.966 -21.572  1.00 22.04           C  
ATOM   1329  SD  MET A 179      27.985  46.660 -21.398  1.00 26.72           S  
ATOM   1330  CE  MET A 179      26.307  46.438 -20.805  1.00 21.67           C  
ATOM   1331  N   LEU A 180      32.186  42.588 -20.644  1.00 17.61           N  
ATOM   1332  CA  LEU A 180      33.446  42.171 -21.262  1.00 17.43           C  
ATOM   1333  C   LEU A 180      33.399  40.675 -21.594  1.00 16.74           C  
ATOM   1334  O   LEU A 180      33.938  40.232 -22.614  1.00 15.35           O  
ATOM   1335  CB  LEU A 180      34.652  42.502 -20.362  1.00 18.30           C  
ATOM   1336  CG  LEU A 180      34.978  44.003 -20.212  1.00 19.65           C  
ATOM   1337  CD1 LEU A 180      36.029  44.279 -19.111  1.00 19.79           C  
ATOM   1338  CD2 LEU A 180      35.423  44.607 -21.565  1.00 23.94           C  
ATOM   1339  N   GLU A 181      32.738  39.907 -20.736  1.00 16.75           N  
ATOM   1340  CA  GLU A 181      32.631  38.459 -20.948  1.00 16.12           C  
ATOM   1341  C   GLU A 181      31.813  38.161 -22.176  1.00 15.12           C  
ATOM   1342  O   GLU A 181      32.150  37.268 -22.973  1.00 14.55           O  
ATOM   1343  CB  GLU A 181      32.012  37.784 -19.727  1.00 16.90           C  
ATOM   1344  CG  GLU A 181      33.011  37.653 -18.574  1.00 19.91           C  
ATOM   1345  CD  GLU A 181      32.350  37.358 -17.229  1.00 26.99           C  
ATOM   1346  OE1 GLU A 181      31.235  36.759 -17.217  1.00 31.57           O  
ATOM   1347  OE2 GLU A 181      32.942  37.730 -16.176  1.00 29.83           O1-
ATOM   1348  N   ILE A 182      30.707  38.881 -22.340  1.00 12.93           N  
ATOM   1349  CA  ILE A 182      29.889  38.700 -23.532  1.00 13.65           C  
ATOM   1350  C   ILE A 182      30.683  39.087 -24.813  1.00 14.24           C  
ATOM   1351  O   ILE A 182      30.705  38.362 -25.834  1.00 15.68           O  
ATOM   1352  CB  ILE A 182      28.581  39.496 -23.387  1.00 12.69           C  
ATOM   1353  CG1 ILE A 182      27.726  38.844 -22.302  1.00 13.15           C  
ATOM   1354  CG2 ILE A 182      27.794  39.531 -24.697  1.00 13.83           C  
ATOM   1355  CD1 ILE A 182      26.471  39.645 -21.973  1.00 13.47           C  
ATOM   1356  N   LEU A 183      31.385  40.202 -24.757  1.00 14.85           N  
ATOM   1357  CA  LEU A 183      32.113  40.662 -25.933  1.00 14.71           C  
ATOM   1358  C   LEU A 183      33.219  39.665 -26.335  1.00 15.58           C  
ATOM   1359  O   LEU A 183      33.453  39.444 -27.527  1.00 15.84           O  
ATOM   1360  CB  LEU A 183      32.706  42.037 -25.652  1.00 14.99           C  
ATOM   1361  CG  LEU A 183      31.685  43.159 -25.538  1.00 13.02           C  
ATOM   1362  CD1 LEU A 183      32.387  44.491 -25.107  1.00 17.33           C  
ATOM   1363  CD2 LEU A 183      30.901  43.278 -26.868  1.00 15.03           C  
ATOM   1364  N   GLU A 184      33.905  39.083 -25.352  1.00 16.20           N  
ATOM   1365  CA  GLU A 184      34.926  38.083 -25.645  1.00 17.07           C  
ATOM   1366  C   GLU A 184      34.324  36.798 -26.212  1.00 18.16           C  
ATOM   1367  O   GLU A 184      34.816  36.260 -27.217  1.00 18.36           O  
ATOM   1368  CB  GLU A 184      35.747  37.767 -24.401  1.00 17.64           C  
ATOM   1369  CG  GLU A 184      36.867  36.804 -24.668  1.00 18.80           C  
ATOM   1370  CD  GLU A 184      37.714  36.540 -23.444  1.00 22.49           C  
ATOM   1371  OE1 GLU A 184      37.490  37.147 -22.387  1.00 24.92           O  
ATOM   1372  OE2 GLU A 184      38.612  35.701 -23.522  1.00 26.99           O1-
ATOM   1373  N   GLN A 185      33.242  36.334 -25.599  1.00 19.50           N  
ATOM   1374  CA  GLN A 185      32.518  35.173 -26.093  1.00 20.95           C  
ATOM   1375  C   GLN A 185      32.057  35.394 -27.507  1.00 20.61           C  
ATOM   1376  O   GLN A 185      32.084  34.475 -28.299  1.00 19.55           O  
ATOM   1377  CB  GLN A 185      31.313  34.834 -25.189  1.00 21.68           C  
ATOM   1378  CG  GLN A 185      30.041  34.232 -25.900  1.00 25.16           C  
ATOM   1379  CD  GLN A 185      30.163  32.765 -26.266  1.00 30.57           C  
ATOM   1380  NE2 GLN A 185      29.372  32.339 -27.251  1.00 32.77           N  
ATOM   1381  OE1 GLN A 185      30.954  32.012 -25.673  1.00 36.29           O  
ATOM   1382  N   GLN A 186      31.610  36.605 -27.822  1.00 20.93           N  
ATOM   1383  CA  GLN A 186      31.084  36.880 -29.150  1.00 22.35           C  
ATOM   1384  C   GLN A 186      32.158  37.304 -30.147  1.00 22.61           C  
ATOM   1385  O   GLN A 186      31.821  37.744 -31.243  1.00 23.37           O  
ATOM   1386  CB  GLN A 186      29.969  37.939 -29.086  1.00 22.92           C  
ATOM   1387  CG  GLN A 186      28.722  37.498 -28.304  1.00 25.24           C  
ATOM   1388  CD  GLN A 186      28.018  36.263 -28.918  1.00 31.40           C  
ATOM   1389  NE2 GLN A 186      27.182  36.503 -29.922  1.00 33.97           N  
ATOM   1390  OE1 GLN A 186      28.241  35.117 -28.495  1.00 33.40           O  
ATOM   1391  N   LYS A 187      33.427  37.176 -29.775  1.00 23.10           N  
ATOM   1392  CA  LYS A 187      34.550  37.513 -30.650  1.00 24.86           C  
ATOM   1393  C   LYS A 187      34.621  38.990 -31.069  1.00 25.66           C  
ATOM   1394  O   LYS A 187      35.205  39.288 -32.111  1.00 25.34           O  
ATOM   1395  CB  LYS A 187      34.522  36.639 -31.921  1.00 24.61           C  
ATOM   1396  CG  LYS A 187      34.349  35.179 -31.660  1.00 25.34           C  
ATOM   1397  CD  LYS A 187      35.538  34.641 -30.889  1.00 26.41           C  
ATOM   1398  CE  LYS A 187      35.487  33.158 -30.875  1.00 27.82           C  
ATOM   1399  NZ  LYS A 187      36.546  32.628 -29.996  1.00 28.62           N1+
ATOM   1400  N   LYS A 188      34.038  39.900 -30.278  1.00 26.70           N  
ATOM   1401  CA  LYS A 188      34.059  41.336 -30.608  1.00 28.03           C  
ATOM   1402  C   LYS A 188      35.292  41.993 -30.078  1.00 28.35           C  
ATOM   1403  O   LYS A 188      35.775  42.965 -30.650  1.00 28.40           O  
ATOM   1404  CB  LYS A 188      32.859  42.081 -30.042  1.00 28.05           C  
ATOM   1405  CG  LYS A 188      31.547  41.573 -30.524  1.00 30.29           C  
ATOM   1406  CD  LYS A 188      31.515  41.358 -32.035  1.00 32.93           C  
ATOM   1407  CE  LYS A 188      30.079  41.241 -32.522  1.00 35.61           C  
ATOM   1408  NZ  LYS A 188      29.251  40.250 -31.754  1.00 37.26           N1+
ATOM   1409  N   VAL A 189      35.785  41.484 -28.966  1.00 29.22           N  
ATOM   1410  CA  VAL A 189      37.035  41.932 -28.426  1.00 30.71           C  
ATOM   1411  C   VAL A 189      37.828  40.700 -28.066  1.00 31.43           C  
ATOM   1412  O   VAL A 189      37.265  39.683 -27.690  1.00 31.14           O  
ATOM   1413  CB  VAL A 189      36.838  42.837 -27.164  1.00 30.89           C  
ATOM   1414  CG1 VAL A 189      36.156  42.075 -26.037  1.00 32.60           C  
ATOM   1415  CG2 VAL A 189      38.154  43.354 -26.689  1.00 31.33           C  
ATOM   1416  N   ASP A 190      39.141  40.787 -28.204  1.00 33.05           N  
ATOM   1417  CA  ASP A 190      40.006  39.650 -27.951  1.00 34.20           C  
ATOM   1418  C   ASP A 190      40.292  39.491 -26.471  1.00 34.67           C  
ATOM   1419  O   ASP A 190      40.146  40.433 -25.695  1.00 35.06           O  
ATOM   1420  CB  ASP A 190      41.314  39.793 -28.739  1.00 34.84           C  
ATOM   1421  CG  ASP A 190      42.289  40.750 -28.078  1.00 36.66           C  
ATOM   1422  OD1 ASP A 190      42.930  40.344 -27.080  1.00 39.93           O  
ATOM   1423  OD2 ASP A 190      42.409  41.898 -28.547  1.00 38.38           O1-
ATOM   1424  N   ALA A 191      40.760  38.300 -26.113  1.00 34.89           N  
ATOM   1425  CA  ALA A 191      40.954  37.890 -24.726  1.00 35.40           C  
ATOM   1426  C   ALA A 191      42.004  38.702 -24.002  1.00 35.70           C  
ATOM   1427  O   ALA A 191      41.896  38.929 -22.792  1.00 36.54           O  
ATOM   1428  CB  ALA A 191      41.331  36.418 -24.672  1.00 35.25           C  
ATOM   1429  N   GLU A 192      43.035  39.126 -24.722  1.00 35.86           N  
ATOM   1430  CA  GLU A 192      44.116  39.892 -24.084  1.00 35.99           C  
ATOM   1431  C   GLU A 192      43.649  41.316 -23.726  1.00 34.54           C  
ATOM   1432  O   GLU A 192      43.995  41.850 -22.677  1.00 34.24           O  
ATOM   1433  CB  GLU A 192      45.361  39.934 -24.982  1.00 36.77           C  
ATOM   1434  CG  GLU A 192      46.578  40.627 -24.341  1.00 39.72           C  
ATOM   1435  CD  GLU A 192      46.812  40.188 -22.903  1.00 42.88           C  
ATOM   1436  OE1 GLU A 192      46.913  38.960 -22.686  1.00 45.85           O  
ATOM   1437  OE2 GLU A 192      46.882  41.057 -21.995  1.00 43.91           O1-
ATOM   1438  N   THR A 193      42.856  41.916 -24.604  1.00 33.61           N  
ATOM   1439  CA  THR A 193      42.255  43.228 -24.322  1.00 32.72           C  
ATOM   1440  C   THR A 193      41.392  43.156 -23.063  1.00 31.85           C  
ATOM   1441  O   THR A 193      41.522  43.995 -22.183  1.00 31.40           O  
ATOM   1442  CB  THR A 193      41.434  43.721 -25.527  1.00 32.98           C  
ATOM   1443  CG2 THR A 193      40.597  44.968 -25.195  1.00 32.60           C  
ATOM   1444  OG1 THR A 193      42.329  44.013 -26.602  1.00 32.49           O  
ATOM   1445  N   VAL A 194      40.548  42.131 -22.955  1.00 31.18           N  
ATOM   1446  CA  VAL A 194      39.687  41.979 -21.781  1.00 30.87           C  
ATOM   1447  C   VAL A 194      40.517  41.805 -20.524  1.00 30.81           C  
ATOM   1448  O   VAL A 194      40.215  42.402 -19.484  1.00 30.31           O  
ATOM   1449  CB  VAL A 194      38.684  40.786 -21.926  1.00 30.96           C  
ATOM   1450  CG1 VAL A 194      37.887  40.593 -20.658  1.00 31.06           C  
ATOM   1451  CG2 VAL A 194      37.755  41.008 -23.105  1.00 30.98           C  
ATOM   1452  N   GLY A 195      41.563  40.985 -20.624  1.00 30.77           N  
ATOM   1453  CA  GLY A 195      42.475  40.766 -19.514  1.00 30.80           C  
ATOM   1454  C   GLY A 195      43.172  42.046 -19.099  1.00 30.66           C  
ATOM   1455  O   GLY A 195      43.195  42.391 -17.919  1.00 31.26           O  
ATOM   1456  N   ARG A 196      43.717  42.766 -20.078  1.00 30.42           N  
ATOM   1457  CA  ARG A 196      44.388  44.036 -19.806  1.00 30.08           C  
ATOM   1458  C   ARG A 196      43.422  45.015 -19.158  1.00 29.77           C  
ATOM   1459  O   ARG A 196      43.777  45.676 -18.188  1.00 28.81           O  
ATOM   1460  CB  ARG A 196      44.977  44.648 -21.085  1.00 30.25           C  
ATOM   1461  CG  ARG A 196      45.536  46.071 -20.906  1.00 30.27           C  
ATOM   1462  CD  ARG A 196      46.365  46.528 -22.097  1.00 30.41           C  
ATOM   1463  NE  ARG A 196      45.539  46.670 -23.293  1.00 31.43           N  
ATOM   1464  CZ  ARG A 196      44.741  47.710 -23.562  1.00 31.13           C  
ATOM   1465  NH1 ARG A 196      44.646  48.756 -22.742  1.00 29.84           N1+
ATOM   1466  NH2 ARG A 196      44.027  47.703 -24.678  1.00 32.22           N  
ATOM   1467  N   VAL A 197      42.209  45.107 -19.710  1.00 29.71           N  
ATOM   1468  CA  VAL A 197      41.227  46.064 -19.216  1.00 29.94           C  
ATOM   1469  C   VAL A 197      40.830  45.743 -17.792  1.00 31.11           C  
ATOM   1470  O   VAL A 197      40.800  46.633 -16.957  1.00 31.10           O  
ATOM   1471  CB  VAL A 197      39.972  46.131 -20.114  1.00 29.33           C  
ATOM   1472  CG1 VAL A 197      38.867  46.872 -19.422  1.00 28.20           C  
ATOM   1473  CG2 VAL A 197      40.323  46.776 -21.422  1.00 28.23           C  
ATOM   1474  N   LYS A 198      40.543  44.471 -17.518  1.00 32.77           N  
ATOM   1475  CA  LYS A 198      40.213  44.029 -16.154  1.00 33.98           C  
ATOM   1476  C   LYS A 198      41.356  44.275 -15.180  1.00 34.55           C  
ATOM   1477  O   LYS A 198      41.131  44.744 -14.070  1.00 34.13           O  
ATOM   1478  CB  LYS A 198      39.831  42.542 -16.112  1.00 34.55           C  
ATOM   1479  CG  LYS A 198      38.369  42.266 -16.369  1.00 36.20           C  
ATOM   1480  CD  LYS A 198      38.040  40.768 -16.233  1.00 38.49           C  
ATOM   1481  CE  LYS A 198      36.522  40.554 -16.086  1.00 40.80           C  
ATOM   1482  NZ  LYS A 198      36.047  39.146 -16.323  1.00 41.84           N1+
ATOM   1483  N   ARG A 199      42.579  43.952 -15.593  1.00 35.81           N  
ATOM   1484  CA  ARG A 199      43.734  44.087 -14.702  1.00 36.69           C  
ATOM   1485  C   ARG A 199      43.961  45.544 -14.359  1.00 36.95           C  
ATOM   1486  O   ARG A 199      44.098  45.910 -13.195  1.00 37.30           O  
ATOM   1487  CB  ARG A 199      44.988  43.519 -15.356  1.00 37.10           C  
ATOM   1488  CG  ARG A 199      46.255  43.612 -14.481  1.00 38.63           C  
ATOM   1489  CD  ARG A 199      47.384  42.744 -15.047  1.00 41.32           C  
ATOM   1490  NE  ARG A 199      47.682  43.091 -16.440  1.00 43.97           N  
ATOM   1491  CZ  ARG A 199      47.217  42.456 -17.523  1.00 45.70           C  
ATOM   1492  NH1 ARG A 199      46.418  41.392 -17.426  1.00 46.05           N1+
ATOM   1493  NH2 ARG A 199      47.570  42.893 -18.730  1.00 46.89           N  
ATOM   1494  N   PHE A 200      43.989  46.376 -15.392  1.00 37.25           N  
ATOM   1495  CA  PHE A 200      44.131  47.811 -15.226  1.00 37.25           C  
ATOM   1496  C   PHE A 200      43.095  48.392 -14.256  1.00 38.27           C  
ATOM   1497  O   PHE A 200      43.451  49.113 -13.337  1.00 37.88           O  
ATOM   1498  CB  PHE A 200      44.012  48.519 -16.592  1.00 37.02           C  
ATOM   1499  CG  PHE A 200      44.367  49.968 -16.545  1.00 34.68           C  
ATOM   1500  CD1 PHE A 200      45.603  50.406 -16.993  1.00 32.83           C  
ATOM   1501  CD2 PHE A 200      43.481  50.894 -16.015  1.00 32.29           C  
ATOM   1502  CE1 PHE A 200      45.929  51.745 -16.930  1.00 32.64           C  
ATOM   1503  CE2 PHE A 200      43.803  52.220 -15.955  1.00 31.12           C  
ATOM   1504  CZ  PHE A 200      45.019  52.655 -16.410  1.00 30.99           C  
ATOM   1505  N   ILE A 201      41.820  48.103 -14.485  1.00 39.61           N  
ATOM   1506  CA  ILE A 201      40.743  48.657 -13.650  1.00 40.97           C  
ATOM   1507  C   ILE A 201      40.956  48.303 -12.184  1.00 42.31           C  
ATOM   1508  O   ILE A 201      40.935  49.172 -11.310  1.00 42.17           O  
ATOM   1509  CB  ILE A 201      39.353  48.151 -14.119  1.00 41.24           C  
ATOM   1510  CG1 ILE A 201      38.920  48.947 -15.358  1.00 40.96           C  
ATOM   1511  CG2 ILE A 201      38.311  48.256 -13.000  1.00 41.00           C  
ATOM   1512  CD1 ILE A 201      37.673  48.425 -16.009  1.00 41.43           C  
ATOM   1513  N   GLN A 202      41.185  47.019 -11.934  1.00 44.02           N  
ATOM   1514  CA  GLN A 202      41.544  46.526 -10.602  1.00 45.37           C  
ATOM   1515  C   GLN A 202      42.567  47.443  -9.909  1.00 46.01           C  
ATOM   1516  O   GLN A 202      42.445  47.696  -8.712  1.00 46.36           O  
ATOM   1517  CB  GLN A 202      42.077  45.091 -10.710  1.00 45.76           C  
ATOM   1518  CG  GLN A 202      42.255  44.366  -9.384  1.00 47.20           C  
ATOM   1519  CD  GLN A 202      41.763  42.924  -9.433  1.00 48.77           C  
ATOM   1520  NE2 GLN A 202      40.539  42.732  -9.912  1.00 48.18           N  
ATOM   1521  OE1 GLN A 202      42.475  41.995  -9.039  1.00 51.07           O  
ATOM   1522  N   GLU A 203      43.549  47.945 -10.668  1.00 46.73           N  
ATOM   1523  CA  GLU A 203      44.515  48.963 -10.195  1.00 47.24           C  
ATOM   1524  C   GLU A 203      44.132  50.379 -10.657  1.00 47.26           C  
ATOM   1525  O   GLU A 203      43.368  51.092 -10.009  1.00 47.61           O  
ATOM   1526  CB  GLU A 203      45.912  48.652 -10.740  1.00 47.32           C  
ATOM   1527  CG  GLU A 203      46.354  47.199 -10.583  1.00 48.02           C  
ATOM   1528  CD  GLU A 203      47.275  46.966  -9.396  1.00 48.37           C  
ATOM   1529  OE1 GLU A 203      47.675  47.945  -8.729  1.00 49.72           O  
ATOM   1530  OE2 GLU A 203      47.605  45.790  -9.141  1.00 48.93           O1-
END
