# Supplementary material for: Human uridine 5′-monophosphate synthase stores metabolic potential in inactive biomolecular condensates
Source: J Biol Chem. 2023 Jan 25;299(3):102949. doi: 10.1016/j.jbc.2023.102949 (PMC9978035; doi:10.1016/j.jbc.2023.102949)
Supplement: SAXS [file mmc2.zip › FigS10/2wns_Br.pdb]

ATOM      1  N   LEU B   8     -33.661 -57.252 -37.622  1.00 38.67           N  
ATOM      2  CA  LEU B   8     -32.789 -56.049 -37.797  1.00 38.51           C  
ATOM      3  C   LEU B   8     -32.051 -56.041 -39.142  1.00 38.26           C  
ATOM      4  O   LEU B   8     -32.014 -55.015 -39.837  1.00 37.82           O  
ATOM      5  CB  LEU B   8     -31.782 -55.963 -36.642  1.00 38.66           C  
ATOM      6  CG  LEU B   8     -31.489 -54.563 -36.094  1.00 38.76           C  
ATOM      7  CD1 LEU B   8     -32.767 -53.714 -36.062  1.00 38.49           C  
ATOM      8  CD2 LEU B   8     -30.875 -54.649 -34.700  1.00 38.05           C  
ATOM      9  N   GLY B   9     -31.465 -57.184 -39.496  1.00 37.80           N  
ATOM     10  CA  GLY B   9     -30.824 -57.378 -40.799  1.00 37.21           C  
ATOM     11  C   GLY B   9     -31.624 -56.903 -42.005  1.00 36.90           C  
ATOM     12  O   GLY B   9     -31.100 -56.169 -42.850  1.00 36.50           O  
ATOM     13  N   PRO B  10     -32.891 -57.332 -42.113  1.00 36.52           N  
ATOM     14  CA  PRO B  10     -33.737 -56.910 -43.225  1.00 36.39           C  
ATOM     15  C   PRO B  10     -33.910 -55.404 -43.293  1.00 35.91           C  
ATOM     16  O   PRO B  10     -33.871 -54.811 -44.373  1.00 36.08           O  
ATOM     17  CB  PRO B  10     -35.080 -57.582 -42.923  1.00 36.69           C  
ATOM     18  CG  PRO B  10     -34.735 -58.756 -42.087  1.00 36.69           C  
ATOM     19  CD  PRO B  10     -33.511 -58.411 -41.319  1.00 36.79           C  
ATOM     20  N   LEU B  11     -34.085 -54.791 -42.132  1.00 35.62           N  
ATOM     21  CA  LEU B  11     -34.215 -53.343 -42.040  1.00 35.05           C  
ATOM     22  C   LEU B  11     -32.969 -52.606 -42.580  1.00 34.06           C  
ATOM     23  O   LEU B  11     -33.084 -51.603 -43.311  1.00 33.30           O  
ATOM     24  CB  LEU B  11     -34.509 -52.967 -40.581  1.00 35.66           C  
ATOM     25  CG  LEU B  11     -35.077 -51.577 -40.336  1.00 36.41           C  
ATOM     26  CD1 LEU B  11     -35.938 -51.598 -39.090  1.00 37.25           C  
ATOM     27  CD2 LEU B  11     -33.963 -50.541 -40.212  1.00 38.66           C  
ATOM     28  N   VAL B  12     -31.792 -53.114 -42.226  1.00 33.10           N  
ATOM     29  CA  VAL B  12     -30.504 -52.586 -42.717  1.00 33.15           C  
ATOM     30  C   VAL B  12     -30.371 -52.695 -44.253  1.00 32.71           C  
ATOM     31  O   VAL B  12     -29.925 -51.756 -44.923  1.00 32.48           O  
ATOM     32  CB  VAL B  12     -29.325 -53.314 -42.032  1.00 33.34           C  
ATOM     33  CG1 VAL B  12     -27.984 -52.832 -42.571  1.00 32.99           C  
ATOM     34  CG2 VAL B  12     -29.402 -53.126 -40.506  1.00 34.06           C  
ATOM     35  N   THR B  13     -30.806 -53.826 -44.805  1.00 32.60           N  
ATOM     36  CA  THR B  13     -30.826 -54.029 -46.262  1.00 32.28           C  
ATOM     37  C   THR B  13     -31.695 -53.004 -46.994  1.00 32.05           C  
ATOM     38  O   THR B  13     -31.271 -52.415 -48.006  1.00 32.24           O  
ATOM     39  CB  THR B  13     -31.324 -55.423 -46.606  1.00 32.11           C  
ATOM     40  CG2 THR B  13     -31.070 -55.714 -48.077  1.00 32.50           C  
ATOM     41  OG1 THR B  13     -30.640 -56.380 -45.784  1.00 32.08           O  
ATOM     42  N   GLY B  14     -32.901 -52.783 -46.473  1.00 31.58           N  
ATOM     43  CA  GLY B  14     -33.792 -51.768 -47.020  1.00 30.99           C  
ATOM     44  C   GLY B  14     -33.111 -50.422 -47.040  1.00 30.74           C  
ATOM     45  O   GLY B  14     -33.101 -49.747 -48.072  1.00 30.42           O  
ATOM     46  N   LEU B  15     -32.510 -50.055 -45.900  1.00 30.86           N  
ATOM     47  CA  LEU B  15     -31.809 -48.780 -45.759  1.00 30.46           C  
ATOM     48  C   LEU B  15     -30.688 -48.618 -46.803  1.00 30.46           C  
ATOM     49  O   LEU B  15     -30.556 -47.561 -47.453  1.00 29.68           O  
ATOM     50  CB  LEU B  15     -31.283 -48.617 -44.316  1.00 30.22           C  
ATOM     51  CG  LEU B  15     -32.378 -48.456 -43.238  1.00 30.40           C  
ATOM     52  CD1 LEU B  15     -31.802 -48.385 -41.835  1.00 30.35           C  
ATOM     53  CD2 LEU B  15     -33.238 -47.224 -43.496  1.00 28.94           C  
ATOM     54  N   TYR B  16     -29.903 -49.668 -46.972  1.00 31.13           N  
ATOM     55  CA  TYR B  16     -28.904 -49.730 -48.042  1.00 32.19           C  
ATOM     56  C   TYR B  16     -29.527 -49.429 -49.415  1.00 32.67           C  
ATOM     57  O   TYR B  16     -28.975 -48.649 -50.184  1.00 32.46           O  
ATOM     58  CB  TYR B  16     -28.215 -51.090 -48.076  1.00 32.05           C  
ATOM     59  CG  TYR B  16     -27.104 -51.146 -49.105  1.00 34.29           C  
ATOM     60  CD1 TYR B  16     -25.832 -50.643 -48.804  1.00 35.99           C  
ATOM     61  CD2 TYR B  16     -27.329 -51.658 -50.385  1.00 37.32           C  
ATOM     62  CE1 TYR B  16     -24.800 -50.665 -49.744  1.00 37.95           C  
ATOM     63  CE2 TYR B  16     -26.300 -51.688 -51.345  1.00 38.58           C  
ATOM     64  CZ  TYR B  16     -25.035 -51.189 -51.009  1.00 39.50           C  
ATOM     65  OH  TYR B  16     -24.005 -51.207 -51.921  1.00 40.93           O  
ATOM     66  N   ASP B  17     -30.690 -50.012 -49.689  1.00 33.53           N  
ATOM     67  CA  ASP B  17     -31.348 -49.850 -50.994  1.00 34.30           C  
ATOM     68  C   ASP B  17     -31.806 -48.425 -51.270  1.00 33.98           C  
ATOM     69  O   ASP B  17     -31.746 -47.965 -52.416  1.00 34.91           O  
ATOM     70  CB  ASP B  17     -32.535 -50.800 -51.133  1.00 35.09           C  
ATOM     71  CG  ASP B  17     -32.124 -52.269 -51.079  1.00 37.06           C  
ATOM     72  OD1 ASP B  17     -30.960 -52.588 -51.429  1.00 41.33           O  
ATOM     73  OD2 ASP B  17     -32.975 -53.103 -50.688  1.00 41.96           O1-
ATOM     74  N   VAL B  18     -32.245 -47.711 -50.240  1.00 33.05           N  
ATOM     75  CA  VAL B  18     -32.612 -46.307 -50.432  1.00 32.32           C  
ATOM     76  C   VAL B  18     -31.397 -45.369 -50.324  1.00 32.38           C  
ATOM     77  O   VAL B  18     -31.563 -44.149 -50.164  1.00 31.61           O  
ATOM     78  CB  VAL B  18     -33.734 -45.871 -49.480  1.00 32.48           C  
ATOM     79  CG1 VAL B  18     -35.013 -46.600 -49.806  1.00 31.42           C  
ATOM     80  CG2 VAL B  18     -33.337 -46.085 -48.021  1.00 31.61           C  
ATOM     81  N   GLN B  19     -30.194 -45.952 -50.446  1.00 32.06           N  
ATOM     82  CA  GLN B  19     -28.905 -45.245 -50.394  1.00 32.10           C  
ATOM     83  C   GLN B  19     -28.709 -44.460 -49.100  1.00 30.97           C  
ATOM     84  O   GLN B  19     -28.287 -43.301 -49.125  1.00 30.88           O  
ATOM     85  CB  GLN B  19     -28.697 -44.333 -51.612  1.00 32.65           C  
ATOM     86  CG  GLN B  19     -28.433 -45.084 -52.931  1.00 35.47           C  
ATOM     87  CD  GLN B  19     -29.699 -45.579 -53.607  1.00 39.89           C  
ATOM     88  NE2 GLN B  19     -29.534 -46.417 -54.642  1.00 41.64           N  
ATOM     89  OE1 GLN B  19     -30.820 -45.209 -53.218  1.00 44.26           O  
ATOM     90  N   ALA B  20     -29.001 -45.094 -47.974  1.00 30.17           N  
ATOM     91  CA  ALA B  20     -28.918 -44.416 -46.681  1.00 29.84           C  
ATOM     92  C   ALA B  20     -27.478 -44.350 -46.175  1.00 29.75           C  
ATOM     93  O   ALA B  20     -27.149 -43.502 -45.341  1.00 28.82           O  
ATOM     94  CB  ALA B  20     -29.803 -45.096 -45.655  1.00 29.53           C  
ATOM     95  N   PHE B  21     -26.607 -45.212 -46.689  1.00 29.54           N  
ATOM     96  CA  PHE B  21     -25.218 -45.242 -46.203  1.00 29.84           C  
ATOM     97  C   PHE B  21     -24.254 -44.593 -47.167  1.00 30.30           C  
ATOM     98  O   PHE B  21     -23.946 -45.160 -48.208  1.00 30.76           O  
ATOM     99  CB  PHE B  21     -24.804 -46.674 -45.919  1.00 29.46           C  
ATOM    100  CG  PHE B  21     -25.702 -47.342 -44.956  1.00 29.30           C  
ATOM    101  CD1 PHE B  21     -25.701 -46.962 -43.625  1.00 30.19           C  
ATOM    102  CD2 PHE B  21     -26.570 -48.336 -45.366  1.00 29.91           C  
ATOM    103  CE1 PHE B  21     -26.536 -47.562 -42.722  1.00 29.47           C  
ATOM    104  CE2 PHE B  21     -27.408 -48.950 -44.470  1.00 29.72           C  
ATOM    105  CZ  PHE B  21     -27.397 -48.563 -43.140  1.00 30.61           C  
ATOM    106  N   LYS B  22     -23.782 -43.397 -46.815  1.00 30.20           N  
ATOM    107  CA  LYS B  22     -22.878 -42.657 -47.656  1.00 31.05           C  
ATOM    108  C   LYS B  22     -21.501 -42.753 -47.057  1.00 31.20           C  
ATOM    109  O   LYS B  22     -21.343 -42.648 -45.842  1.00 31.12           O  
ATOM    110  CB  LYS B  22     -23.261 -41.178 -47.744  1.00 31.36           C  
ATOM    111  CG  LYS B  22     -24.732 -40.875 -47.988  1.00 32.60           C  
ATOM    112  CD  LYS B  22     -25.127 -41.036 -49.421  1.00 33.48           C  
ATOM    113  CE  LYS B  22     -26.432 -40.319 -49.698  1.00 34.35           C  
ATOM    114  NZ  LYS B  22     -27.160 -41.010 -50.796  1.00 34.75           N1+
ATOM    115  N   PHE B  23     -20.508 -42.932 -47.922  1.00 31.63           N  
ATOM    116  CA  PHE B  23     -19.111 -42.944 -47.500  1.00 31.91           C  
ATOM    117  C   PHE B  23     -18.329 -41.850 -48.205  1.00 32.38           C  
ATOM    118  O   PHE B  23     -18.642 -41.450 -49.338  1.00 32.03           O  
ATOM    119  CB  PHE B  23     -18.476 -44.309 -47.750  1.00 31.27           C  
ATOM    120  CG  PHE B  23     -19.149 -45.412 -47.019  1.00 31.56           C  
ATOM    121  CD1 PHE B  23     -18.746 -45.760 -45.748  1.00 31.46           C  
ATOM    122  CD2 PHE B  23     -20.215 -46.096 -47.592  1.00 32.90           C  
ATOM    123  CE1 PHE B  23     -19.393 -46.786 -45.053  1.00 32.15           C  
ATOM    124  CE2 PHE B  23     -20.864 -47.117 -46.912  1.00 32.49           C  
ATOM    125  CZ  PHE B  23     -20.450 -47.471 -45.646  1.00 32.65           C  
ATOM    126  N   GLY B  24     -17.307 -41.368 -47.514  1.00 32.85           N  
ATOM    127  CA  GLY B  24     -16.474 -40.308 -48.028  1.00 33.32           C  
ATOM    128  C   GLY B  24     -15.978 -39.486 -46.873  1.00 33.87           C  
ATOM    129  O   GLY B  24     -15.320 -39.996 -45.970  1.00 34.24           O  
ATOM    130  N   ASP B  25     -16.310 -38.208 -46.914  1.00 34.60           N  
ATOM    131  CA  ASP B  25     -15.837 -37.263 -45.943  1.00 35.05           C  
ATOM    132  C   ASP B  25     -16.979 -36.289 -45.750  1.00 34.93           C  
ATOM    133  O   ASP B  25     -17.430 -35.659 -46.714  1.00 35.61           O  
ATOM    134  CB  ASP B  25     -14.580 -36.557 -46.463  1.00 35.21           C  
ATOM    135  CG  ASP B  25     -13.723 -35.997 -45.352  1.00 37.28           C  
ATOM    136  OD1 ASP B  25     -13.656 -36.622 -44.265  1.00 39.57           O  
ATOM    137  OD2 ASP B  25     -13.112 -34.924 -45.566  1.00 40.32           O1-
ATOM    138  N   PHE B  26     -17.477 -36.212 -44.514  1.00 34.17           N  
ATOM    139  CA  PHE B  26     -18.656 -35.398 -44.201  1.00 33.37           C  
ATOM    140  C   PHE B  26     -18.470 -34.614 -42.903  1.00 33.17           C  
ATOM    141  O   PHE B  26     -17.958 -35.154 -41.924  1.00 33.18           O  
ATOM    142  CB  PHE B  26     -19.895 -36.290 -44.078  1.00 33.05           C  
ATOM    143  CG  PHE B  26     -20.078 -37.241 -45.226  1.00 31.28           C  
ATOM    144  CD1 PHE B  26     -20.594 -36.800 -46.432  1.00 30.74           C  
ATOM    145  CD2 PHE B  26     -19.721 -38.578 -45.098  1.00 27.55           C  
ATOM    146  CE1 PHE B  26     -20.751 -37.679 -47.490  1.00 29.26           C  
ATOM    147  CE2 PHE B  26     -19.874 -39.458 -46.143  1.00 28.92           C  
ATOM    148  CZ  PHE B  26     -20.400 -39.017 -47.338  1.00 30.29           C  
ATOM    149  N   VAL B  27     -18.878 -33.343 -42.886  1.00 32.95           N  
ATOM    150  CA  VAL B  27     -18.903 -32.604 -41.624  1.00 32.69           C  
ATOM    151  C   VAL B  27     -20.324 -32.747 -41.060  1.00 31.69           C  
ATOM    152  O   VAL B  27     -21.307 -32.442 -41.733  1.00 31.25           O  
ATOM    153  CB  VAL B  27     -18.440 -31.131 -41.765  1.00 33.04           C  
ATOM    154  CG1 VAL B  27     -18.413 -30.446 -40.407  1.00 33.74           C  
ATOM    155  CG2 VAL B  27     -17.045 -31.052 -42.398  1.00 34.38           C  
ATOM    156  N   LEU B  28     -20.412 -33.275 -39.840  1.00 30.95           N  
ATOM    157  CA  LEU B  28     -21.686 -33.515 -39.171  1.00 30.22           C  
ATOM    158  C   LEU B  28     -22.158 -32.213 -38.548  1.00 30.83           C  
ATOM    159  O   LEU B  28     -21.382 -31.259 -38.457  1.00 30.72           O  
ATOM    160  CB  LEU B  28     -21.500 -34.551 -38.078  1.00 29.66           C  
ATOM    161  CG  LEU B  28     -20.815 -35.843 -38.527  1.00 27.14           C  
ATOM    162  CD1 LEU B  28     -20.936 -36.863 -37.438  1.00 25.42           C  
ATOM    163  CD2 LEU B  28     -21.418 -36.366 -39.816  1.00 26.26           C  
ATOM    164  N   LYS B  29     -23.410 -32.158 -38.103  1.00 31.18           N  
ATOM    165  CA  LYS B  29     -23.912 -30.928 -37.488  1.00 32.06           C  
ATOM    166  C   LYS B  29     -23.033 -30.531 -36.305  1.00 32.48           C  
ATOM    167  O   LYS B  29     -22.754 -29.365 -36.124  1.00 33.52           O  
ATOM    168  CB  LYS B  29     -25.381 -31.056 -37.064  1.00 32.34           C  
ATOM    169  CG  LYS B  29     -26.368 -31.070 -38.227  1.00 32.89           C  
ATOM    170  CD  LYS B  29     -27.806 -30.858 -37.744  1.00 33.81           C  
ATOM    171  CE  LYS B  29     -28.836 -30.766 -38.899  1.00 33.66           C  
ATOM    172  NZ  LYS B  29     -29.020 -32.025 -39.718  1.00 31.49           N1+
ATOM    173  N   SER B  30     -22.561 -31.508 -35.533  1.00 33.43           N  
ATOM    174  CA  SER B  30     -21.663 -31.257 -34.400  1.00 33.85           C  
ATOM    175  C   SER B  30     -20.267 -30.793 -34.802  1.00 34.74           C  
ATOM    176  O   SER B  30     -19.386 -30.704 -33.949  1.00 35.21           O  
ATOM    177  CB  SER B  30     -21.534 -32.509 -33.514  1.00 34.08           C  
ATOM    178  OG  SER B  30     -20.954 -33.611 -34.205  1.00 33.25           O  
ATOM    179  N   GLY B  31     -20.051 -30.505 -36.085  1.00 35.19           N  
ATOM    180  CA  GLY B  31     -18.796 -29.892 -36.537  1.00 35.61           C  
ATOM    181  C   GLY B  31     -17.594 -30.800 -36.724  1.00 35.94           C  
ATOM    182  O   GLY B  31     -16.526 -30.308 -37.101  1.00 36.80           O  
ATOM    183  N   LEU B  32     -17.745 -32.101 -36.468  1.00 35.61           N  
ATOM    184  CA  LEU B  32     -16.657 -33.068 -36.690  1.00 35.55           C  
ATOM    185  C   LEU B  32     -16.720 -33.654 -38.100  1.00 34.84           C  
ATOM    186  O   LEU B  32     -17.793 -33.762 -38.671  1.00 34.53           O  
ATOM    187  CB  LEU B  32     -16.735 -34.215 -35.687  1.00 36.05           C  
ATOM    188  CG  LEU B  32     -16.129 -34.039 -34.287  1.00 37.37           C  
ATOM    189  CD1 LEU B  32     -16.803 -32.890 -33.516  1.00 38.11           C  
ATOM    190  CD2 LEU B  32     -16.250 -35.370 -33.526  1.00 37.93           C  
ATOM    191  N   SER B  33     -15.572 -34.052 -38.646  1.00 33.98           N  
ATOM    192  CA  SER B  33     -15.545 -34.727 -39.946  1.00 33.52           C  
ATOM    193  C   SER B  33     -15.839 -36.205 -39.742  1.00 32.21           C  
ATOM    194  O   SER B  33     -15.491 -36.762 -38.694  1.00 33.41           O  
ATOM    195  CB  SER B  33     -14.186 -34.571 -40.628  1.00 33.53           C  
ATOM    196  OG  SER B  33     -13.794 -33.219 -40.659  1.00 35.91           O  
ATOM    197  N   SER B  34     -16.467 -36.845 -40.727  1.00 29.76           N  
ATOM    198  CA  SER B  34     -16.849 -38.262 -40.597  1.00 27.84           C  
ATOM    199  C   SER B  34     -16.664 -38.977 -41.914  1.00 26.66           C  
ATOM    200  O   SER B  34     -16.973 -38.416 -42.977  1.00 26.26           O  
ATOM    201  CB  SER B  34     -18.321 -38.398 -40.170  1.00 27.48           C  
ATOM    202  OG  SER B  34     -18.716 -39.763 -40.053  1.00 25.67           O  
ATOM    203  N   PRO B  35     -16.213 -40.235 -41.855  1.00 25.15           N  
ATOM    204  CA  PRO B  35     -16.104 -41.041 -43.057  1.00 25.00           C  
ATOM    205  C   PRO B  35     -17.439 -41.616 -43.519  1.00 24.25           C  
ATOM    206  O   PRO B  35     -17.492 -42.260 -44.576  1.00 24.07           O  
ATOM    207  CB  PRO B  35     -15.203 -42.194 -42.606  1.00 24.59           C  
ATOM    208  CG  PRO B  35     -15.575 -42.368 -41.208  1.00 25.15           C  
ATOM    209  CD  PRO B  35     -15.839 -41.008 -40.661  1.00 25.28           C  
ATOM    210  N   ILE B  36     -18.496 -41.432 -42.711  1.00 23.59           N  
ATOM    211  CA  ILE B  36     -19.803 -42.033 -42.988  1.00 22.62           C  
ATOM    212  C   ILE B  36     -20.966 -41.084 -42.621  1.00 22.61           C  
ATOM    213  O   ILE B  36     -20.908 -40.329 -41.623  1.00 21.32           O  
ATOM    214  CB  ILE B  36     -19.945 -43.390 -42.250  1.00 22.66           C  
ATOM    215  CG1 ILE B  36     -21.174 -44.150 -42.720  1.00 21.99           C  
ATOM    216  CG2 ILE B  36     -19.983 -43.202 -40.758  1.00 22.35           C  
ATOM    217  CD1 ILE B  36     -21.291 -45.522 -42.057  1.00 19.23           C  
ATOM    218  N   TYR B  37     -22.006 -41.122 -43.455  1.00 22.90           N  
ATOM    219  CA  TYR B  37     -23.228 -40.371 -43.195  1.00 22.97           C  
ATOM    220  C   TYR B  37     -24.404 -41.296 -43.440  1.00 23.17           C  
ATOM    221  O   TYR B  37     -24.419 -42.042 -44.440  1.00 23.78           O  
ATOM    222  CB  TYR B  37     -23.318 -39.132 -44.096  1.00 23.28           C  
ATOM    223  CG  TYR B  37     -24.389 -38.143 -43.662  1.00 23.94           C  
ATOM    224  CD1 TYR B  37     -24.090 -37.124 -42.762  1.00 25.29           C  
ATOM    225  CD2 TYR B  37     -25.695 -38.242 -44.131  1.00 23.56           C  
ATOM    226  CE1 TYR B  37     -25.070 -36.209 -42.359  1.00 25.43           C  
ATOM    227  CE2 TYR B  37     -26.679 -37.344 -43.725  1.00 23.47           C  
ATOM    228  CZ  TYR B  37     -26.357 -36.336 -42.846  1.00 23.84           C  
ATOM    229  OH  TYR B  37     -27.313 -35.437 -42.441  1.00 25.41           O  
ATOM    230  N   ILE B  38     -25.352 -41.289 -42.505  1.00 22.43           N  
ATOM    231  CA  ILE B  38     -26.586 -42.067 -42.632  1.00 22.02           C  
ATOM    232  C   ILE B  38     -27.769 -41.134 -42.953  1.00 21.69           C  
ATOM    233  O   ILE B  38     -28.197 -40.336 -42.110  1.00 20.45           O  
ATOM    234  CB  ILE B  38     -26.877 -42.875 -41.387  1.00 22.40           C  
ATOM    235  CG1 ILE B  38     -25.773 -43.934 -41.165  1.00 21.70           C  
ATOM    236  CG2 ILE B  38     -28.197 -43.592 -41.519  1.00 22.55           C  
ATOM    237  CD1 ILE B  38     -24.464 -43.367 -40.776  1.00 22.49           C  
ATOM    238  N   ASP B  39     -28.275 -41.271 -44.171  1.00 21.54           N  
ATOM    239  CA  ASP B  39     -29.262 -40.366 -44.764  1.00 22.22           C  
ATOM    240  C   ASP B  39     -30.537 -41.147 -45.063  1.00 21.88           C  
ATOM    241  O   ASP B  39     -30.635 -41.819 -46.094  1.00 21.88           O  
ATOM    242  CB  ASP B  39     -28.693 -39.772 -46.064  1.00 22.38           C  
ATOM    243  CG  ASP B  39     -29.587 -38.699 -46.670  1.00 24.43           C  
ATOM    244  OD1 ASP B  39     -30.752 -38.555 -46.244  1.00 23.54           O  
ATOM    245  OD2 ASP B  39     -29.111 -37.992 -47.573  1.00 25.77           O1-
ATOM    246  N   LEU B  40     -31.509 -41.038 -44.163  1.00 21.66           N  
ATOM    247  CA  LEU B  40     -32.791 -41.745 -44.262  1.00 21.77           C  
ATOM    248  C   LEU B  40     -33.854 -40.984 -45.068  1.00 22.18           C  
ATOM    249  O   LEU B  40     -35.031 -41.390 -45.103  1.00 21.51           O  
ATOM    250  CB  LEU B  40     -33.353 -42.028 -42.853  1.00 21.80           C  
ATOM    251  CG  LEU B  40     -33.142 -43.434 -42.302  1.00 22.00           C  
ATOM    252  CD1 LEU B  40     -31.713 -43.660 -41.900  1.00 23.66           C  
ATOM    253  CD2 LEU B  40     -34.038 -43.652 -41.132  1.00 22.52           C  
ATOM    254  N   ARG B  41     -33.465 -39.887 -45.700  1.00 21.86           N  
ATOM    255  CA  ARG B  41     -34.433 -39.091 -46.456  1.00 22.69           C  
ATOM    256  C   ARG B  41     -35.130 -39.856 -47.569  1.00 22.22           C  
ATOM    257  O   ARG B  41     -36.260 -39.507 -47.949  1.00 22.54           O  
ATOM    258  CB  ARG B  41     -33.768 -37.861 -47.072  1.00 23.34           C  
ATOM    259  CG  ARG B  41     -33.698 -36.666 -46.144  1.00 27.44           C  
ATOM    260  CD  ARG B  41     -32.963 -35.472 -46.843  1.00 29.90           C  
ATOM    261  NE  ARG B  41     -31.536 -35.731 -47.071  1.00 31.94           N  
ATOM    262  CZ  ARG B  41     -30.711 -34.870 -47.667  1.00 34.19           C  
ATOM    263  NH1 ARG B  41     -31.140 -33.684 -48.112  1.00 32.94           N1+
ATOM    264  NH2 ARG B  41     -29.442 -35.191 -47.804  1.00 35.39           N  
ATOM    265  N   GLY B  42     -34.455 -40.865 -48.105  1.00 21.47           N  
ATOM    266  CA  GLY B  42     -34.972 -41.687 -49.204  1.00 21.75           C  
ATOM    267  C   GLY B  42     -35.989 -42.732 -48.803  1.00 21.32           C  
ATOM    268  O   GLY B  42     -36.658 -43.308 -49.650  1.00 21.86           O  
ATOM    269  N   ILE B  43     -36.123 -42.964 -47.506  1.00 21.22           N  
ATOM    270  CA  ILE B  43     -37.088 -43.911 -46.986  1.00 21.05           C  
ATOM    271  C   ILE B  43     -38.551 -43.610 -47.432  1.00 20.07           C  
ATOM    272  O   ILE B  43     -39.349 -44.523 -47.538  1.00 18.53           O  
ATOM    273  CB  ILE B  43     -36.999 -43.977 -45.452  1.00 21.87           C  
ATOM    274  CG1 ILE B  43     -37.515 -45.303 -44.918  1.00 23.86           C  
ATOM    275  CG2 ILE B  43     -37.771 -42.837 -44.830  1.00 22.14           C  
ATOM    276  CD1 ILE B  43     -37.045 -45.572 -43.505  1.00 26.08           C  
ATOM    277  N   VAL B  44     -38.887 -42.356 -47.731  1.00 19.35           N  
ATOM    278  CA  VAL B  44     -40.253 -42.038 -48.203  1.00 19.13           C  
ATOM    279  C   VAL B  44     -40.610 -42.672 -49.556  1.00 19.28           C  
ATOM    280  O   VAL B  44     -41.804 -42.720 -49.942  1.00 19.86           O  
ATOM    281  CB  VAL B  44     -40.495 -40.518 -48.299  1.00 18.71           C  
ATOM    282  CG1 VAL B  44     -40.383 -39.902 -46.906  1.00 20.01           C  
ATOM    283  CG2 VAL B  44     -39.522 -39.845 -49.306  1.00 19.20           C  
ATOM    284  N   SER B  45     -39.589 -43.134 -50.281  1.00 18.75           N  
ATOM    285  CA  SER B  45     -39.775 -43.798 -51.573  1.00 18.80           C  
ATOM    286  C   SER B  45     -40.137 -45.294 -51.439  1.00 19.37           C  
ATOM    287  O   SER B  45     -40.511 -45.939 -52.433  1.00 18.55           O  
ATOM    288  CB  SER B  45     -38.498 -43.669 -52.396  1.00 19.55           C  
ATOM    289  OG  SER B  45     -37.485 -44.506 -51.833  1.00 17.15           O  
ATOM    290  N   ARG B  46     -40.022 -45.827 -50.216  1.00 19.51           N  
ATOM    291  CA  ARG B  46     -40.301 -47.231 -49.923  1.00 20.36           C  
ATOM    292  C   ARG B  46     -41.237 -47.344 -48.724  1.00 20.38           C  
ATOM    293  O   ARG B  46     -40.778 -47.592 -47.605  1.00 19.85           O  
ATOM    294  CB  ARG B  46     -39.006 -47.976 -49.614  1.00 21.10           C  
ATOM    295  CG  ARG B  46     -37.995 -47.935 -50.736  1.00 25.31           C  
ATOM    296  CD  ARG B  46     -38.340 -48.873 -51.870  1.00 30.95           C  
ATOM    297  NE  ARG B  46     -37.228 -48.846 -52.819  1.00 36.56           N  
ATOM    298  CZ  ARG B  46     -36.150 -49.631 -52.771  1.00 38.85           C  
ATOM    299  NH1 ARG B  46     -36.021 -50.594 -51.847  1.00 39.94           N1+
ATOM    300  NH2 ARG B  46     -35.202 -49.456 -53.683  1.00 40.15           N  
ATOM    301  N   PRO B  47     -42.551 -47.169 -48.949  1.00 20.32           N  
ATOM    302  CA  PRO B  47     -43.524 -47.117 -47.863  1.00 20.79           C  
ATOM    303  C   PRO B  47     -43.541 -48.346 -46.958  1.00 21.33           C  
ATOM    304  O   PRO B  47     -43.876 -48.220 -45.788  1.00 21.56           O  
ATOM    305  CB  PRO B  47     -44.850 -47.021 -48.602  1.00 20.72           C  
ATOM    306  CG  PRO B  47     -44.572 -47.595 -49.900  1.00 19.99           C  
ATOM    307  CD  PRO B  47     -43.235 -47.125 -50.246  1.00 20.38           C  
ATOM    308  N   ARG B  48     -43.196 -49.511 -47.491  1.00 22.17           N  
ATOM    309  CA  ARG B  48     -43.072 -50.727 -46.666  1.00 22.86           C  
ATOM    310  C   ARG B  48     -41.970 -50.606 -45.622  1.00 22.31           C  
ATOM    311  O   ARG B  48     -42.165 -50.920 -44.445  1.00 22.18           O  
ATOM    312  CB  ARG B  48     -42.717 -51.935 -47.531  1.00 24.13           C  
ATOM    313  CG  ARG B  48     -43.896 -52.694 -48.038  1.00 27.23           C  
ATOM    314  CD  ARG B  48     -43.592 -53.407 -49.359  1.00 31.11           C  
ATOM    315  NE  ARG B  48     -44.836 -53.548 -50.123  1.00 35.61           N  
ATOM    316  CZ  ARG B  48     -45.232 -52.752 -51.121  1.00 37.99           C  
ATOM    317  NH1 ARG B  48     -44.471 -51.739 -51.550  1.00 38.32           N1+
ATOM    318  NH2 ARG B  48     -46.400 -52.995 -51.719  1.00 38.87           N  
ATOM    319  N   LEU B  49     -40.797 -50.185 -46.088  1.00 21.20           N  
ATOM    320  CA  LEU B  49     -39.665 -49.916 -45.224  1.00 20.96           C  
ATOM    321  C   LEU B  49     -39.957 -48.784 -44.235  1.00 20.33           C  
ATOM    322  O   LEU B  49     -39.556 -48.860 -43.093  1.00 19.12           O  
ATOM    323  CB  LEU B  49     -38.435 -49.594 -46.073  1.00 20.82           C  
ATOM    324  CG  LEU B  49     -37.109 -49.355 -45.336  1.00 21.67           C  
ATOM    325  CD1 LEU B  49     -36.597 -50.639 -44.687  1.00 23.50           C  
ATOM    326  CD2 LEU B  49     -36.081 -48.757 -46.292  1.00 22.09           C  
ATOM    327  N   LEU B  50     -40.644 -47.727 -44.669  1.00 20.01           N  
ATOM    328  CA  LEU B  50     -41.011 -46.676 -43.739  1.00 20.35           C  
ATOM    329  C   LEU B  50     -41.839 -47.252 -42.606  1.00 20.27           C  
ATOM    330  O   LEU B  50     -41.622 -46.928 -41.445  1.00 20.28           O  
ATOM    331  CB  LEU B  50     -41.795 -45.555 -44.439  1.00 19.62           C  
ATOM    332  CG  LEU B  50     -41.789 -44.226 -43.686  1.00 21.69           C  
ATOM    333  CD1 LEU B  50     -42.224 -43.096 -44.617  1.00 22.36           C  
ATOM    334  CD2 LEU B  50     -42.674 -44.261 -42.494  1.00 22.83           C  
ATOM    335  N   SER B  51     -42.763 -48.138 -42.940  1.00 21.34           N  
ATOM    336  CA  SER B  51     -43.656 -48.720 -41.945  1.00 22.22           C  
ATOM    337  C   SER B  51     -42.877 -49.581 -40.972  1.00 22.36           C  
ATOM    338  O   SER B  51     -43.094 -49.486 -39.775  1.00 21.55           O  
ATOM    339  CB  SER B  51     -44.797 -49.514 -42.606  1.00 23.00           C  
ATOM    340  OG  SER B  51     -45.775 -48.609 -43.124  1.00 24.87           O  
ATOM    341  N   GLN B  52     -41.931 -50.358 -41.496  1.00 22.79           N  
ATOM    342  CA  GLN B  52     -41.102 -51.246 -40.671  1.00 23.64           C  
ATOM    343  C   GLN B  52     -40.243 -50.459 -39.682  1.00 22.31           C  
ATOM    344  O   GLN B  52     -40.123 -50.829 -38.524  1.00 21.85           O  
ATOM    345  CB  GLN B  52     -40.193 -52.079 -41.553  1.00 24.76           C  
ATOM    346  CG  GLN B  52     -40.917 -53.089 -42.408  1.00 28.95           C  
ATOM    347  CD  GLN B  52     -40.140 -53.425 -43.652  1.00 33.86           C  
ATOM    348  NE2 GLN B  52     -40.847 -53.738 -44.733  1.00 36.99           N  
ATOM    349  OE1 GLN B  52     -38.905 -53.397 -43.645  1.00 37.39           O  
ATOM    350  N   VAL B  53     -39.644 -49.375 -40.166  1.00 21.28           N  
ATOM    351  CA  VAL B  53     -38.870 -48.476 -39.326  1.00 20.62           C  
ATOM    352  C   VAL B  53     -39.768 -47.898 -38.241  1.00 20.81           C  
ATOM    353  O   VAL B  53     -39.415 -47.969 -37.069  1.00 21.37           O  
ATOM    354  CB  VAL B  53     -38.161 -47.375 -40.166  1.00 20.71           C  
ATOM    355  CG1 VAL B  53     -37.627 -46.239 -39.282  1.00 18.92           C  
ATOM    356  CG2 VAL B  53     -37.034 -48.006 -40.965  1.00 19.11           C  
ATOM    357  N   ALA B  54     -40.930 -47.367 -38.621  1.00 21.09           N  
ATOM    358  CA  ALA B  54     -41.905 -46.896 -37.654  1.00 21.43           C  
ATOM    359  C   ALA B  54     -42.253 -47.977 -36.629  1.00 21.40           C  
ATOM    360  O   ALA B  54     -42.292 -47.669 -35.435  1.00 22.11           O  
ATOM    361  CB  ALA B  54     -43.179 -46.365 -38.335  1.00 21.38           C  
ATOM    362  N   ASP B  55     -42.469 -49.218 -37.054  1.00 21.23           N  
ATOM    363  CA  ASP B  55     -42.928 -50.260 -36.110  1.00 21.92           C  
ATOM    364  C   ASP B  55     -41.835 -50.626 -35.117  1.00 21.45           C  
ATOM    365  O   ASP B  55     -42.116 -50.889 -33.940  1.00 21.80           O  
ATOM    366  CB AASP B  55     -43.426 -51.526 -36.801  0.50 22.16           C  
ATOM    367  CB BASP B  55     -43.308 -51.567 -36.843  0.50 22.00           C  
ATOM    368  CG AASP B  55     -44.144 -52.465 -35.834  0.50 22.73           C  
ATOM    369  CG BASP B  55     -44.615 -51.477 -37.653  0.50 22.60           C  
ATOM    370  OD1AASP B  55     -45.121 -52.035 -35.181  0.50 23.32           O  
ATOM    371  OD2AASP B  55     -43.713 -53.628 -35.708  0.50 24.85           O1-
ATOM    372  OD1BASP B  55     -45.534 -50.702 -37.300  0.50 20.22           O  
ATOM    373  OD2BASP B  55     -44.738 -52.246 -38.638  0.50 23.28           O1-
ATOM    374  N   ILE B  56     -40.601 -50.680 -35.599  1.00 20.63           N  
ATOM    375  CA  ILE B  56     -39.486 -51.035 -34.731  1.00 20.20           C  
ATOM    376  C   ILE B  56     -39.232 -49.957 -33.698  1.00 19.48           C  
ATOM    377  O   ILE B  56     -38.920 -50.262 -32.546  1.00 19.18           O  
ATOM    378  CB  ILE B  56     -38.215 -51.416 -35.518  1.00 20.61           C  
ATOM    379  CG1 ILE B  56     -37.270 -52.215 -34.598  1.00 21.60           C  
ATOM    380  CG2 ILE B  56     -37.535 -50.185 -36.167  1.00 20.73           C  
ATOM    381  CD1 ILE B  56     -36.521 -53.292 -35.305  1.00 23.84           C  
ATOM    382  N   LEU B  57     -39.413 -48.688 -34.071  1.00 18.21           N  
ATOM    383  CA  LEU B  57     -39.247 -47.609 -33.093  1.00 17.71           C  
ATOM    384  C   LEU B  57     -40.334 -47.712 -32.006  1.00 18.24           C  
ATOM    385  O   LEU B  57     -40.065 -47.603 -30.804  1.00 17.39           O  
ATOM    386  CB  LEU B  57     -39.285 -46.234 -33.797  1.00 17.18           C  
ATOM    387  CG  LEU B  57     -38.129 -45.859 -34.714  1.00 16.55           C  
ATOM    388  CD1 LEU B  57     -38.555 -44.674 -35.630  1.00 15.82           C  
ATOM    389  CD2 LEU B  57     -36.870 -45.495 -33.929  1.00 16.79           C  
ATOM    390  N   PHE B  58     -41.571 -47.920 -32.424  1.00 19.42           N  
ATOM    391  CA  PHE B  58     -42.666 -48.027 -31.463  1.00 20.31           C  
ATOM    392  C   PHE B  58     -42.524 -49.234 -30.548  1.00 20.62           C  
ATOM    393  O   PHE B  58     -42.767 -49.118 -29.345  1.00 20.69           O  
ATOM    394  CB  PHE B  58     -44.005 -48.105 -32.168  1.00 20.55           C  
ATOM    395  CG  PHE B  58     -45.173 -48.131 -31.228  1.00 21.21           C  
ATOM    396  CD1 PHE B  58     -45.592 -46.971 -30.605  1.00 21.96           C  
ATOM    397  CD2 PHE B  58     -45.835 -49.319 -30.943  1.00 23.57           C  
ATOM    398  CE1 PHE B  58     -46.662 -46.984 -29.737  1.00 21.99           C  
ATOM    399  CE2 PHE B  58     -46.911 -49.334 -30.074  1.00 24.84           C  
ATOM    400  CZ  PHE B  58     -47.324 -48.154 -29.473  1.00 23.56           C  
ATOM    401  N   GLN B  59     -42.156 -50.381 -31.114  1.00 21.27           N  
ATOM    402  CA  GLN B  59     -41.905 -51.586 -30.316  1.00 22.00           C  
ATOM    403  C   GLN B  59     -40.797 -51.390 -29.305  1.00 21.49           C  
ATOM    404  O   GLN B  59     -40.819 -51.994 -28.252  1.00 20.67           O  
ATOM    405  CB  GLN B  59     -41.532 -52.793 -31.179  1.00 23.43           C  
ATOM    406  CG  GLN B  59     -42.646 -53.351 -32.091  1.00 27.82           C  
ATOM    407  CD  GLN B  59     -43.786 -54.001 -31.336  1.00 33.27           C  
ATOM    408  NE2 GLN B  59     -44.643 -53.174 -30.702  1.00 32.09           N  
ATOM    409  OE1 GLN B  59     -43.910 -55.241 -31.327  1.00 38.58           O  
ATOM    410  N   THR B  60     -39.807 -50.566 -29.635  1.00 21.60           N  
ATOM    411  CA  THR B  60     -38.725 -50.300 -28.709  1.00 21.46           C  
ATOM    412  C   THR B  60     -39.282 -49.598 -27.470  1.00 21.62           C  
ATOM    413  O   THR B  60     -38.970 -49.981 -26.347  1.00 20.20           O  
ATOM    414  CB  THR B  60     -37.631 -49.444 -29.375  1.00 21.47           C  
ATOM    415  CG2 THR B  60     -36.579 -49.068 -28.381  1.00 21.15           C  
ATOM    416  OG1 THR B  60     -37.048 -50.189 -30.450  1.00 19.14           O  
ATOM    417  N   ALA B  61     -40.139 -48.585 -27.687  1.00 21.38           N  
ATOM    418  CA  ALA B  61     -40.834 -47.891 -26.609  1.00 21.51           C  
ATOM    419  C   ALA B  61     -41.683 -48.844 -25.769  1.00 22.55           C  
ATOM    420  O   ALA B  61     -41.645 -48.798 -24.542  1.00 21.61           O  
ATOM    421  CB  ALA B  61     -41.724 -46.727 -27.185  1.00 21.45           C  
ATOM    422  N   GLN B  62     -42.398 -49.741 -26.435  1.00 23.30           N  
ATOM    423  CA  GLN B  62     -43.304 -50.690 -25.769  1.00 24.29           C  
ATOM    424  C   GLN B  62     -42.560 -51.696 -24.908  1.00 24.92           C  
ATOM    425  O   GLN B  62     -43.036 -52.038 -23.834  1.00 24.52           O  
ATOM    426  CB  GLN B  62     -44.151 -51.444 -26.800  1.00 24.68           C  
ATOM    427  CG  GLN B  62     -45.142 -50.556 -27.546  1.00 26.71           C  
ATOM    428  CD  GLN B  62     -46.251 -50.027 -26.652  1.00 31.71           C  
ATOM    429  NE2 GLN B  62     -47.368 -50.756 -26.605  1.00 34.22           N  
ATOM    430  OE1 GLN B  62     -46.117 -48.963 -26.013  1.00 34.61           O  
ATOM    431  N   ASN B  63     -41.406 -52.161 -25.387  1.00 25.21           N  
ATOM    432  CA  ASN B  63     -40.579 -53.100 -24.635  1.00 26.39           C  
ATOM    433  C   ASN B  63     -39.879 -52.457 -23.464  1.00 26.70           C  
ATOM    434  O   ASN B  63     -39.409 -53.173 -22.585  1.00 26.78           O  
ATOM    435  CB  ASN B  63     -39.509 -53.735 -25.525  1.00 26.37           C  
ATOM    436  CG  ASN B  63     -40.095 -54.556 -26.628  1.00 27.65           C  
ATOM    437  ND2 ASN B  63     -39.359 -54.691 -27.718  1.00 31.09           N  
ATOM    438  OD1 ASN B  63     -41.207 -55.054 -26.518  1.00 29.63           O  
ATOM    439  N   ALA B  64     -39.752 -51.123 -23.485  1.00 26.72           N  
ATOM    440  CA  ALA B  64     -39.151 -50.374 -22.388  1.00 26.86           C  
ATOM    441  C   ALA B  64     -40.171 -50.110 -21.273  1.00 27.06           C  
ATOM    442  O   ALA B  64     -39.811 -49.698 -20.172  1.00 26.70           O  
ATOM    443  CB  ALA B  64     -38.583 -49.059 -22.908  1.00 27.03           C  
ATOM    444  N   GLY B  65     -41.448 -50.331 -21.585  1.00 27.40           N  
ATOM    445  CA  GLY B  65     -42.546 -50.168 -20.634  1.00 27.32           C  
ATOM    446  C   GLY B  65     -42.772 -48.721 -20.242  1.00 27.05           C  
ATOM    447  O   GLY B  65     -43.348 -48.445 -19.205  1.00 27.82           O  
ATOM    448  N   ILE B  66     -42.321 -47.787 -21.064  1.00 26.02           N  
ATOM    449  CA  ILE B  66     -42.520 -46.386 -20.756  1.00 24.83           C  
ATOM    450  C   ILE B  66     -43.954 -45.983 -21.128  1.00 24.19           C  
ATOM    451  O   ILE B  66     -44.635 -46.649 -21.920  1.00 24.30           O  
ATOM    452  CB  ILE B  66     -41.454 -45.495 -21.417  1.00 24.92           C  
ATOM    453  CG1 ILE B  66     -41.542 -45.527 -22.948  1.00 24.90           C  
ATOM    454  CG2 ILE B  66     -40.048 -45.957 -20.986  1.00 24.72           C  
ATOM    455  CD1 ILE B  66     -40.685 -44.476 -23.602  1.00 24.54           C  
ATOM    456  N   SER B  67     -44.418 -44.897 -20.546  1.00 22.98           N  
ATOM    457  CA  SER B  67     -45.737 -44.435 -20.830  1.00 22.23           C  
ATOM    458  C   SER B  67     -45.653 -43.022 -21.364  1.00 20.73           C  
ATOM    459  O   SER B  67     -44.758 -42.250 -20.998  1.00 20.20           O  
ATOM    460  CB  SER B  67     -46.613 -44.535 -19.583  1.00 22.80           C  
ATOM    461  OG  SER B  67     -46.037 -43.816 -18.514  1.00 24.44           O  
ATOM    462  N   PHE B  68     -46.583 -42.698 -22.247  1.00 19.30           N  
ATOM    463  CA  PHE B  68     -46.629 -41.397 -22.857  1.00 18.57           C  
ATOM    464  C   PHE B  68     -48.022 -41.163 -23.380  1.00 17.80           C  
ATOM    465  O   PHE B  68     -48.779 -42.104 -23.615  1.00 17.76           O  
ATOM    466  CB  PHE B  68     -45.607 -41.300 -23.992  1.00 18.18           C  
ATOM    467  CG  PHE B  68     -45.596 -42.497 -24.899  1.00 19.00           C  
ATOM    468  CD1 PHE B  68     -46.324 -42.507 -26.075  1.00 18.31           C  
ATOM    469  CD2 PHE B  68     -44.860 -43.634 -24.551  1.00 19.37           C  
ATOM    470  CE1 PHE B  68     -46.309 -43.643 -26.921  1.00 20.04           C  
ATOM    471  CE2 PHE B  68     -44.846 -44.761 -25.369  1.00 20.27           C  
ATOM    472  CZ  PHE B  68     -45.571 -44.780 -26.546  1.00 19.66           C  
ATOM    473  N   ASP B  69     -48.340 -39.901 -23.589  1.00 18.07           N  
ATOM    474  CA  ASP B  69     -49.663 -39.479 -24.035  1.00 18.60           C  
ATOM    475  C   ASP B  69     -49.695 -39.116 -25.513  1.00 18.65           C  
ATOM    476  O   ASP B  69     -50.729 -39.220 -26.182  1.00 19.25           O  
ATOM    477  CB  ASP B  69     -50.111 -38.257 -23.224  1.00 18.62           C  
ATOM    478  CG  ASP B  69     -50.225 -38.560 -21.743  1.00 19.70           C  
ATOM    479  OD1 ASP B  69     -51.121 -39.352 -21.387  1.00 18.85           O  
ATOM    480  OD2 ASP B  69     -49.408 -38.039 -20.951  1.00 19.86           O1-
ATOM    481  N   THR B  70     -48.573 -38.639 -26.012  1.00 17.94           N  
ATOM    482  CA  THR B  70     -48.505 -38.174 -27.360  1.00 18.85           C  
ATOM    483  C   THR B  70     -47.123 -38.494 -27.908  1.00 18.03           C  
ATOM    484  O   THR B  70     -46.220 -38.935 -27.161  1.00 17.81           O  
ATOM    485  CB  THR B  70     -48.843 -36.662 -27.404  1.00 18.78           C  
ATOM    486  CG2 THR B  70     -47.664 -35.806 -26.872  1.00 18.87           C  
ATOM    487  OG1 THR B  70     -49.159 -36.285 -28.742  1.00 23.39           O  
ATOM    488  N   VAL B  71     -46.966 -38.317 -29.211  1.00 17.53           N  
ATOM    489  CA  VAL B  71     -45.690 -38.564 -29.902  1.00 17.06           C  
ATOM    490  C   VAL B  71     -45.349 -37.374 -30.796  1.00 16.30           C  
ATOM    491  O   VAL B  71     -46.248 -36.717 -31.391  1.00 15.59           O  
ATOM    492  CB  VAL B  71     -45.737 -39.893 -30.705  1.00 17.00           C  
ATOM    493  CG1 VAL B  71     -44.497 -40.085 -31.523  1.00 16.13           C  
ATOM    494  CG2 VAL B  71     -45.941 -41.097 -29.760  1.00 19.76           C  
ATOM    495  N   CYS B  72     -44.055 -37.068 -30.863  1.00 16.45           N  
ATOM    496  CA  CYS B  72     -43.524 -35.976 -31.698  1.00 17.24           C  
ATOM    497  C   CYS B  72     -42.185 -36.400 -32.353  1.00 17.35           C  
ATOM    498  O   CYS B  72     -41.283 -36.889 -31.651  1.00 16.96           O  
ATOM    499  CB  CYS B  72     -43.284 -34.759 -30.822  1.00 17.69           C  
ATOM    500  SG  CYS B  72     -42.829 -33.289 -31.734  1.00 22.38           S  
ATOM    501  N   GLY B  73     -42.064 -36.246 -33.674  1.00 15.99           N  
ATOM    502  CA  GLY B  73     -40.787 -36.444 -34.369  1.00 15.86           C  
ATOM    503  C   GLY B  73     -39.865 -35.238 -34.298  1.00 16.37           C  
ATOM    504  O   GLY B  73     -40.327 -34.077 -34.342  1.00 16.56           O  
ATOM    505  N   VAL B  74     -38.557 -35.486 -34.190  1.00 16.09           N  
ATOM    506  CA  VAL B  74     -37.555 -34.395 -34.398  1.00 15.54           C  
ATOM    507  C   VAL B  74     -37.521 -33.922 -35.873  1.00 15.64           C  
ATOM    508  O   VAL B  74     -37.362 -34.744 -36.765  1.00 15.67           O  
ATOM    509  CB  VAL B  74     -36.174 -34.850 -33.978  1.00 14.85           C  
ATOM    510  CG1 VAL B  74     -35.135 -33.714 -34.166  1.00 13.25           C  
ATOM    511  CG2 VAL B  74     -36.193 -35.328 -32.490  1.00 13.82           C  
ATOM    512  N   PRO B  75     -37.686 -32.604 -36.152  1.00 16.20           N  
ATOM    513  CA  PRO B  75     -37.576 -32.213 -37.563  1.00 16.61           C  
ATOM    514  C   PRO B  75     -36.237 -32.661 -38.176  1.00 16.59           C  
ATOM    515  O   PRO B  75     -35.239 -32.613 -37.470  1.00 15.73           O  
ATOM    516  CB  PRO B  75     -37.690 -30.679 -37.529  1.00 17.60           C  
ATOM    517  CG  PRO B  75     -38.407 -30.369 -36.236  1.00 16.87           C  
ATOM    518  CD  PRO B  75     -37.912 -31.457 -35.272  1.00 15.97           C  
ATOM    519  N   TYR B  76     -36.183 -33.132 -39.433  1.00 16.49           N  
ATOM    520  CA  TYR B  76     -37.307 -33.260 -40.362  1.00 17.00           C  
ATOM    521  C   TYR B  76     -37.574 -34.691 -40.836  1.00 17.77           C  
ATOM    522  O   TYR B  76     -38.728 -35.099 -41.044  1.00 15.95           O  
ATOM    523  CB  TYR B  76     -37.035 -32.406 -41.590  1.00 17.24           C  
ATOM    524  CG  TYR B  76     -36.908 -30.954 -41.260  1.00 15.85           C  
ATOM    525  CD1 TYR B  76     -38.023 -30.161 -41.185  1.00 17.25           C  
ATOM    526  CD2 TYR B  76     -35.668 -30.376 -40.993  1.00 16.56           C  
ATOM    527  CE1 TYR B  76     -37.929 -28.845 -40.884  1.00 17.22           C  
ATOM    528  CE2 TYR B  76     -35.566 -29.026 -40.688  1.00 18.01           C  
ATOM    529  CZ  TYR B  76     -36.708 -28.262 -40.641  1.00 16.49           C  
ATOM    530  OH  TYR B  76     -36.662 -26.912 -40.313  1.00 17.15           O  
ATOM    531  N   THR B  77     -36.513 -35.463 -41.000  1.00 18.31           N  
ATOM    532  CA  THR B  77     -36.654 -36.813 -41.557  1.00 19.26           C  
ATOM    533  C   THR B  77     -37.618 -37.678 -40.763  1.00 18.05           C  
ATOM    534  O   THR B  77     -38.391 -38.426 -41.358  1.00 18.52           O  
ATOM    535  CB  THR B  77     -35.266 -37.433 -41.776  1.00 19.43           C  
ATOM    536  CG2 THR B  77     -35.341 -38.782 -42.499  1.00 21.42           C  
ATOM    537  OG1 THR B  77     -34.535 -36.546 -42.628  1.00 21.36           O  
ATOM    538  N   ALA B  78     -37.679 -37.476 -39.450  1.00 16.95           N  
ATOM    539  CA  ALA B  78     -38.490 -38.321 -38.570  1.00 16.04           C  
ATOM    540  C   ALA B  78     -39.965 -37.934 -38.539  1.00 15.04           C  
ATOM    541  O   ALA B  78     -40.775 -38.657 -37.997  1.00 14.94           O  
ATOM    542  CB  ALA B  78     -37.926 -38.289 -37.164  1.00 15.66           C  
ATOM    543  N   LEU B  79     -40.336 -36.813 -39.128  1.00 14.37           N  
ATOM    544  CA  LEU B  79     -41.750 -36.403 -39.089  1.00 14.43           C  
ATOM    545  C   LEU B  79     -42.709 -37.492 -39.617  1.00 14.03           C  
ATOM    546  O   LEU B  79     -43.639 -37.865 -38.918  1.00 14.48           O  
ATOM    547  CB  LEU B  79     -41.951 -35.046 -39.766  1.00 14.61           C  
ATOM    548  CG  LEU B  79     -41.229 -33.884 -39.066  1.00 17.89           C  
ATOM    549  CD1 LEU B  79     -41.686 -32.515 -39.604  1.00 18.96           C  
ATOM    550  CD2 LEU B  79     -41.420 -33.941 -37.583  1.00 19.78           C  
ATOM    551  N   PRO B  80     -42.438 -38.067 -40.807  1.00 13.25           N  
ATOM    552  CA  PRO B  80     -43.293 -39.153 -41.267  1.00 12.95           C  
ATOM    553  C   PRO B  80     -43.217 -40.429 -40.446  1.00 13.28           C  
ATOM    554  O   PRO B  80     -44.227 -41.156 -40.347  1.00 14.27           O  
ATOM    555  CB  PRO B  80     -42.851 -39.406 -42.696  1.00 12.02           C  
ATOM    556  CG  PRO B  80     -41.760 -38.502 -42.962  1.00 14.00           C  
ATOM    557  CD  PRO B  80     -41.479 -37.634 -41.819  1.00 12.76           C  
ATOM    558  N   LEU B  81     -42.086 -40.718 -39.836  1.00 13.65           N  
ATOM    559  CA  LEU B  81     -42.051 -41.872 -38.950  1.00 14.37           C  
ATOM    560  C   LEU B  81     -43.053 -41.681 -37.799  1.00 14.76           C  
ATOM    561  O   LEU B  81     -43.841 -42.564 -37.508  1.00 15.10           O  
ATOM    562  CB  LEU B  81     -40.627 -42.117 -38.434  1.00 15.17           C  
ATOM    563  CG ALEU B  81     -39.533 -42.585 -39.408  0.50 15.58           C  
ATOM    564  CG BLEU B  81     -39.560 -42.465 -39.491  0.50 14.59           C  
ATOM    565  CD1ALEU B  81     -39.853 -42.257 -40.865  0.50 16.03           C  
ATOM    566  CD2ALEU B  81     -38.156 -42.036 -39.002  0.50 14.34           C  
ATOM    567  CD1BLEU B  81     -38.150 -42.209 -38.951  0.50 13.26           C  
ATOM    568  CD2BLEU B  81     -39.679 -43.912 -40.031  0.50 12.27           C  
ATOM    569  N   ALA B  82     -43.057 -40.499 -37.169  1.00 15.51           N  
ATOM    570  CA  ALA B  82     -44.011 -40.239 -36.093  1.00 14.67           C  
ATOM    571  C   ALA B  82     -45.415 -40.360 -36.624  1.00 14.27           C  
ATOM    572  O   ALA B  82     -46.293 -40.915 -35.938  1.00 13.64           O  
ATOM    573  CB  ALA B  82     -43.765 -38.872 -35.449  1.00 13.81           C  
ATOM    574  N   THR B  83     -45.656 -39.833 -37.839  1.00 14.00           N  
ATOM    575  CA  THR B  83     -46.994 -39.889 -38.407  1.00 13.24           C  
ATOM    576  C   THR B  83     -47.453 -41.328 -38.575  1.00 13.64           C  
ATOM    577  O   THR B  83     -48.583 -41.656 -38.260  1.00 13.46           O  
ATOM    578  CB  THR B  83     -47.073 -39.123 -39.697  1.00 13.72           C  
ATOM    579  CG2 THR B  83     -48.427 -39.303 -40.364  1.00 12.91           C  
ATOM    580  OG1 THR B  83     -46.831 -37.738 -39.414  1.00  9.06           O  
ATOM    581  N   VAL B  84     -46.557 -42.215 -38.962  1.00 14.71           N  
ATOM    582  CA  VAL B  84     -46.956 -43.613 -39.133  1.00 15.15           C  
ATOM    583  C   VAL B  84     -47.159 -44.346 -37.812  1.00 15.72           C  
ATOM    584  O   VAL B  84     -48.147 -45.083 -37.661  1.00 15.87           O  
ATOM    585  CB  VAL B  84     -46.031 -44.338 -40.105  1.00 15.13           C  
ATOM    586  CG1 VAL B  84     -46.361 -45.816 -40.153  1.00 13.40           C  
ATOM    587  CG2 VAL B  84     -46.188 -43.688 -41.499  1.00 15.17           C  
ATOM    588  N   ILE B  85     -46.288 -44.112 -36.840  1.00 15.90           N  
ATOM    589  CA  ILE B  85     -46.513 -44.620 -35.470  1.00 15.69           C  
ATOM    590  C   ILE B  85     -47.880 -44.190 -34.914  1.00 16.39           C  
ATOM    591  O   ILE B  85     -48.627 -44.986 -34.352  1.00 15.84           O  
ATOM    592  CB  ILE B  85     -45.413 -44.131 -34.501  1.00 15.64           C  
ATOM    593  CG1 ILE B  85     -44.074 -44.798 -34.831  1.00 16.41           C  
ATOM    594  CG2 ILE B  85     -45.793 -44.404 -33.050  1.00 14.73           C  
ATOM    595  CD1 ILE B  85     -42.882 -44.088 -34.227  1.00 16.19           C  
ATOM    596  N   CYS B  86     -48.223 -42.924 -35.103  1.00 16.09           N  
ATOM    597  CA  CYS B  86     -49.437 -42.403 -34.536  1.00 17.06           C  
ATOM    598  C   CYS B  86     -50.675 -42.932 -35.260  1.00 18.00           C  
ATOM    599  O   CYS B  86     -51.696 -43.243 -34.624  1.00 16.80           O  
ATOM    600  CB  CYS B  86     -49.361 -40.871 -34.521  1.00 17.34           C  
ATOM    601  SG  CYS B  86     -48.149 -40.284 -33.269  1.00 19.17           S  
ATOM    602  N   SER B  87     -50.563 -43.054 -36.584  1.00 18.72           N  
ATOM    603  CA  SER B  87     -51.628 -43.546 -37.435  1.00 19.87           C  
ATOM    604  C   SER B  87     -51.901 -45.037 -37.188  1.00 19.74           C  
ATOM    605  O   SER B  87     -53.028 -45.440 -36.975  1.00 19.49           O  
ATOM    606  CB  SER B  87     -51.256 -43.327 -38.913  1.00 20.18           C  
ATOM    607  OG  SER B  87     -52.272 -43.809 -39.755  1.00 22.28           O  
ATOM    608  N   THR B  88     -50.841 -45.825 -37.190  1.00 20.02           N  
ATOM    609  CA  THR B  88     -50.920 -47.265 -36.970  1.00 20.53           C  
ATOM    610  C   THR B  88     -51.466 -47.604 -35.593  1.00 20.28           C  
ATOM    611  O   THR B  88     -52.361 -48.428 -35.461  1.00 20.78           O  
ATOM    612  CB  THR B  88     -49.533 -47.869 -37.172  1.00 20.72           C  
ATOM    613  CG2 THR B  88     -49.510 -49.341 -36.891  1.00 21.55           C  
ATOM    614  OG1 THR B  88     -49.143 -47.645 -38.535  1.00 23.85           O  
ATOM    615  N   ASN B  89     -50.950 -46.941 -34.569  1.00 20.24           N  
ATOM    616  CA  ASN B  89     -51.300 -47.231 -33.181  1.00 20.40           C  
ATOM    617  C   ASN B  89     -52.335 -46.331 -32.546  1.00 20.46           C  
ATOM    618  O   ASN B  89     -52.608 -46.447 -31.365  1.00 19.10           O  
ATOM    619  CB  ASN B  89     -50.024 -47.183 -32.358  1.00 21.27           C  
ATOM    620  CG  ASN B  89     -49.008 -48.134 -32.879  1.00 21.88           C  
ATOM    621  ND2 ASN B  89     -47.994 -47.627 -33.594  1.00 20.86           N  
ATOM    622  OD1 ASN B  89     -49.157 -49.324 -32.688  1.00 23.48           O  
ATOM    623  N   GLN B  90     -52.910 -45.427 -33.332  1.00 19.63           N  
ATOM    624  CA  GLN B  90     -53.983 -44.580 -32.852  1.00 20.51           C  
ATOM    625  C   GLN B  90     -53.572 -43.783 -31.600  1.00 20.09           C  
ATOM    626  O   GLN B  90     -54.205 -43.850 -30.531  1.00 20.58           O  
ATOM    627  CB  GLN B  90     -55.271 -45.422 -32.726  1.00 21.42           C  
ATOM    628  CG  GLN B  90     -55.657 -46.039 -34.133  1.00 25.04           C  
ATOM    629  CD  GLN B  90     -56.234 -44.978 -35.096  1.00 30.26           C  
ATOM    630  NE2 GLN B  90     -55.599 -44.782 -36.260  1.00 34.98           N  
ATOM    631  OE1 GLN B  90     -57.212 -44.325 -34.772  1.00 34.83           O  
ATOM    632  N   ILE B  91     -52.493 -43.014 -31.771  1.00 18.54           N  
ATOM    633  CA  ILE B  91     -51.945 -42.157 -30.739  1.00 17.82           C  
ATOM    634  C   ILE B  91     -52.039 -40.718 -31.210  1.00 16.86           C  
ATOM    635  O   ILE B  91     -51.633 -40.426 -32.328  1.00 16.38           O  
ATOM    636  CB  ILE B  91     -50.478 -42.430 -30.546  1.00 17.20           C  
ATOM    637  CG1 ILE B  91     -50.257 -43.884 -30.090  1.00 17.42           C  
ATOM    638  CG2 ILE B  91     -49.870 -41.472 -29.507  1.00 18.86           C  
ATOM    639  CD1 ILE B  91     -48.810 -44.270 -30.186  1.00 18.68           C  
ATOM    640  N   PRO B  92     -52.499 -39.805 -30.352  1.00 16.67           N  
ATOM    641  CA  PRO B  92     -52.482 -38.391 -30.729  1.00 16.31           C  
ATOM    642  C   PRO B  92     -51.042 -37.880 -30.995  1.00 15.96           C  
ATOM    643  O   PRO B  92     -50.105 -38.294 -30.323  1.00 16.38           O  
ATOM    644  CB  PRO B  92     -53.104 -37.698 -29.508  1.00 16.82           C  
ATOM    645  CG  PRO B  92     -53.847 -38.754 -28.801  1.00 17.30           C  
ATOM    646  CD  PRO B  92     -53.102 -40.006 -29.020  1.00 16.81           C  
ATOM    647  N   MET B  93     -50.873 -37.022 -31.998  1.00 14.87           N  
ATOM    648  CA  MET B  93     -49.549 -36.527 -32.404  1.00 13.41           C  
ATOM    649  C   MET B  93     -49.353 -35.040 -32.193  1.00 13.31           C  
ATOM    650  O   MET B  93     -50.271 -34.247 -32.389  1.00 13.47           O  
ATOM    651  CB  MET B  93     -49.355 -36.808 -33.887  1.00 13.44           C  
ATOM    652  CG  MET B  93     -47.951 -36.497 -34.456  1.00 12.45           C  
ATOM    653  SD  MET B  93     -47.812 -37.268 -36.097  1.00 14.13           S  
ATOM    654  CE  MET B  93     -49.008 -36.299 -37.016  1.00 13.30           C  
ATOM    655  N   LEU B  94     -48.122 -34.651 -31.880  1.00 13.63           N  
ATOM    656  CA  LEU B  94     -47.728 -33.249 -31.969  1.00 14.38           C  
ATOM    657  C   LEU B  94     -46.728 -33.100 -33.115  1.00 15.21           C  
ATOM    658  O   LEU B  94     -45.946 -34.013 -33.390  1.00 14.05           O  
ATOM    659  CB  LEU B  94     -47.117 -32.775 -30.645  1.00 14.61           C  
ATOM    660  CG  LEU B  94     -48.038 -32.824 -29.433  1.00 14.06           C  
ATOM    661  CD1 LEU B  94     -47.334 -32.303 -28.184  1.00 16.03           C  
ATOM    662  CD2 LEU B  94     -49.332 -32.010 -29.722  1.00 13.21           C  
ATOM    663  N   ILE B  95     -46.756 -31.948 -33.779  1.00 14.36           N  
ATOM    664  CA  ILE B  95     -45.765 -31.627 -34.786  1.00 14.79           C  
ATOM    665  C   ILE B  95     -45.043 -30.352 -34.423  1.00 14.39           C  
ATOM    666  O   ILE B  95     -45.643 -29.293 -34.332  1.00 14.40           O  
ATOM    667  CB  ILE B  95     -46.411 -31.466 -36.180  1.00 14.64           C  
ATOM    668  CG1 ILE B  95     -47.237 -32.707 -36.540  1.00 16.66           C  
ATOM    669  CG2 ILE B  95     -45.331 -31.164 -37.253  1.00 15.59           C  
ATOM    670  CD1 ILE B  95     -47.956 -32.611 -37.922  1.00 17.78           C  
ATOM    671  N   ARG B  96     -43.753 -30.461 -34.191  1.00 15.39           N  
ATOM    672  CA  ARG B  96     -42.897 -29.292 -34.088  1.00 16.41           C  
ATOM    673  C   ARG B  96     -42.673 -28.677 -35.467  1.00 16.42           C  
ATOM    674  O   ARG B  96     -42.193 -29.356 -36.371  1.00 16.47           O  
ATOM    675  CB  ARG B  96     -41.544 -29.666 -33.505  1.00 16.83           C  
ATOM    676  CG  ARG B  96     -40.487 -28.596 -33.812  1.00 18.86           C  
ATOM    677  CD  ARG B  96     -39.506 -28.409 -32.749  1.00 19.75           C  
ATOM    678  NE  ARG B  96     -38.750 -27.169 -32.956  1.00 17.19           N  
ATOM    679  CZ  ARG B  96     -37.414 -27.091 -33.005  1.00 19.31           C  
ATOM    680  NH1 ARG B  96     -36.654 -28.172 -32.860  1.00 16.92           N1+
ATOM    681  NH2 ARG B  96     -36.826 -25.910 -33.177  1.00 20.57           N  
ATOM    682  N   ARG B  97     -42.984 -27.392 -35.627  1.00 16.74           N  
ATOM    683  CA  ARG B  97     -42.736 -26.701 -36.882  1.00 16.44           C  
ATOM    684  C   ARG B  97     -41.479 -25.833 -36.759  1.00 16.46           C  
ATOM    685  O   ARG B  97     -41.522 -24.721 -36.213  1.00 15.89           O  
ATOM    686  CB  ARG B  97     -43.925 -25.836 -37.323  1.00 16.91           C  
ATOM    687  CG  ARG B  97     -45.088 -26.649 -37.843  1.00 20.91           C  
ATOM    688  CD  ARG B  97     -44.941 -27.027 -39.350  1.00 20.22           C  
ATOM    689  NE  ARG B  97     -45.942 -28.031 -39.702  1.00 23.66           N  
ATOM    690  CZ  ARG B  97     -45.704 -29.218 -40.247  1.00 25.14           C  
ATOM    691  NH1 ARG B  97     -44.470 -29.564 -40.578  1.00 23.41           N1+
ATOM    692  NH2 ARG B  97     -46.720 -30.061 -40.512  1.00 25.84           N  
ATOM    693  N   LYS B  98     -40.370 -26.349 -37.286  1.00 15.64           N  
ATOM    694  CA  LYS B  98     -39.088 -25.668 -37.247  1.00 15.81           C  
ATOM    695  C   LYS B  98     -38.858 -24.938 -38.560  1.00 15.58           C  
ATOM    696  O   LYS B  98     -38.931 -25.535 -39.619  1.00 14.16           O  
ATOM    697  CB  LYS B  98     -37.973 -26.685 -36.997  1.00 16.12           C  
ATOM    698  CG  LYS B  98     -36.571 -26.101 -36.946  1.00 17.14           C  
ATOM    699  CD  LYS B  98     -35.555 -27.255 -36.689  1.00 18.39           C  
ATOM    700  CE  LYS B  98     -34.129 -26.855 -37.018  1.00 20.05           C  
ATOM    701  NZ  LYS B  98     -33.637 -25.842 -36.058  1.00 22.75           N1+
ATOM    702  N   GLU B  99     -38.591 -23.636 -38.484  1.00 17.09           N  
ATOM    703  CA  GLU B  99     -38.320 -22.798 -39.671  1.00 17.91           C  
ATOM    704  C   GLU B  99     -37.126 -21.870 -39.349  1.00 18.08           C  
ATOM    705  O   GLU B  99     -36.225 -22.279 -38.607  1.00 19.29           O  
ATOM    706  CB  GLU B  99     -39.560 -21.993 -40.066  1.00 18.99           C  
ATOM    707  CG  GLU B  99     -40.733 -22.812 -40.538  1.00 21.30           C  
ATOM    708  CD  GLU B  99     -41.798 -21.929 -41.158  1.00 25.01           C  
ATOM    709  OE1 GLU B  99     -42.256 -20.979 -40.485  1.00 30.30           O  
ATOM    710  OE2 GLU B  99     -42.173 -22.158 -42.325  1.00 23.51           O1-
ATOM    711  N   THR B 100     -37.085 -20.636 -39.865  1.00 17.51           N  
ATOM    712  CA  THR B 100     -35.871 -19.807 -39.665  1.00 16.94           C  
ATOM    713  C   THR B 100     -36.129 -18.496 -38.906  1.00 17.47           C  
ATOM    714  O   THR B 100     -35.326 -17.544 -38.980  1.00 17.74           O  
ATOM    715  CB  THR B 100     -35.111 -19.588 -41.018  1.00 17.16           C  
ATOM    716  CG2 THR B 100     -34.717 -20.950 -41.627  1.00 15.75           C  
ATOM    717  OG1 THR B 100     -35.932 -18.846 -41.937  1.00 16.28           O  
ATOM    718  N   LYS B 101     -37.196 -18.500 -38.102  1.00 17.25           N  
ATOM    719  CA  LYS B 101     -37.616 -17.354 -37.281  1.00 18.16           C  
ATOM    720  C   LYS B 101     -37.921 -16.081 -38.061  1.00 18.08           C  
ATOM    721  O   LYS B 101     -37.777 -14.971 -37.537  1.00 17.05           O  
ATOM    722  CB  LYS B 101     -36.608 -17.067 -36.170  1.00 18.58           C  
ATOM    723  CG  LYS B 101     -36.225 -18.295 -35.373  1.00 22.10           C  
ATOM    724  CD  LYS B 101     -35.248 -17.920 -34.238  1.00 27.85           C  
ATOM    725  CE  LYS B 101     -34.749 -19.153 -33.474  1.00 30.77           C  
ATOM    726  NZ  LYS B 101     -35.282 -19.251 -32.084  1.00 32.13           N1+
ATOM    727  N   ASP B 102     -38.361 -16.252 -39.303  1.00 18.00           N  
ATOM    728  CA  ASP B 102     -38.743 -15.130 -40.139  1.00 17.81           C  
ATOM    729  C   ASP B 102     -39.943 -14.392 -39.564  1.00 17.76           C  
ATOM    730  O   ASP B 102     -40.693 -14.914 -38.710  1.00 16.45           O  
ATOM    731  CB  ASP B 102     -39.052 -15.606 -41.575  1.00 18.41           C  
ATOM    732  CG  ASP B 102     -37.822 -16.173 -42.289  1.00 18.84           C  
ATOM    733  OD1 ASP B 102     -37.942 -16.687 -43.435  1.00 21.38           O  
ATOM    734  OD2 ASP B 102     -36.734 -16.102 -41.700  1.00 18.39           O1-
ATOM    735  N   TYR B 103     -40.124 -13.164 -40.031  1.00 18.20           N  
ATOM    736  CA  TYR B 103     -41.350 -12.429 -39.743  1.00 19.26           C  
ATOM    737  C   TYR B 103     -42.563 -13.207 -40.230  1.00 19.24           C  
ATOM    738  O   TYR B 103     -42.596 -13.679 -41.355  1.00 18.81           O  
ATOM    739  CB  TYR B 103     -41.348 -11.061 -40.410  1.00 19.37           C  
ATOM    740  CG  TYR B 103     -42.460 -10.147 -39.922  1.00 20.47           C  
ATOM    741  CD1 TYR B 103     -42.402  -9.585 -38.665  1.00 23.35           C  
ATOM    742  CD2 TYR B 103     -43.565  -9.867 -40.706  1.00 22.41           C  
ATOM    743  CE1 TYR B 103     -43.413  -8.737 -38.193  1.00 24.81           C  
ATOM    744  CE2 TYR B 103     -44.582  -9.033 -40.250  1.00 23.28           C  
ATOM    745  CZ  TYR B 103     -44.502  -8.472 -38.979  1.00 25.63           C  
ATOM    746  OH  TYR B 103     -45.497  -7.623 -38.505  1.00 25.72           O  
ATOM    747  N   GLY B 104     -43.566 -13.339 -39.372  1.00 21.17           N  
ATOM    748  CA  GLY B 104     -44.801 -14.032 -39.753  1.00 21.08           C  
ATOM    749  C   GLY B 104     -44.790 -15.536 -39.536  1.00 20.79           C  
ATOM    750  O   GLY B 104     -45.621 -16.250 -40.102  1.00 20.32           O  
ATOM    751  N   THR B 105     -43.853 -16.026 -38.718  1.00 20.79           N  
ATOM    752  CA  THR B 105     -43.900 -17.397 -38.265  1.00 19.64           C  
ATOM    753  C   THR B 105     -45.132 -17.625 -37.378  1.00 19.20           C  
ATOM    754  O   THR B 105     -45.649 -16.706 -36.746  1.00 19.31           O  
ATOM    755  CB  THR B 105     -42.630 -17.840 -37.457  1.00 19.83           C  
ATOM    756  CG2 THR B 105     -41.438 -18.102 -38.379  1.00 20.29           C  
ATOM    757  OG1 THR B 105     -42.288 -16.837 -36.497  1.00 20.27           O  
ATOM    758  N   LYS B 106     -45.570 -18.879 -37.343  1.00 17.42           N  
ATOM    759  CA  LYS B 106     -46.759 -19.283 -36.622  1.00 17.22           C  
ATOM    760  C   LYS B 106     -46.336 -20.071 -35.351  1.00 16.12           C  
ATOM    761  O   LYS B 106     -45.152 -20.011 -34.912  1.00 15.93           O  
ATOM    762  CB  LYS B 106     -47.660 -20.091 -37.567  1.00 16.80           C  
ATOM    763  CG  LYS B 106     -48.286 -19.254 -38.711  1.00 19.27           C  
ATOM    764  CD  LYS B 106     -49.274 -20.095 -39.512  1.00 18.47           C  
ATOM    765  CE  LYS B 106     -49.803 -19.399 -40.746  1.00 18.55           C  
ATOM    766  NZ  LYS B 106     -50.413 -18.053 -40.451  1.00 18.90           N1+
ATOM    767  N   ARG B 107     -47.276 -20.776 -34.725  1.00 14.64           N  
ATOM    768  CA  ARG B 107     -46.965 -21.435 -33.435  1.00 13.73           C  
ATOM    769  C   ARG B 107     -45.862 -22.446 -33.663  1.00 13.76           C  
ATOM    770  O   ARG B 107     -45.695 -22.929 -34.762  1.00 12.73           O  
ATOM    771  CB  ARG B 107     -48.194 -22.148 -32.850  1.00 13.12           C  
ATOM    772  CG  ARG B 107     -48.668 -23.365 -33.665  1.00 14.58           C  
ATOM    773  CD  ARG B 107     -49.974 -23.928 -33.094  1.00 14.90           C  
ATOM    774  NE  ARG B 107     -51.063 -22.973 -33.303  1.00 14.19           N  
ATOM    775  CZ  ARG B 107     -52.281 -23.092 -32.786  1.00 12.33           C  
ATOM    776  NH1 ARG B 107     -52.590 -24.141 -32.027  1.00 12.64           N1+
ATOM    777  NH2 ARG B 107     -53.194 -22.150 -33.038  1.00 13.64           N  
ATOM    778  N   LEU B 108     -45.163 -22.795 -32.604  1.00 13.90           N  
ATOM    779  CA  LEU B 108     -44.004 -23.698 -32.684  1.00 14.73           C  
ATOM    780  C   LEU B 108     -44.343 -25.184 -32.661  1.00 14.32           C  
ATOM    781  O   LEU B 108     -43.577 -26.018 -33.214  1.00 13.96           O  
ATOM    782  CB  LEU B 108     -43.054 -23.371 -31.531  1.00 15.58           C  
ATOM    783  CG  LEU B 108     -42.049 -22.213 -31.713  1.00 18.65           C  
ATOM    784  CD1 LEU B 108     -42.700 -20.902 -32.136  1.00 24.72           C  
ATOM    785  CD2 LEU B 108     -41.309 -22.015 -30.397  1.00 19.77           C  
ATOM    786  N   VAL B 109     -45.487 -25.526 -32.051  1.00 13.43           N  
ATOM    787  CA  VAL B 109     -45.935 -26.899 -31.967  1.00 14.03           C  
ATOM    788  C   VAL B 109     -47.423 -27.016 -32.301  1.00 14.29           C  
ATOM    789  O   VAL B 109     -48.244 -26.375 -31.694  1.00 14.20           O  
ATOM    790  CB  VAL B 109     -45.707 -27.489 -30.571  1.00 13.82           C  
ATOM    791  CG1 VAL B 109     -46.312 -28.867 -30.503  1.00 14.37           C  
ATOM    792  CG2 VAL B 109     -44.200 -27.485 -30.205  1.00 12.31           C  
ATOM    793  N   GLU B 110     -47.739 -27.864 -33.276  1.00 14.00           N  
ATOM    794  CA  GLU B 110     -49.086 -28.085 -33.720  1.00 15.29           C  
ATOM    795  C   GLU B 110     -49.708 -29.311 -33.057  1.00 14.81           C  
ATOM    796  O   GLU B 110     -49.009 -30.217 -32.566  1.00 14.11           O  
ATOM    797  CB  GLU B 110     -49.095 -28.245 -35.248  1.00 15.98           C  
ATOM    798  CG  GLU B 110     -48.477 -27.042 -35.951  1.00 20.61           C  
ATOM    799  CD  GLU B 110     -48.489 -27.184 -37.458  1.00 24.51           C  
ATOM    800  OE1 GLU B 110     -49.027 -28.200 -37.953  1.00 30.18           O  
ATOM    801  OE2 GLU B 110     -47.989 -26.277 -38.144  1.00 27.54           O1-
ATOM    802  N   GLY B 111     -51.030 -29.320 -33.029  1.00 14.33           N  
ATOM    803  CA  GLY B 111     -51.776 -30.378 -32.347  1.00 14.87           C  
ATOM    804  C   GLY B 111     -52.271 -29.895 -30.995  1.00 15.87           C  
ATOM    805  O   GLY B 111     -51.960 -28.793 -30.564  1.00 15.97           O  
ATOM    806  N   THR B 112     -53.058 -30.714 -30.317  1.00 16.95           N  
ATOM    807  CA  THR B 112     -53.618 -30.319 -29.032  1.00 17.81           C  
ATOM    808  C   THR B 112     -52.603 -30.472 -27.910  1.00 17.76           C  
ATOM    809  O   THR B 112     -52.165 -31.568 -27.604  1.00 17.36           O  
ATOM    810  CB  THR B 112     -54.879 -31.150 -28.737  1.00 18.39           C  
ATOM    811  CG2 THR B 112     -55.404 -30.866 -27.293  1.00 19.70           C  
ATOM    812  OG1 THR B 112     -55.864 -30.797 -29.708  1.00 19.98           O  
ATOM    813  N   ILE B 113     -52.232 -29.354 -27.281  1.00 18.28           N  
ATOM    814  CA  ILE B 113     -51.227 -29.356 -26.238  1.00 18.84           C  
ATOM    815  C   ILE B 113     -51.932 -29.313 -24.886  1.00 18.65           C  
ATOM    816  O   ILE B 113     -52.655 -28.348 -24.606  1.00 18.04           O  
ATOM    817  CB  ILE B 113     -50.280 -28.150 -26.374  1.00 18.93           C  
ATOM    818  CG1 ILE B 113     -49.455 -28.269 -27.649  1.00 19.78           C  
ATOM    819  CG2 ILE B 113     -49.374 -28.073 -25.192  1.00 20.45           C  
ATOM    820  CD1 ILE B 113     -48.768 -26.994 -28.096  1.00 19.12           C  
ATOM    821  N   ASN B 114     -51.730 -30.369 -24.078  1.00 17.20           N  
ATOM    822  CA  ASN B 114     -52.249 -30.455 -22.727  1.00 17.42           C  
ATOM    823  C   ASN B 114     -51.089 -30.416 -21.747  1.00 16.29           C  
ATOM    824  O   ASN B 114     -50.475 -31.474 -21.464  1.00 15.77           O  
ATOM    825  CB  ASN B 114     -53.035 -31.761 -22.510  1.00 17.75           C  
ATOM    826  CG  ASN B 114     -54.137 -31.992 -23.529  1.00 20.27           C  
ATOM    827  ND2 ASN B 114     -54.942 -30.967 -23.788  1.00 17.06           N  
ATOM    828  OD1 ASN B 114     -54.272 -33.097 -24.070  1.00 22.63           O  
ATOM    829  N   PRO B 115     -50.789 -29.214 -21.199  1.00 15.55           N  
ATOM    830  CA  PRO B 115     -49.634 -29.060 -20.351  1.00 15.41           C  
ATOM    831  C   PRO B 115     -49.605 -30.107 -19.247  1.00 14.85           C  
ATOM    832  O   PRO B 115     -50.633 -30.432 -18.666  1.00 15.98           O  
ATOM    833  CB  PRO B 115     -49.758 -27.648 -19.801  1.00 15.38           C  
ATOM    834  CG  PRO B 115     -50.569 -26.897 -20.835  1.00 15.52           C  
ATOM    835  CD  PRO B 115     -51.511 -27.932 -21.404  1.00 14.98           C  
ATOM    836  N   GLY B 116     -48.441 -30.646 -18.991  1.00 15.17           N  
ATOM    837  CA  GLY B 116     -48.295 -31.715 -18.015  1.00 15.09           C  
ATOM    838  C   GLY B 116     -48.377 -33.110 -18.590  1.00 16.00           C  
ATOM    839  O   GLY B 116     -47.869 -34.080 -17.951  1.00 15.24           O  
ATOM    840  N   GLU B 117     -49.002 -33.261 -19.761  1.00 16.16           N  
ATOM    841  CA  GLU B 117     -49.000 -34.557 -20.443  1.00 17.70           C  
ATOM    842  C   GLU B 117     -47.610 -34.864 -20.960  1.00 17.55           C  
ATOM    843  O   GLU B 117     -46.791 -33.952 -21.143  1.00 17.90           O  
ATOM    844  CB  GLU B 117     -50.037 -34.648 -21.578  1.00 17.90           C  
ATOM    845  CG  GLU B 117     -51.462 -34.707 -21.031  1.00 20.71           C  
ATOM    846  CD  GLU B 117     -52.546 -35.024 -22.063  1.00 23.78           C  
ATOM    847  OE1 GLU B 117     -52.254 -35.189 -23.265  1.00 25.67           O  
ATOM    848  OE2 GLU B 117     -53.709 -35.090 -21.639  1.00 24.58           O1-
ATOM    849  N   THR B 118     -47.350 -36.155 -21.176  1.00 17.29           N  
ATOM    850  CA  THR B 118     -46.042 -36.614 -21.579  1.00 16.94           C  
ATOM    851  C   THR B 118     -45.948 -36.912 -23.075  1.00 16.66           C  
ATOM    852  O   THR B 118     -46.771 -37.653 -23.606  1.00 16.84           O  
ATOM    853  CB  THR B 118     -45.662 -37.869 -20.806  1.00 17.71           C  
ATOM    854  CG2 THR B 118     -44.361 -38.423 -21.300  1.00 16.86           C  
ATOM    855  OG1 THR B 118     -45.515 -37.526 -19.429  1.00 19.70           O  
ATOM    856  N   CYS B 119     -44.936 -36.333 -23.727  1.00 16.44           N  
ATOM    857  CA  CYS B 119     -44.652 -36.538 -25.154  1.00 16.38           C  
ATOM    858  C   CYS B 119     -43.387 -37.378 -25.368  1.00 17.07           C  
ATOM    859  O   CYS B 119     -42.325 -37.070 -24.846  1.00 18.19           O  
ATOM    860  CB  CYS B 119     -44.526 -35.157 -25.852  1.00 16.92           C  
ATOM    861  SG  CYS B 119     -44.318 -35.242 -27.641  1.00 18.01           S  
ATOM    862  N   LEU B 120     -43.514 -38.458 -26.131  1.00 17.13           N  
ATOM    863  CA  LEU B 120     -42.393 -39.281 -26.552  1.00 16.99           C  
ATOM    864  C   LEU B 120     -41.719 -38.699 -27.810  1.00 17.16           C  
ATOM    865  O   LEU B 120     -42.409 -38.395 -28.796  1.00 17.98           O  
ATOM    866  CB  LEU B 120     -42.917 -40.667 -26.912  1.00 16.45           C  
ATOM    867  CG  LEU B 120     -41.875 -41.696 -27.377  1.00 17.07           C  
ATOM    868  CD1 LEU B 120     -40.927 -42.049 -26.251  1.00 15.87           C  
ATOM    869  CD2 LEU B 120     -42.564 -42.939 -27.891  1.00 12.81           C  
ATOM    870  N   ILE B 121     -40.402 -38.556 -27.792  1.00 16.83           N  
ATOM    871  CA  ILE B 121     -39.680 -38.066 -28.970  1.00 16.74           C  
ATOM    872  C   ILE B 121     -39.198 -39.208 -29.847  1.00 16.33           C  
ATOM    873  O   ILE B 121     -38.677 -40.208 -29.347  1.00 13.90           O  
ATOM    874  CB  ILE B 121     -38.486 -37.194 -28.581  1.00 17.68           C  
ATOM    875  CG1 ILE B 121     -38.898 -36.105 -27.580  1.00 18.47           C  
ATOM    876  CG2 ILE B 121     -37.852 -36.580 -29.810  1.00 17.78           C  
ATOM    877  CD1 ILE B 121     -39.963 -35.144 -28.086  1.00 21.00           C  
ATOM    878  N   ILE B 122     -39.380 -39.036 -31.157  1.00 15.93           N  
ATOM    879  CA  ILE B 122     -38.919 -39.994 -32.173  1.00 16.93           C  
ATOM    880  C   ILE B 122     -37.865 -39.369 -33.103  1.00 16.74           C  
ATOM    881  O   ILE B 122     -38.041 -38.239 -33.611  1.00 15.89           O  
ATOM    882  CB  ILE B 122     -40.115 -40.545 -33.023  1.00 16.74           C  
ATOM    883  CG1 ILE B 122     -41.129 -41.261 -32.128  1.00 16.92           C  
ATOM    884  CG2 ILE B 122     -39.649 -41.514 -34.092  1.00 18.65           C  
ATOM    885  CD1 ILE B 122     -40.550 -42.444 -31.379  1.00 12.62           C  
ATOM    886  N   GLU B 123     -36.772 -40.105 -33.302  1.00 16.53           N  
ATOM    887  CA  GLU B 123     -35.647 -39.644 -34.107  1.00 17.19           C  
ATOM    888  C   GLU B 123     -35.046 -40.727 -35.003  1.00 17.37           C  
ATOM    889  O   GLU B 123     -35.115 -41.926 -34.704  1.00 17.67           O  
ATOM    890  CB  GLU B 123     -34.555 -39.015 -33.218  1.00 16.73           C  
ATOM    891  CG  GLU B 123     -33.376 -38.315 -33.980  1.00 16.87           C  
ATOM    892  CD  GLU B 123     -33.824 -37.175 -34.977  1.00 17.11           C  
ATOM    893  OE1 GLU B 123     -34.684 -37.411 -35.845  1.00 18.78           O  
ATOM    894  OE2 GLU B 123     -33.259 -36.068 -34.936  1.00 19.14           O1-
ATOM    895  N   ASP B 124     -34.476 -40.279 -36.113  1.00 18.18           N  
ATOM    896  CA  ASP B 124     -33.781 -41.155 -37.057  1.00 18.79           C  
ATOM    897  C   ASP B 124     -32.343 -41.459 -36.658  1.00 17.96           C  
ATOM    898  O   ASP B 124     -32.014 -42.628 -36.453  1.00 18.24           O  
ATOM    899  CB  ASP B 124     -33.871 -40.660 -38.516  1.00 19.54           C  
ATOM    900  CG  ASP B 124     -33.294 -39.253 -38.761  1.00 21.63           C  
ATOM    901  OD1 ASP B 124     -32.970 -38.487 -37.838  1.00 23.44           O  
ATOM    902  OD2 ASP B 124     -33.161 -38.914 -39.950  1.00 24.57           O1-
ATOM    903  N   VAL B 125     -31.510 -40.431 -36.557  1.00 17.47           N  
ATOM    904  CA  VAL B 125     -30.093 -40.592 -36.190  1.00 17.29           C  
ATOM    905  C   VAL B 125     -29.721 -39.593 -35.086  1.00 17.60           C  
ATOM    906  O   VAL B 125     -29.998 -38.404 -35.208  1.00 16.02           O  
ATOM    907  CB  VAL B 125     -29.147 -40.336 -37.385  1.00 16.70           C  
ATOM    908  CG1 VAL B 125     -27.690 -40.532 -36.966  1.00 16.63           C  
ATOM    909  CG2 VAL B 125     -29.493 -41.252 -38.562  1.00 15.03           C  
ATOM    910  N   VAL B 126     -29.060 -40.080 -34.049  1.00 17.35           N  
ATOM    911  CA  VAL B 126     -28.510 -39.204 -32.997  1.00 17.79           C  
ATOM    912  C   VAL B 126     -26.965 -39.220 -32.998  1.00 18.16           C  
ATOM    913  O   VAL B 126     -26.352 -40.293 -32.978  1.00 18.37           O  
ATOM    914  CB  VAL B 126     -29.039 -39.596 -31.581  1.00 18.07           C  
ATOM    915  CG1 VAL B 126     -28.155 -39.004 -30.503  1.00 17.79           C  
ATOM    916  CG2 VAL B 126     -30.493 -39.140 -31.366  1.00 16.70           C  
ATOM    917  N   THR B 127     -26.344 -38.037 -33.015  1.00 18.62           N  
ATOM    918  CA  THR B 127     -24.876 -37.891 -32.899  1.00 18.60           C  
ATOM    919  C   THR B 127     -24.507 -37.300 -31.510  1.00 18.76           C  
ATOM    920  O   THR B 127     -24.321 -38.034 -30.555  1.00 18.62           O  
ATOM    921  CB  THR B 127     -24.317 -37.011 -34.071  1.00 18.68           C  
ATOM    922  CG2 THR B 127     -22.776 -36.987 -34.084  1.00 18.43           C  
ATOM    923  OG1 THR B 127     -24.766 -37.540 -35.321  1.00 19.41           O  
ATOM    924  N   SER B 128     -24.413 -35.972 -31.401  1.00 19.29           N  
ATOM    925  CA  SER B 128     -24.195 -35.316 -30.101  1.00 19.18           C  
ATOM    926  C   SER B 128     -25.409 -35.401 -29.155  1.00 19.08           C  
ATOM    927  O   SER B 128     -25.254 -35.320 -27.914  1.00 18.16           O  
ATOM    928  CB  SER B 128     -23.799 -33.835 -30.320  1.00 20.32           C  
ATOM    929  OG  SER B 128     -24.839 -33.059 -30.922  1.00 19.90           O  
ATOM    930  N   GLY B 129     -26.619 -35.537 -29.726  1.00 18.13           N  
ATOM    931  CA  GLY B 129     -27.851 -35.382 -28.969  1.00 17.61           C  
ATOM    932  C   GLY B 129     -28.430 -33.966 -29.017  1.00 17.82           C  
ATOM    933  O   GLY B 129     -29.525 -33.724 -28.519  1.00 16.94           O  
ATOM    934  N   SER B 130     -27.731 -33.025 -29.626  1.00 17.42           N  
ATOM    935  CA  SER B 130     -28.191 -31.625 -29.603  1.00 17.54           C  
ATOM    936  C   SER B 130     -29.493 -31.402 -30.349  1.00 17.03           C  
ATOM    937  O   SER B 130     -30.341 -30.643 -29.885  1.00 17.11           O  
ATOM    938  CB  SER B 130     -27.121 -30.679 -30.161  1.00 18.26           C  
ATOM    939  OG  SER B 130     -25.936 -30.810 -29.404  1.00 19.33           O  
ATOM    940  N   SER B 131     -29.645 -32.057 -31.498  1.00 17.10           N  
ATOM    941  CA  SER B 131     -30.871 -31.967 -32.289  1.00 16.92           C  
ATOM    942  C   SER B 131     -32.099 -32.477 -31.505  1.00 16.91           C  
ATOM    943  O   SER B 131     -33.143 -31.812 -31.506  1.00 15.20           O  
ATOM    944  CB  SER B 131     -30.726 -32.687 -33.639  1.00 16.98           C  
ATOM    945  OG  SER B 131     -29.750 -32.032 -34.458  1.00 16.72           O  
ATOM    946  N   VAL B 132     -31.969 -33.638 -30.843  1.00 15.76           N  
ATOM    947  CA  VAL B 132     -33.036 -34.121 -29.950  1.00 16.11           C  
ATOM    948  C   VAL B 132     -33.349 -33.071 -28.842  1.00 16.10           C  
ATOM    949  O   VAL B 132     -34.498 -32.722 -28.609  1.00 15.99           O  
ATOM    950  CB  VAL B 132     -32.700 -35.495 -29.288  1.00 16.29           C  
ATOM    951  CG1 VAL B 132     -33.700 -35.817 -28.169  1.00 16.13           C  
ATOM    952  CG2 VAL B 132     -32.685 -36.635 -30.316  1.00 15.05           C  
ATOM    953  N   LEU B 133     -32.308 -32.573 -28.184  1.00 16.22           N  
ATOM    954  CA  LEU B 133     -32.457 -31.688 -27.039  1.00 16.96           C  
ATOM    955  C   LEU B 133     -33.160 -30.406 -27.466  1.00 16.78           C  
ATOM    956  O   LEU B 133     -33.999 -29.901 -26.726  1.00 17.32           O  
ATOM    957  CB  LEU B 133     -31.088 -31.356 -26.434  1.00 17.76           C  
ATOM    958  CG  LEU B 133     -31.058 -30.363 -25.267  1.00 20.04           C  
ATOM    959  CD1 LEU B 133     -32.094 -30.717 -24.207  1.00 22.15           C  
ATOM    960  CD2 LEU B 133     -29.634 -30.347 -24.651  1.00 22.14           C  
ATOM    961  N   GLU B 134     -32.861 -29.908 -28.661  1.00 16.41           N  
ATOM    962  CA  GLU B 134     -33.529 -28.679 -29.142  1.00 16.73           C  
ATOM    963  C   GLU B 134     -35.061 -28.858 -29.150  1.00 15.89           C  
ATOM    964  O   GLU B 134     -35.842 -27.987 -28.678  1.00 16.45           O  
ATOM    965  CB  GLU B 134     -33.008 -28.304 -30.532  1.00 17.21           C  
ATOM    966  CG  GLU B 134     -33.595 -26.998 -31.109  1.00 19.84           C  
ATOM    967  CD  GLU B 134     -33.129 -26.725 -32.539  1.00 23.37           C  
ATOM    968  OE1 GLU B 134     -33.983 -26.631 -33.453  1.00 21.76           O  
ATOM    969  OE2 GLU B 134     -31.902 -26.621 -32.751  1.00 25.54           O1-
ATOM    970  N   THR B 135     -35.494 -29.996 -29.689  1.00 15.21           N  
ATOM    971  CA  THR B 135     -36.907 -30.328 -29.794  1.00 14.31           C  
ATOM    972  C   THR B 135     -37.534 -30.554 -28.424  1.00 14.59           C  
ATOM    973  O   THR B 135     -38.631 -30.076 -28.163  1.00 13.38           O  
ATOM    974  CB  THR B 135     -37.128 -31.514 -30.768  1.00 13.99           C  
ATOM    975  CG2 THR B 135     -38.532 -32.088 -30.649  1.00 13.59           C  
ATOM    976  OG1 THR B 135     -36.916 -31.048 -32.099  1.00 14.21           O  
ATOM    977  N   VAL B 136     -36.842 -31.292 -27.556  1.00 14.41           N  
ATOM    978  CA  VAL B 136     -37.271 -31.447 -26.188  1.00 15.09           C  
ATOM    979  C   VAL B 136     -37.567 -30.103 -25.515  1.00 15.41           C  
ATOM    980  O   VAL B 136     -38.617 -29.958 -24.893  1.00 15.69           O  
ATOM    981  CB  VAL B 136     -36.230 -32.161 -25.329  1.00 15.66           C  
ATOM    982  CG1 VAL B 136     -36.585 -32.045 -23.852  1.00 16.07           C  
ATOM    983  CG2 VAL B 136     -36.125 -33.603 -25.736  1.00 15.68           C  
ATOM    984  N   GLU B 137     -36.654 -29.146 -25.669  1.00 15.41           N  
ATOM    985  CA  GLU B 137     -36.755 -27.839 -25.020  1.00 16.82           C  
ATOM    986  C   GLU B 137     -37.921 -27.032 -25.559  1.00 15.44           C  
ATOM    987  O   GLU B 137     -38.629 -26.398 -24.808  1.00 14.36           O  
ATOM    988  CB  GLU B 137     -35.438 -27.048 -25.134  1.00 17.86           C  
ATOM    989  CG  GLU B 137     -34.311 -27.692 -24.276  1.00 20.91           C  
ATOM    990  CD  GLU B 137     -32.947 -26.990 -24.344  1.00 27.31           C  
ATOM    991  OE1 GLU B 137     -32.555 -26.493 -25.428  1.00 32.23           O  
ATOM    992  OE2 GLU B 137     -32.250 -26.980 -23.300  1.00 29.84           O1-
ATOM    993  N   VAL B 138     -38.148 -27.118 -26.854  1.00 14.48           N  
ATOM    994  CA  VAL B 138     -39.336 -26.474 -27.459  1.00 14.46           C  
ATOM    995  C   VAL B 138     -40.614 -27.075 -26.869  1.00 13.96           C  
ATOM    996  O   VAL B 138     -41.517 -26.350 -26.500  1.00 13.46           O  
ATOM    997  CB  VAL B 138     -39.340 -26.635 -29.014  1.00 14.16           C  
ATOM    998  CG1 VAL B 138     -40.699 -26.220 -29.618  1.00 11.76           C  
ATOM    999  CG2 VAL B 138     -38.177 -25.849 -29.631  1.00 14.88           C  
ATOM   1000  N   LEU B 139     -40.669 -28.397 -26.721  1.00 14.32           N  
ATOM   1001  CA  LEU B 139     -41.889 -29.041 -26.189  1.00 15.09           C  
ATOM   1002  C   LEU B 139     -42.088 -28.719 -24.703  1.00 16.05           C  
ATOM   1003  O   LEU B 139     -43.208 -28.435 -24.258  1.00 16.42           O  
ATOM   1004  CB  LEU B 139     -41.858 -30.542 -26.382  1.00 14.11           C  
ATOM   1005  CG  LEU B 139     -42.069 -31.066 -27.790  1.00 15.55           C  
ATOM   1006  CD1 LEU B 139     -41.469 -32.482 -27.829  1.00 15.57           C  
ATOM   1007  CD2 LEU B 139     -43.529 -31.074 -28.221  1.00 14.49           C  
ATOM   1008  N   GLN B 140     -40.985 -28.721 -23.959  1.00 17.50           N  
ATOM   1009  CA  GLN B 140     -41.024 -28.318 -22.562  1.00 17.88           C  
ATOM   1010  C   GLN B 140     -41.506 -26.890 -22.406  1.00 19.37           C  
ATOM   1011  O   GLN B 140     -42.362 -26.602 -21.589  1.00 18.58           O  
ATOM   1012  CB  GLN B 140     -39.674 -28.514 -21.937  1.00 17.79           C  
ATOM   1013  CG  GLN B 140     -39.386 -29.988 -21.740  1.00 17.19           C  
ATOM   1014  CD  GLN B 140     -37.989 -30.242 -21.293  1.00 19.53           C  
ATOM   1015  NE2 GLN B 140     -37.787 -31.364 -20.616  1.00 22.15           N  
ATOM   1016  OE1 GLN B 140     -37.078 -29.475 -21.599  1.00 20.67           O  
ATOM   1017  N   LYS B 141     -41.010 -26.002 -23.240  1.00 21.13           N  
ATOM   1018  CA  LYS B 141     -41.474 -24.631 -23.175  1.00 22.60           C  
ATOM   1019  C   LYS B 141     -42.978 -24.505 -23.440  1.00 22.30           C  
ATOM   1020  O   LYS B 141     -43.622 -23.642 -22.852  1.00 22.11           O  
ATOM   1021  CB  LYS B 141     -40.646 -23.730 -24.087  1.00 23.54           C  
ATOM   1022  CG  LYS B 141     -39.234 -23.573 -23.520  1.00 28.25           C  
ATOM   1023  CD  LYS B 141     -38.216 -22.942 -24.469  1.00 32.28           C  
ATOM   1024  CE  LYS B 141     -36.793 -23.204 -23.942  1.00 34.56           C  
ATOM   1025  NZ  LYS B 141     -35.748 -22.923 -24.969  1.00 37.54           N1+
ATOM   1026  N   GLU B 142     -43.517 -25.364 -24.304  1.00 21.74           N  
ATOM   1027  CA  GLU B 142     -44.942 -25.382 -24.604  1.00 21.78           C  
ATOM   1028  C   GLU B 142     -45.745 -26.125 -23.540  1.00 21.01           C  
ATOM   1029  O   GLU B 142     -46.961 -26.165 -23.620  1.00 19.81           O  
ATOM   1030  CB  GLU B 142     -45.211 -26.010 -25.977  1.00 22.80           C  
ATOM   1031  CG  GLU B 142     -44.602 -25.245 -27.150  1.00 26.44           C  
ATOM   1032  CD  GLU B 142     -45.246 -23.899 -27.408  1.00 28.82           C  
ATOM   1033  OE1 GLU B 142     -46.478 -23.833 -27.479  1.00 30.44           O  
ATOM   1034  OE2 GLU B 142     -44.508 -22.908 -27.587  1.00 33.35           O1-
ATOM   1035  N   GLY B 143     -45.062 -26.746 -22.573  1.00 19.67           N  
ATOM   1036  CA  GLY B 143     -45.720 -27.225 -21.361  1.00 19.87           C  
ATOM   1037  C   GLY B 143     -45.791 -28.728 -21.213  1.00 19.40           C  
ATOM   1038  O   GLY B 143     -46.355 -29.228 -20.246  1.00 19.77           O  
ATOM   1039  N   LEU B 144     -45.215 -29.450 -22.173  1.00 19.70           N  
ATOM   1040  CA  LEU B 144     -45.207 -30.910 -22.151  1.00 19.26           C  
ATOM   1041  C   LEU B 144     -44.089 -31.412 -21.281  1.00 18.86           C  
ATOM   1042  O   LEU B 144     -43.077 -30.761 -21.152  1.00 17.98           O  
ATOM   1043  CB  LEU B 144     -45.025 -31.445 -23.567  1.00 20.19           C  
ATOM   1044  CG  LEU B 144     -46.268 -30.945 -24.332  1.00 22.12           C  
ATOM   1045  CD1 LEU B 144     -45.946 -30.423 -25.694  1.00 21.56           C  
ATOM   1046  CD2 LEU B 144     -47.387 -32.002 -24.291  1.00 22.89           C  
ATOM   1047  N   LYS B 145     -44.309 -32.559 -20.667  1.00 19.14           N  
ATOM   1048  CA  LYS B 145     -43.273 -33.313 -19.957  1.00 19.73           C  
ATOM   1049  C   LYS B 145     -42.612 -34.184 -20.991  1.00 19.54           C  
ATOM   1050  O   LYS B 145     -43.311 -34.727 -21.848  1.00 20.24           O  
ATOM   1051  CB  LYS B 145     -43.952 -34.189 -18.911  1.00 20.31           C  
ATOM   1052  CG  LYS B 145     -43.074 -35.152 -18.117  1.00 23.20           C  
ATOM   1053  CD  LYS B 145     -43.905 -35.735 -16.942  1.00 25.54           C  
ATOM   1054  CE  LYS B 145     -43.221 -36.936 -16.247  1.00 28.77           C  
ATOM   1055  NZ  LYS B 145     -43.892 -37.259 -14.930  1.00 30.84           N1+
ATOM   1056  N   VAL B 146     -41.291 -34.318 -20.952  1.00 19.00           N  
ATOM   1057  CA  VAL B 146     -40.607 -35.210 -21.872  1.00 18.61           C  
ATOM   1058  C   VAL B 146     -39.608 -35.981 -21.056  1.00 18.93           C  
ATOM   1059  O   VAL B 146     -38.794 -35.382 -20.361  1.00 19.24           O  
ATOM   1060  CB  VAL B 146     -39.839 -34.469 -22.975  1.00 19.46           C  
ATOM   1061  CG1 VAL B 146     -39.283 -35.463 -23.974  1.00 17.45           C  
ATOM   1062  CG2 VAL B 146     -40.724 -33.430 -23.681  1.00 17.18           C  
ATOM   1063  N   THR B 147     -39.653 -37.294 -21.148  1.00 18.82           N  
ATOM   1064  CA  THR B 147     -38.736 -38.124 -20.384  1.00 18.67           C  
ATOM   1065  C   THR B 147     -37.947 -39.122 -21.217  1.00 18.45           C  
ATOM   1066  O   THR B 147     -36.937 -39.663 -20.732  1.00 18.06           O  
ATOM   1067  CB  THR B 147     -39.477 -38.904 -19.309  1.00 19.31           C  
ATOM   1068  CG2 THR B 147     -39.936 -37.977 -18.176  1.00 19.05           C  
ATOM   1069  OG1 THR B 147     -40.595 -39.585 -19.896  1.00 20.53           O  
ATOM   1070  N   ASP B 148     -38.389 -39.368 -22.457  1.00 17.52           N  
ATOM   1071  CA  ASP B 148     -37.830 -40.449 -23.276  1.00 17.56           C  
ATOM   1072  C   ASP B 148     -37.746 -40.046 -24.735  1.00 16.45           C  
ATOM   1073  O   ASP B 148     -38.613 -39.305 -25.241  1.00 15.79           O  
ATOM   1074  CB  ASP B 148     -38.685 -41.701 -23.171  1.00 17.53           C  
ATOM   1075  CG  ASP B 148     -38.759 -42.234 -21.779  1.00 19.79           C  
ATOM   1076  OD1 ASP B 148     -37.804 -42.955 -21.363  1.00 20.18           O  
ATOM   1077  OD2 ASP B 148     -39.788 -41.958 -21.112  1.00 21.53           O1-
ATOM   1078  N   ALA B 149     -36.694 -40.520 -25.387  1.00 15.03           N  
ATOM   1079  CA  ALA B 149     -36.523 -40.384 -26.839  1.00 14.99           C  
ATOM   1080  C   ALA B 149     -36.183 -41.755 -27.446  1.00 15.14           C  
ATOM   1081  O   ALA B 149     -35.355 -42.502 -26.879  1.00 14.22           O  
ATOM   1082  CB  ALA B 149     -35.433 -39.382 -27.160  1.00 13.76           C  
ATOM   1083  N   ILE B 150     -36.821 -42.088 -28.570  1.00 14.65           N  
ATOM   1084  CA  ILE B 150     -36.447 -43.312 -29.311  1.00 15.14           C  
ATOM   1085  C   ILE B 150     -35.766 -42.938 -30.619  1.00 15.48           C  
ATOM   1086  O   ILE B 150     -36.290 -42.096 -31.385  1.00 15.59           O  
ATOM   1087  CB  ILE B 150     -37.644 -44.253 -29.660  1.00 14.93           C  
ATOM   1088  CG1 ILE B 150     -38.679 -44.349 -28.527  1.00 14.41           C  
ATOM   1089  CG2 ILE B 150     -37.103 -45.651 -30.135  1.00 14.09           C  
ATOM   1090  CD1 ILE B 150     -38.177 -44.874 -27.196  1.00 15.89           C  
ATOM   1091  N   VAL B 151     -34.610 -43.550 -30.875  1.00 14.74           N  
ATOM   1092  CA  VAL B 151     -33.819 -43.243 -32.057  1.00 15.09           C  
ATOM   1093  C   VAL B 151     -33.537 -44.523 -32.801  1.00 16.08           C  
ATOM   1094  O   VAL B 151     -33.293 -45.580 -32.182  1.00 16.29           O  
ATOM   1095  CB  VAL B 151     -32.488 -42.462 -31.741  1.00 15.26           C  
ATOM   1096  CG1 VAL B 151     -31.417 -43.344 -30.986  1.00 16.11           C  
ATOM   1097  CG2 VAL B 151     -31.915 -41.871 -33.018  1.00 14.84           C  
ATOM   1098  N   LEU B 152     -33.603 -44.453 -34.128  1.00 16.13           N  
ATOM   1099  CA  LEU B 152     -33.285 -45.639 -34.928  1.00 16.80           C  
ATOM   1100  C   LEU B 152     -31.793 -45.994 -34.844  1.00 17.19           C  
ATOM   1101  O   LEU B 152     -31.423 -47.163 -34.531  1.00 17.68           O  
ATOM   1102  CB  LEU B 152     -33.701 -45.440 -36.380  1.00 16.23           C  
ATOM   1103  CG  LEU B 152     -33.462 -46.672 -37.253  1.00 16.70           C  
ATOM   1104  CD1 LEU B 152     -34.433 -47.809 -36.857  1.00 16.01           C  
ATOM   1105  CD2 LEU B 152     -33.604 -46.327 -38.693  1.00 14.00           C  
ATOM   1106  N   LEU B 153     -30.955 -44.992 -35.118  1.00 17.42           N  
ATOM   1107  CA  LEU B 153     -29.507 -45.152 -35.114  1.00 17.91           C  
ATOM   1108  C   LEU B 153     -28.812 -44.185 -34.160  1.00 18.27           C  
ATOM   1109  O   LEU B 153     -28.874 -42.967 -34.330  1.00 17.04           O  
ATOM   1110  CB  LEU B 153     -28.918 -44.956 -36.500  1.00 18.02           C  
ATOM   1111  CG  LEU B 153     -27.391 -45.067 -36.539  1.00 19.00           C  
ATOM   1112  CD1 LEU B 153     -26.919 -46.465 -36.125  1.00 20.48           C  
ATOM   1113  CD2 LEU B 153     -26.864 -44.738 -37.901  1.00 23.08           C  
ATOM   1114  N   ASP B 154     -28.117 -44.751 -33.174  1.00 18.21           N  
ATOM   1115  CA  ASP B 154     -27.335 -43.955 -32.231  1.00 19.34           C  
ATOM   1116  C   ASP B 154     -25.887 -44.028 -32.678  1.00 19.28           C  
ATOM   1117  O   ASP B 154     -25.282 -45.112 -32.690  1.00 19.32           O  
ATOM   1118  CB  ASP B 154     -27.470 -44.500 -30.807  1.00 19.44           C  
ATOM   1119  CG  ASP B 154     -26.665 -43.694 -29.781  1.00 21.32           C  
ATOM   1120  OD1 ASP B 154     -26.002 -42.683 -30.131  1.00 19.04           O  
ATOM   1121  OD2 ASP B 154     -26.700 -44.092 -28.608  1.00 23.52           O1-
ATOM   1122  N   ARG B 155     -25.318 -42.892 -33.050  1.00 19.23           N  
ATOM   1123  CA  ARG B 155     -23.980 -42.898 -33.639  1.00 19.82           C  
ATOM   1124  C   ARG B 155     -22.885 -43.054 -32.580  1.00 20.62           C  
ATOM   1125  O   ARG B 155     -21.716 -43.154 -32.928  1.00 20.89           O  
ATOM   1126  CB  ARG B 155     -23.733 -41.654 -34.493  1.00 19.34           C  
ATOM   1127  CG  ARG B 155     -24.351 -41.711 -35.897  1.00 18.77           C  
ATOM   1128  CD  ARG B 155     -24.079 -40.470 -36.716  1.00 19.79           C  
ATOM   1129  NE  ARG B 155     -22.628 -40.298 -36.861  1.00 21.14           N  
ATOM   1130  CZ  ARG B 155     -21.934 -40.327 -37.994  1.00 20.09           C  
ATOM   1131  NH1 ARG B 155     -22.520 -40.462 -39.173  1.00 22.02           N1+
ATOM   1132  NH2 ARG B 155     -20.606 -40.197 -37.934  1.00 21.70           N  
ATOM   1133  N   GLU B 156     -23.275 -43.050 -31.308  1.00 21.60           N  
ATOM   1134  CA  GLU B 156     -22.377 -43.273 -30.168  1.00 23.14           C  
ATOM   1135  C   GLU B 156     -21.305 -42.203 -30.024  1.00 23.59           C  
ATOM   1136  O   GLU B 156     -20.128 -42.510 -29.825  1.00 23.44           O  
ATOM   1137  CB  GLU B 156     -21.730 -44.660 -30.247  1.00 23.67           C  
ATOM   1138  CG  GLU B 156     -22.703 -45.792 -30.411  1.00 25.92           C  
ATOM   1139  CD  GLU B 156     -21.998 -47.145 -30.527  1.00 28.10           C  
ATOM   1140  OE1 GLU B 156     -21.525 -47.517 -31.634  1.00 29.38           O  
ATOM   1141  OE2 GLU B 156     -21.956 -47.835 -29.499  1.00 32.15           O1-
ATOM   1142  N   GLN B 157     -21.740 -40.949 -30.121  1.00 24.16           N  
ATOM   1143  CA  GLN B 157     -20.896 -39.786 -29.948  1.00 25.07           C  
ATOM   1144  C   GLN B 157     -21.398 -38.929 -28.754  1.00 24.93           C  
ATOM   1145  O   GLN B 157     -21.442 -37.705 -28.824  1.00 25.38           O  
ATOM   1146  CB  GLN B 157     -20.876 -38.971 -31.244  1.00 25.10           C  
ATOM   1147  CG  GLN B 157     -19.748 -37.949 -31.308  1.00 27.72           C  
ATOM   1148  CD  GLN B 157     -19.862 -36.972 -32.476  1.00 27.78           C  
ATOM   1149  NE2 GLN B 157     -20.077 -35.682 -32.164  1.00 29.85           N  
ATOM   1150  OE1 GLN B 157     -19.723 -37.361 -33.643  1.00 28.82           O  
ATOM   1151  N   GLY B 158     -21.793 -39.592 -27.671  1.00 25.02           N  
ATOM   1152  CA  GLY B 158     -22.159 -38.909 -26.424  1.00 24.72           C  
ATOM   1153  C   GLY B 158     -23.620 -38.515 -26.279  1.00 24.76           C  
ATOM   1154  O   GLY B 158     -23.980 -37.836 -25.319  1.00 24.67           O  
ATOM   1155  N   GLY B 159     -24.466 -38.948 -27.212  1.00 24.18           N  
ATOM   1156  CA  GLY B 159     -25.901 -38.639 -27.179  1.00 23.94           C  
ATOM   1157  C   GLY B 159     -26.650 -39.055 -25.930  1.00 23.84           C  
ATOM   1158  O   GLY B 159     -27.415 -38.265 -25.351  1.00 22.91           O  
ATOM   1159  N   LYS B 160     -26.434 -40.294 -25.503  1.00 24.23           N  
ATOM   1160  CA  LYS B 160     -27.126 -40.792 -24.355  1.00 25.46           C  
ATOM   1161  C   LYS B 160     -26.799 -39.921 -23.134  1.00 25.72           C  
ATOM   1162  O   LYS B 160     -27.704 -39.503 -22.425  1.00 25.43           O  
ATOM   1163  CB  LYS B 160     -26.792 -42.264 -24.101  1.00 25.82           C  
ATOM   1164  CG  LYS B 160     -27.773 -42.930 -23.156  1.00 28.81           C  
ATOM   1165  CD  LYS B 160     -27.239 -44.230 -22.520  1.00 31.51           C  
ATOM   1166  CE  LYS B 160     -27.805 -45.485 -23.182  1.00 34.89           C  
ATOM   1167  NZ  LYS B 160     -27.725 -46.694 -22.297  1.00 36.33           N1+
ATOM   1168  N   ASP B 161     -25.513 -39.614 -22.925  1.00 26.83           N  
ATOM   1169  CA  ASP B 161     -25.075 -38.798 -21.770  1.00 27.37           C  
ATOM   1170  C   ASP B 161     -25.604 -37.359 -21.830  1.00 26.86           C  
ATOM   1171  O   ASP B 161     -26.128 -36.856 -20.837  1.00 26.86           O  
ATOM   1172  CB  ASP B 161     -23.541 -38.767 -21.647  1.00 28.29           C  
ATOM   1173  CG  ASP B 161     -22.950 -40.116 -21.281  1.00 30.87           C  
ATOM   1174  OD1 ASP B 161     -23.681 -40.987 -20.774  1.00 33.62           O  
ATOM   1175  OD2 ASP B 161     -21.733 -40.311 -21.498  1.00 38.38           O1-
ATOM   1176  N   LYS B 162     -25.460 -36.698 -22.978  1.00 26.25           N  
ATOM   1177  CA  LYS B 162     -25.987 -35.344 -23.143  1.00 25.77           C  
ATOM   1178  C   LYS B 162     -27.464 -35.309 -22.794  1.00 25.14           C  
ATOM   1179  O   LYS B 162     -27.925 -34.400 -22.085  1.00 25.17           O  
ATOM   1180  CB  LYS B 162     -25.763 -34.814 -24.561  1.00 26.35           C  
ATOM   1181  CG  LYS B 162     -26.224 -33.355 -24.787  1.00 28.13           C  
ATOM   1182  CD  LYS B 162     -25.331 -32.640 -25.831  1.00 30.89           C  
ATOM   1183  CE  LYS B 162     -25.251 -31.114 -25.631  1.00 32.10           C  
ATOM   1184  NZ  LYS B 162     -26.122 -30.360 -26.566  1.00 33.31           N1+
ATOM   1185  N   LEU B 163     -28.207 -36.302 -23.265  1.00 24.23           N  
ATOM   1186  CA  LEU B 163     -29.653 -36.325 -23.061  1.00 23.67           C  
ATOM   1187  C   LEU B 163     -29.984 -36.652 -21.611  1.00 23.39           C  
ATOM   1188  O   LEU B 163     -30.862 -36.041 -21.009  1.00 22.52           O  
ATOM   1189  CB  LEU B 163     -30.324 -37.290 -24.052  1.00 23.55           C  
ATOM   1190  CG  LEU B 163     -30.437 -36.694 -25.455  1.00 21.77           C  
ATOM   1191  CD1 LEU B 163     -30.765 -37.771 -26.512  1.00 22.03           C  
ATOM   1192  CD2 LEU B 163     -31.492 -35.535 -25.451  1.00 18.35           C  
ATOM   1193  N   GLN B 164     -29.258 -37.604 -21.033  1.00 23.97           N  
ATOM   1194  CA  GLN B 164     -29.432 -37.903 -19.628  1.00 25.08           C  
ATOM   1195  C   GLN B 164     -29.173 -36.682 -18.747  1.00 24.61           C  
ATOM   1196  O   GLN B 164     -29.858 -36.482 -17.760  1.00 25.34           O  
ATOM   1197  CB  GLN B 164     -28.487 -39.030 -19.210  1.00 25.68           C  
ATOM   1198  CG  GLN B 164     -28.709 -39.502 -17.792  1.00 27.99           C  
ATOM   1199  CD  GLN B 164     -27.892 -40.749 -17.496  1.00 32.43           C  
ATOM   1200  NE2 GLN B 164     -27.039 -40.674 -16.470  1.00 34.77           N  
ATOM   1201  OE1 GLN B 164     -28.015 -41.764 -18.195  1.00 34.44           O  
ATOM   1202  N   ALA B 165     -28.182 -35.885 -19.109  1.00 24.47           N  
ATOM   1203  CA  ALA B 165     -27.855 -34.662 -18.379  1.00 25.11           C  
ATOM   1204  C   ALA B 165     -28.999 -33.642 -18.380  1.00 25.47           C  
ATOM   1205  O   ALA B 165     -29.000 -32.683 -17.596  1.00 26.10           O  
ATOM   1206  CB  ALA B 165     -26.608 -34.037 -18.959  1.00 24.57           C  
ATOM   1207  N   HIS B 166     -29.973 -33.831 -19.257  1.00 25.14           N  
ATOM   1208  CA  HIS B 166     -31.116 -32.934 -19.296  1.00 25.36           C  
ATOM   1209  C   HIS B 166     -32.396 -33.693 -18.985  1.00 24.53           C  
ATOM   1210  O   HIS B 166     -33.491 -33.202 -19.264  1.00 24.23           O  
ATOM   1211  CB  HIS B 166     -31.171 -32.245 -20.650  1.00 25.52           C  
ATOM   1212  CG  HIS B 166     -29.998 -31.356 -20.921  1.00 26.76           C  
ATOM   1213  CD2 HIS B 166     -29.867 -30.010 -20.855  1.00 27.39           C  
ATOM   1214  ND1 HIS B 166     -28.766 -31.839 -21.315  1.00 28.46           N  
ATOM   1215  CE1 HIS B 166     -27.932 -30.830 -21.489  1.00 28.24           C  
ATOM   1216  NE2 HIS B 166     -28.575 -29.708 -21.221  1.00 28.88           N  
ATOM   1217  N   GLY B 167     -32.241 -34.888 -18.405  1.00 23.65           N  
ATOM   1218  CA  GLY B 167     -33.369 -35.658 -17.838  1.00 23.01           C  
ATOM   1219  C   GLY B 167     -34.106 -36.561 -18.819  1.00 21.65           C  
ATOM   1220  O   GLY B 167     -35.196 -37.032 -18.537  1.00 21.59           O  
ATOM   1221  N   ILE B 168     -33.503 -36.782 -19.977  1.00 21.19           N  
ATOM   1222  CA  ILE B 168     -34.130 -37.513 -21.050  1.00 20.09           C  
ATOM   1223  C   ILE B 168     -33.368 -38.791 -21.249  1.00 20.11           C  
ATOM   1224  O   ILE B 168     -32.164 -38.765 -21.387  1.00 18.99           O  
ATOM   1225  CB  ILE B 168     -34.069 -36.740 -22.347  1.00 20.41           C  
ATOM   1226  CG1 ILE B 168     -34.815 -35.407 -22.176  1.00 19.52           C  
ATOM   1227  CG2 ILE B 168     -34.625 -37.607 -23.506  1.00 18.28           C  
ATOM   1228  CD1 ILE B 168     -36.179 -35.560 -21.541  1.00 19.16           C  
ATOM   1229  N   ARG B 169     -34.102 -39.894 -21.300  1.00 20.51           N  
ATOM   1230  CA  ARG B 169     -33.534 -41.208 -21.530  1.00 21.48           C  
ATOM   1231  C   ARG B 169     -33.644 -41.558 -23.029  1.00 20.97           C  
ATOM   1232  O   ARG B 169     -34.748 -41.629 -23.581  1.00 20.80           O  
ATOM   1233  CB  ARG B 169     -34.274 -42.235 -20.673  1.00 22.09           C  
ATOM   1234  CG  ARG B 169     -33.660 -43.616 -20.716  1.00 26.48           C  
ATOM   1235  CD  ARG B 169     -34.603 -44.644 -20.110  1.00 31.85           C  
ATOM   1236  NE  ARG B 169     -34.006 -45.983 -20.153  1.00 36.51           N  
ATOM   1237  CZ  ARG B 169     -33.034 -46.386 -19.339  1.00 41.18           C  
ATOM   1238  NH1 ARG B 169     -32.521 -45.557 -18.421  1.00 43.67           N1+
ATOM   1239  NH2 ARG B 169     -32.557 -47.630 -19.435  1.00 43.84           N  
ATOM   1240  N   LEU B 170     -32.497 -41.766 -23.666  1.00 20.33           N  
ATOM   1241  CA  LEU B 170     -32.424 -42.183 -25.069  1.00 19.58           C  
ATOM   1242  C   LEU B 170     -32.518 -43.705 -25.171  1.00 20.30           C  
ATOM   1243  O   LEU B 170     -31.724 -44.408 -24.536  1.00 19.64           O  
ATOM   1244  CB  LEU B 170     -31.087 -41.748 -25.673  1.00 19.45           C  
ATOM   1245  CG  LEU B 170     -30.863 -42.036 -27.168  1.00 18.39           C  
ATOM   1246  CD1 LEU B 170     -31.867 -41.195 -28.004  1.00 17.31           C  
ATOM   1247  CD2 LEU B 170     -29.443 -41.767 -27.574  1.00 16.38           C  
ATOM   1248  N   HIS B 171     -33.468 -44.210 -25.970  1.00 20.15           N  
ATOM   1249  CA  HIS B 171     -33.512 -45.647 -26.327  1.00 20.39           C  
ATOM   1250  C   HIS B 171     -33.139 -45.782 -27.808  1.00 20.71           C  
ATOM   1251  O   HIS B 171     -33.734 -45.130 -28.669  1.00 19.68           O  
ATOM   1252  CB  HIS B 171     -34.907 -46.217 -26.087  1.00 20.12           C  
ATOM   1253  CG  HIS B 171     -35.485 -45.845 -24.756  1.00 21.41           C  
ATOM   1254  CD2 HIS B 171     -35.909 -44.654 -24.262  1.00 20.05           C  
ATOM   1255  ND1 HIS B 171     -35.671 -46.767 -23.746  1.00 22.24           N  
ATOM   1256  CE1 HIS B 171     -36.192 -46.161 -22.691  1.00 23.90           C  
ATOM   1257  NE2 HIS B 171     -36.347 -44.877 -22.977  1.00 22.09           N  
ATOM   1258  N   SER B 172     -32.158 -46.617 -28.120  1.00 20.67           N  
ATOM   1259  CA  SER B 172     -31.761 -46.750 -29.513  1.00 21.75           C  
ATOM   1260  C   SER B 172     -32.114 -48.119 -30.071  1.00 22.07           C  
ATOM   1261  O   SER B 172     -31.885 -49.141 -29.411  1.00 23.28           O  
ATOM   1262  CB  SER B 172     -30.271 -46.519 -29.639  1.00 22.20           C  
ATOM   1263  OG  SER B 172     -29.589 -47.609 -29.063  1.00 22.17           O  
ATOM   1264  N   VAL B 173     -32.610 -48.153 -31.301  1.00 22.13           N  
ATOM   1265  CA  VAL B 173     -32.915 -49.427 -31.946  1.00 21.71           C  
ATOM   1266  C   VAL B 173     -31.604 -50.123 -32.267  1.00 22.65           C  
ATOM   1267  O   VAL B 173     -31.479 -51.330 -32.061  1.00 22.58           O  
ATOM   1268  CB  VAL B 173     -33.704 -49.244 -33.217  1.00 21.48           C  
ATOM   1269  CG1 VAL B 173     -33.872 -50.575 -33.938  1.00 20.62           C  
ATOM   1270  CG2 VAL B 173     -35.048 -48.597 -32.926  1.00 21.29           C  
ATOM   1271  N   CYS B 174     -30.642 -49.350 -32.770  1.00 22.97           N  
ATOM   1272  CA  CYS B 174     -29.341 -49.860 -33.211  1.00 24.14           C  
ATOM   1273  C   CYS B 174     -28.250 -48.804 -33.038  1.00 23.59           C  
ATOM   1274  O   CYS B 174     -28.520 -47.617 -33.119  1.00 23.32           O  
ATOM   1275  CB  CYS B 174     -29.419 -50.229 -34.688  1.00 24.25           C  
ATOM   1276  SG  CYS B 174     -28.048 -51.207 -35.296  1.00 28.62           S  
ATOM   1277  N   THR B 175     -27.023 -49.251 -32.826  1.00 23.35           N  
ATOM   1278  CA  THR B 175     -25.867 -48.380 -32.815  1.00 23.06           C  
ATOM   1279  C   THR B 175     -25.125 -48.445 -34.123  1.00 23.33           C  
ATOM   1280  O   THR B 175     -25.282 -49.406 -34.900  1.00 23.37           O  
ATOM   1281  CB  THR B 175     -24.868 -48.807 -31.723  1.00 23.78           C  
ATOM   1282  CG2 THR B 175     -25.541 -48.831 -30.349  1.00 23.75           C  
ATOM   1283  OG1 THR B 175     -24.339 -50.094 -32.062  1.00 22.49           O  
ATOM   1284  N   LEU B 176     -24.278 -47.448 -34.362  1.00 22.94           N  
ATOM   1285  CA  LEU B 176     -23.468 -47.428 -35.559  1.00 23.53           C  
ATOM   1286  C   LEU B 176     -22.548 -48.653 -35.574  1.00 24.10           C  
ATOM   1287  O   LEU B 176     -22.315 -49.240 -36.640  1.00 24.16           O  
ATOM   1288  CB  LEU B 176     -22.656 -46.136 -35.656  1.00 23.96           C  
ATOM   1289  CG  LEU B 176     -21.734 -45.926 -36.875  1.00 23.44           C  
ATOM   1290  CD1 LEU B 176     -22.452 -46.096 -38.203  1.00 23.54           C  
ATOM   1291  CD2 LEU B 176     -21.076 -44.530 -36.840  1.00 25.16           C  
ATOM   1292  N   SER B 177     -22.040 -49.039 -34.408  1.00 24.81           N  
ATOM   1293  CA  SER B 177     -21.137 -50.188 -34.332  1.00 25.98           C  
ATOM   1294  C   SER B 177     -21.828 -51.406 -34.890  1.00 26.45           C  
ATOM   1295  O   SER B 177     -21.347 -51.999 -35.850  1.00 26.92           O  
ATOM   1296  CB  SER B 177     -20.699 -50.459 -32.903  1.00 26.04           C  
ATOM   1297  OG  SER B 177     -19.653 -49.576 -32.564  1.00 28.19           O  
ATOM   1298  N   LYS B 178     -22.975 -51.743 -34.304  1.00 27.13           N  
ATOM   1299  CA  LYS B 178     -23.832 -52.829 -34.788  1.00 27.47           C  
ATOM   1300  C   LYS B 178     -24.211 -52.748 -36.274  1.00 27.55           C  
ATOM   1301  O   LYS B 178     -24.159 -53.746 -36.990  1.00 26.29           O  
ATOM   1302  CB  LYS B 178     -25.113 -52.876 -33.960  1.00 28.17           C  
ATOM   1303  CG  LYS B 178     -26.023 -54.062 -34.257  1.00 29.38           C  
ATOM   1304  CD  LYS B 178     -25.330 -55.377 -33.860  1.00 30.79           C  
ATOM   1305  CE  LYS B 178     -26.328 -56.521 -33.864  1.00 32.64           C  
ATOM   1306  NZ  LYS B 178     -25.657 -57.848 -33.796  1.00 34.27           N1+
ATOM   1307  N   MET B 179     -24.621 -51.574 -36.735  1.00 27.02           N  
ATOM   1308  CA  MET B 179     -25.065 -51.452 -38.100  1.00 28.08           C  
ATOM   1309  C   MET B 179     -23.924 -51.764 -39.061  1.00 28.01           C  
ATOM   1310  O   MET B 179     -24.137 -52.383 -40.097  1.00 28.20           O  
ATOM   1311  CB  MET B 179     -25.633 -50.069 -38.363  1.00 27.80           C  
ATOM   1312  CG  MET B 179     -26.552 -50.021 -39.551  1.00 31.20           C  
ATOM   1313  SD  MET B 179     -27.727 -48.617 -39.467  1.00 35.94           S  
ATOM   1314  CE  MET B 179     -28.992 -49.278 -38.356  1.00 33.60           C  
ATOM   1315  N   LEU B 180     -22.715 -51.330 -38.724  1.00 28.49           N  
ATOM   1316  CA  LEU B 180     -21.528 -51.644 -39.529  1.00 28.69           C  
ATOM   1317  C   LEU B 180     -21.246 -53.138 -39.579  1.00 29.02           C  
ATOM   1318  O   LEU B 180     -20.815 -53.654 -40.602  1.00 29.14           O  
ATOM   1319  CB  LEU B 180     -20.302 -50.952 -38.974  1.00 28.60           C  
ATOM   1320  CG  LEU B 180     -20.190 -49.525 -39.469  1.00 30.60           C  
ATOM   1321  CD1 LEU B 180     -19.383 -48.682 -38.449  1.00 32.39           C  
ATOM   1322  CD2 LEU B 180     -19.566 -49.524 -40.876  1.00 31.76           C  
ATOM   1323  N   GLU B 181     -21.482 -53.818 -38.471  1.00 29.58           N  
ATOM   1324  CA  GLU B 181     -21.284 -55.265 -38.420  1.00 30.51           C  
ATOM   1325  C   GLU B 181     -22.284 -55.985 -39.332  1.00 30.42           C  
ATOM   1326  O   GLU B 181     -21.920 -56.847 -40.129  1.00 29.66           O  
ATOM   1327  CB  GLU B 181     -21.412 -55.762 -36.984  1.00 30.82           C  
ATOM   1328  CG  GLU B 181     -20.269 -55.289 -36.107  1.00 33.03           C  
ATOM   1329  CD  GLU B 181     -20.429 -55.679 -34.649  1.00 36.01           C  
ATOM   1330  OE1 GLU B 181     -21.167 -56.657 -34.366  1.00 38.43           O  
ATOM   1331  OE2 GLU B 181     -19.805 -54.999 -33.790  1.00 38.40           O1-
ATOM   1332  N   ILE B 182     -23.551 -55.602 -39.218  1.00 30.52           N  
ATOM   1333  CA  ILE B 182     -24.580 -56.144 -40.084  1.00 30.18           C  
ATOM   1334  C   ILE B 182     -24.230 -55.886 -41.547  1.00 30.54           C  
ATOM   1335  O   ILE B 182     -24.304 -56.803 -42.365  1.00 29.61           O  
ATOM   1336  CB  ILE B 182     -25.956 -55.575 -39.738  1.00 30.37           C  
ATOM   1337  CG1 ILE B 182     -26.414 -56.162 -38.399  1.00 29.09           C  
ATOM   1338  CG2 ILE B 182     -26.946 -55.884 -40.857  1.00 29.98           C  
ATOM   1339  CD1 ILE B 182     -27.459 -55.342 -37.684  1.00 31.12           C  
ATOM   1340  N   LEU B 183     -23.815 -54.661 -41.865  1.00 30.77           N  
ATOM   1341  CA  LEU B 183     -23.402 -54.318 -43.229  1.00 31.38           C  
ATOM   1342  C   LEU B 183     -22.240 -55.187 -43.734  1.00 32.35           C  
ATOM   1343  O   LEU B 183     -22.206 -55.532 -44.922  1.00 32.33           O  
ATOM   1344  CB  LEU B 183     -23.052 -52.836 -43.352  1.00 30.90           C  
ATOM   1345  CG  LEU B 183     -24.265 -51.916 -43.550  1.00 31.19           C  
ATOM   1346  CD1 LEU B 183     -23.873 -50.470 -43.249  1.00 30.21           C  
ATOM   1347  CD2 LEU B 183     -24.869 -52.058 -44.993  1.00 28.25           C  
ATOM   1348  N   GLU B 184     -21.303 -55.539 -42.857  1.00 33.28           N  
ATOM   1349  CA  GLU B 184     -20.189 -56.421 -43.237  1.00 34.46           C  
ATOM   1350  C   GLU B 184     -20.701 -57.841 -43.541  1.00 34.79           C  
ATOM   1351  O   GLU B 184     -20.452 -58.372 -44.624  1.00 34.73           O  
ATOM   1352  CB  GLU B 184     -19.112 -56.475 -42.142  1.00 34.97           C  
ATOM   1353  CG  GLU B 184     -17.742 -56.949 -42.651  1.00 37.15           C  
ATOM   1354  CD  GLU B 184     -16.632 -56.982 -41.568  1.00 39.68           C  
ATOM   1355  OE1 GLU B 184     -15.709 -57.820 -41.683  1.00 42.26           O  
ATOM   1356  OE2 GLU B 184     -16.662 -56.169 -40.614  1.00 42.01           O1-
ATOM   1357  N   GLN B 185     -21.424 -58.427 -42.586  1.00 35.26           N  
ATOM   1358  CA  GLN B 185     -22.099 -59.732 -42.743  1.00 35.70           C  
ATOM   1359  C   GLN B 185     -22.795 -59.862 -44.101  1.00 35.84           C  
ATOM   1360  O   GLN B 185     -22.662 -60.871 -44.778  1.00 35.33           O  
ATOM   1361  CB  GLN B 185     -23.116 -59.915 -41.608  1.00 35.75           C  
ATOM   1362  CG  GLN B 185     -23.913 -61.210 -41.628  1.00 36.78           C  
ATOM   1363  CD  GLN B 185     -23.045 -62.451 -41.551  1.00 38.08           C  
ATOM   1364  NE2 GLN B 185     -23.223 -63.357 -42.514  1.00 38.25           N  
ATOM   1365  OE1 GLN B 185     -22.233 -62.606 -40.628  1.00 39.65           O  
ATOM   1366  N   GLN B 186     -23.503 -58.811 -44.505  1.00 36.12           N  
ATOM   1367  CA  GLN B 186     -24.201 -58.788 -45.781  1.00 36.69           C  
ATOM   1368  C   GLN B 186     -23.297 -58.404 -46.971  1.00 37.66           C  
ATOM   1369  O   GLN B 186     -23.801 -58.096 -48.061  1.00 37.43           O  
ATOM   1370  CB  GLN B 186     -25.411 -57.847 -45.694  1.00 36.58           C  
ATOM   1371  CG  GLN B 186     -26.422 -58.199 -44.600  1.00 36.72           C  
ATOM   1372  CD  GLN B 186     -27.705 -57.364 -44.688  1.00 38.33           C  
ATOM   1373  NE2 GLN B 186     -28.585 -57.521 -43.703  1.00 38.48           N  
ATOM   1374  OE1 GLN B 186     -27.905 -56.604 -45.640  1.00 38.63           O  
ATOM   1375  N   LYS B 187     -21.979 -58.416 -46.761  1.00 38.54           N  
ATOM   1376  CA  LYS B 187     -20.983 -58.087 -47.793  1.00 40.01           C  
ATOM   1377  C   LYS B 187     -21.268 -56.783 -48.550  1.00 41.32           C  
ATOM   1378  O   LYS B 187     -20.976 -56.679 -49.739  1.00 41.62           O  
ATOM   1379  CB  LYS B 187     -20.833 -59.253 -48.795  1.00 40.03           C  
ATOM   1380  N   LYS B 188     -21.839 -55.797 -47.869  1.00 42.84           N  
ATOM   1381  CA  LYS B 188     -22.117 -54.497 -48.487  1.00 44.07           C  
ATOM   1382  C   LYS B 188     -20.994 -53.494 -48.213  1.00 45.22           C  
ATOM   1383  O   LYS B 188     -20.946 -52.421 -48.817  1.00 45.10           O  
ATOM   1384  CB  LYS B 188     -23.458 -53.954 -47.989  1.00 44.15           C  
ATOM   1385  CG  LYS B 188     -24.666 -54.804 -48.358  1.00 44.23           C  
ATOM   1386  CD  LYS B 188     -24.933 -54.807 -49.856  1.00 44.86           C  
ATOM   1387  CE  LYS B 188     -26.005 -55.817 -50.221  1.00 45.30           C  
ATOM   1388  NZ  LYS B 188     -27.238 -55.608 -49.429  1.00 45.58           N1+
ATOM   1389  N   VAL B 189     -20.086 -53.863 -47.317  1.00 46.95           N  
ATOM   1390  CA  VAL B 189     -18.964 -53.012 -46.955  1.00 48.54           C  
ATOM   1391  C   VAL B 189     -17.777 -53.898 -46.570  1.00 49.95           C  
ATOM   1392  O   VAL B 189     -17.943 -54.916 -45.882  1.00 50.09           O  
ATOM   1393  CB  VAL B 189     -19.352 -52.087 -45.789  1.00 48.49           C  
ATOM   1394  CG1 VAL B 189     -19.270 -52.832 -44.473  1.00 48.23           C  
ATOM   1395  CG2 VAL B 189     -18.473 -50.855 -45.767  1.00 48.97           C  
ATOM   1396  N   ASP B 190     -16.589 -53.513 -47.020  1.00 51.63           N  
ATOM   1397  CA  ASP B 190     -15.399 -54.356 -46.851  1.00 53.19           C  
ATOM   1398  C   ASP B 190     -14.809 -54.309 -45.439  1.00 54.07           C  
ATOM   1399  O   ASP B 190     -15.171 -53.442 -44.633  1.00 54.52           O  
ATOM   1400  CB  ASP B 190     -14.316 -54.052 -47.918  1.00 53.59           C  
ATOM   1401  CG  ASP B 190     -14.050 -52.560 -48.118  1.00 54.64           C  
ATOM   1402  OD1 ASP B 190     -14.621 -51.731 -47.383  1.00 56.47           O  
ATOM   1403  OD2 ASP B 190     -13.263 -52.216 -49.031  1.00 55.95           O1-
ATOM   1404  N   ALA B 191     -13.910 -55.254 -45.154  1.00 54.68           N  
ATOM   1405  CA  ALA B 191     -13.252 -55.360 -43.844  1.00 55.23           C  
ATOM   1406  C   ALA B 191     -12.310 -54.177 -43.534  1.00 55.65           C  
ATOM   1407  O   ALA B 191     -11.865 -54.013 -42.394  1.00 55.96           O  
ATOM   1408  CB  ALA B 191     -12.488 -56.684 -43.739  1.00 55.21           C  
ATOM   1409  N   GLU B 192     -11.997 -53.365 -44.543  1.00 55.92           N  
ATOM   1410  CA  GLU B 192     -11.180 -52.172 -44.354  1.00 55.99           C  
ATOM   1411  C   GLU B 192     -12.033 -51.023 -43.790  1.00 55.85           C  
ATOM   1412  O   GLU B 192     -11.801 -50.553 -42.667  1.00 55.73           O  
ATOM   1413  CB  GLU B 192     -10.525 -51.780 -45.690  1.00 56.23           C  
ATOM   1414  CG  GLU B 192      -9.657 -50.520 -45.643  1.00 57.27           C  
ATOM   1415  CD  GLU B 192     -10.370 -49.289 -46.187  1.00 58.31           C  
ATOM   1416  OE1 GLU B 192     -10.456 -49.164 -47.430  1.00 58.91           O  
ATOM   1417  OE2 GLU B 192     -10.834 -48.454 -45.377  1.00 58.57           O1-
ATOM   1418  N   THR B 193     -13.034 -50.593 -44.562  1.00 55.45           N  
ATOM   1419  CA  THR B 193     -13.861 -49.454 -44.170  1.00 54.92           C  
ATOM   1420  C   THR B 193     -14.630 -49.742 -42.881  1.00 54.40           C  
ATOM   1421  O   THR B 193     -14.987 -48.813 -42.165  1.00 54.25           O  
ATOM   1422  CB  THR B 193     -14.818 -48.984 -45.295  1.00 54.84           C  
ATOM   1423  CG2 THR B 193     -14.061 -48.262 -46.393  1.00 54.64           C  
ATOM   1424  OG1 THR B 193     -15.485 -50.109 -45.856  1.00 55.24           O  
ATOM   1425  N   VAL B 194     -14.862 -51.010 -42.552  1.00 53.98           N  
ATOM   1426  CA  VAL B 194     -15.430 -51.317 -41.240  1.00 53.67           C  
ATOM   1427  C   VAL B 194     -14.470 -50.826 -40.152  1.00 53.24           C  
ATOM   1428  O   VAL B 194     -14.882 -50.067 -39.274  1.00 53.28           O  
ATOM   1429  CB  VAL B 194     -15.801 -52.823 -41.037  1.00 53.86           C  
ATOM   1430  CG1 VAL B 194     -16.894 -53.235 -42.009  1.00 54.18           C  
ATOM   1431  CG2 VAL B 194     -14.594 -53.740 -41.169  1.00 53.96           C  
ATOM   1432  N   GLY B 195     -13.198 -51.225 -40.240  1.00 52.50           N  
ATOM   1433  CA  GLY B 195     -12.166 -50.813 -39.281  1.00 52.04           C  
ATOM   1434  C   GLY B 195     -12.006 -49.305 -39.226  1.00 51.46           C  
ATOM   1435  O   GLY B 195     -11.996 -48.711 -38.149  1.00 51.66           O  
ATOM   1436  N   ARG B 196     -11.880 -48.696 -40.400  1.00 50.62           N  
ATOM   1437  CA  ARG B 196     -11.799 -47.246 -40.521  1.00 50.33           C  
ATOM   1438  C   ARG B 196     -12.921 -46.540 -39.748  1.00 49.43           C  
ATOM   1439  O   ARG B 196     -12.651 -45.630 -38.957  1.00 49.20           O  
ATOM   1440  CB  ARG B 196     -11.835 -46.831 -41.996  1.00 50.64           C  
ATOM   1441  CG  ARG B 196     -11.872 -45.320 -42.227  1.00 52.67           C  
ATOM   1442  CD  ARG B 196     -12.147 -44.976 -43.675  1.00 55.66           C  
ATOM   1443  NE  ARG B 196     -10.957 -45.105 -44.515  1.00 58.48           N  
ATOM   1444  CZ  ARG B 196     -10.976 -45.206 -45.845  1.00 61.62           C  
ATOM   1445  NH1 ARG B 196     -12.135 -45.214 -46.512  1.00 62.66           N1+
ATOM   1446  NH2 ARG B 196      -9.831 -45.317 -46.522  1.00 62.07           N  
ATOM   1447  N   VAL B 197     -14.168 -46.954 -39.972  1.00 48.08           N  
ATOM   1448  CA  VAL B 197     -15.298 -46.346 -39.285  1.00 47.18           C  
ATOM   1449  C   VAL B 197     -15.245 -46.651 -37.781  1.00 46.85           C  
ATOM   1450  O   VAL B 197     -15.539 -45.773 -36.964  1.00 46.47           O  
ATOM   1451  CB  VAL B 197     -16.664 -46.760 -39.904  1.00 47.05           C  
ATOM   1452  CG1 VAL B 197     -17.823 -46.123 -39.149  1.00 46.46           C  
ATOM   1453  CG2 VAL B 197     -16.735 -46.337 -41.356  1.00 46.16           C  
ATOM   1454  N   LYS B 198     -14.846 -47.869 -37.413  1.00 46.52           N  
ATOM   1455  CA  LYS B 198     -14.735 -48.246 -35.991  1.00 46.63           C  
ATOM   1456  C   LYS B 198     -13.765 -47.303 -35.279  1.00 45.87           C  
ATOM   1457  O   LYS B 198     -14.080 -46.721 -34.227  1.00 45.74           O  
ATOM   1458  CB  LYS B 198     -14.222 -49.688 -35.826  1.00 46.95           C  
ATOM   1459  CG  LYS B 198     -15.183 -50.810 -36.243  1.00 48.53           C  
ATOM   1460  CD  LYS B 198     -14.381 -52.040 -36.756  1.00 49.96           C  
ATOM   1461  CE  LYS B 198     -15.168 -53.353 -36.749  1.00 50.90           C  
ATOM   1462  NZ  LYS B 198     -14.265 -54.530 -36.940  1.00 50.80           N1+
ATOM   1463  N   ARG B 199     -12.582 -47.170 -35.875  1.00 44.88           N  
ATOM   1464  CA  ARG B 199     -11.560 -46.269 -35.369  1.00 44.47           C  
ATOM   1465  C   ARG B 199     -12.098 -44.860 -35.228  1.00 43.14           C  
ATOM   1466  O   ARG B 199     -11.819 -44.179 -34.243  1.00 42.75           O  
ATOM   1467  CB  ARG B 199     -10.336 -46.276 -36.280  1.00 44.79           C  
ATOM   1468  CG  ARG B 199      -9.377 -47.412 -35.965  1.00 46.89           C  
ATOM   1469  CD  ARG B 199      -8.074 -47.264 -36.743  1.00 49.30           C  
ATOM   1470  NE  ARG B 199      -8.291 -47.329 -38.190  1.00 50.96           N  
ATOM   1471  CZ  ARG B 199      -8.122 -48.412 -38.953  1.00 53.22           C  
ATOM   1472  NH1 ARG B 199      -7.715 -49.574 -38.438  1.00 54.91           N1+
ATOM   1473  NH2 ARG B 199      -8.357 -48.334 -40.259  1.00 54.18           N  
ATOM   1474  N   PHE B 200     -12.895 -44.435 -36.199  1.00 41.97           N  
ATOM   1475  CA  PHE B 200     -13.499 -43.117 -36.137  1.00 41.08           C  
ATOM   1476  C   PHE B 200     -14.416 -42.934 -34.924  1.00 41.26           C  
ATOM   1477  O   PHE B 200     -14.516 -41.818 -34.389  1.00 40.65           O  
ATOM   1478  CB  PHE B 200     -14.278 -42.784 -37.413  1.00 40.75           C  
ATOM   1479  CG  PHE B 200     -15.247 -41.669 -37.222  1.00 39.31           C  
ATOM   1480  CD1 PHE B 200     -14.835 -40.355 -37.337  1.00 39.14           C  
ATOM   1481  CD2 PHE B 200     -16.554 -41.928 -36.841  1.00 38.77           C  
ATOM   1482  CE1 PHE B 200     -15.721 -39.318 -37.135  1.00 39.05           C  
ATOM   1483  CE2 PHE B 200     -17.442 -40.891 -36.624  1.00 38.58           C  
ATOM   1484  CZ  PHE B 200     -17.028 -39.586 -36.770  1.00 38.35           C  
ATOM   1485  N   ILE B 201     -15.098 -43.998 -34.506  1.00 41.60           N  
ATOM   1486  CA  ILE B 201     -16.050 -43.895 -33.389  1.00 42.32           C  
ATOM   1487  C   ILE B 201     -15.389 -43.564 -32.031  1.00 42.87           C  
ATOM   1488  O   ILE B 201     -15.831 -42.634 -31.339  1.00 42.43           O  
ATOM   1489  CB  ILE B 201     -16.919 -45.154 -33.245  1.00 42.25           C  
ATOM   1490  CG1 ILE B 201     -17.804 -45.325 -34.482  1.00 42.76           C  
ATOM   1491  CG2 ILE B 201     -17.783 -45.045 -31.993  1.00 41.80           C  
ATOM   1492  CD1 ILE B 201     -18.690 -46.571 -34.437  1.00 43.14           C  
ATOM   1493  N   GLN B 202     -14.353 -44.313 -31.653  1.00 43.55           N  
ATOM   1494  CA  GLN B 202     -13.546 -43.947 -30.459  1.00 44.55           C  
ATOM   1495  C   GLN B 202     -12.892 -42.548 -30.566  1.00 44.42           C  
ATOM   1496  O   GLN B 202     -12.878 -41.789 -29.591  1.00 44.33           O  
ATOM   1497  CB  GLN B 202     -12.480 -45.003 -30.085  1.00 44.97           C  
ATOM   1498  CG  GLN B 202     -12.034 -45.976 -31.176  1.00 46.46           C  
ATOM   1499  CD  GLN B 202     -12.863 -47.251 -31.221  1.00 48.73           C  
ATOM   1500  NE2 GLN B 202     -13.754 -47.421 -30.247  1.00 50.00           N  
ATOM   1501  OE1 GLN B 202     -12.698 -48.077 -32.119  1.00 51.85           O  
ATOM   1502  N   GLU B 203     -12.357 -42.223 -31.740  1.00 44.71           N  
ATOM   1503  CA  GLU B 203     -11.852 -40.870 -32.022  1.00 45.11           C  
ATOM   1504  C   GLU B 203     -12.886 -39.769 -31.755  1.00 45.46           C  
ATOM   1505  O   GLU B 203     -12.555 -38.721 -31.181  1.00 45.82           O  
ATOM   1506  CB  GLU B 203     -11.424 -40.740 -33.481  1.00 45.03           C  
ATOM   1507  CG  GLU B 203     -10.097 -41.365 -33.827  1.00 45.81           C  
ATOM   1508  CD  GLU B 203      -9.714 -41.132 -35.281  1.00 46.24           C  
ATOM   1509  OE1 GLU B 203     -10.433 -40.404 -35.995  1.00 47.65           O  
ATOM   1510  OE2 GLU B 203      -8.682 -41.676 -35.705  1.00 48.81           O1-
ATOM   1511  N   ALA B 204     -14.122 -39.995 -32.199  1.00 46.05           N  
ATOM   1512  CA  ALA B 204     -15.203 -38.983 -32.113  1.00 46.69           C  
ATOM   1513  C   ALA B 204     -15.701 -38.721 -30.685  1.00 47.07           C  
ATOM   1514  O   ALA B 204     -16.219 -37.630 -30.399  1.00 47.33           O  
ATOM   1515  CB  ALA B 204     -16.384 -39.366 -33.021  1.00 46.62           C  
ATOM   1516  N   HIS B 205     -15.550 -39.720 -29.808  1.00 47.37           N  
ATOM   1517  CA  HIS B 205     -15.842 -39.574 -28.373  1.00 47.82           C  
ATOM   1518  C   HIS B 205     -14.836 -38.651 -27.639  1.00 48.12           C  
ATOM   1519  O   HIS B 205     -15.060 -38.302 -26.480  1.00 47.98           O  
ATOM   1520  CB  HIS B 205     -15.888 -40.958 -27.700  1.00 47.76           C  
ATOM   1521  N   HIS B 206     -13.733 -38.289 -28.308  1.00 48.42           N  
ATOM   1522  CA  HIS B 206     -12.786 -37.289 -27.805  1.00 48.53           C  
ATOM   1523  C   HIS B 206     -13.087 -35.902 -28.380  1.00 49.03           C  
ATOM   1524  O   HIS B 206     -14.253 -35.512 -28.519  1.00 49.43           O  
ATOM   1525  CB  HIS B 206     -11.349 -37.678 -28.153  1.00 48.57           C  
ATOM   1526  CG  HIS B 206     -10.794 -38.786 -27.313  1.00 48.00           C  
ATOM   1527  CD2 HIS B 206     -10.472 -40.065 -27.624  1.00 48.09           C  
ATOM   1528  ND1 HIS B 206     -10.476 -38.623 -25.981  1.00 47.68           N  
ATOM   1529  CE1 HIS B 206      -9.992 -39.757 -25.505  1.00 47.60           C  
ATOM   1530  NE2 HIS B 206      -9.981 -40.648 -26.479  1.00 47.45           N  
END
