# Supplementary material for: Human uridine 5′-monophosphate synthase stores metabolic potential in inactive biomolecular condensates
Source: J Biol Chem. 2023 Jan 25;299(3):102949. doi: 10.1016/j.jbc.2023.102949 (PMC9978035; doi:10.1016/j.jbc.2023.102949)
Supplement: SAXS [file mmc2.zip › FigS10/3bvj_Aos.pdb]

ATOM      1  N   LYS A  34      15.322  28.911 -18.980  1.00 37.18           N  
ATOM      2  CA  LYS A  34      16.245  29.129 -17.824  1.00 37.53           C  
ATOM      3  C   LYS A  34      15.590  28.658 -16.518  1.00 36.83           C  
ATOM      4  O   LYS A  34      14.605  29.252 -16.058  1.00 37.48           O  
ATOM      5  CB  LYS A  34      16.672  30.597 -17.735  1.00 37.85           C  
ATOM      6  CG  LYS A  34      17.593  30.949 -16.558  1.00 39.37           C  
ATOM      7  CD  LYS A  34      19.049  30.598 -16.841  1.00 42.80           C  
ATOM      8  CE  LYS A  34      19.987  31.243 -15.829  1.00 45.48           C  
ATOM      9  NZ  LYS A  34      21.431  30.902 -16.074  1.00 46.68           N1+
ATOM     10  N   GLU A  35      16.142  27.590 -15.936  1.00 35.19           N  
ATOM     11  CA  GLU A  35      15.557  26.961 -14.744  1.00 33.22           C  
ATOM     12  C   GLU A  35      15.509  27.861 -13.507  1.00 31.44           C  
ATOM     13  O   GLU A  35      16.459  28.586 -13.190  1.00 31.56           O  
ATOM     14  CB  GLU A  35      16.263  25.649 -14.404  1.00 33.62           C  
ATOM     15  CG  GLU A  35      15.673  24.969 -13.168  1.00 35.42           C  
ATOM     16  CD  GLU A  35      15.921  23.465 -13.098  1.00 39.75           C  
ATOM     17  OE1 GLU A  35      16.708  22.935 -13.915  1.00 40.32           O  
ATOM     18  OE2 GLU A  35      15.315  22.822 -12.207  1.00 42.44           O1-
ATOM     19  N   LEU A  36      14.378  27.822 -12.818  1.00 28.72           N  
ATOM     20  CA  LEU A  36      14.220  28.558 -11.575  1.00 27.08           C  
ATOM     21  C   LEU A  36      14.906  27.810 -10.420  1.00 25.36           C  
ATOM     22  O   LEU A  36      14.804  26.581 -10.314  1.00 24.01           O  
ATOM     23  CB  LEU A  36      12.732  28.771 -11.280  1.00 27.64           C  
ATOM     24  CG  LEU A  36      11.886  29.650 -12.214  1.00 29.27           C  
ATOM     25  CD1 LEU A  36      10.446  29.716 -11.732  1.00 30.03           C  
ATOM     26  CD2 LEU A  36      12.451  31.060 -12.316  1.00 30.83           C  
ATOM     27  N   SER A  37      15.603  28.559  -9.569  1.00 23.41           N  
ATOM     28  CA  SER A  37      16.119  28.034  -8.312  1.00 21.59           C  
ATOM     29  C   SER A  37      14.950  27.469  -7.483  1.00 20.90           C  
ATOM     30  O   SER A  37      13.786  27.796  -7.742  1.00 20.72           O  
ATOM     31  CB  SER A  37      16.835  29.144  -7.536  1.00 21.64           C  
ATOM     32  OG  SER A  37      15.906  30.037  -6.924  1.00 19.35           O  
ATOM     33  N   PHE A  38      15.259  26.612  -6.514  1.00 20.91           N  
ATOM     34  CA  PHE A  38      14.288  26.213  -5.480  1.00 20.49           C  
ATOM     35  C   PHE A  38      13.569  27.405  -4.835  1.00 20.41           C  
ATOM     36  O   PHE A  38      12.335  27.397  -4.726  1.00 20.41           O  
ATOM     37  CB  PHE A  38      14.958  25.340  -4.411  1.00 21.03           C  
ATOM     38  CG  PHE A  38      15.524  24.038  -4.945  1.00 18.22           C  
ATOM     39  CD1 PHE A  38      14.817  23.281  -5.871  1.00 18.50           C  
ATOM     40  CD2 PHE A  38      16.739  23.556  -4.468  1.00 21.35           C  
ATOM     41  CE1 PHE A  38      15.319  22.082  -6.359  1.00 18.58           C  
ATOM     42  CE2 PHE A  38      17.264  22.345  -4.934  1.00 18.71           C  
ATOM     43  CZ  PHE A  38      16.549  21.604  -5.883  1.00 19.83           C  
ATOM     44  N   GLY A  39      14.330  28.430  -4.441  1.00 19.65           N  
ATOM     45  CA  GLY A  39      13.773  29.638  -3.809  1.00 19.85           C  
ATOM     46  C   GLY A  39      12.757  30.382  -4.658  1.00 20.07           C  
ATOM     47  O   GLY A  39      11.752  30.884  -4.147  1.00 20.28           O  
ATOM     48  N   ALA A  40      13.020  30.458  -5.958  1.00 19.12           N  
ATOM     49  CA  ALA A  40      12.079  31.053  -6.916  1.00 19.26           C  
ATOM     50  C   ALA A  40      10.841  30.152  -7.077  1.00 18.96           C  
ATOM     51  O   ALA A  40       9.704  30.620  -7.044  1.00 18.14           O  
ATOM     52  CB  ALA A  40      12.775  31.293  -8.245  1.00 19.24           C  
ATOM     53  N   ARG A  41      11.057  28.847  -7.218  1.00 18.26           N  
ATOM     54  CA  ARG A  41       9.938  27.900  -7.302  1.00 19.72           C  
ATOM     55  C   ARG A  41       8.985  27.957  -6.104  1.00 19.08           C  
ATOM     56  O   ARG A  41       7.783  27.717  -6.257  1.00 19.95           O  
ATOM     57  CB  ARG A  41      10.468  26.477  -7.551  1.00 18.77           C  
ATOM     58  CG  ARG A  41      11.042  26.286  -8.950  1.00 19.60           C  
ATOM     59  CD  ARG A  41      11.910  25.044  -9.016  1.00 18.41           C  
ATOM     60  NE  ARG A  41      11.054  23.859  -9.062  1.00 17.61           N  
ATOM     61  CZ  ARG A  41      11.492  22.609  -9.023  1.00 16.00           C  
ATOM     62  NH1 ARG A  41      10.622  21.601  -9.074  1.00 14.71           N1+
ATOM     63  NH2 ARG A  41      12.791  22.378  -8.906  1.00 17.12           N  
ATOM     64  N   ALA A  42       9.510  28.327  -4.937  1.00 19.70           N  
ATOM     65  CA  ALA A  42       8.744  28.385  -3.688  1.00 19.88           C  
ATOM     66  C   ALA A  42       7.735  29.532  -3.778  1.00 19.87           C  
ATOM     67  O   ALA A  42       6.766  29.581  -3.022  1.00 20.53           O  
ATOM     68  CB  ALA A  42       9.666  28.624  -2.528  1.00 19.89           C  
ATOM     69  N   GLU A  43       7.983  30.448  -4.710  1.00 20.32           N  
ATOM     70  CA  GLU A  43       7.108  31.619  -4.879  1.00 21.29           C  
ATOM     71  C   GLU A  43       6.156  31.533  -6.074  1.00 21.13           C  
ATOM     72  O   GLU A  43       5.359  32.464  -6.300  1.00 20.33           O  
ATOM     73  CB  GLU A  43       7.959  32.898  -4.926  1.00 20.81           C  
ATOM     74  CG  GLU A  43       8.676  33.161  -3.609  1.00 22.26           C  
ATOM     75  CD  GLU A  43       9.471  34.461  -3.578  1.00 24.52           C  
ATOM     76  OE1 GLU A  43       9.702  35.029  -4.663  1.00 27.92           O  
ATOM     77  OE2 GLU A  43       9.870  34.902  -2.465  1.00 29.86           O1-
ATOM     78  N   LEU A  44       6.224  30.426  -6.825  1.00 20.76           N  
ATOM     79  CA  LEU A  44       5.376  30.207  -8.010  1.00 20.55           C  
ATOM     80  C   LEU A  44       3.881  30.400  -7.704  1.00 20.62           C  
ATOM     81  O   LEU A  44       3.429  29.991  -6.641  1.00 20.05           O  
ATOM     82  CB  LEU A  44       5.632  28.831  -8.633  1.00 20.29           C  
ATOM     83  CG  LEU A  44       6.868  28.655  -9.523  1.00 20.60           C  
ATOM     84  CD1 LEU A  44       7.192  27.194  -9.778  1.00 20.42           C  
ATOM     85  CD2 LEU A  44       6.681  29.347 -10.876  1.00 17.41           C  
ATOM     86  N   PRO A  45       3.122  31.063  -8.605  1.00 21.47           N  
ATOM     87  CA  PRO A  45       1.699  31.317  -8.308  1.00 21.65           C  
ATOM     88  C   PRO A  45       0.895  30.064  -7.912  1.00 22.70           C  
ATOM     89  O   PRO A  45       0.100  30.107  -6.959  1.00 22.31           O  
ATOM     90  CB  PRO A  45       1.172  31.878  -9.626  1.00 22.14           C  
ATOM     91  CG  PRO A  45       2.364  32.548 -10.253  1.00 20.60           C  
ATOM     92  CD  PRO A  45       3.506  31.607  -9.926  1.00 20.90           C  
ATOM     93  N   ARG A  46       1.112  28.968  -8.636  1.00 22.71           N  
ATOM     94  CA  ARG A  46       0.386  27.708  -8.391  1.00 23.57           C  
ATOM     95  C   ARG A  46       1.077  26.718  -7.449  1.00 22.72           C  
ATOM     96  O   ARG A  46       0.651  25.560  -7.364  1.00 22.54           O  
ATOM     97  CB  ARG A  46       0.056  27.005  -9.710  1.00 22.52           C  
ATOM     98  CG  ARG A  46      -0.874  27.783 -10.641  1.00 26.00           C  
ATOM     99  CD  ARG A  46      -1.023  27.072 -11.990  1.00 27.27           C  
ATOM    100  NE  ARG A  46      -1.615  25.741 -11.832  1.00 36.73           N  
ATOM    101  CZ  ARG A  46      -2.923  25.496 -11.735  1.00 39.06           C  
ATOM    102  NH1 ARG A  46      -3.804  26.493 -11.802  1.00 39.29           N1+
ATOM    103  NH2 ARG A  46      -3.355  24.248 -11.574  1.00 38.39           N  
ATOM    104  N   ILE A  47       2.087  27.183  -6.709  1.00 21.82           N  
ATOM    105  CA  ILE A  47       2.783  26.342  -5.727  1.00 20.96           C  
ATOM    106  C   ILE A  47       1.906  25.913  -4.546  1.00 20.29           C  
ATOM    107  O   ILE A  47       1.143  26.695  -3.974  1.00 19.31           O  
ATOM    108  CB  ILE A  47       4.096  27.000  -5.204  1.00 20.23           C  
ATOM    109  CG1 ILE A  47       5.103  25.939  -4.751  1.00 19.39           C  
ATOM    110  CG2 ILE A  47       3.841  28.041  -4.101  1.00 20.66           C  
ATOM    111  CD1 ILE A  47       5.693  25.103  -5.914  1.00 15.62           C  
ATOM    112  N   HIS A  48       2.023  24.646  -4.174  1.00 19.91           N  
ATOM    113  CA  HIS A  48       1.338  24.152  -3.001  1.00 19.39           C  
ATOM    114  C   HIS A  48       2.069  24.665  -1.741  1.00 19.49           C  
ATOM    115  O   HIS A  48       3.294  24.717  -1.717  1.00 19.66           O  
ATOM    116  CB  HIS A  48       1.292  22.614  -3.065  1.00 18.92           C  
ATOM    117  CG  HIS A  48       0.352  22.013  -2.073  1.00 20.03           C  
ATOM    118  CD2 HIS A  48      -0.935  21.615  -2.192  1.00 20.01           C  
ATOM    119  ND1 HIS A  48       0.695  21.811  -0.753  1.00 17.19           N  
ATOM    120  CE1 HIS A  48      -0.341  21.308  -0.103  1.00 20.66           C  
ATOM    121  NE2 HIS A  48      -1.341  21.179  -0.955  1.00 19.89           N  
ATOM    122  N   PRO A  49       1.335  25.049  -0.684  1.00 19.75           N  
ATOM    123  CA  PRO A  49       1.989  25.568   0.518  1.00 18.49           C  
ATOM    124  C   PRO A  49       3.075  24.639   1.094  1.00 18.74           C  
ATOM    125  O   PRO A  49       4.122  25.107   1.562  1.00 17.56           O  
ATOM    126  CB  PRO A  49       0.826  25.719   1.504  1.00 19.82           C  
ATOM    127  CG  PRO A  49      -0.351  25.915   0.641  1.00 21.00           C  
ATOM    128  CD  PRO A  49      -0.133  25.053  -0.546  1.00 20.27           C  
ATOM    129  N   VAL A  50       2.837  23.334   1.031  1.00 18.21           N  
ATOM    130  CA  VAL A  50       3.793  22.355   1.561  1.00 18.20           C  
ATOM    131  C   VAL A  50       5.073  22.312   0.724  1.00 16.57           C  
ATOM    132  O   VAL A  50       6.182  22.212   1.282  1.00 16.52           O  
ATOM    133  CB  VAL A  50       3.176  20.938   1.589  1.00 17.00           C  
ATOM    134  CG1 VAL A  50       4.172  19.909   2.126  1.00 19.17           C  
ATOM    135  CG2 VAL A  50       1.907  20.935   2.398  1.00 21.12           C  
ATOM    136  N   ALA A  51       4.899  22.354  -0.597  1.00 16.67           N  
ATOM    137  CA  ALA A  51       5.991  22.410  -1.558  1.00 16.21           C  
ATOM    138  C   ALA A  51       6.796  23.694  -1.343  1.00 16.78           C  
ATOM    139  O   ALA A  51       8.025  23.671  -1.346  1.00 14.38           O  
ATOM    140  CB  ALA A  51       5.462  22.344  -2.985  1.00 16.92           C  
ATOM    141  N   SER A  52       6.089  24.801  -1.128  1.00 16.14           N  
ATOM    142  CA  SER A  52       6.722  26.083  -0.876  1.00 16.91           C  
ATOM    143  C   SER A  52       7.620  26.082   0.351  1.00 16.91           C  
ATOM    144  O   SER A  52       8.777  26.530   0.291  1.00 15.93           O  
ATOM    145  CB  SER A  52       5.657  27.190  -0.779  1.00 17.40           C  
ATOM    146  OG  SER A  52       6.277  28.446  -0.573  1.00 19.02           O  
ATOM    147  N   LYS A  53       7.083  25.560   1.455  1.00 16.13           N  
ATOM    148  CA  LYS A  53       7.813  25.430   2.709  1.00 17.53           C  
ATOM    149  C   LYS A  53       9.058  24.581   2.483  1.00 16.23           C  
ATOM    150  O   LYS A  53      10.136  24.943   2.935  1.00 17.02           O  
ATOM    151  CB  LYS A  53       6.918  24.800   3.780  1.00 17.69           C  
ATOM    152  CG  LYS A  53       7.589  24.577   5.133  1.00 19.06           C  
ATOM    153  CD  LYS A  53       6.596  24.007   6.159  1.00 20.31           C  
ATOM    154  CE  LYS A  53       7.156  24.118   7.570  1.00 24.82           C  
ATOM    155  NZ  LYS A  53       6.457  23.232   8.545  1.00 28.33           N1+
ATOM    156  N   LEU A  54       8.898  23.474   1.769  1.00 16.25           N  
ATOM    157  CA  LEU A  54      10.004  22.563   1.469  1.00 15.92           C  
ATOM    158  C   LEU A  54      11.090  23.254   0.632  1.00 16.06           C  
ATOM    159  O   LEU A  54      12.273  23.214   0.981  1.00 14.92           O  
ATOM    160  CB  LEU A  54       9.475  21.291   0.782  1.00 15.91           C  
ATOM    161  CG  LEU A  54      10.537  20.326   0.228  1.00 15.74           C  
ATOM    162  CD1 LEU A  54      11.394  19.756   1.335  1.00 12.27           C  
ATOM    163  CD2 LEU A  54       9.877  19.201  -0.585  1.00 15.51           C  
ATOM    164  N   LEU A  55      10.670  23.887  -0.461  1.00 16.47           N  
ATOM    165  CA  LEU A  55      11.578  24.554  -1.388  1.00 17.68           C  
ATOM    166  C   LEU A  55      12.360  25.675  -0.706  1.00 17.77           C  
ATOM    167  O   LEU A  55      13.546  25.861  -0.997  1.00 17.61           O  
ATOM    168  CB  LEU A  55      10.806  25.087  -2.595  1.00 17.33           C  
ATOM    169  CG  LEU A  55      10.360  24.033  -3.616  1.00 17.41           C  
ATOM    170  CD1 LEU A  55       9.214  24.540  -4.469  1.00 19.06           C  
ATOM    171  CD2 LEU A  55      11.542  23.574  -4.477  1.00 16.91           C  
ATOM    172  N  AARG A  56      11.707  26.416   0.185  0.50 18.05           N  
ATOM    173  N  BARG A  56      11.677  26.432   0.152  0.50 18.00           N  
ATOM    174  CA AARG A  56      12.374  27.489   0.924  0.50 18.29           C  
ATOM    175  CA BARG A  56      12.304  27.456   0.988  0.50 18.35           C  
ATOM    176  C  AARG A  56      13.441  26.998   1.914  0.50 18.11           C  
ATOM    177  C  BARG A  56      13.474  26.884   1.778  0.50 18.08           C  
ATOM    178  O  AARG A  56      14.503  27.613   2.022  0.50 18.08           O  
ATOM    179  O  BARG A  56      14.614  27.323   1.612  0.50 17.88           O  
ATOM    180  CB AARG A  56      11.360  28.424   1.598  0.50 18.70           C  
ATOM    181  CB BARG A  56      11.298  28.072   1.969  0.50 18.55           C  
ATOM    182  CG AARG A  56      10.548  29.267   0.620  0.50 19.73           C  
ATOM    183  CG BARG A  56      10.384  29.101   1.348  0.50 20.77           C  
ATOM    184  CD AARG A  56      10.112  30.593   1.255  0.50 22.15           C  
ATOM    185  CD BARG A  56       9.636  29.881   2.410  0.50 22.77           C  
ATOM    186  NE AARG A  56       8.807  31.064   0.794  0.50 24.80           N  
ATOM    187  NE BARG A  56       8.209  29.949   2.108  0.50 25.21           N  
ATOM    188  CZ AARG A  56       8.607  32.112  -0.002  0.50 26.34           C  
ATOM    189  CZ BARG A  56       7.260  29.363   2.831  0.50 25.28           C  
ATOM    190  NH1AARG A  56       7.370  32.454  -0.338  0.50 26.62           N1+
ATOM    191  NH2AARG A  56       9.631  32.830  -0.454  0.50 26.68           N  
ATOM    192  NH1BARG A  56       5.991  29.488   2.471  0.50 27.12           N1+
ATOM    193  NH2BARG A  56       7.575  28.655   3.907  0.50 24.32           N  
ATOM    194  N   LEU A  57      13.187  25.900   2.630  1.00 17.76           N  
ATOM    195  CA  LEU A  57      14.218  25.336   3.510  1.00 17.10           C  
ATOM    196  C   LEU A  57      15.338  24.632   2.728  1.00 16.22           C  
ATOM    197  O   LEU A  57      16.476  24.599   3.187  1.00 17.09           O  
ATOM    198  CB  LEU A  57      13.615  24.454   4.609  1.00 16.38           C  
ATOM    199  CG  LEU A  57      12.913  23.139   4.291  1.00 17.19           C  
ATOM    200  CD1 LEU A  57      13.939  22.009   4.089  1.00 16.68           C  
ATOM    201  CD2 LEU A  57      11.939  22.753   5.416  1.00 16.39           C  
ATOM    202  N   MET A  58      15.032  24.095   1.550  1.00 14.80           N  
ATOM    203  CA  MET A  58      16.056  23.502   0.677  1.00 15.48           C  
ATOM    204  C   MET A  58      17.058  24.588   0.270  1.00 15.87           C  
ATOM    205  O   MET A  58      18.274  24.416   0.420  1.00 14.99           O  
ATOM    206  CB  MET A  58      15.435  22.878  -0.576  1.00 14.83           C  
ATOM    207  CG  MET A  58      14.650  21.558  -0.322  1.00 14.71           C  
ATOM    208  SD  MET A  58      13.595  21.168  -1.740  1.00 17.23           S  
ATOM    209  CE  MET A  58      14.818  20.761  -2.984  1.00 17.95           C  
ATOM    210  N   GLN A  59      16.517  25.701  -0.221  1.00 16.47           N  
ATOM    211  CA  GLN A  59      17.295  26.913  -0.516  1.00 18.17           C  
ATOM    212  C   GLN A  59      18.127  27.426   0.672  1.00 17.98           C  
ATOM    213  O   GLN A  59      19.355  27.612   0.563  1.00 18.54           O  
ATOM    214  CB  GLN A  59      16.338  28.008  -0.997  1.00 17.77           C  
ATOM    215  CG  GLN A  59      17.051  29.252  -1.550  1.00 24.19           C  
ATOM    216  CD  GLN A  59      17.778  28.987  -2.851  1.00 29.28           C  
ATOM    217  NE2 GLN A  59      19.098  29.165  -2.842  1.00 32.19           N  
ATOM    218  OE1 GLN A  59      17.160  28.655  -3.866  1.00 32.61           O  
ATOM    219  N   LYS A  60      17.454  27.656   1.796  1.00 18.57           N  
ATOM    220  CA  LYS A  60      18.071  28.139   3.037  1.00 19.27           C  
ATOM    221  C   LYS A  60      19.243  27.289   3.532  1.00 19.45           C  
ATOM    222  O   LYS A  60      20.313  27.818   3.850  1.00 19.65           O  
ATOM    223  CB  LYS A  60      17.014  28.251   4.129  1.00 20.22           C  
ATOM    224  CG  LYS A  60      17.501  28.853   5.452  1.00 21.43           C  
ATOM    225  CD  LYS A  60      16.391  28.849   6.484  1.00 26.01           C  
ATOM    226  CE  LYS A  60      16.946  29.241   7.843  1.00 26.48           C  
ATOM    227  NZ  LYS A  60      15.860  29.383   8.858  1.00 30.89           N1+
ATOM    228  N   LYS A  61      19.040  25.977   3.586  1.00 18.19           N  
ATOM    229  CA  LYS A  61      20.006  25.059   4.185  1.00 17.89           C  
ATOM    230  C   LYS A  61      20.995  24.433   3.190  1.00 17.77           C  
ATOM    231  O   LYS A  61      21.934  23.734   3.596  1.00 18.64           O  
ATOM    232  CB  LYS A  61      19.242  23.937   4.891  1.00 16.77           C  
ATOM    233  CG  LYS A  61      18.426  24.359   6.104  1.00 15.98           C  
ATOM    234  CD  LYS A  61      17.521  23.207   6.575  1.00 17.07           C  
ATOM    235  CE  LYS A  61      18.313  21.975   7.045  1.00 16.53           C  
ATOM    236  NZ  LYS A  61      17.392  20.938   7.596  1.00 16.52           N1+
ATOM    237  N   GLU A  62      20.773  24.674   1.902  1.00 18.17           N  
ATOM    238  CA  GLU A  62      21.574  24.109   0.805  1.00 18.25           C  
ATOM    239  C   GLU A  62      21.537  22.581   0.874  1.00 17.78           C  
ATOM    240  O   GLU A  62      22.563  21.900   0.872  1.00 17.27           O  
ATOM    241  CB  GLU A  62      23.024  24.625   0.826  1.00 18.87           C  
ATOM    242  CG  GLU A  62      23.086  26.128   0.663  1.00 21.92           C  
ATOM    243  CD  GLU A  62      24.498  26.633   0.421  1.00 27.06           C  
ATOM    244  OE1 GLU A  62      25.462  26.054   0.959  1.00 28.12           O  
ATOM    245  OE2 GLU A  62      24.637  27.612  -0.327  1.00 29.00           O1-
ATOM    246  N   THR A  63      20.325  22.048   0.946  1.00 16.93           N  
ATOM    247  CA  THR A  63      20.177  20.611   0.916  1.00 16.95           C  
ATOM    248  C   THR A  63      18.983  20.226   0.066  1.00 16.21           C  
ATOM    249  O   THR A  63      17.907  20.830   0.151  1.00 16.28           O  
ATOM    250  CB  THR A  63      20.112  19.982   2.323  1.00 16.50           C  
ATOM    251  CG2 THR A  63      18.986  20.562   3.137  1.00 16.03           C  
ATOM    252  OG1 THR A  63      19.905  18.570   2.196  1.00 18.18           O  
ATOM    253  N   ASN A  64      19.221  19.237  -0.780  1.00 16.10           N  
ATOM    254  CA  ASN A  64      18.166  18.532  -1.501  1.00 15.49           C  
ATOM    255  C   ASN A  64      18.265  17.008  -1.289  1.00 15.03           C  
ATOM    256  O   ASN A  64      17.994  16.199  -2.189  1.00 14.51           O  
ATOM    257  CB  ASN A  64      18.099  18.969  -2.957  1.00 15.61           C  
ATOM    258  CG  ASN A  64      19.376  18.667  -3.751  1.00 17.18           C  
ATOM    259  ND2 ASN A  64      19.200  18.400  -5.029  1.00 15.93           N  
ATOM    260  OD1 ASN A  64      20.492  18.706  -3.229  1.00 15.49           O  
ATOM    261  N   LEU A  65      18.659  16.670  -0.065  1.00 14.07           N  
ATOM    262  CA  LEU A  65      18.769  15.296   0.409  1.00 14.70           C  
ATOM    263  C   LEU A  65      17.580  14.937   1.312  1.00 13.76           C  
ATOM    264  O   LEU A  65      17.328  15.600   2.334  1.00 13.09           O  
ATOM    265  CB  LEU A  65      20.071  15.100   1.193  1.00 13.98           C  
ATOM    266  CG  LEU A  65      20.240  13.852   2.090  1.00 15.23           C  
ATOM    267  CD1 LEU A  65      20.225  12.553   1.262  1.00 14.58           C  
ATOM    268  CD2 LEU A  65      21.525  13.919   2.891  1.00 14.56           C  
ATOM    269  N   CYS A  66      16.893  13.856   0.942  1.00 13.23           N  
ATOM    270  CA  CYS A  66      15.895  13.217   1.800  1.00 12.65           C  
ATOM    271  C   CYS A  66      16.473  11.942   2.432  1.00 12.83           C  
ATOM    272  O   CYS A  66      16.852  11.006   1.735  1.00 11.55           O  
ATOM    273  CB  CYS A  66      14.654  12.875   0.979  1.00 13.32           C  
ATOM    274  SG  CYS A  66      13.421  11.904   1.845  1.00 16.54           S  
ATOM    275  N   LEU A  67      16.581  11.918   3.755  1.00 12.22           N  
ATOM    276  CA  LEU A  67      17.103  10.726   4.442  1.00 13.15           C  
ATOM    277  C   LEU A  67      16.019   9.647   4.533  1.00 13.66           C  
ATOM    278  O   LEU A  67      14.952   9.892   5.102  1.00 13.49           O  
ATOM    279  CB  LEU A  67      17.579  11.071   5.849  1.00 12.42           C  
ATOM    280  CG  LEU A  67      18.021   9.889   6.719  1.00 14.00           C  
ATOM    281  CD1 LEU A  67      19.271   9.217   6.095  1.00 17.58           C  
ATOM    282  CD2 LEU A  67      18.196  10.258   8.189  1.00 15.09           C  
ATOM    283  N   SER A  68      16.285   8.475   3.957  1.00 13.13           N  
ATOM    284  CA  SER A  68      15.371   7.355   4.141  1.00 13.73           C  
ATOM    285  C   SER A  68      15.788   6.619   5.398  1.00 14.28           C  
ATOM    286  O   SER A  68      16.752   5.827   5.388  1.00 13.23           O  
ATOM    287  CB  SER A  68      15.301   6.441   2.914  1.00 15.18           C  
ATOM    288  OG  SER A  68      14.438   5.342   3.166  1.00 14.19           O  
ATOM    289  N   ALA A  69      15.059   6.898   6.483  1.00 13.61           N  
ATOM    290  CA  ALA A  69      15.458   6.440   7.809  1.00 15.34           C  
ATOM    291  C   ALA A  69      14.949   5.024   8.058  1.00 15.26           C  
ATOM    292  O   ALA A  69      14.053   4.816   8.868  1.00 17.31           O  
ATOM    293  CB  ALA A  69      14.975   7.395   8.885  1.00 14.21           C  
ATOM    294  N   ASP A  70      15.529   4.076   7.323  1.00 15.34           N  
ATOM    295  CA  ASP A  70      15.113   2.674   7.347  1.00 15.17           C  
ATOM    296  C   ASP A  70      15.775   1.946   8.520  1.00 16.61           C  
ATOM    297  O   ASP A  70      16.796   1.250   8.353  1.00 15.69           O  
ATOM    298  CB  ASP A  70      15.364   2.023   5.983  1.00 15.41           C  
ATOM    299  CG  ASP A  70      14.480   2.643   4.903  1.00 16.65           C  
ATOM    300  OD1 ASP A  70      13.404   3.167   5.289  1.00 18.22           O  
ATOM    301  OD2 ASP A  70      14.887   2.679   3.721  1.00 20.67           O1-
ATOM    302  N   VAL A  71      15.166   2.153   9.688  1.00 15.25           N  
ATOM    303  CA  VAL A  71      15.560   1.560  10.969  1.00 17.73           C  
ATOM    304  C   VAL A  71      14.339   1.019  11.682  1.00 18.07           C  
ATOM    305  O   VAL A  71      13.220   1.479  11.479  1.00 18.70           O  
ATOM    306  CB  VAL A  71      16.273   2.553  11.942  1.00 16.63           C  
ATOM    307  CG1 VAL A  71      17.563   3.089  11.332  1.00 18.25           C  
ATOM    308  CG2 VAL A  71      15.330   3.679  12.438  1.00 16.36           C  
ATOM    309  N   SER A  72      14.562   0.058  12.566  1.00 19.91           N  
ATOM    310  CA  SER A  72      13.449  -0.568  13.247  1.00 20.09           C  
ATOM    311  C   SER A  72      13.297  -0.119  14.709  1.00 19.64           C  
ATOM    312  O   SER A  72      12.296  -0.440  15.334  1.00 19.72           O  
ATOM    313  CB  SER A  72      13.554  -2.089  13.114  1.00 21.17           C  
ATOM    314  OG  SER A  72      14.764  -2.496  13.721  1.00 24.11           O  
ATOM    315  N   LEU A  73      14.252   0.659  15.227  1.00 19.98           N  
ATOM    316  CA  LEU A  73      14.191   1.167  16.605  1.00 19.50           C  
ATOM    317  C   LEU A  73      13.962   2.674  16.694  1.00 19.35           C  
ATOM    318  O   LEU A  73      14.664   3.454  16.053  1.00 19.68           O  
ATOM    319  CB  LEU A  73      15.469   0.808  17.377  1.00 20.20           C  
ATOM    320  CG  LEU A  73      15.682  -0.675  17.679  1.00 21.09           C  
ATOM    321  CD1 LEU A  73      17.124  -0.901  18.137  1.00 25.67           C  
ATOM    322  CD2 LEU A  73      14.701  -1.117  18.767  1.00 25.35           C  
ATOM    323  N   ALA A  74      12.991   3.077  17.506  1.00 19.00           N  
ATOM    324  CA  ALA A  74      12.729   4.508  17.700  1.00 19.26           C  
ATOM    325  C   ALA A  74      13.966   5.289  18.144  1.00 19.30           C  
ATOM    326  O   ALA A  74      14.186   6.384  17.642  1.00 19.32           O  
ATOM    327  CB  ALA A  74      11.580   4.738  18.652  1.00 18.85           C  
ATOM    328  N   ARG A  75      14.768   4.762  19.070  1.00 19.71           N  
ATOM    329  CA  ARG A  75      15.951   5.503  19.520  1.00 20.55           C  
ATOM    330  C   ARG A  75      16.911   5.824  18.371  1.00 19.40           C  
ATOM    331  O   ARG A  75      17.451   6.929  18.316  1.00 19.31           O  
ATOM    332  CB  ARG A  75      16.680   4.852  20.709  1.00 20.53           C  
ATOM    333  CG  ARG A  75      18.027   5.536  20.984  1.00 23.48           C  
ATOM    334  CD  ARG A  75      18.706   5.133  22.305  1.00 25.57           C  
ATOM    335  NE  ARG A  75      17.900   5.447  23.491  1.00 34.93           N  
ATOM    336  CZ  ARG A  75      17.668   6.667  23.981  1.00 38.43           C  
ATOM    337  NH1 ARG A  75      18.162   7.757  23.398  1.00 40.02           N1+
ATOM    338  NH2 ARG A  75      16.910   6.796  25.065  1.00 37.35           N  
ATOM    339  N   GLU A  76      17.096   4.898  17.429  1.00 18.83           N  
ATOM    340  CA  GLU A  76      18.029   5.115  16.329  1.00 18.88           C  
ATOM    341  C   GLU A  76      17.408   6.125  15.346  1.00 18.05           C  
ATOM    342  O   GLU A  76      18.101   7.046  14.890  1.00 17.61           O  
ATOM    343  CB  GLU A  76      18.454   3.788  15.659  1.00 18.56           C  
ATOM    344  CG  GLU A  76      19.654   3.924  14.700  1.00 20.47           C  
ATOM    345  CD  GLU A  76      19.973   2.652  13.915  1.00 20.86           C  
ATOM    346  OE1 GLU A  76      19.275   1.624  14.113  1.00 20.21           O  
ATOM    347  OE2 GLU A  76      20.915   2.687  13.082  1.00 21.94           O1-
ATOM    348  N   LEU A  77      16.110   5.967  15.063  1.00 16.81           N  
ATOM    349  CA  LEU A  77      15.334   6.941  14.301  1.00 16.48           C  
ATOM    350  C   LEU A  77      15.557   8.367  14.843  1.00 16.06           C  
ATOM    351  O   LEU A  77      15.911   9.277  14.092  1.00 15.14           O  
ATOM    352  CB  LEU A  77      13.830   6.576  14.313  1.00 16.02           C  
ATOM    353  CG  LEU A  77      12.895   7.614  13.662  1.00 16.30           C  
ATOM    354  CD1 LEU A  77      13.255   7.853  12.185  1.00 15.07           C  
ATOM    355  CD2 LEU A  77      11.441   7.217  13.754  1.00 16.22           C  
ATOM    356  N   LEU A  78      15.315   8.565  16.139  1.00 16.36           N  
ATOM    357  CA  LEU A  78      15.421   9.902  16.725  1.00 16.65           C  
ATOM    358  C   LEU A  78      16.859  10.423  16.779  1.00 16.83           C  
ATOM    359  O   LEU A  78      17.094  11.633  16.623  1.00 15.66           O  
ATOM    360  CB  LEU A  78      14.784   9.917  18.116  1.00 16.41           C  
ATOM    361  CG  LEU A  78      13.281   9.628  18.123  1.00 15.98           C  
ATOM    362  CD1 LEU A  78      12.821   9.466  19.576  1.00 17.12           C  
ATOM    363  CD2 LEU A  78      12.552  10.764  17.410  1.00 16.74           C  
ATOM    364  N   GLN A  79      17.818   9.521  16.986  1.00 17.01           N  
ATOM    365  CA  GLN A  79      19.222   9.940  16.989  1.00 17.58           C  
ATOM    366  C   GLN A  79      19.681  10.353  15.572  1.00 17.62           C  
ATOM    367  O   GLN A  79      20.423  11.327  15.408  1.00 17.14           O  
ATOM    368  CB  GLN A  79      20.118   8.879  17.656  1.00 18.11           C  
ATOM    369  CG  GLN A  79      19.930   8.840  19.181  1.00 18.28           C  
ATOM    370  CD  GLN A  79      20.712   7.756  19.916  1.00 19.89           C  
ATOM    371  NE2 GLN A  79      20.668   7.816  21.246  1.00 21.71           N  
ATOM    372  OE1 GLN A  79      21.334   6.875  19.310  1.00 22.72           O  
ATOM    373  N   LEU A  80      19.212   9.647  14.544  1.00 16.34           N  
ATOM    374  CA  LEU A  80      19.536  10.036  13.179  1.00 16.49           C  
ATOM    375  C   LEU A  80      18.900  11.377  12.798  1.00 16.40           C  
ATOM    376  O   LEU A  80      19.565  12.211  12.191  1.00 16.78           O  
ATOM    377  CB  LEU A  80      19.131   8.959  12.165  1.00 16.89           C  
ATOM    378  CG  LEU A  80      19.957   7.671  12.255  1.00 16.37           C  
ATOM    379  CD1 LEU A  80      19.241   6.568  11.487  1.00 15.46           C  
ATOM    380  CD2 LEU A  80      21.371   7.895  11.722  1.00 19.27           C  
ATOM    381  N   ALA A  81      17.622  11.555  13.144  1.00 16.16           N  
ATOM    382  CA  ALA A  81      16.887  12.779  12.806  1.00 16.10           C  
ATOM    383  C   ALA A  81      17.553  13.995  13.459  1.00 16.98           C  
ATOM    384  O   ALA A  81      17.677  15.065  12.844  1.00 15.95           O  
ATOM    385  CB  ALA A  81      15.437  12.659  13.264  1.00 16.07           C  
ATOM    386  N   ASP A  82      17.977  13.827  14.702  1.00 17.38           N  
ATOM    387  CA  ASP A  82      18.691  14.900  15.424  1.00 18.42           C  
ATOM    388  C   ASP A  82      20.051  15.193  14.794  1.00 17.86           C  
ATOM    389  O   ASP A  82      20.323  16.333  14.409  1.00 17.59           O  
ATOM    390  CB  ASP A  82      18.838  14.567  16.914  1.00 18.35           C  
ATOM    391  CG  ASP A  82      19.261  15.771  17.763  1.00 20.69           C  
ATOM    392  OD1 ASP A  82      19.001  16.941  17.389  1.00 22.27           O  
ATOM    393  OD2 ASP A  82      19.877  15.547  18.824  1.00 24.01           O1-
ATOM    394  N   ALA A  83      20.906  14.176  14.657  1.00 17.77           N  
ATOM    395  CA  ALA A  83      22.254  14.411  14.110  1.00 18.24           C  
ATOM    396  C   ALA A  83      22.265  14.831  12.637  1.00 17.80           C  
ATOM    397  O   ALA A  83      23.081  15.678  12.235  1.00 16.52           O  
ATOM    398  CB  ALA A  83      23.166  13.193  14.322  1.00 17.36           C  
ATOM    399  N   LEU A  84      21.362  14.268  11.835  1.00 16.62           N  
ATOM    400  CA  LEU A  84      21.405  14.533  10.392  1.00 17.03           C  
ATOM    401  C   LEU A  84      20.441  15.642   9.984  1.00 16.52           C  
ATOM    402  O   LEU A  84      20.495  16.118   8.857  1.00 16.37           O  
ATOM    403  CB  LEU A  84      21.169  13.258   9.570  1.00 17.39           C  
ATOM    404  CG  LEU A  84      22.378  12.329   9.394  1.00 17.44           C  
ATOM    405  CD1 LEU A  84      22.918  11.924  10.760  1.00 18.56           C  
ATOM    406  CD2 LEU A  84      21.958  11.106   8.591  1.00 18.65           C  
ATOM    407  N   GLY A  85      19.577  16.051  10.909  1.00 16.59           N  
ATOM    408  CA  GLY A  85      18.554  17.079  10.625  1.00 17.13           C  
ATOM    409  C   GLY A  85      19.062  18.301   9.872  1.00 16.95           C  
ATOM    410  O   GLY A  85      18.468  18.713   8.879  1.00 16.93           O  
ATOM    411  N   PRO A  86      20.171  18.894  10.342  1.00 17.58           N  
ATOM    412  CA  PRO A  86      20.779  20.015   9.611  1.00 17.57           C  
ATOM    413  C   PRO A  86      21.201  19.758   8.159  1.00 17.30           C  
ATOM    414  O   PRO A  86      21.268  20.719   7.380  1.00 17.68           O  
ATOM    415  CB  PRO A  86      21.997  20.376  10.473  1.00 17.71           C  
ATOM    416  CG  PRO A  86      21.643  19.890  11.840  1.00 18.92           C  
ATOM    417  CD  PRO A  86      20.902  18.607  11.590  1.00 16.97           C  
ATOM    418  N   SER A  87      21.502  18.503   7.803  1.00 15.99           N  
ATOM    419  CA  SER A  87      21.964  18.150   6.453  1.00 16.15           C  
ATOM    420  C   SER A  87      20.868  17.751   5.455  1.00 15.06           C  
ATOM    421  O   SER A  87      21.160  17.510   4.272  1.00 15.52           O  
ATOM    422  CB  SER A  87      22.954  16.971   6.524  1.00 17.02           C  
ATOM    423  OG  SER A  87      23.921  17.153   7.538  1.00 20.23           O  
ATOM    424  N   ILE A  88      19.618  17.707   5.914  1.00 13.60           N  
ATOM    425  CA  ILE A  88      18.522  17.139   5.136  1.00 12.56           C  
ATOM    426  C   ILE A  88      17.361  18.119   4.991  1.00 13.45           C  
ATOM    427  O   ILE A  88      17.132  18.958   5.875  1.00 13.43           O  
ATOM    428  CB  ILE A  88      18.008  15.796   5.743  1.00 13.26           C  
ATOM    429  CG1 ILE A  88      17.286  16.002   7.095  1.00 12.33           C  
ATOM    430  CG2 ILE A  88      19.167  14.779   5.772  1.00 10.26           C  
ATOM    431  CD1 ILE A  88      16.760  14.713   7.848  1.00 11.83           C  
ATOM    432  N   CYS A  89      16.644  18.000   3.880  1.00 13.47           N  
ATOM    433  CA  CYS A  89      15.404  18.768   3.666  1.00 14.16           C  
ATOM    434  C   CYS A  89      14.154  17.949   4.046  1.00 13.50           C  
ATOM    435  O   CYS A  89      13.056  18.488   4.136  1.00 11.75           O  
ATOM    436  CB  CYS A  89      15.267  19.180   2.196  1.00 13.60           C  
ATOM    437  SG  CYS A  89      14.956  17.820   1.064  1.00 17.42           S  
ATOM    438  N   MET A  90      14.331  16.645   4.208  1.00 13.06           N  
ATOM    439  CA  MET A  90      13.208  15.747   4.475  1.00 13.97           C  
ATOM    440  C   MET A  90      13.712  14.450   5.117  1.00 14.42           C  
ATOM    441  O   MET A  90      14.805  13.982   4.780  1.00 14.10           O  
ATOM    442  CB  MET A  90      12.545  15.436   3.132  1.00 13.81           C  
ATOM    443  CG  MET A  90      11.229  14.697   3.264  1.00 14.05           C  
ATOM    444  SD  MET A  90      10.616  14.393   1.599  1.00 16.56           S  
ATOM    445  CE  MET A  90      10.455  16.043   0.881  1.00 15.06           C  
ATOM    446  N   LEU A  91      12.898  13.886   6.014  1.00 13.51           N  
ATOM    447  CA  LEU A  91      13.171  12.612   6.655  1.00 13.63           C  
ATOM    448  C   LEU A  91      12.006  11.708   6.290  1.00 14.00           C  
ATOM    449  O   LEU A  91      10.852  12.017   6.593  1.00 13.54           O  
ATOM    450  CB  LEU A  91      13.322  12.761   8.176  1.00 12.58           C  
ATOM    451  CG  LEU A  91      13.818  11.411   8.729  1.00 13.66           C  
ATOM    452  CD1 LEU A  91      14.794  11.590   9.868  1.00 13.85           C  
ATOM    453  CD2 LEU A  91      12.715  10.418   9.047  1.00 15.29           C  
ATOM    454  N   LYS A  92      12.330  10.655   5.553  1.00 13.38           N  
ATOM    455  CA  LYS A  92      11.334   9.692   5.112  1.00 12.63           C  
ATOM    456  C   LYS A  92      11.299   8.512   6.062  1.00 12.46           C  
ATOM    457  O   LYS A  92      12.335   7.908   6.321  1.00 11.94           O  
ATOM    458  CB  LYS A  92      11.635   9.209   3.701  1.00 13.48           C  
ATOM    459  CG  LYS A  92      10.591   8.241   3.132  1.00 11.73           C  
ATOM    460  CD  LYS A  92      10.977   7.807   1.692  1.00 11.60           C  
ATOM    461  CE  LYS A  92      11.937   6.595   1.672  1.00  8.74           C  
ATOM    462  NZ  LYS A  92      11.334   5.346   2.224  1.00  9.88           N1+
ATOM    463  N   THR A  93      10.089   8.156   6.490  1.00 13.15           N  
ATOM    464  CA  THR A  93       9.846   7.088   7.467  1.00 14.29           C  
ATOM    465  C   THR A  93       9.076   5.915   6.838  1.00 13.09           C  
ATOM    466  O   THR A  93       8.379   6.075   5.824  1.00 12.53           O  
ATOM    467  CB  THR A  93       9.021   7.598   8.683  1.00 14.91           C  
ATOM    468  CG2 THR A  93       9.786   8.649   9.491  1.00 17.15           C  
ATOM    469  OG1 THR A  93       7.799   8.162   8.194  1.00 16.95           O  
ATOM    470  N   HIS A  94       9.289   4.720   7.384  1.00 12.43           N  
ATOM    471  CA  HIS A  94       8.365   3.600   7.243  1.00 13.65           C  
ATOM    472  C   HIS A  94       7.918   3.284   8.659  1.00 14.09           C  
ATOM    473  O   HIS A  94       8.516   2.456   9.354  1.00 14.81           O  
ATOM    474  CB  HIS A  94       9.048   2.360   6.641  1.00 13.66           C  
ATOM    475  CG  HIS A  94       9.292   2.439   5.167  1.00 14.25           C  
ATOM    476  CD2 HIS A  94      10.443   2.377   4.460  1.00 13.27           C  
ATOM    477  ND1 HIS A  94       8.278   2.548   4.238  1.00 11.87           N  
ATOM    478  CE1 HIS A  94       8.796   2.581   3.025  1.00 16.59           C  
ATOM    479  NE2 HIS A  94      10.110   2.475   3.132  1.00 15.92           N  
ATOM    480  N   VAL A  95       6.863   3.956   9.104  1.00 13.88           N  
ATOM    481  CA  VAL A  95       6.372   3.788  10.463  1.00 14.35           C  
ATOM    482  C   VAL A  95       5.992   2.319  10.742  1.00 15.16           C  
ATOM    483  O   VAL A  95       6.105   1.876  11.883  1.00 13.98           O  
ATOM    484  CB  VAL A  95       5.187   4.759  10.728  1.00 14.64           C  
ATOM    485  CG1 VAL A  95       3.990   4.426   9.867  1.00 13.89           C  
ATOM    486  CG2 VAL A  95       4.792   4.804  12.171  1.00 17.50           C  
ATOM    487  N   ASP A  96       5.614   1.568   9.707  1.00 15.33           N  
ATOM    488  CA  ASP A  96       5.138   0.185   9.906  1.00 15.26           C  
ATOM    489  C   ASP A  96       6.244  -0.850  10.126  1.00 15.60           C  
ATOM    490  O   ASP A  96       5.977  -2.041  10.281  1.00 15.73           O  
ATOM    491  CB  ASP A  96       4.162  -0.233   8.810  1.00 16.05           C  
ATOM    492  CG  ASP A  96       4.815  -0.333   7.439  1.00 15.23           C  
ATOM    493  OD1 ASP A  96       5.738   0.469   7.155  1.00 17.85           O  
ATOM    494  OD2 ASP A  96       4.391  -1.215   6.662  1.00 17.98           O1-
ATOM    495  N   ILE A  97       7.471  -0.360  10.222  1.00 16.20           N  
ATOM    496  CA  ILE A  97       8.695  -1.144  10.422  1.00 18.33           C  
ATOM    497  C   ILE A  97       9.320  -0.827  11.799  1.00 19.05           C  
ATOM    498  O   ILE A  97      10.205  -1.539  12.307  1.00 17.62           O  
ATOM    499  CB  ILE A  97       9.600  -0.833   9.190  1.00 18.93           C  
ATOM    500  CG1 ILE A  97       9.368  -1.850   8.080  1.00 18.71           C  
ATOM    501  CG2 ILE A  97      11.047  -0.489   9.508  1.00 21.79           C  
ATOM    502  CD1 ILE A  97       9.905  -1.393   6.729  1.00 22.93           C  
ATOM    503  N   LEU A  98       8.831   0.236  12.434  1.00 19.34           N  
ATOM    504  CA  LEU A  98       9.273   0.577  13.780  1.00 20.62           C  
ATOM    505  C   LEU A  98       8.750  -0.425  14.790  1.00 20.88           C  
ATOM    506  O   LEU A  98       7.542  -0.496  15.050  1.00 21.52           O  
ATOM    507  CB  LEU A  98       8.793   1.976  14.188  1.00 20.87           C  
ATOM    508  CG  LEU A  98       9.597   3.235  13.897  1.00 22.31           C  
ATOM    509  CD1 LEU A  98       8.869   4.417  14.549  1.00 20.44           C  
ATOM    510  CD2 LEU A  98      11.039   3.122  14.414  1.00 21.76           C  
ATOM    511  N   ASN A  99       9.672  -1.161  15.406  1.00 20.47           N  
ATOM    512  CA  ASN A  99       9.275  -2.128  16.405  1.00 20.46           C  
ATOM    513  C   ASN A  99       8.629  -1.515  17.638  1.00 19.95           C  
ATOM    514  O   ASN A  99       7.735  -2.116  18.193  1.00 19.39           O  
ATOM    515  CB  ASN A  99      10.430  -3.071  16.765  1.00 20.80           C  
ATOM    516  CG  ASN A  99      10.725  -4.049  15.657  1.00 23.44           C  
ATOM    517  ND2 ASN A  99      11.977  -4.462  15.544  1.00 22.23           N  
ATOM    518  OD1 ASN A  99       9.827  -4.406  14.880  1.00 28.37           O  
ATOM    519  N   ASP A 100       9.052  -0.312  18.025  1.00 19.79           N  
ATOM    520  CA  ASP A 100       8.517   0.345  19.207  1.00 20.65           C  
ATOM    521  C   ASP A 100       7.816   1.669  18.862  1.00 20.80           C  
ATOM    522  O   ASP A 100       7.917   2.639  19.609  1.00 21.28           O  
ATOM    523  CB  ASP A 100       9.625   0.553  20.253  1.00 20.61           C  
ATOM    524  CG  ASP A 100      10.899   1.151  19.656  1.00 22.77           C  
ATOM    525  OD1 ASP A 100      10.923   1.454  18.446  1.00 20.63           O  
ATOM    526  OD2 ASP A 100      11.895   1.292  20.392  1.00 23.65           O1-
ATOM    527  N   PHE A 101       7.108   1.708  17.735  1.00 20.54           N  
ATOM    528  CA  PHE A 101       6.245   2.851  17.433  1.00 19.47           C  
ATOM    529  C   PHE A 101       5.324   3.222  18.605  1.00 18.68           C  
ATOM    530  O   PHE A 101       4.664   2.355  19.201  1.00 17.09           O  
ATOM    531  CB  PHE A 101       5.394   2.602  16.184  1.00 19.89           C  
ATOM    532  CG  PHE A 101       4.318   3.640  15.985  1.00 19.54           C  
ATOM    533  CD1 PHE A 101       4.590   4.822  15.315  1.00 21.72           C  
ATOM    534  CD2 PHE A 101       3.053   3.452  16.528  1.00 19.57           C  
ATOM    535  CE1 PHE A 101       3.601   5.799  15.166  1.00 21.67           C  
ATOM    536  CE2 PHE A 101       2.072   4.419  16.386  1.00 20.10           C  
ATOM    537  CZ  PHE A 101       2.347   5.595  15.701  1.00 20.53           C  
ATOM    538  N   THR A 102       5.302   4.514  18.942  1.00 18.86           N  
ATOM    539  CA  THR A 102       4.185   5.111  19.677  1.00 18.33           C  
ATOM    540  C   THR A 102       3.951   6.497  19.067  1.00 18.29           C  
ATOM    541  O   THR A 102       4.824   7.039  18.399  1.00 17.06           O  
ATOM    542  CB  THR A 102       4.471   5.314  21.198  1.00 18.41           C  
ATOM    543  CG2 THR A 102       4.960   4.030  21.837  1.00 18.58           C  
ATOM    544  OG1 THR A 102       5.474   6.327  21.350  1.00 18.91           O  
ATOM    545  N   LEU A 103       2.794   7.095  19.328  1.00 17.87           N  
ATOM    546  CA  LEU A 103       2.567   8.471  18.888  1.00 18.70           C  
ATOM    547  C   LEU A 103       3.547   9.473  19.523  1.00 19.39           C  
ATOM    548  O   LEU A 103       3.850  10.543  18.936  1.00 18.94           O  
ATOM    549  CB  LEU A 103       1.107   8.856  19.101  1.00 18.71           C  
ATOM    550  CG  LEU A 103       0.135   8.215  18.116  1.00 20.34           C  
ATOM    551  CD1 LEU A 103      -1.312   8.433  18.552  1.00 19.76           C  
ATOM    552  CD2 LEU A 103       0.388   8.763  16.707  1.00 20.98           C  
ATOM    553  N  AASP A 104       4.050   9.124  20.705  0.50 19.49           N  
ATOM    554  N  BASP A 104       4.050   9.106  20.701  0.50 19.57           N  
ATOM    555  CA AASP A 104       5.051   9.936  21.401  0.50 20.04           C  
ATOM    556  CA BASP A 104       5.050   9.896  21.418  0.50 20.22           C  
ATOM    557  C  AASP A 104       6.383   9.992  20.661  0.50 19.51           C  
ATOM    558  C  BASP A 104       6.363   9.991  20.650  0.50 19.60           C  
ATOM    559  O  AASP A 104       7.055  11.025  20.677  0.50 19.24           O  
ATOM    560  O  BASP A 104       7.002  11.046  20.639  0.50 19.27           O  
ATOM    561  CB AASP A 104       5.256   9.451  22.841  0.50 20.10           C  
ATOM    562  CB BASP A 104       5.308   9.348  22.827  0.50 20.37           C  
ATOM    563  CG AASP A 104       4.168   9.932  23.781  0.50 21.26           C  
ATOM    564  CG BASP A 104       5.912  10.392  23.745  0.50 22.06           C  
ATOM    565  OD1AASP A 104       3.380  10.834  23.414  0.50 22.56           O  
ATOM    566  OD2AASP A 104       4.099   9.388  24.901  0.50 21.57           O1-
ATOM    567  OD1BASP A 104       5.344  11.500  23.804  0.50 22.07           O  
ATOM    568  OD2BASP A 104       6.948  10.120  24.395  0.50 24.43           O1-
ATOM    569  N   VAL A 105       6.759   8.894  20.005  1.00 19.47           N  
ATOM    570  CA  VAL A 105       7.937   8.893  19.129  1.00 18.54           C  
ATOM    571  C   VAL A 105       7.750   9.926  18.014  1.00 18.33           C  
ATOM    572  O   VAL A 105       8.659  10.700  17.708  1.00 17.65           O  
ATOM    573  CB  VAL A 105       8.196   7.500  18.532  1.00 19.46           C  
ATOM    574  CG1 VAL A 105       9.227   7.565  17.404  1.00 15.63           C  
ATOM    575  CG2 VAL A 105       8.645   6.545  19.637  1.00 20.49           C  
ATOM    576  N   MET A 106       6.560   9.929  17.418  1.00 17.12           N  
ATOM    577  CA  MET A 106       6.226  10.891  16.372  1.00 16.56           C  
ATOM    578  C   MET A 106       6.268  12.329  16.889  1.00 17.26           C  
ATOM    579  O   MET A 106       6.813  13.201  16.223  1.00 16.52           O  
ATOM    580  CB  MET A 106       4.897  10.523  15.714  1.00 16.45           C  
ATOM    581  CG  MET A 106       4.839   9.027  15.315  1.00 16.94           C  
ATOM    582  SD  MET A 106       6.424   8.332  14.741  1.00 24.72           S  
ATOM    583  CE  MET A 106       6.468   9.085  13.142  1.00 18.49           C  
ATOM    584  N   LYS A 107       5.777  12.550  18.106  1.00 17.99           N  
ATOM    585  CA  LYS A 107       5.863  13.865  18.751  1.00 18.59           C  
ATOM    586  C   LYS A 107       7.301  14.351  18.842  1.00 17.56           C  
ATOM    587  O   LYS A 107       7.595  15.498  18.497  1.00 17.26           O  
ATOM    588  CB  LYS A 107       5.232  13.846  20.142  1.00 18.78           C  
ATOM    589  CG  LYS A 107       5.358  15.179  20.874  1.00 21.93           C  
ATOM    590  CD  LYS A 107       5.077  15.044  22.362  1.00 28.82           C  
ATOM    591  CE  LYS A 107       6.290  14.494  23.091  1.00 33.25           C  
ATOM    592  NZ  LYS A 107       5.928  13.841  24.384  1.00 36.60           N1+
ATOM    593  N   GLU A 108       8.177  13.464  19.302  1.00 17.63           N  
ATOM    594  CA  GLU A 108       9.602  13.748  19.420  1.00 18.57           C  
ATOM    595  C   GLU A 108      10.227  13.984  18.045  1.00 16.50           C  
ATOM    596  O   GLU A 108      11.070  14.868  17.897  1.00 16.44           O  
ATOM    597  CB  GLU A 108      10.354  12.643  20.188  1.00 18.68           C  
ATOM    598  CG  GLU A 108       9.978  12.510  21.674  1.00 26.52           C  
ATOM    599  CD  GLU A 108      10.349  13.743  22.511  1.00 33.89           C  
ATOM    600  OE1 GLU A 108      11.298  14.489  22.140  1.00 36.16           O  
ATOM    601  OE2 GLU A 108       9.674  13.966  23.546  1.00 36.72           O1-
ATOM    602  N   LEU A 109       9.809  13.217  17.038  1.00 16.66           N  
ATOM    603  CA  LEU A 109      10.275  13.442  15.673  1.00 14.91           C  
ATOM    604  C   LEU A 109       9.812  14.818  15.144  1.00 15.87           C  
ATOM    605  O   LEU A 109      10.591  15.545  14.504  1.00 14.32           O  
ATOM    606  CB  LEU A 109       9.836  12.297  14.728  1.00 15.76           C  
ATOM    607  CG  LEU A 109      10.343  12.360  13.278  1.00 15.30           C  
ATOM    608  CD1 LEU A 109      11.861  12.133  13.201  1.00 15.23           C  
ATOM    609  CD2 LEU A 109       9.604  11.392  12.335  1.00 13.57           C  
ATOM    610  N   ILE A 110       8.552  15.174  15.401  1.00 14.48           N  
ATOM    611  CA  ILE A 110       8.052  16.489  14.973  1.00 15.99           C  
ATOM    612  C   ILE A 110       8.920  17.618  15.575  1.00 15.86           C  
ATOM    613  O   ILE A 110       9.276  18.587  14.905  1.00 14.14           O  
ATOM    614  CB  ILE A 110       6.537  16.665  15.251  1.00 15.37           C  
ATOM    615  CG1 ILE A 110       5.721  15.733  14.356  1.00 17.60           C  
ATOM    616  CG2 ILE A 110       6.127  18.141  15.047  1.00 16.01           C  
ATOM    617  CD1 ILE A 110       4.232  15.646  14.669  1.00 17.63           C  
ATOM    618  N   THR A 111       9.284  17.469  16.840  1.00 16.04           N  
ATOM    619  CA  THR A 111      10.125  18.451  17.531  1.00 17.74           C  
ATOM    620  C   THR A 111      11.453  18.658  16.808  1.00 17.51           C  
ATOM    621  O   THR A 111      11.890  19.793  16.614  1.00 15.88           O  
ATOM    622  CB  THR A 111      10.362  18.021  18.998  1.00 18.00           C  
ATOM    623  CG2 THR A 111      11.350  18.963  19.719  1.00 20.85           C  
ATOM    624  OG1 THR A 111       9.097  18.020  19.675  1.00 19.28           O  
ATOM    625  N   LEU A 112      12.087  17.552  16.425  1.00 17.52           N  
ATOM    626  CA  LEU A 112      13.363  17.580  15.716  1.00 17.90           C  
ATOM    627  C   LEU A 112      13.199  18.176  14.318  1.00 17.58           C  
ATOM    628  O   LEU A 112      14.019  18.991  13.880  1.00 17.79           O  
ATOM    629  CB  LEU A 112      13.981  16.167  15.685  1.00 17.94           C  
ATOM    630  CG  LEU A 112      14.407  15.589  17.046  1.00 17.80           C  
ATOM    631  CD1 LEU A 112      14.801  14.107  16.931  1.00 15.12           C  
ATOM    632  CD2 LEU A 112      15.579  16.373  17.659  1.00 18.05           C  
ATOM    633  N   ALA A 113      12.114  17.784  13.649  1.00 16.51           N  
ATOM    634  CA  ALA A 113      11.681  18.343  12.370  1.00 17.04           C  
ATOM    635  C   ALA A 113      11.558  19.873  12.417  1.00 16.67           C  
ATOM    636  O   ALA A 113      12.088  20.546  11.551  1.00 15.29           O  
ATOM    637  CB  ALA A 113      10.344  17.697  11.953  1.00 16.45           C  
ATOM    638  N   LYS A 114      10.881  20.404  13.440  1.00 16.96           N  
ATOM    639  CA  LYS A 114      10.756  21.855  13.619  1.00 18.97           C  
ATOM    640  C   LYS A 114      12.096  22.495  14.019  1.00 19.00           C  
ATOM    641  O   LYS A 114      12.428  23.580  13.551  1.00 18.92           O  
ATOM    642  CB  LYS A 114       9.701  22.172  14.686  1.00 18.40           C  
ATOM    643  CG  LYS A 114       8.280  21.783  14.325  1.00 20.15           C  
ATOM    644  CD  LYS A 114       7.297  22.154  15.453  1.00 21.87           C  
ATOM    645  CE  LYS A 114       5.877  22.113  14.909  1.00 24.37           C  
ATOM    646  NZ  LYS A 114       4.844  22.021  15.994  1.00 24.67           N1+
ATOM    647  N   CYS A 115      12.845  21.839  14.909  1.00 20.84           N  
ATOM    648  CA  CYS A 115      14.128  22.366  15.383  1.00 21.50           C  
ATOM    649  C   CYS A 115      15.126  22.517  14.239  1.00 20.97           C  
ATOM    650  O   CYS A 115      15.728  23.585  14.049  1.00 20.82           O  
ATOM    651  CB  CYS A 115      14.718  21.468  16.484  1.00 20.98           C  
ATOM    652  SG  CYS A 115      16.394  21.926  17.044  1.00 28.14           S  
ATOM    653  N   HIS A 116      15.288  21.444  13.470  1.00 20.72           N  
ATOM    654  CA  HIS A 116      16.270  21.407  12.382  1.00 20.30           C  
ATOM    655  C   HIS A 116      15.746  21.810  10.996  1.00 19.64           C  
ATOM    656  O   HIS A 116      16.531  21.952  10.049  1.00 19.46           O  
ATOM    657  CB  HIS A 116      16.906  20.013  12.335  1.00 20.55           C  
ATOM    658  CG  HIS A 116      17.642  19.650  13.587  1.00 20.89           C  
ATOM    659  CD2 HIS A 116      17.535  18.581  14.413  1.00 21.74           C  
ATOM    660  ND1 HIS A 116      18.655  20.431  14.103  1.00 21.12           N  
ATOM    661  CE1 HIS A 116      19.120  19.872  15.207  1.00 20.63           C  
ATOM    662  NE2 HIS A 116      18.468  18.740  15.409  1.00 23.44           N  
ATOM    663  N   GLU A 117      14.432  22.019  10.881  1.00 19.03           N  
ATOM    664  CA  GLU A 117      13.782  22.399   9.630  1.00 18.40           C  
ATOM    665  C   GLU A 117      13.877  21.358   8.507  1.00 16.63           C  
ATOM    666  O   GLU A 117      14.621  21.543   7.529  1.00 16.31           O  
ATOM    667  CB  GLU A 117      14.296  23.746   9.096  1.00 19.42           C  
ATOM    668  CG  GLU A 117      14.106  24.927  10.004  1.00 22.57           C  
ATOM    669  CD  GLU A 117      14.398  26.208   9.250  1.00 27.41           C  
ATOM    670  OE1 GLU A 117      15.524  26.725   9.382  1.00 29.07           O  
ATOM    671  OE2 GLU A 117      13.531  26.642   8.465  1.00 29.13           O1-
ATOM    672  N   PHE A 118      13.157  20.250   8.666  1.00 14.91           N  
ATOM    673  CA  PHE A 118      12.898  19.353   7.546  1.00 14.45           C  
ATOM    674  C   PHE A 118      11.436  18.908   7.588  1.00 13.78           C  
ATOM    675  O   PHE A 118      10.784  19.032   8.632  1.00 15.12           O  
ATOM    676  CB  PHE A 118      13.878  18.160   7.576  1.00 13.37           C  
ATOM    677  CG  PHE A 118      13.860  17.352   8.846  1.00 15.63           C  
ATOM    678  CD1 PHE A 118      12.883  16.389   9.061  1.00 15.28           C  
ATOM    679  CD2 PHE A 118      14.837  17.557   9.826  1.00 15.56           C  
ATOM    680  CE1 PHE A 118      12.891  15.614  10.224  1.00 15.71           C  
ATOM    681  CE2 PHE A 118      14.858  16.800  10.999  1.00 16.25           C  
ATOM    682  CZ  PHE A 118      13.881  15.831  11.202  1.00 16.39           C  
ATOM    683  N   LEU A 119      10.949  18.354   6.487  1.00 14.09           N  
ATOM    684  CA  LEU A 119       9.607  17.810   6.454  1.00 12.95           C  
ATOM    685  C   LEU A 119       9.681  16.319   6.745  1.00 13.68           C  
ATOM    686  O   LEU A 119      10.695  15.654   6.460  1.00 13.16           O  
ATOM    687  CB  LEU A 119       8.942  18.046   5.102  1.00 13.13           C  
ATOM    688  CG  LEU A 119       8.663  19.496   4.663  1.00 16.27           C  
ATOM    689  CD1 LEU A 119       7.675  19.485   3.508  1.00 17.29           C  
ATOM    690  CD2 LEU A 119       8.167  20.342   5.781  1.00 18.59           C  
ATOM    691  N   ILE A 120       8.586  15.802   7.290  1.00 12.12           N  
ATOM    692  CA  ILE A 120       8.459  14.377   7.573  1.00 12.38           C  
ATOM    693  C   ILE A 120       7.595  13.775   6.453  1.00 13.13           C  
ATOM    694  O   ILE A 120       6.470  14.233   6.194  1.00 12.41           O  
ATOM    695  CB  ILE A 120       7.841  14.091   8.967  1.00 12.65           C  
ATOM    696  CG1 ILE A 120       8.723  14.682  10.075  1.00 14.24           C  
ATOM    697  CG2 ILE A 120       7.642  12.565   9.161  1.00 10.02           C  
ATOM    698  CD1 ILE A 120       8.052  14.769  11.423  1.00 14.56           C  
ATOM    699  N   PHE A 121       8.118  12.733   5.803  1.00 12.78           N  
ATOM    700  CA  PHE A 121       7.438  12.060   4.685  1.00 12.37           C  
ATOM    701  C   PHE A 121       7.252  10.598   5.102  1.00 12.77           C  
ATOM    702  O   PHE A 121       8.232   9.851   5.190  1.00 11.66           O  
ATOM    703  CB  PHE A 121       8.296  12.221   3.418  1.00 11.76           C  
ATOM    704  CG  PHE A 121       8.033  11.237   2.278  1.00 12.96           C  
ATOM    705  CD1 PHE A 121       6.796  10.611   2.074  1.00 10.80           C  
ATOM    706  CD2 PHE A 121       9.047  11.004   1.347  1.00 12.54           C  
ATOM    707  CE1 PHE A 121       6.597   9.733   1.022  1.00 13.49           C  
ATOM    708  CE2 PHE A 121       8.844  10.148   0.244  1.00 12.63           C  
ATOM    709  CZ  PHE A 121       7.616   9.501   0.094  1.00 14.11           C  
ATOM    710  N   GLU A 122       6.010  10.204   5.366  1.00 11.64           N  
ATOM    711  CA  GLU A 122       5.687   8.777   5.570  1.00 11.75           C  
ATOM    712  C   GLU A 122       5.497   8.043   4.240  1.00 11.25           C  
ATOM    713  O   GLU A 122       4.580   8.339   3.460  1.00 11.82           O  
ATOM    714  CB  GLU A 122       4.525   8.574   6.559  1.00 12.10           C  
ATOM    715  CG  GLU A 122       3.892   7.169   6.614  1.00 13.30           C  
ATOM    716  CD  GLU A 122       4.868   6.012   6.907  1.00 17.69           C  
ATOM    717  OE1 GLU A 122       5.766   6.183   7.762  1.00 14.06           O  
ATOM    718  OE2 GLU A 122       4.671   4.906   6.329  1.00 14.93           O1-
ATOM    719  N   ASP A 123       6.391   7.094   3.981  1.00 11.32           N  
ATOM    720  CA  ASP A 123       6.431   6.379   2.710  1.00 11.91           C  
ATOM    721  C   ASP A 123       5.477   5.173   2.745  1.00 12.55           C  
ATOM    722  O   ASP A 123       5.890   3.991   2.701  1.00 12.16           O  
ATOM    723  CB  ASP A 123       7.868   5.932   2.440  1.00 12.42           C  
ATOM    724  CG  ASP A 123       8.057   5.342   1.038  1.00 10.44           C  
ATOM    725  OD1 ASP A 123       7.140   5.327   0.181  1.00 17.54           O  
ATOM    726  OD2 ASP A 123       9.172   4.854   0.786  1.00 15.00           O1-
ATOM    727  N   ARG A 124       4.194   5.491   2.805  1.00 11.49           N  
ATOM    728  CA  ARG A 124       3.162   4.487   3.051  1.00 11.49           C  
ATOM    729  C   ARG A 124       2.676   3.808   1.759  1.00 11.01           C  
ATOM    730  O   ARG A 124       2.090   2.702   1.811  1.00 10.49           O  
ATOM    731  CB  ARG A 124       2.040   5.099   3.904  1.00 10.98           C  
ATOM    732  CG  ARG A 124       0.780   4.255   4.109  1.00 13.46           C  
ATOM    733  CD  ARG A 124       1.045   2.938   4.805  1.00 11.36           C  
ATOM    734  NE  ARG A 124      -0.174   2.134   4.900  1.00 13.63           N  
ATOM    735  CZ  ARG A 124      -0.661   1.372   3.924  1.00 12.26           C  
ATOM    736  NH1 ARG A 124      -1.780   0.700   4.144  1.00 13.95           N1+
ATOM    737  NH2 ARG A 124      -0.060   1.274   2.735  1.00 12.19           N  
ATOM    738  N   LYS A 125       2.910   4.443   0.606  1.00 11.55           N  
ATOM    739  CA  LYS A 125       2.535   3.877  -0.684  1.00 11.49           C  
ATOM    740  C   LYS A 125       1.066   3.448  -0.618  1.00 12.28           C  
ATOM    741  O   LYS A 125       0.715   2.298  -0.864  1.00 11.45           O  
ATOM    742  CB  LYS A 125       3.423   2.678  -1.086  1.00 11.92           C  
ATOM    743  CG  LYS A 125       4.887   3.068  -1.229  1.00 12.11           C  
ATOM    744  CD  LYS A 125       5.704   1.931  -1.818  1.00  9.89           C  
ATOM    745  CE  LYS A 125       7.007   2.461  -2.448  1.00 11.81           C  
ATOM    746  NZ  LYS A 125       7.909   3.133  -1.445  1.00 12.26           N1+
ATOM    747  N   PHE A 126       0.197   4.400  -0.296  1.00 12.82           N  
ATOM    748  CA  PHE A 126      -1.236   4.103  -0.303  1.00 12.34           C  
ATOM    749  C   PHE A 126      -1.610   3.624  -1.713  1.00 12.14           C  
ATOM    750  O   PHE A 126      -1.168   4.143  -2.739  1.00 12.45           O  
ATOM    751  CB  PHE A 126      -2.073   5.338   0.118  1.00 10.89           C  
ATOM    752  CG  PHE A 126      -1.859   5.798   1.547  1.00 12.88           C  
ATOM    753  CD1 PHE A 126      -1.023   6.867   1.821  1.00  9.99           C  
ATOM    754  CD2 PHE A 126      -2.567   5.221   2.594  1.00  9.38           C  
ATOM    755  CE1 PHE A 126      -0.852   7.334   3.140  1.00 12.56           C  
ATOM    756  CE2 PHE A 126      -2.409   5.667   3.920  1.00 14.61           C  
ATOM    757  CZ  PHE A 126      -1.546   6.741   4.178  1.00 12.82           C  
ATOM    758  N   ALA A 127      -2.455   2.606  -1.749  1.00 11.93           N  
ATOM    759  CA  ALA A 127      -2.683   1.849  -2.964  1.00 11.81           C  
ATOM    760  C   ALA A 127      -3.994   1.070  -2.937  1.00 12.00           C  
ATOM    761  O   ALA A 127      -4.123   0.064  -3.615  1.00 14.04           O  
ATOM    762  CB  ALA A 127      -1.448   0.906  -3.270  1.00 10.92           C  
ATOM    763  N   ASP A 128      -4.974   1.563  -2.180  1.00 14.01           N  
ATOM    764  CA  ASP A 128      -6.287   0.922  -2.122  1.00 13.81           C  
ATOM    765  C   ASP A 128      -7.319   1.842  -2.784  1.00 14.55           C  
ATOM    766  O   ASP A 128      -6.976   2.902  -3.305  1.00 14.51           O  
ATOM    767  CB  ASP A 128      -6.682   0.671  -0.664  1.00 13.61           C  
ATOM    768  CG  ASP A 128      -7.410  -0.657  -0.475  1.00 13.84           C  
ATOM    769  OD1 ASP A 128      -8.393  -0.870  -1.219  1.00 13.97           O  
ATOM    770  OD2 ASP A 128      -7.008  -1.470   0.396  1.00 13.57           O1-
ATOM    771  N   ILE A 129      -8.592   1.456  -2.710  1.00 15.15           N  
ATOM    772  CA  ILE A 129      -9.666   2.308  -3.197  1.00 15.62           C  
ATOM    773  C   ILE A 129      -9.791   3.517  -2.270  1.00 14.62           C  
ATOM    774  O   ILE A 129      -9.393   3.450  -1.117  1.00 13.06           O  
ATOM    775  CB  ILE A 129     -11.010   1.526  -3.306  1.00 15.49           C  
ATOM    776  CG1 ILE A 129     -11.507   1.034  -1.931  1.00 16.89           C  
ATOM    777  CG2 ILE A 129     -10.889   0.429  -4.369  1.00 16.81           C  
ATOM    778  CD1 ILE A 129     -13.000   0.610  -1.909  1.00 17.71           C  
ATOM    779  N   GLY A 130     -10.362   4.615  -2.756  1.00 15.18           N  
ATOM    780  CA  GLY A 130     -10.485   5.815  -1.923  1.00 14.06           C  
ATOM    781  C   GLY A 130     -11.106   5.654  -0.554  1.00 14.51           C  
ATOM    782  O   GLY A 130     -10.616   6.210   0.421  1.00 13.58           O  
ATOM    783  N   ASN A 131     -12.200   4.905  -0.476  1.00 14.95           N  
ATOM    784  CA  ASN A 131     -12.852   4.668   0.809  1.00 15.38           C  
ATOM    785  C   ASN A 131     -11.919   4.073   1.879  1.00 15.01           C  
ATOM    786  O   ASN A 131     -11.991   4.407   3.062  1.00 15.57           O  
ATOM    787  CB  ASN A 131     -14.097   3.793   0.615  1.00 15.83           C  
ATOM    788  CG  ASN A 131     -15.041   3.879   1.801  1.00 17.37           C  
ATOM    789  ND2 ASN A 131     -15.176   2.788   2.546  1.00 21.32           N  
ATOM    790  OD1 ASN A 131     -15.588   4.944   2.085  1.00 22.26           O  
ATOM    791  N   THR A 132     -11.010   3.196   1.455  1.00 12.73           N  
ATOM    792  CA  THR A 132     -10.128   2.514   2.381  1.00 11.78           C  
ATOM    793  C   THR A 132      -8.943   3.402   2.766  1.00 12.12           C  
ATOM    794  O   THR A 132      -8.672   3.575   3.960  1.00 12.37           O  
ATOM    795  CB  THR A 132      -9.686   1.164   1.786  1.00 11.73           C  
ATOM    796  CG2 THR A 132      -8.563   0.500   2.631  1.00 12.37           C  
ATOM    797  OG1 THR A 132     -10.850   0.311   1.681  1.00 13.98           O  
ATOM    798  N   VAL A 133      -8.300   4.004   1.765  1.00 12.92           N  
ATOM    799  CA  VAL A 133      -7.095   4.813   2.012  1.00 13.46           C  
ATOM    800  C   VAL A 133      -7.359   5.982   2.957  1.00 13.90           C  
ATOM    801  O   VAL A 133      -6.478   6.323   3.747  1.00 13.85           O  
ATOM    802  CB  VAL A 133      -6.304   5.251   0.745  1.00 13.90           C  
ATOM    803  CG1 VAL A 133      -5.811   4.031  -0.057  1.00  9.85           C  
ATOM    804  CG2 VAL A 133      -7.130   6.194  -0.144  1.00 14.16           C  
ATOM    805  N  ALYS A 134      -8.557   6.565   2.944  0.50 14.16           N  
ATOM    806  N  BLYS A 134      -8.526   6.620   2.837  0.50 14.03           N  
ATOM    807  CA ALYS A 134      -8.825   7.634   3.910  0.50 14.56           C  
ATOM    808  CA BLYS A 134      -8.853   7.750   3.712  0.50 14.47           C  
ATOM    809  C  ALYS A 134      -8.783   7.143   5.368  0.50 14.48           C  
ATOM    810  C  BLYS A 134      -8.707   7.324   5.170  0.50 14.33           C  
ATOM    811  O  ALYS A 134      -8.263   7.833   6.239  0.50 14.19           O  
ATOM    812  O  BLYS A 134      -8.137   8.037   5.988  0.50 14.56           O  
ATOM    813  CB ALYS A 134     -10.093   8.427   3.553  0.50 14.71           C  
ATOM    814  CB BLYS A 134     -10.248   8.327   3.414  0.50 14.26           C  
ATOM    815  CG ALYS A 134     -11.374   7.889   4.122  0.50 15.31           C  
ATOM    816  CG BLYS A 134     -11.394   7.381   3.677  0.50 14.73           C  
ATOM    817  CD ALYS A 134     -12.543   8.833   3.839  0.50 15.29           C  
ATOM    818  CD BLYS A 134     -12.756   8.040   3.446  0.50 15.03           C  
ATOM    819  CE ALYS A 134     -13.275   8.435   2.570  0.50 14.58           C  
ATOM    820  CE BLYS A 134     -13.908   7.110   3.838  0.50 14.32           C  
ATOM    821  NZ ALYS A 134     -14.765   8.611   2.625  0.50 12.98           N1+
ATOM    822  NZ BLYS A 134     -13.800   6.606   5.240  0.50 17.93           N1+
ATOM    823  N  ALYS A 135      -9.263   5.926   5.619  0.50 14.29           N  
ATOM    824  N  BLYS A 135      -9.171   6.115   5.473  0.50 14.57           N  
ATOM    825  CA ALYS A 135      -9.171   5.308   6.936  0.50 14.30           C  
ATOM    826  CA BLYS A 135      -9.089   5.577   6.818  0.50 14.07           C  
ATOM    827  C  ALYS A 135      -7.724   4.957   7.315  0.50 13.93           C  
ATOM    828  C  BLYS A 135      -7.663   5.181   7.228  0.50 14.02           C  
ATOM    829  O  ALYS A 135      -7.315   5.088   8.472  0.50 14.03           O  
ATOM    830  O  BLYS A 135      -7.209   5.497   8.323  0.50 13.87           O  
ATOM    831  CB ALYS A 135     -10.046   4.046   7.004  0.50 14.47           C  
ATOM    832  CB BLYS A 135     -10.043   4.393   6.956  0.50 14.88           C  
ATOM    833  CG ALYS A 135     -11.541   4.316   7.209  0.50 15.93           C  
ATOM    834  CG BLYS A 135     -11.499   4.758   6.685  0.50 16.20           C  
ATOM    835  CD ALYS A 135     -12.391   3.041   7.094  0.50 15.39           C  
ATOM    836  CD BLYS A 135     -12.328   3.489   6.506  0.50 18.35           C  
ATOM    837  CE ALYS A 135     -12.749   2.668   5.647  0.50 15.39           C  
ATOM    838  CE BLYS A 135     -13.789   3.796   6.220  0.50 17.31           C  
ATOM    839  NZ ALYS A 135     -13.823   1.630   5.504  0.50 16.53           N1+
ATOM    840  NZ BLYS A 135     -14.628   2.974   7.134  0.50 21.43           N1+
ATOM    841  N   GLN A 136      -6.951   4.507   6.329  1.00 13.63           N  
ATOM    842  CA  GLN A 136      -5.565   4.106   6.579  1.00 13.70           C  
ATOM    843  C   GLN A 136      -4.688   5.322   6.854  1.00 14.39           C  
ATOM    844  O   GLN A 136      -3.696   5.232   7.567  1.00 14.52           O  
ATOM    845  CB  GLN A 136      -5.019   3.347   5.360  1.00 12.77           C  
ATOM    846  CG  GLN A 136      -5.748   2.010   5.161  1.00 10.34           C  
ATOM    847  CD  GLN A 136      -5.246   1.265   3.973  1.00 11.76           C  
ATOM    848  NE2 GLN A 136      -5.063  -0.047   4.133  1.00 13.76           N  
ATOM    849  OE1 GLN A 136      -4.982   1.860   2.925  1.00  9.24           O  
ATOM    850  N   TYR A 137      -5.088   6.457   6.290  1.00 13.55           N  
ATOM    851  CA  TYR A 137      -4.335   7.712   6.432  1.00 13.84           C  
ATOM    852  C   TYR A 137      -4.665   8.442   7.726  1.00 13.60           C  
ATOM    853  O   TYR A 137      -3.786   8.923   8.428  1.00 13.50           O  
ATOM    854  CB  TYR A 137      -4.626   8.588   5.210  1.00 12.86           C  
ATOM    855  CG  TYR A 137      -3.895   9.914   5.025  1.00 13.50           C  
ATOM    856  CD1 TYR A 137      -2.586  10.122   5.476  1.00 13.39           C  
ATOM    857  CD2 TYR A 137      -4.530  10.950   4.334  1.00 11.60           C  
ATOM    858  CE1 TYR A 137      -1.913  11.361   5.231  1.00 15.83           C  
ATOM    859  CE2 TYR A 137      -3.882  12.169   4.085  1.00 15.03           C  
ATOM    860  CZ  TYR A 137      -2.585  12.383   4.564  1.00 14.83           C  
ATOM    861  OH  TYR A 137      -1.998  13.614   4.296  1.00 14.85           O  
ATOM    862  N   GLU A 138      -5.953   8.553   8.018  1.00 14.07           N  
ATOM    863  CA  GLU A 138      -6.417   9.232   9.209  1.00 15.11           C  
ATOM    864  C   GLU A 138      -6.276   8.430  10.506  1.00 14.91           C  
ATOM    865  O   GLU A 138      -5.903   8.970  11.553  1.00 15.53           O  
ATOM    866  CB  GLU A 138      -7.883   9.610   9.020  1.00 15.29           C  
ATOM    867  CG  GLU A 138      -8.383  10.543  10.108  1.00 18.88           C  
ATOM    868  CD  GLU A 138      -9.763  11.078   9.766  1.00 23.69           C  
ATOM    869  OE1 GLU A 138     -10.623  10.281   9.323  1.00 25.72           O  
ATOM    870  OE2 GLU A 138      -9.975  12.291   9.929  1.00 25.28           O1-
ATOM    871  N   GLY A 139      -6.610   7.143  10.430  1.00 15.77           N  
ATOM    872  CA  GLY A 139      -6.917   6.358  11.621  1.00 15.33           C  
ATOM    873  C   GLY A 139      -5.936   5.247  11.925  1.00 15.62           C  
ATOM    874  O   GLY A 139      -4.732   5.378  11.712  1.00 15.24           O  
ATOM    875  N   GLY A 140      -6.468   4.161  12.476  1.00 16.29           N  
ATOM    876  CA  GLY A 140      -5.653   3.047  12.977  1.00 15.92           C  
ATOM    877  C   GLY A 140      -4.718   3.462  14.096  1.00 16.21           C  
ATOM    878  O   GLY A 140      -4.909   4.496  14.751  1.00 16.40           O  
ATOM    879  N  AILE A 141      -3.687   2.658  14.322  0.50 15.84           N  
ATOM    880  N  BILE A 141      -3.678   2.675  14.324  0.50 15.90           N  
ATOM    881  CA AILE A 141      -2.731   2.964  15.386  0.50 15.37           C  
ATOM    882  CA BILE A 141      -2.769   3.013  15.415  0.50 15.46           C  
ATOM    883  C  AILE A 141      -1.833   4.142  14.980  0.50 14.80           C  
ATOM    884  C  BILE A 141      -1.752   4.092  15.002  0.50 14.93           C  
ATOM    885  O  AILE A 141      -1.512   5.001  15.800  0.50 15.30           O  
ATOM    886  O  BILE A 141      -1.260   4.836  15.849  0.50 15.44           O  
ATOM    887  CB AILE A 141      -1.884   1.713  15.773  0.50 15.37           C  
ATOM    888  CB BILE A 141      -2.072   1.763  16.016  0.50 15.52           C  
ATOM    889  CG1AILE A 141      -2.700   0.715  16.620  0.50 15.65           C  
ATOM    890  CG2AILE A 141      -0.559   2.111  16.441  0.50 14.11           C  
ATOM    891  CG1BILE A 141      -1.424   0.925  14.909  0.50 15.36           C  
ATOM    892  CG2BILE A 141      -3.072   0.899  16.817  0.50 14.90           C  
ATOM    893  CD1AILE A 141      -3.080   1.200  18.003  0.50 14.49           C  
ATOM    894  CD1BILE A 141      -0.218   0.135  15.386  0.50 19.69           C  
ATOM    895  N   PHE A 142      -1.444   4.176  13.708  1.00 15.00           N  
ATOM    896  CA  PHE A 142      -0.431   5.120  13.225  1.00 14.57           C  
ATOM    897  C   PHE A 142      -0.852   6.597  13.169  1.00 14.46           C  
ATOM    898  O   PHE A 142      -0.016   7.484  13.365  1.00 14.72           O  
ATOM    899  CB  PHE A 142       0.139   4.685  11.876  1.00 14.69           C  
ATOM    900  CG  PHE A 142       0.873   3.354  11.911  1.00 15.40           C  
ATOM    901  CD1 PHE A 142       1.753   3.036  12.927  1.00 15.51           C  
ATOM    902  CD2 PHE A 142       0.715   2.453  10.855  1.00 18.86           C  
ATOM    903  CE1 PHE A 142       2.435   1.796  12.940  1.00 16.91           C  
ATOM    904  CE2 PHE A 142       1.418   1.230  10.837  1.00 19.64           C  
ATOM    905  CZ  PHE A 142       2.275   0.913  11.898  1.00 18.57           C  
ATOM    906  N   LYS A 143      -2.136   6.845  12.968  1.00 14.26           N  
ATOM    907  CA  LYS A 143      -2.646   8.191  12.691  1.00 14.62           C  
ATOM    908  C   LYS A 143      -1.666   9.005  11.840  1.00 13.83           C  
ATOM    909  O   LYS A 143      -1.211  10.057  12.278  1.00 13.00           O  
ATOM    910  CB  LYS A 143      -2.979   8.938  13.991  1.00 15.06           C  
ATOM    911  CG  LYS A 143      -4.108   8.288  14.842  1.00 18.07           C  
ATOM    912  CD  LYS A 143      -4.324   9.088  16.100  1.00 23.69           C  
ATOM    913  CE  LYS A 143      -5.523   8.600  16.906  1.00 29.26           C  
ATOM    914  NZ  LYS A 143      -6.709   9.479  16.668  1.00 31.66           N1+
ATOM    915  N   ILE A 144      -1.388   8.547  10.613  1.00 12.27           N  
ATOM    916  CA  ILE A 144      -0.303   9.084   9.792  1.00 11.61           C  
ATOM    917  C   ILE A 144      -0.523  10.570   9.525  1.00 12.11           C  
ATOM    918  O   ILE A 144       0.419  11.354   9.640  1.00 11.59           O  
ATOM    919  CB  ILE A 144      -0.147   8.296   8.451  1.00 11.10           C  
ATOM    920  CG1 ILE A 144       0.356   6.873   8.749  1.00 12.47           C  
ATOM    921  CG2 ILE A 144       0.772   9.022   7.431  1.00 12.19           C  
ATOM    922  CD1 ILE A 144       0.092   5.927   7.668  1.00 13.15           C  
ATOM    923  N   ALA A 145      -1.771  10.939   9.230  1.00 11.13           N  
ATOM    924  CA  ALA A 145      -2.075  12.315   8.827  1.00 13.11           C  
ATOM    925  C   ALA A 145      -1.750  13.338   9.926  1.00 13.52           C  
ATOM    926  O   ALA A 145      -1.465  14.508   9.633  1.00 15.18           O  
ATOM    927  CB  ALA A 145      -3.547  12.424   8.393  1.00 12.17           C  
ATOM    928  N   SER A 146      -1.784  12.892  11.181  1.00 13.44           N  
ATOM    929  CA  SER A 146      -1.522  13.749  12.336  1.00 13.62           C  
ATOM    930  C   SER A 146      -0.073  14.219  12.461  1.00 13.90           C  
ATOM    931  O   SER A 146       0.182  15.245  13.078  1.00 12.78           O  
ATOM    932  CB  SER A 146      -1.980  13.080  13.641  1.00 13.41           C  
ATOM    933  OG  SER A 146      -1.107  12.025  14.038  1.00 12.79           O  
ATOM    934  N   TRP A 147       0.870  13.473  11.886  1.00 14.42           N  
ATOM    935  CA  TRP A 147       2.298  13.834  11.966  1.00 15.41           C  
ATOM    936  C   TRP A 147       3.089  13.913  10.634  1.00 14.80           C  
ATOM    937  O   TRP A 147       4.194  14.472  10.599  1.00 15.17           O  
ATOM    938  CB  TRP A 147       3.017  12.909  12.949  1.00 14.94           C  
ATOM    939  CG  TRP A 147       2.792  11.469  12.647  1.00 16.73           C  
ATOM    940  CD1 TRP A 147       1.865  10.649  13.207  1.00 16.61           C  
ATOM    941  CD2 TRP A 147       3.520  10.678  11.692  1.00 16.83           C  
ATOM    942  CE2 TRP A 147       2.983   9.374  11.737  1.00 16.02           C  
ATOM    943  CE3 TRP A 147       4.572  10.950  10.804  1.00 18.16           C  
ATOM    944  NE1 TRP A 147       1.968   9.386  12.659  1.00 16.22           N  
ATOM    945  CZ2 TRP A 147       3.442   8.344  10.908  1.00 15.39           C  
ATOM    946  CZ3 TRP A 147       5.047   9.918   9.987  1.00 16.78           C  
ATOM    947  CH2 TRP A 147       4.485   8.627  10.059  1.00 15.22           C  
ATOM    948  N   ALA A 148       2.548  13.338   9.564  1.00 15.25           N  
ATOM    949  CA  ALA A 148       3.233  13.319   8.271  1.00 15.23           C  
ATOM    950  C   ALA A 148       2.889  14.553   7.417  1.00 14.95           C  
ATOM    951  O   ALA A 148       1.741  14.734   7.000  1.00 15.27           O  
ATOM    952  CB  ALA A 148       2.936  12.009   7.511  1.00 15.34           C  
ATOM    953  N   ASP A 149       3.889  15.398   7.164  1.00 14.20           N  
ATOM    954  CA  ASP A 149       3.760  16.498   6.192  1.00 13.49           C  
ATOM    955  C   ASP A 149       3.382  15.938   4.834  1.00 12.50           C  
ATOM    956  O   ASP A 149       2.478  16.444   4.168  1.00 12.45           O  
ATOM    957  CB  ASP A 149       5.077  17.269   6.058  1.00 13.59           C  
ATOM    958  CG  ASP A 149       5.483  17.930   7.356  1.00 15.34           C  
ATOM    959  OD1 ASP A 149       4.818  18.900   7.761  1.00 17.14           O  
ATOM    960  OD2 ASP A 149       6.467  17.478   7.941  1.00 14.45           O1-
ATOM    961  N   LEU A 150       4.059  14.864   4.435  1.00 11.99           N  
ATOM    962  CA  LEU A 150       3.904  14.302   3.095  1.00 12.10           C  
ATOM    963  C   LEU A 150       3.643  12.810   3.209  1.00 12.49           C  
ATOM    964  O   LEU A 150       4.191  12.150   4.107  1.00 12.75           O  
ATOM    965  CB  LEU A 150       5.203  14.459   2.298  1.00 13.92           C  
ATOM    966  CG  LEU A 150       5.561  15.884   1.847  1.00 14.33           C  
ATOM    967  CD1 LEU A 150       6.950  15.942   1.212  1.00 13.03           C  
ATOM    968  CD2 LEU A 150       4.522  16.434   0.888  1.00 16.00           C  
ATOM    969  N   VAL A 151       2.838  12.283   2.293  1.00 11.80           N  
ATOM    970  CA  VAL A 151       2.719  10.827   2.159  1.00 12.41           C  
ATOM    971  C   VAL A 151       2.772  10.573   0.656  1.00 12.85           C  
ATOM    972  O   VAL A 151       2.734  11.531  -0.128  1.00 12.57           O  
ATOM    973  CB  VAL A 151       1.388  10.251   2.707  1.00 11.81           C  
ATOM    974  CG1 VAL A 151       1.339  10.316   4.233  1.00 11.89           C  
ATOM    975  CG2 VAL A 151       0.165  10.948   2.029  1.00 14.56           C  
ATOM    976  N   ASN A 152       2.835   9.302   0.245  1.00 12.11           N  
ATOM    977  CA  ASN A 152       2.805   8.986  -1.183  1.00 12.38           C  
ATOM    978  C   ASN A 152       1.758   7.927  -1.549  1.00 12.17           C  
ATOM    979  O   ASN A 152       1.288   7.206  -0.671  1.00 12.40           O  
ATOM    980  CB  ASN A 152       4.200   8.633  -1.725  1.00 11.79           C  
ATOM    981  CG  ASN A 152       4.803   7.404  -1.063  1.00 15.10           C  
ATOM    982  ND2 ASN A 152       5.931   6.950  -1.592  1.00 15.12           N  
ATOM    983  OD1 ASN A 152       4.286   6.893  -0.079  1.00 16.19           O  
ATOM    984  N   ALA A 153       1.459   7.803  -2.841  1.00 13.32           N  
ATOM    985  CA  ALA A 153       0.435   6.874  -3.340  1.00 13.39           C  
ATOM    986  C   ALA A 153       0.814   6.312  -4.693  1.00 13.09           C  
ATOM    987  O   ALA A 153       1.438   6.978  -5.511  1.00 13.74           O  
ATOM    988  CB  ALA A 153      -0.930   7.575  -3.451  1.00 12.86           C  
ATOM    989  N   HIS A 154       0.413   5.069  -4.906  1.00 12.96           N  
ATOM    990  CA  HIS A 154       0.459   4.443  -6.198  1.00 13.39           C  
ATOM    991  C   HIS A 154      -0.782   4.867  -6.967  1.00 14.58           C  
ATOM    992  O   HIS A 154      -1.843   5.040  -6.366  1.00 14.69           O  
ATOM    993  CB  HIS A 154       0.464   2.932  -6.068  1.00 14.59           C  
ATOM    994  CG  HIS A 154       1.815   2.342  -5.754  1.00 14.00           C  
ATOM    995  CD2 HIS A 154       2.223   1.545  -4.734  1.00 12.40           C  
ATOM    996  ND1 HIS A 154       2.911   2.498  -6.577  1.00 12.22           N  
ATOM    997  CE1 HIS A 154       3.931   1.818  -6.090  1.00 13.86           C  
ATOM    998  NE2 HIS A 154       3.538   1.220  -4.980  1.00 11.55           N  
ATOM    999  N   VAL A 155      -0.653   4.947  -8.289  1.00 14.79           N  
ATOM   1000  CA  VAL A 155      -1.747   5.443  -9.138  1.00 14.35           C  
ATOM   1001  C   VAL A 155      -2.586   4.322  -9.784  1.00 15.01           C  
ATOM   1002  O   VAL A 155      -3.635   4.596 -10.380  1.00 14.83           O  
ATOM   1003  CB  VAL A 155      -1.275   6.461 -10.217  1.00 14.83           C  
ATOM   1004  CG1 VAL A 155      -0.597   7.657  -9.596  1.00 15.22           C  
ATOM   1005  CG2 VAL A 155      -0.361   5.801 -11.313  1.00 13.23           C  
ATOM   1006  N   VAL A 156      -2.117   3.077  -9.660  1.00 15.47           N  
ATOM   1007  CA  VAL A 156      -2.855   1.891 -10.100  1.00 15.67           C  
ATOM   1008  C   VAL A 156      -4.370   1.866  -9.778  1.00 15.70           C  
ATOM   1009  O   VAL A 156      -5.135   1.440 -10.657  1.00 16.10           O  
ATOM   1010  CB  VAL A 156      -2.126   0.553  -9.735  1.00 15.58           C  
ATOM   1011  CG1 VAL A 156      -2.000   0.324  -8.222  1.00 15.89           C  
ATOM   1012  CG2 VAL A 156      -2.833  -0.635 -10.359  1.00 16.57           C  
ATOM   1013  N   PRO A 157      -4.816   2.331  -8.579  1.00 14.82           N  
ATOM   1014  CA  PRO A 157      -6.270   2.249  -8.342  1.00 14.80           C  
ATOM   1015  C   PRO A 157      -7.128   3.227  -9.144  1.00 15.93           C  
ATOM   1016  O   PRO A 157      -8.348   3.098  -9.098  1.00 16.28           O  
ATOM   1017  CB  PRO A 157      -6.421   2.574  -6.850  1.00 15.04           C  
ATOM   1018  CG  PRO A 157      -5.039   2.433  -6.268  1.00 14.52           C  
ATOM   1019  CD  PRO A 157      -4.158   2.903  -7.386  1.00 13.54           C  
ATOM   1020  N   GLY A 158      -6.518   4.161  -9.873  1.00 16.96           N  
ATOM   1021  CA  GLY A 158      -7.250   5.320 -10.390  1.00 17.65           C  
ATOM   1022  C   GLY A 158      -7.268   6.463  -9.400  1.00 17.43           C  
ATOM   1023  O   GLY A 158      -6.843   6.301  -8.251  1.00 18.08           O  
ATOM   1024  N   SER A 159      -7.851   7.593  -9.806  1.00 16.92           N  
ATOM   1025  CA  SER A 159      -7.740   8.854  -9.072  1.00 16.34           C  
ATOM   1026  C   SER A 159      -8.501   8.846  -7.738  1.00 16.38           C  
ATOM   1027  O   SER A 159      -8.327   9.725  -6.883  1.00 17.20           O  
ATOM   1028  CB  SER A 159      -8.191  10.036  -9.959  1.00 16.01           C  
ATOM   1029  OG  SER A 159      -9.552   9.838 -10.336  1.00 15.10           O  
ATOM   1030  N   GLY A 160      -9.344   7.834  -7.560  1.00 16.57           N  
ATOM   1031  CA  GLY A 160      -9.983   7.578  -6.280  1.00 16.01           C  
ATOM   1032  C   GLY A 160      -9.010   7.511  -5.109  1.00 14.80           C  
ATOM   1033  O   GLY A 160      -9.356   7.939  -4.021  1.00 13.70           O  
ATOM   1034  N   VAL A 161      -7.797   6.992  -5.318  1.00 14.54           N  
ATOM   1035  CA  VAL A 161      -6.828   6.882  -4.219  1.00 14.30           C  
ATOM   1036  C   VAL A 161      -6.445   8.298  -3.780  1.00 14.65           C  
ATOM   1037  O   VAL A 161      -6.356   8.553  -2.583  1.00 14.88           O  
ATOM   1038  CB  VAL A 161      -5.558   6.061  -4.606  1.00 14.57           C  
ATOM   1039  CG1 VAL A 161      -4.693   6.795  -5.648  1.00 15.73           C  
ATOM   1040  CG2 VAL A 161      -4.763   5.676  -3.339  1.00 14.31           C  
ATOM   1041  N   VAL A 162      -6.269   9.204  -4.747  1.00 14.92           N  
ATOM   1042  CA  VAL A 162      -6.015  10.625  -4.448  1.00 15.43           C  
ATOM   1043  C   VAL A 162      -7.208  11.330  -3.789  1.00 15.06           C  
ATOM   1044  O   VAL A 162      -7.031  12.001  -2.771  1.00 15.98           O  
ATOM   1045  CB  VAL A 162      -5.553  11.414  -5.699  1.00 15.49           C  
ATOM   1046  CG1 VAL A 162      -5.356  12.888  -5.352  1.00 15.03           C  
ATOM   1047  CG2 VAL A 162      -4.250  10.807  -6.271  1.00 15.34           C  
ATOM   1048  N   LYS A 163      -8.405  11.155  -4.355  1.00 15.68           N  
ATOM   1049  CA  LYS A 163      -9.640  11.708  -3.784  1.00 16.55           C  
ATOM   1050  C   LYS A 163      -9.846  11.263  -2.342  1.00 16.48           C  
ATOM   1051  O   LYS A 163     -10.228  12.060  -1.493  1.00 17.76           O  
ATOM   1052  CB  LYS A 163     -10.869  11.290  -4.579  1.00 17.24           C  
ATOM   1053  CG  LYS A 163     -10.925  11.864  -5.981  1.00 19.42           C  
ATOM   1054  CD  LYS A 163     -12.002  11.132  -6.780  1.00 25.55           C  
ATOM   1055  CE  LYS A 163     -12.040  11.638  -8.193  1.00 29.28           C  
ATOM   1056  NZ  LYS A 163     -11.590  13.061  -8.184  1.00 32.68           N1+
ATOM   1057  N   GLY A 164      -9.605   9.981  -2.072  1.00 16.26           N  
ATOM   1058  CA  GLY A 164      -9.693   9.471  -0.704  1.00 15.11           C  
ATOM   1059  C   GLY A 164      -8.718  10.148   0.251  1.00 15.32           C  
ATOM   1060  O   GLY A 164      -9.103  10.586   1.347  1.00 15.31           O  
ATOM   1061  N   LEU A 165      -7.443  10.209  -0.130  1.00 15.18           N  
ATOM   1062  CA  LEU A 165      -6.422  10.744   0.773  1.00 14.13           C  
ATOM   1063  C   LEU A 165      -6.689  12.224   1.028  1.00 15.86           C  
ATOM   1064  O   LEU A 165      -6.502  12.732   2.132  1.00 14.99           O  
ATOM   1065  CB  LEU A 165      -5.010  10.604   0.207  1.00 14.25           C  
ATOM   1066  CG  LEU A 165      -4.533   9.137   0.134  1.00 13.01           C  
ATOM   1067  CD1 LEU A 165      -3.194   9.003  -0.570  1.00 14.66           C  
ATOM   1068  CD2 LEU A 165      -4.485   8.550   1.546  1.00 12.36           C  
ATOM   1069  N   GLN A 166      -7.114  12.916  -0.018  1.00 16.67           N  
ATOM   1070  CA  GLN A 166      -7.256  14.366   0.094  1.00 18.87           C  
ATOM   1071  C   GLN A 166      -8.423  14.811   0.981  1.00 18.78           C  
ATOM   1072  O   GLN A 166      -8.375  15.903   1.545  1.00 18.57           O  
ATOM   1073  CB  GLN A 166      -7.281  15.028  -1.276  1.00 19.80           C  
ATOM   1074  CG  GLN A 166      -8.578  14.934  -2.025  1.00 22.79           C  
ATOM   1075  CD  GLN A 166      -8.535  15.702  -3.339  1.00 27.71           C  
ATOM   1076  NE2 GLN A 166      -9.656  15.696  -4.050  1.00 27.69           N  
ATOM   1077  OE1 GLN A 166      -7.517  16.298  -3.705  1.00 28.19           O  
ATOM   1078  N   GLU A 167      -9.437  13.962   1.134  1.00 18.91           N  
ATOM   1079  CA  GLU A 167     -10.545  14.218   2.063  1.00 20.03           C  
ATOM   1080  C   GLU A 167     -10.010  14.423   3.477  1.00 18.93           C  
ATOM   1081  O   GLU A 167     -10.557  15.210   4.247  1.00 18.65           O  
ATOM   1082  CB  GLU A 167     -11.502  13.021   2.119  1.00 21.27           C  
ATOM   1083  CG  GLU A 167     -12.527  12.967   1.012  1.00 26.68           C  
ATOM   1084  CD  GLU A 167     -13.692  12.044   1.343  1.00 31.38           C  
ATOM   1085  OE1 GLU A 167     -13.841  11.583   2.509  1.00 31.45           O  
ATOM   1086  OE2 GLU A 167     -14.469  11.785   0.403  1.00 35.03           O1-
ATOM   1087  N   VAL A 168      -8.932  13.704   3.799  1.00 16.72           N  
ATOM   1088  CA  VAL A 168      -8.260  13.823   5.090  1.00 15.89           C  
ATOM   1089  C   VAL A 168      -7.135  14.858   5.031  1.00 16.20           C  
ATOM   1090  O   VAL A 168      -6.956  15.651   5.953  1.00 14.78           O  
ATOM   1091  CB  VAL A 168      -7.654  12.452   5.476  1.00 15.44           C  
ATOM   1092  CG1 VAL A 168      -6.779  12.550   6.738  1.00 14.09           C  
ATOM   1093  CG2 VAL A 168      -8.769  11.418   5.660  1.00 15.01           C  
ATOM   1094  N   GLY A 169      -6.368  14.824   3.939  1.00 16.76           N  
ATOM   1095  CA  GLY A 169      -5.146  15.606   3.812  1.00 17.08           C  
ATOM   1096  C   GLY A 169      -5.341  17.095   3.638  1.00 18.34           C  
ATOM   1097  O   GLY A 169      -4.625  17.893   4.261  1.00 18.73           O  
ATOM   1098  N   LEU A 170      -6.285  17.476   2.779  1.00 18.38           N  
ATOM   1099  CA  LEU A 170      -6.553  18.908   2.546  1.00 19.10           C  
ATOM   1100  C   LEU A 170      -6.889  19.697   3.813  1.00 18.91           C  
ATOM   1101  O   LEU A 170      -6.259  20.730   4.053  1.00 18.26           O  
ATOM   1102  CB  LEU A 170      -7.627  19.113   1.478  1.00 19.51           C  
ATOM   1103  CG  LEU A 170      -7.074  18.983   0.071  1.00 22.81           C  
ATOM   1104  CD1 LEU A 170      -8.255  18.699  -0.829  1.00 24.20           C  
ATOM   1105  CD2 LEU A 170      -6.409  20.330  -0.284  1.00 23.89           C  
ATOM   1106  N   PRO A 171      -7.874  19.232   4.624  1.00 19.13           N  
ATOM   1107  CA  PRO A 171      -8.183  19.959   5.850  1.00 19.17           C  
ATOM   1108  C   PRO A 171      -6.981  20.083   6.802  1.00 19.14           C  
ATOM   1109  O   PRO A 171      -6.926  20.988   7.628  1.00 18.10           O  
ATOM   1110  CB  PRO A 171      -9.277  19.098   6.496  1.00 19.25           C  
ATOM   1111  CG  PRO A 171      -9.917  18.381   5.327  1.00 19.98           C  
ATOM   1112  CD  PRO A 171      -8.760  18.065   4.446  1.00 18.65           C  
ATOM   1113  N   LEU A 172      -6.039  19.153   6.702  1.00 17.87           N  
ATOM   1114  CA  LEU A 172      -4.858  19.185   7.551  1.00 17.98           C  
ATOM   1115  C   LEU A 172      -3.632  19.850   6.885  1.00 17.50           C  
ATOM   1116  O   LEU A 172      -2.522  19.772   7.437  1.00 18.49           O  
ATOM   1117  CB  LEU A 172      -4.524  17.751   7.996  1.00 16.61           C  
ATOM   1118  CG  LEU A 172      -5.456  17.081   9.021  1.00 19.34           C  
ATOM   1119  CD1 LEU A 172      -5.064  15.616   9.257  1.00 19.52           C  
ATOM   1120  CD2 LEU A 172      -5.419  17.858  10.315  1.00 16.55           C  
ATOM   1121  N  AHIS A 173      -3.844  20.493   5.735  0.50 16.93           N  
ATOM   1122  N  BHIS A 173      -3.811  20.441   5.701  0.50 16.96           N  
ATOM   1123  CA AHIS A 173      -2.773  21.162   4.987  0.50 16.12           C  
ATOM   1124  CA BHIS A 173      -2.744  21.212   5.042  0.50 16.15           C  
ATOM   1125  C  AHIS A 173      -1.580  20.216   4.847  0.50 15.06           C  
ATOM   1126  C  BHIS A 173      -1.597  20.334   4.517  0.50 15.48           C  
ATOM   1127  O  AHIS A 173      -0.457  20.519   5.263  0.50 14.13           O  
ATOM   1128  O  BHIS A 173      -0.491  20.838   4.299  0.50 15.24           O  
ATOM   1129  CB AHIS A 173      -2.359  22.476   5.669  0.50 17.24           C  
ATOM   1130  CB BHIS A 173      -2.189  22.250   6.036  0.50 16.97           C  
ATOM   1131  CG AHIS A 173      -3.433  23.520   5.686  0.50 17.96           C  
ATOM   1132  CG BHIS A 173      -1.499  23.419   5.397  0.50 16.37           C  
ATOM   1133  CD2AHIS A 173      -3.437  24.800   5.243  0.50 17.37           C  
ATOM   1134  ND1AHIS A 173      -4.684  23.296   6.216  0.50 19.99           N  
ATOM   1135  CD2BHIS A 173      -1.968  24.630   5.011  0.50 15.62           C  
ATOM   1136  ND1BHIS A 173      -0.146  23.428   5.128  0.50 19.28           N  
ATOM   1137  CE1AHIS A 173      -5.420  24.385   6.081  0.50 17.70           C  
ATOM   1138  NE2AHIS A 173      -4.687  25.310   5.491  0.50 18.12           N  
ATOM   1139  CE1BHIS A 173       0.186  24.589   4.589  0.50 16.91           C  
ATOM   1140  NE2BHIS A 173      -0.901  25.336   4.507  0.50 16.32           N  
ATOM   1141  N   ARG A 174      -1.866  19.047   4.288  1.00 14.41           N  
ATOM   1142  CA  ARG A 174      -0.846  18.068   3.898  1.00 13.59           C  
ATOM   1143  C   ARG A 174      -0.636  17.993   2.393  1.00 13.99           C  
ATOM   1144  O   ARG A 174      -1.392  18.576   1.612  1.00 14.20           O  
ATOM   1145  CB  ARG A 174      -1.200  16.675   4.451  1.00 13.72           C  
ATOM   1146  CG  ARG A 174      -1.589  16.664   5.895  1.00 13.33           C  
ATOM   1147  CD  ARG A 174      -0.421  17.206   6.736  1.00 16.65           C  
ATOM   1148  NE  ARG A 174      -0.454  16.731   8.113  1.00 15.26           N  
ATOM   1149  CZ  ARG A 174       0.350  17.153   9.094  1.00 14.75           C  
ATOM   1150  NH1 ARG A 174       0.250  16.644  10.316  1.00 16.39           N1+
ATOM   1151  NH2 ARG A 174       1.266  18.085   8.888  1.00 16.86           N  
ATOM   1152  N   GLY A 175       0.417  17.290   1.974  1.00 14.26           N  
ATOM   1153  CA  GLY A 175       0.655  17.075   0.555  1.00 13.26           C  
ATOM   1154  C   GLY A 175       0.869  15.602   0.268  1.00 13.73           C  
ATOM   1155  O   GLY A 175       1.179  14.828   1.178  1.00 12.43           O  
ATOM   1156  N   CYS A 176       0.751  15.243  -1.003  1.00 15.10           N  
ATOM   1157  CA  CYS A 176       0.881  13.868  -1.473  1.00 15.65           C  
ATOM   1158  C   CYS A 176       1.849  13.819  -2.655  1.00 15.67           C  
ATOM   1159  O   CYS A 176       1.866  14.735  -3.502  1.00 16.75           O  
ATOM   1160  CB  CYS A 176      -0.507  13.372  -1.899  1.00 14.99           C  
ATOM   1161  SG  CYS A 176      -0.580  11.642  -2.273  1.00 18.24           S  
ATOM   1162  N   LEU A 177       2.684  12.785  -2.704  1.00 15.22           N  
ATOM   1163  CA  LEU A 177       3.508  12.520  -3.880  1.00 14.44           C  
ATOM   1164  C   LEU A 177       2.959  11.287  -4.581  1.00 14.50           C  
ATOM   1165  O   LEU A 177       2.627  10.302  -3.910  1.00 13.97           O  
ATOM   1166  CB  LEU A 177       4.974  12.261  -3.487  1.00 14.36           C  
ATOM   1167  CG  LEU A 177       5.633  13.382  -2.676  1.00 15.69           C  
ATOM   1168  CD1 LEU A 177       6.808  12.892  -1.804  1.00 19.03           C  
ATOM   1169  CD2 LEU A 177       6.038  14.521  -3.610  1.00 17.29           C  
ATOM   1170  N   LEU A 178       2.874  11.327  -5.907  1.00 14.14           N  
ATOM   1171  CA  LEU A 178       2.404  10.169  -6.685  1.00 13.25           C  
ATOM   1172  C   LEU A 178       3.569   9.352  -7.227  1.00 13.82           C  
ATOM   1173  O   LEU A 178       4.504   9.933  -7.773  1.00 14.10           O  
ATOM   1174  CB  LEU A 178       1.497  10.597  -7.841  1.00 13.14           C  
ATOM   1175  CG  LEU A 178       0.173  11.277  -7.441  1.00 12.58           C  
ATOM   1176  CD1 LEU A 178      -0.704  11.529  -8.665  1.00 16.62           C  
ATOM   1177  CD2 LEU A 178      -0.567  10.491  -6.367  1.00 14.60           C  
ATOM   1178  N   ILE A 179       3.501   8.028  -7.118  1.00 12.54           N  
ATOM   1179  CA  ILE A 179       4.615   7.190  -7.600  1.00 14.37           C  
ATOM   1180  C   ILE A 179       4.510   7.006  -9.128  1.00 14.04           C  
ATOM   1181  O   ILE A 179       3.691   6.231  -9.633  1.00 14.77           O  
ATOM   1182  CB  ILE A 179       4.754   5.864  -6.781  1.00 12.95           C  
ATOM   1183  CG1 ILE A 179       4.997   6.161  -5.283  1.00 14.71           C  
ATOM   1184  CG2 ILE A 179       5.861   4.944  -7.398  1.00 14.46           C  
ATOM   1185  CD1 ILE A 179       4.533   5.051  -4.299  1.00 12.61           C  
ATOM   1186  N   ALA A 180       5.313   7.757  -9.884  1.00 14.96           N  
ATOM   1187  CA  ALA A 180       5.224   7.732 -11.351  1.00 15.04           C  
ATOM   1188  C   ALA A 180       6.120   6.692 -12.009  1.00 15.91           C  
ATOM   1189  O   ALA A 180       5.842   6.230 -13.126  1.00 16.62           O  
ATOM   1190  CB  ALA A 180       5.526   9.125 -11.947  1.00 15.48           C  
ATOM   1191  N   GLU A 181       7.226   6.386 -11.338  1.00 16.62           N  
ATOM   1192  CA  GLU A 181       8.197   5.404 -11.802  1.00 17.66           C  
ATOM   1193  C   GLU A 181       8.736   4.739 -10.546  1.00 17.14           C  
ATOM   1194  O   GLU A 181       8.649   5.316  -9.454  1.00 17.94           O  
ATOM   1195  CB  GLU A 181       9.353   6.076 -12.566  1.00 16.81           C  
ATOM   1196  CG  GLU A 181       8.936   6.870 -13.804  1.00 18.35           C  
ATOM   1197  CD  GLU A 181      10.106   7.535 -14.525  1.00 19.98           C  
ATOM   1198  OE1 GLU A 181      11.079   7.971 -13.872  1.00 22.26           O  
ATOM   1199  OE2 GLU A 181      10.038   7.618 -15.762  1.00 21.10           O1-
ATOM   1200  N   MET A 182       9.294   3.536 -10.705  1.00 17.38           N  
ATOM   1201  CA  MET A 182       9.976   2.846  -9.629  1.00 18.02           C  
ATOM   1202  C   MET A 182      11.367   2.400 -10.036  1.00 17.50           C  
ATOM   1203  O   MET A 182      11.633   2.151 -11.210  1.00 17.09           O  
ATOM   1204  CB  MET A 182       9.182   1.634  -9.129  1.00 16.87           C  
ATOM   1205  CG  MET A 182       7.890   2.038  -8.435  1.00 18.04           C  
ATOM   1206  SD  MET A 182       7.109   0.677  -7.590  1.00 21.21           S  
ATOM   1207  CE  MET A 182       8.079   0.656  -6.083  1.00 19.46           C  
ATOM   1208  N   SER A 183      12.227   2.243  -9.039  1.00 18.18           N  
ATOM   1209  CA  SER A 183      13.662   2.055  -9.280  1.00 19.04           C  
ATOM   1210  C   SER A 183      14.008   0.579  -9.470  1.00 18.97           C  
ATOM   1211  O   SER A 183      15.126   0.211  -9.884  1.00 18.36           O  
ATOM   1212  CB  SER A 183      14.435   2.590  -8.077  1.00 19.70           C  
ATOM   1213  OG  SER A 183      14.044   1.863  -6.922  1.00 21.80           O  
ATOM   1214  N   SER A 184      13.028  -0.272  -9.186  1.00 18.25           N  
ATOM   1215  CA  SER A 184      13.270  -1.711  -9.094  1.00 18.74           C  
ATOM   1216  C   SER A 184      13.161  -2.442 -10.437  1.00 19.10           C  
ATOM   1217  O   SER A 184      12.413  -2.039 -11.334  1.00 18.92           O  
ATOM   1218  CB  SER A 184      12.347  -2.344  -8.032  1.00 18.42           C  
ATOM   1219  OG  SER A 184      11.068  -1.731  -8.032  1.00 18.54           O  
ATOM   1220  N   THR A 185      13.920  -3.530 -10.559  1.00 19.88           N  
ATOM   1221  CA  THR A 185      13.897  -4.365 -11.756  1.00 21.11           C  
ATOM   1222  C   THR A 185      12.483  -4.877 -12.027  1.00 20.72           C  
ATOM   1223  O   THR A 185      11.830  -5.408 -11.124  1.00 21.45           O  
ATOM   1224  CB  THR A 185      14.870  -5.560 -11.632  1.00 21.57           C  
ATOM   1225  CG2 THR A 185      15.013  -6.267 -12.979  1.00 22.97           C  
ATOM   1226  OG1 THR A 185      16.155  -5.087 -11.199  1.00 23.67           O  
ATOM   1227  N   GLY A 186      12.032  -4.696 -13.262  1.00 20.27           N  
ATOM   1228  CA  GLY A 186      10.727  -5.170 -13.712  1.00 20.07           C  
ATOM   1229  C   GLY A 186       9.567  -4.275 -13.305  1.00 20.25           C  
ATOM   1230  O   GLY A 186       8.403  -4.670 -13.459  1.00 19.55           O  
ATOM   1231  N   SER A 187       9.870  -3.069 -12.817  1.00 19.78           N  
ATOM   1232  CA  SER A 187       8.827  -2.075 -12.547  1.00 19.03           C  
ATOM   1233  C   SER A 187       7.911  -1.953 -13.764  1.00 19.25           C  
ATOM   1234  O   SER A 187       8.384  -1.898 -14.907  1.00 19.75           O  
ATOM   1235  CB  SER A 187       9.417  -0.712 -12.174  1.00 18.95           C  
ATOM   1236  OG  SER A 187       8.436   0.321 -12.249  1.00 16.65           O  
ATOM   1237  N   LEU A 188       6.607  -1.955 -13.499  1.00 18.51           N  
ATOM   1238  CA  LEU A 188       5.562  -1.705 -14.483  1.00 19.31           C  
ATOM   1239  C   LEU A 188       5.098  -0.242 -14.495  1.00 19.29           C  
ATOM   1240  O   LEU A 188       4.141   0.079 -15.196  1.00 20.76           O  
ATOM   1241  CB  LEU A 188       4.356  -2.624 -14.227  1.00 18.75           C  
ATOM   1242  CG  LEU A 188       4.668  -4.106 -13.995  1.00 19.37           C  
ATOM   1243  CD1 LEU A 188       3.435  -4.867 -13.545  1.00 16.88           C  
ATOM   1244  CD2 LEU A 188       5.225  -4.720 -15.274  1.00 20.18           C  
ATOM   1245  N   ALA A 189       5.754   0.630 -13.732  1.00 18.99           N  
ATOM   1246  CA  ALA A 189       5.444   2.070 -13.756  1.00 19.50           C  
ATOM   1247  C   ALA A 189       6.217   2.745 -14.900  1.00 20.35           C  
ATOM   1248  O   ALA A 189       7.183   3.499 -14.686  1.00 20.85           O  
ATOM   1249  CB  ALA A 189       5.744   2.738 -12.406  1.00 19.91           C  
ATOM   1250  N   THR A 190       5.778   2.436 -16.113  1.00 20.84           N  
ATOM   1251  CA  THR A 190       6.439   2.890 -17.342  1.00 21.57           C  
ATOM   1252  C   THR A 190       5.402   3.362 -18.354  1.00 22.24           C  
ATOM   1253  O   THR A 190       4.208   3.073 -18.192  1.00 21.41           O  
ATOM   1254  CB  THR A 190       7.272   1.759 -17.958  1.00 21.85           C  
ATOM   1255  CG2 THR A 190       8.347   1.272 -16.970  1.00 22.54           C  
ATOM   1256  OG1 THR A 190       6.400   0.676 -18.308  1.00 22.68           O  
ATOM   1257  N   GLY A 191       5.854   4.106 -19.367  1.00 21.99           N  
ATOM   1258  CA  GLY A 191       5.027   4.470 -20.525  1.00 23.31           C  
ATOM   1259  C   GLY A 191       3.706   5.091 -20.109  1.00 23.19           C  
ATOM   1260  O   GLY A 191       3.701   6.110 -19.412  1.00 24.29           O  
ATOM   1261  N   ASP A 192       2.593   4.472 -20.508  1.00 23.28           N  
ATOM   1262  CA  ASP A 192       1.244   4.998 -20.233  1.00 22.96           C  
ATOM   1263  C   ASP A 192       0.888   5.104 -18.748  1.00 22.02           C  
ATOM   1264  O   ASP A 192       0.108   5.966 -18.351  1.00 21.13           O  
ATOM   1265  CB  ASP A 192       0.164   4.158 -20.931  1.00 24.86           C  
ATOM   1266  CG  ASP A 192       0.224   4.266 -22.451  1.00 29.23           C  
ATOM   1267  OD1 ASP A 192       0.919   5.178 -22.966  1.00 31.34           O  
ATOM   1268  OD2 ASP A 192      -0.437   3.439 -23.129  1.00 35.53           O1-
ATOM   1269  N   TYR A 193       1.460   4.203 -17.954  1.00 20.23           N  
ATOM   1270  CA  TYR A 193       1.281   4.187 -16.513  1.00 19.35           C  
ATOM   1271  C   TYR A 193       1.856   5.481 -15.932  1.00 18.91           C  
ATOM   1272  O   TYR A 193       1.179   6.194 -15.189  1.00 17.92           O  
ATOM   1273  CB  TYR A 193       1.958   2.951 -15.901  1.00 18.76           C  
ATOM   1274  CG  TYR A 193       1.668   2.784 -14.428  1.00 17.27           C  
ATOM   1275  CD1 TYR A 193       0.761   1.818 -13.988  1.00 18.25           C  
ATOM   1276  CD2 TYR A 193       2.303   3.579 -13.472  1.00 16.49           C  
ATOM   1277  CE1 TYR A 193       0.485   1.665 -12.626  1.00 17.86           C  
ATOM   1278  CE2 TYR A 193       2.049   3.422 -12.114  1.00 16.24           C  
ATOM   1279  CZ  TYR A 193       1.141   2.465 -11.694  1.00 15.89           C  
ATOM   1280  OH  TYR A 193       0.865   2.315 -10.347  1.00 17.01           O  
ATOM   1281  N   THR A 194       3.101   5.775 -16.297  1.00 18.22           N  
ATOM   1282  CA  THR A 194       3.753   7.025 -15.898  1.00 18.89           C  
ATOM   1283  C   THR A 194       2.974   8.267 -16.350  1.00 18.61           C  
ATOM   1284  O   THR A 194       2.780   9.198 -15.564  1.00 17.27           O  
ATOM   1285  CB  THR A 194       5.209   7.125 -16.393  1.00 18.17           C  
ATOM   1286  CG2 THR A 194       5.864   8.406 -15.879  1.00 19.14           C  
ATOM   1287  OG1 THR A 194       5.970   6.018 -15.888  1.00 18.48           O  
ATOM   1288  N   ARG A 195       2.537   8.276 -17.608  1.00 18.96           N  
ATOM   1289  CA  ARG A 195       1.788   9.414 -18.146  1.00 20.50           C  
ATOM   1290  C   ARG A 195       0.480   9.598 -17.379  1.00 19.71           C  
ATOM   1291  O   ARG A 195       0.088  10.716 -17.029  1.00 18.81           O  
ATOM   1292  CB  ARG A 195       1.568   9.261 -19.661  1.00 20.64           C  
ATOM   1293  CG  ARG A 195       2.880   9.378 -20.427  1.00 23.11           C  
ATOM   1294  CD  ARG A 195       2.694   9.455 -21.953  1.00 24.39           C  
ATOM   1295  NE  ARG A 195       2.504   8.141 -22.565  1.00 31.37           N  
ATOM   1296  CZ  ARG A 195       3.475   7.325 -22.984  1.00 33.16           C  
ATOM   1297  NH1 ARG A 195       3.148   6.162 -23.530  1.00 35.22           N1+
ATOM   1298  NH2 ARG A 195       4.760   7.646 -22.874  1.00 33.51           N  
ATOM   1299  N   ALA A 196      -0.180   8.485 -17.074  1.00 19.87           N  
ATOM   1300  CA  ALA A 196      -1.339   8.526 -16.167  1.00 19.83           C  
ATOM   1301  C   ALA A 196      -1.091   9.175 -14.784  1.00 19.72           C  
ATOM   1302  O   ALA A 196      -1.925   9.959 -14.300  1.00 19.26           O  
ATOM   1303  CB  ALA A 196      -1.971   7.129 -16.040  1.00 19.65           C  
ATOM   1304  N   ALA A 197       0.049   8.871 -14.157  1.00 19.88           N  
ATOM   1305  CA  ALA A 197       0.439   9.445 -12.863  1.00 19.57           C  
ATOM   1306  C   ALA A 197       0.558  10.967 -12.980  1.00 19.72           C  
ATOM   1307  O   ALA A 197       0.077  11.712 -12.122  1.00 18.66           O  
ATOM   1308  CB  ALA A 197       1.769   8.850 -12.381  1.00 19.60           C  
ATOM   1309  N   VAL A 198       1.200  11.408 -14.059  1.00 19.23           N  
ATOM   1310  CA  VAL A 198       1.404  12.839 -14.332  1.00 20.55           C  
ATOM   1311  C   VAL A 198       0.072  13.576 -14.515  1.00 20.09           C  
ATOM   1312  O   VAL A 198      -0.130  14.649 -13.942  1.00 19.41           O  
ATOM   1313  CB  VAL A 198       2.350  13.058 -15.546  1.00 20.59           C  
ATOM   1314  CG1 VAL A 198       2.398  14.555 -15.985  1.00 21.06           C  
ATOM   1315  CG2 VAL A 198       3.743  12.557 -15.215  1.00 20.56           C  
ATOM   1316  N   ARG A 199      -0.826  13.007 -15.320  1.00 20.84           N  
ATOM   1317  CA  ARG A 199      -2.147  13.603 -15.544  1.00 22.29           C  
ATOM   1318  C   ARG A 199      -2.875  13.724 -14.193  1.00 20.88           C  
ATOM   1319  O   ARG A 199      -3.422  14.778 -13.848  1.00 21.08           O  
ATOM   1320  CB  ARG A 199      -2.945  12.774 -16.569  1.00 20.62           C  
ATOM   1321  CG  ARG A 199      -4.375  13.254 -16.855  1.00 23.86           C  
ATOM   1322  CD  ARG A 199      -4.909  12.709 -18.209  1.00 26.32           C  
ATOM   1323  NE  ARG A 199      -3.947  12.874 -19.306  1.00 35.65           N  
ATOM   1324  CZ  ARG A 199      -3.959  13.847 -20.223  1.00 39.01           C  
ATOM   1325  NH1 ARG A 199      -3.011  13.878 -21.156  1.00 42.23           N1+
ATOM   1326  NH2 ARG A 199      -4.898  14.790 -20.239  1.00 39.82           N  
ATOM   1327  N   MET A 200      -2.851  12.641 -13.418  1.00 20.43           N  
ATOM   1328  CA  MET A 200      -3.508  12.572 -12.118  1.00 20.46           C  
ATOM   1329  C   MET A 200      -3.000  13.630 -11.127  1.00 20.15           C  
ATOM   1330  O   MET A 200      -3.791  14.282 -10.448  1.00 19.02           O  
ATOM   1331  CB  MET A 200      -3.366  11.155 -11.531  1.00 20.42           C  
ATOM   1332  CG  MET A 200      -4.209  10.889 -10.281  1.00 21.07           C  
ATOM   1333  SD  MET A 200      -4.102   9.172  -9.699  1.00 21.35           S  
ATOM   1334  CE  MET A 200      -4.617   8.292 -11.156  1.00 14.28           C  
ATOM   1335  N   ALA A 201      -1.685  13.833 -11.086  1.00 20.47           N  
ATOM   1336  CA  ALA A 201      -1.093  14.944 -10.328  1.00 20.93           C  
ATOM   1337  C   ALA A 201      -1.594  16.328 -10.796  1.00 21.72           C  
ATOM   1338  O   ALA A 201      -2.027  17.140  -9.988  1.00 21.06           O  
ATOM   1339  CB  ALA A 201       0.426  14.877 -10.410  1.00 19.99           C  
ATOM   1340  N   GLU A 202      -1.560  16.591 -12.098  1.00 22.77           N  
ATOM   1341  CA  GLU A 202      -1.949  17.908 -12.621  1.00 24.54           C  
ATOM   1342  C   GLU A 202      -3.379  18.242 -12.247  1.00 24.33           C  
ATOM   1343  O   GLU A 202      -3.710  19.386 -11.944  1.00 24.96           O  
ATOM   1344  CB  GLU A 202      -1.824  17.952 -14.148  1.00 24.97           C  
ATOM   1345  CG  GLU A 202      -0.412  17.828 -14.658  1.00 28.87           C  
ATOM   1346  CD  GLU A 202      -0.373  17.585 -16.156  1.00 31.89           C  
ATOM   1347  OE1 GLU A 202      -1.295  16.950 -16.725  1.00 36.90           O  
ATOM   1348  OE2 GLU A 202       0.594  18.038 -16.779  1.00 32.36           O1-
ATOM   1349  N   GLU A 203      -4.220  17.215 -12.276  1.00 24.49           N  
ATOM   1350  CA  GLU A 203      -5.653  17.341 -12.058  1.00 25.27           C  
ATOM   1351  C   GLU A 203      -6.025  17.370 -10.576  1.00 24.24           C  
ATOM   1352  O   GLU A 203      -7.164  17.668 -10.228  1.00 24.42           O  
ATOM   1353  CB  GLU A 203      -6.363  16.222 -12.823  1.00 25.28           C  
ATOM   1354  CG  GLU A 203      -6.134  16.415 -14.336  1.00 28.42           C  
ATOM   1355  CD  GLU A 203      -6.797  15.379 -15.236  1.00 28.98           C  
ATOM   1356  OE1 GLU A 203      -7.355  14.378 -14.736  1.00 32.41           O  
ATOM   1357  OE2 GLU A 203      -6.727  15.574 -16.469  1.00 35.05           O1-
ATOM   1358  N   HIS A 204      -5.054  17.101  -9.704  1.00 23.33           N  
ATOM   1359  CA  HIS A 204      -5.258  17.209  -8.246  1.00 22.97           C  
ATOM   1360  C   HIS A 204      -4.164  18.016  -7.551  1.00 22.05           C  
ATOM   1361  O   HIS A 204      -3.679  17.649  -6.478  1.00 21.40           O  
ATOM   1362  CB  HIS A 204      -5.413  15.822  -7.617  1.00 22.77           C  
ATOM   1363  CG  HIS A 204      -6.645  15.115  -8.076  1.00 25.74           C  
ATOM   1364  CD2 HIS A 204      -7.889  15.057  -7.542  1.00 25.43           C  
ATOM   1365  ND1 HIS A 204      -6.697  14.415  -9.263  1.00 25.87           N  
ATOM   1366  CE1 HIS A 204      -7.918  13.931  -9.425  1.00 26.12           C  
ATOM   1367  NE2 HIS A 204      -8.662  14.317  -8.403  1.00 26.88           N  
ATOM   1368  N   SER A 205      -3.820  19.144  -8.167  1.00 21.75           N  
ATOM   1369  CA  SER A 205      -2.736  20.005  -7.698  1.00 20.65           C  
ATOM   1370  C   SER A 205      -2.967  20.677  -6.329  1.00 20.24           C  
ATOM   1371  O   SER A 205      -2.026  21.147  -5.706  1.00 19.63           O  
ATOM   1372  CB  SER A 205      -2.351  21.018  -8.798  1.00 21.70           C  
ATOM   1373  OG  SER A 205      -3.407  21.922  -9.074  1.00 23.07           O  
ATOM   1374  N   GLU A 206      -4.215  20.711  -5.863  1.00 18.47           N  
ATOM   1375  CA  GLU A 206      -4.560  21.209  -4.533  1.00 19.57           C  
ATOM   1376  C   GLU A 206      -3.939  20.342  -3.437  1.00 17.63           C  
ATOM   1377  O   GLU A 206      -3.778  20.791  -2.305  1.00 18.69           O  
ATOM   1378  CB  GLU A 206      -6.087  21.252  -4.382  1.00 20.15           C  
ATOM   1379  CG  GLU A 206      -6.782  21.969  -5.556  1.00 26.34           C  
ATOM   1380  CD  GLU A 206      -6.894  21.134  -6.839  1.00 33.38           C  
ATOM   1381  OE1 GLU A 206      -6.946  19.882  -6.778  1.00 35.30           O  
ATOM   1382  OE2 GLU A 206      -6.942  21.747  -7.932  1.00 38.77           O1-
ATOM   1383  N   PHE A 207      -3.611  19.096  -3.781  1.00 17.15           N  
ATOM   1384  CA  PHE A 207      -3.117  18.138  -2.797  1.00 16.43           C  
ATOM   1385  C   PHE A 207      -1.811  17.459  -3.200  1.00 16.19           C  
ATOM   1386  O   PHE A 207      -0.960  17.156  -2.345  1.00 17.05           O  
ATOM   1387  CB  PHE A 207      -4.183  17.064  -2.556  1.00 16.76           C  
ATOM   1388  CG  PHE A 207      -3.844  16.108  -1.436  1.00 14.31           C  
ATOM   1389  CD1 PHE A 207      -3.486  16.566  -0.176  1.00 15.70           C  
ATOM   1390  CD2 PHE A 207      -3.878  14.740  -1.663  1.00 17.47           C  
ATOM   1391  CE1 PHE A 207      -3.168  15.682   0.836  1.00 16.80           C  
ATOM   1392  CE2 PHE A 207      -3.561  13.853  -0.662  1.00 13.93           C  
ATOM   1393  CZ  PHE A 207      -3.208  14.312   0.593  1.00 16.63           C  
ATOM   1394  N   VAL A 208      -1.691  17.165  -4.484  1.00 15.45           N  
ATOM   1395  CA  VAL A 208      -0.513  16.485  -5.030  1.00 15.74           C  
ATOM   1396  C   VAL A 208       0.562  17.523  -5.316  1.00 15.82           C  
ATOM   1397  O   VAL A 208       0.353  18.447  -6.110  1.00 17.25           O  
ATOM   1398  CB  VAL A 208      -0.821  15.730  -6.324  1.00 14.81           C  
ATOM   1399  CG1 VAL A 208       0.470  15.133  -6.902  1.00 16.13           C  
ATOM   1400  CG2 VAL A 208      -1.836  14.601  -6.094  1.00 15.05           C  
ATOM   1401  N   VAL A 209       1.706  17.356  -4.657  1.00 15.87           N  
ATOM   1402  CA  VAL A 209       2.796  18.328  -4.735  1.00 15.29           C  
ATOM   1403  C   VAL A 209       3.937  17.825  -5.624  1.00 15.73           C  
ATOM   1404  O   VAL A 209       4.913  18.539  -5.825  1.00 14.94           O  
ATOM   1405  CB  VAL A 209       3.357  18.691  -3.349  1.00 15.64           C  
ATOM   1406  CG1 VAL A 209       2.272  19.271  -2.396  1.00 12.51           C  
ATOM   1407  CG2 VAL A 209       4.037  17.484  -2.732  1.00 15.46           C  
ATOM   1408  N   GLY A 210       3.833  16.603  -6.149  1.00 16.10           N  
ATOM   1409  CA  GLY A 210       4.964  16.033  -6.863  1.00 15.58           C  
ATOM   1410  C   GLY A 210       4.990  14.530  -7.032  1.00 15.25           C  
ATOM   1411  O   GLY A 210       3.948  13.867  -6.910  1.00 14.89           O  
ATOM   1412  N   PHE A 211       6.186  14.013  -7.324  1.00 14.04           N  
ATOM   1413  CA  PHE A 211       6.341  12.624  -7.774  1.00 14.30           C  
ATOM   1414  C   PHE A 211       7.471  11.928  -7.048  1.00 13.93           C  
ATOM   1415  O   PHE A 211       8.449  12.575  -6.620  1.00 14.16           O  
ATOM   1416  CB  PHE A 211       6.595  12.535  -9.285  1.00 15.24           C  
ATOM   1417  CG  PHE A 211       5.569  13.259 -10.109  1.00 17.23           C  
ATOM   1418  CD1 PHE A 211       5.764  14.595 -10.483  1.00 17.58           C  
ATOM   1419  CD2 PHE A 211       4.401  12.602 -10.492  1.00 16.57           C  
ATOM   1420  CE1 PHE A 211       4.800  15.271 -11.234  1.00 17.08           C  
ATOM   1421  CE2 PHE A 211       3.427  13.271 -11.256  1.00 17.78           C  
ATOM   1422  CZ  PHE A 211       3.634  14.600 -11.628  1.00 17.01           C  
ATOM   1423  N   ILE A 212       7.283  10.625  -6.859  1.00 12.86           N  
ATOM   1424  CA  ILE A 212       8.434   9.730  -6.760  1.00 13.55           C  
ATOM   1425  C   ILE A 212       8.700   9.241  -8.179  1.00 14.04           C  
ATOM   1426  O   ILE A 212       7.795   8.724  -8.834  1.00 13.90           O  
ATOM   1427  CB  ILE A 212       8.178   8.583  -5.756  1.00 13.65           C  
ATOM   1428  CG1 ILE A 212       7.717   9.159  -4.408  1.00 14.02           C  
ATOM   1429  CG2 ILE A 212       9.462   7.761  -5.532  1.00 12.10           C  
ATOM   1430  CD1 ILE A 212       8.693  10.095  -3.747  1.00 17.52           C  
ATOM   1431  N   SER A 213       9.930   9.419  -8.678  1.00 14.36           N  
ATOM   1432  CA  SER A 213      10.265   9.016 -10.045  1.00 16.22           C  
ATOM   1433  C   SER A 213      11.778   8.919 -10.183  1.00 16.19           C  
ATOM   1434  O   SER A 213      12.516   9.367  -9.305  1.00 14.88           O  
ATOM   1435  CB  SER A 213       9.709   9.991 -11.088  1.00 16.27           C  
ATOM   1436  OG  SER A 213      10.195  11.298 -10.847  1.00 19.09           O  
ATOM   1437  N   GLY A 214      12.231   8.371 -11.309  1.00 16.94           N  
ATOM   1438  CA  GLY A 214      13.668   8.254 -11.566  1.00 18.14           C  
ATOM   1439  C   GLY A 214      14.243   9.428 -12.326  1.00 18.65           C  
ATOM   1440  O   GLY A 214      15.460   9.578 -12.411  1.00 18.78           O  
ATOM   1441  N  ASER A 215      13.357  10.232 -12.912  0.50 19.15           N  
ATOM   1442  N  BSER A 215      13.363  10.249 -12.893  0.50 19.34           N  
ATOM   1443  CA ASER A 215      13.732  11.354 -13.767  0.50 19.62           C  
ATOM   1444  CA BSER A 215      13.759  11.381 -13.720  0.50 19.97           C  
ATOM   1445  C  ASER A 215      12.613  12.388 -13.759  0.50 20.56           C  
ATOM   1446  C  BSER A 215      12.637  12.412 -13.710  0.50 20.76           C  
ATOM   1447  O  ASER A 215      11.534  12.138 -13.218  0.50 19.90           O  
ATOM   1448  O  BSER A 215      11.576  12.180 -13.128  0.50 20.13           O  
ATOM   1449  CB ASER A 215      13.939  10.859 -15.200  0.50 19.61           C  
ATOM   1450  CB BSER A 215      13.988  10.900 -15.153  0.50 20.10           C  
ATOM   1451  OG ASER A 215      14.947   9.869 -15.254  0.50 18.84           O  
ATOM   1452  OG BSER A 215      12.764  10.476 -15.725  0.50 20.55           O  
ATOM   1453  N   ARG A 216      12.854  13.540 -14.379  1.00 21.41           N  
ATOM   1454  CA  ARG A 216      11.797  14.537 -14.537  1.00 22.16           C  
ATOM   1455  C   ARG A 216      10.674  13.879 -15.348  1.00 22.01           C  
ATOM   1456  O   ARG A 216      10.930  13.201 -16.349  1.00 21.66           O  
ATOM   1457  CB  ARG A 216      12.355  15.789 -15.211  1.00 22.76           C  
ATOM   1458  CG  ARG A 216      11.359  16.924 -15.360  1.00 26.55           C  
ATOM   1459  CD  ARG A 216      12.027  18.123 -16.029  1.00 34.63           C  
ATOM   1460  NE  ARG A 216      13.029  18.738 -15.158  1.00 40.87           N  
ATOM   1461  CZ  ARG A 216      14.015  19.530 -15.575  1.00 44.02           C  
ATOM   1462  NH1 ARG A 216      14.874  20.046 -14.699  1.00 44.32           N1+
ATOM   1463  NH2 ARG A 216      14.147  19.800 -16.868  1.00 45.61           N  
ATOM   1464  N   VAL A 217       9.444  13.972 -14.852  1.00 20.97           N  
ATOM   1465  CA  VAL A 217       8.303  13.421 -15.581  1.00 21.55           C  
ATOM   1466  C   VAL A 217       7.300  14.514 -15.943  1.00 22.35           C  
ATOM   1467  O   VAL A 217       6.550  14.366 -16.906  1.00 22.96           O  
ATOM   1468  CB  VAL A 217       7.562  12.274 -14.822  1.00 21.00           C  
ATOM   1469  CG1 VAL A 217       8.460  11.033 -14.704  1.00 20.61           C  
ATOM   1470  CG2 VAL A 217       7.052  12.750 -13.451  1.00 20.62           C  
ATOM   1471  N   SER A 218       7.291  15.588 -15.156  1.00 23.71           N  
ATOM   1472  CA  SER A 218       6.458  16.764 -15.406  1.00 24.63           C  
ATOM   1473  C   SER A 218       7.338  17.971 -15.724  1.00 25.72           C  
ATOM   1474  O   SER A 218       8.361  18.194 -15.066  1.00 24.91           O  
ATOM   1475  CB  SER A 218       5.544  17.051 -14.211  1.00 25.02           C  
ATOM   1476  OG  SER A 218       4.944  18.340 -14.259  1.00 24.76           O  
ATOM   1477  N   MET A 219       6.914  18.707 -16.752  1.00 27.25           N  
ATOM   1478  CA  MET A 219       7.467  20.009 -17.149  1.00 29.02           C  
ATOM   1479  C   MET A 219       7.059  21.170 -16.237  1.00 28.08           C  
ATOM   1480  O   MET A 219       7.651  22.251 -16.297  1.00 28.91           O  
ATOM   1481  CB  MET A 219       7.009  20.366 -18.573  1.00 30.01           C  
ATOM   1482  CG  MET A 219       7.557  19.494 -19.682  1.00 34.53           C  
ATOM   1483  SD  MET A 219       9.189  18.810 -19.340  1.00 42.35           S  
ATOM   1484  CE  MET A 219      10.208  20.276 -19.086  1.00 40.72           C  
ATOM   1485  N   LYS A 220       6.034  20.972 -15.422  1.00 26.70           N  
ATOM   1486  CA  LYS A 220       5.571  22.042 -14.543  1.00 25.78           C  
ATOM   1487  C   LYS A 220       6.513  22.145 -13.348  1.00 25.06           C  
ATOM   1488  O   LYS A 220       6.667  21.171 -12.603  1.00 25.15           O  
ATOM   1489  CB  LYS A 220       4.133  21.780 -14.094  1.00 25.90           C  
ATOM   1490  CG  LYS A 220       3.171  21.475 -15.246  1.00 27.05           C  
ATOM   1491  CD  LYS A 220       1.745  21.665 -14.755  1.00 30.41           C  
ATOM   1492  CE  LYS A 220       0.707  21.212 -15.764  1.00 32.46           C  
ATOM   1493  NZ  LYS A 220       0.760  21.980 -17.028  1.00 33.37           N1+
ATOM   1494  N   PRO A 221       7.141  23.321 -13.157  1.00 24.24           N  
ATOM   1495  CA  PRO A 221       8.063  23.543 -12.036  1.00 23.34           C  
ATOM   1496  C   PRO A 221       7.429  23.612 -10.636  1.00 22.42           C  
ATOM   1497  O   PRO A 221       8.166  23.560  -9.647  1.00 20.80           O  
ATOM   1498  CB  PRO A 221       8.755  24.869 -12.388  1.00 23.59           C  
ATOM   1499  CG  PRO A 221       7.771  25.589 -13.274  1.00 24.08           C  
ATOM   1500  CD  PRO A 221       6.999  24.518 -14.013  1.00 24.80           C  
ATOM   1501  N   GLU A 222       6.101  23.732 -10.554  1.00 20.88           N  
ATOM   1502  CA  GLU A 222       5.391  23.661  -9.275  1.00 21.40           C  
ATOM   1503  C   GLU A 222       5.481  22.267  -8.642  1.00 21.01           C  
ATOM   1504  O   GLU A 222       5.251  22.152  -7.443  1.00 21.05           O  
ATOM   1505  CB  GLU A 222       3.898  23.992  -9.396  1.00 21.13           C  
ATOM   1506  CG  GLU A 222       3.549  25.397  -9.836  1.00 24.91           C  
ATOM   1507  CD  GLU A 222       3.818  25.665 -11.322  1.00 26.53           C  
ATOM   1508  OE1 GLU A 222       4.020  24.728 -12.140  1.00 27.06           O  
ATOM   1509  OE2 GLU A 222       3.869  26.860 -11.677  1.00 29.03           O1-
ATOM   1510  N   PHE A 223       5.779  21.234  -9.433  1.00 20.14           N  
ATOM   1511  CA  PHE A 223       5.868  19.854  -8.921  1.00 19.96           C  
ATOM   1512  C   PHE A 223       7.266  19.420  -8.505  1.00 19.02           C  
ATOM   1513  O   PHE A 223       8.240  19.699  -9.215  1.00 20.30           O  
ATOM   1514  CB  PHE A 223       5.322  18.874  -9.954  1.00 20.74           C  
ATOM   1515  CG  PHE A 223       3.831  18.939 -10.096  1.00 21.41           C  
ATOM   1516  CD1 PHE A 223       3.258  19.320 -11.300  1.00 25.91           C  
ATOM   1517  CD2 PHE A 223       3.007  18.663  -9.011  1.00 23.53           C  
ATOM   1518  CE1 PHE A 223       1.867  19.389 -11.424  1.00 26.57           C  
ATOM   1519  CE2 PHE A 223       1.621  18.748  -9.116  1.00 25.04           C  
ATOM   1520  CZ  PHE A 223       1.053  19.092 -10.332  1.00 24.12           C  
ATOM   1521  N   LEU A 224       7.376  18.743  -7.366  1.00 19.57           N  
ATOM   1522  CA  LEU A 224       8.675  18.220  -6.939  1.00 19.00           C  
ATOM   1523  C   LEU A 224       8.930  16.851  -7.550  1.00 18.91           C  
ATOM   1524  O   LEU A 224       8.002  16.083  -7.759  1.00 18.83           O  
ATOM   1525  CB  LEU A 224       8.777  18.164  -5.404  1.00 19.94           C  
ATOM   1526  CG  LEU A 224       8.345  19.378  -4.578  1.00 22.85           C  
ATOM   1527  CD1 LEU A 224       7.811  18.887  -3.218  1.00 26.04           C  
ATOM   1528  CD2 LEU A 224       9.469  20.382  -4.413  1.00 24.13           C  
ATOM   1529  N   HIS A 225      10.194  16.544  -7.826  1.00 17.94           N  
ATOM   1530  CA  HIS A 225      10.584  15.202  -8.226  1.00 18.02           C  
ATOM   1531  C   HIS A 225      11.573  14.689  -7.185  1.00 17.84           C  
ATOM   1532  O   HIS A 225      12.613  15.329  -6.954  1.00 17.58           O  
ATOM   1533  CB  HIS A 225      11.234  15.209  -9.618  1.00 17.36           C  
ATOM   1534  CG  HIS A 225      10.315  15.639 -10.723  1.00 18.88           C  
ATOM   1535  CD2 HIS A 225       9.493  14.931 -11.537  1.00 19.23           C  
ATOM   1536  ND1 HIS A 225      10.192  16.953 -11.106  1.00 16.52           N  
ATOM   1537  CE1 HIS A 225       9.322  17.043 -12.099  1.00 20.67           C  
ATOM   1538  NE2 HIS A 225       8.882  15.829 -12.382  1.00 19.81           N  
ATOM   1539  N   LEU A 226      11.202  13.590  -6.522  1.00 16.69           N  
ATOM   1540  CA  LEU A 226      12.051  12.888  -5.565  1.00 16.40           C  
ATOM   1541  C   LEU A 226      12.446  11.530  -6.164  1.00 16.69           C  
ATOM   1542  O   LEU A 226      11.631  10.816  -6.767  1.00 17.16           O  
ATOM   1543  CB  LEU A 226      11.363  12.702  -4.212  1.00 16.46           C  
ATOM   1544  CG  LEU A 226      11.033  13.923  -3.359  1.00 15.97           C  
ATOM   1545  CD1 LEU A 226       9.968  14.760  -4.072  1.00 13.85           C  
ATOM   1546  CD2 LEU A 226      10.534  13.415  -2.017  1.00 14.25           C  
ATOM   1547  N   THR A 227      13.714  11.184  -6.020  1.00 15.95           N  
ATOM   1548  CA  THR A 227      14.219   9.994  -6.672  1.00 16.24           C  
ATOM   1549  C   THR A 227      14.946   9.081  -5.685  1.00 15.45           C  
ATOM   1550  O   THR A 227      15.990   9.459  -5.149  1.00 16.90           O  
ATOM   1551  CB  THR A 227      15.156  10.375  -7.826  1.00 16.50           C  
ATOM   1552  CG2 THR A 227      15.818   9.116  -8.428  1.00 14.45           C  
ATOM   1553  OG1 THR A 227      14.428  11.128  -8.811  1.00 16.90           O  
ATOM   1554  N   PRO A 228      14.390   7.877  -5.463  1.00 15.75           N  
ATOM   1555  CA  PRO A 228      15.026   6.871  -4.620  1.00 15.42           C  
ATOM   1556  C   PRO A 228      15.879   5.964  -5.510  1.00 15.27           C  
ATOM   1557  O   PRO A 228      15.899   6.156  -6.743  1.00 15.07           O  
ATOM   1558  CB  PRO A 228      13.809   6.124  -4.052  1.00 15.04           C  
ATOM   1559  CG  PRO A 228      12.839   6.087  -5.191  1.00 17.23           C  
ATOM   1560  CD  PRO A 228      13.098   7.386  -5.992  1.00 15.54           C  
ATOM   1561  N   GLY A 229      16.559   4.976  -4.928  1.00 16.11           N  
ATOM   1562  CA  GLY A 229      17.479   4.153  -5.721  1.00 16.57           C  
ATOM   1563  C   GLY A 229      18.756   4.940  -6.011  1.00 17.00           C  
ATOM   1564  O   GLY A 229      19.257   4.938  -7.130  1.00 17.21           O  
ATOM   1565  N   VAL A 230      19.274   5.612  -4.992  1.00 16.62           N  
ATOM   1566  CA  VAL A 230      20.448   6.483  -5.138  1.00 16.26           C  
ATOM   1567  C   VAL A 230      21.581   6.029  -4.224  1.00 16.97           C  
ATOM   1568  O   VAL A 230      21.385   5.828  -3.034  1.00 18.13           O  
ATOM   1569  CB  VAL A 230      20.101   7.966  -4.839  1.00 15.99           C  
ATOM   1570  CG1 VAL A 230      21.370   8.842  -4.682  1.00 12.69           C  
ATOM   1571  CG2 VAL A 230      19.184   8.527  -5.911  1.00 14.23           C  
ATOM   1572  N   GLN A 231      22.768   5.874  -4.810  1.00 18.90           N  
ATOM   1573  CA  GLN A 231      24.018   5.666  -4.087  1.00 20.47           C  
ATOM   1574  C   GLN A 231      25.193   6.248  -4.867  1.00 20.59           C  
ATOM   1575  O   GLN A 231      25.123   6.398  -6.090  1.00 19.92           O  
ATOM   1576  CB  GLN A 231      24.270   4.174  -3.813  1.00 20.80           C  
ATOM   1577  CG  GLN A 231      23.763   3.802  -2.439  1.00 24.72           C  
ATOM   1578  CD  GLN A 231      24.020   2.368  -2.062  1.00 30.10           C  
ATOM   1579  NE2 GLN A 231      25.180   1.849  -2.455  1.00 29.66           N  
ATOM   1580  OE1 GLN A 231      23.194   1.738  -1.392  1.00 32.33           O  
ATOM   1581  N   LEU A 232      26.249   6.588  -4.139  1.00 21.13           N  
ATOM   1582  CA  LEU A 232      27.438   7.189  -4.736  1.00 22.83           C  
ATOM   1583  C   LEU A 232      28.147   6.185  -5.644  1.00 23.88           C  
ATOM   1584  O   LEU A 232      28.618   6.557  -6.712  1.00 24.87           O  
ATOM   1585  CB  LEU A 232      28.364   7.777  -3.672  1.00 22.41           C  
ATOM   1586  CG  LEU A 232      27.904   9.039  -2.935  1.00 22.97           C  
ATOM   1587  CD1 LEU A 232      28.904   9.320  -1.823  1.00 25.73           C  
ATOM   1588  CD2 LEU A 232      27.780  10.261  -3.836  1.00 21.91           C  
ATOM   1589  N   GLU A 233      28.154   4.914  -5.251  1.00 26.10           N  
ATOM   1590  CA  GLU A 233      28.674   3.824  -6.083  1.00 27.94           C  
ATOM   1591  C   GLU A 233      27.562   3.115  -6.872  1.00 30.20           C  
ATOM   1592  O   GLU A 233      26.429   3.000  -6.389  1.00 30.51           O  
ATOM   1593  CB  GLU A 233      29.373   2.789  -5.195  1.00 27.13           C  
ATOM   1594  CG  GLU A 233      30.441   3.347  -4.262  1.00 26.68           C  
ATOM   1595  CD  GLU A 233      31.785   3.564  -4.961  1.00 22.84           C  
ATOM   1596  OE1 GLU A 233      31.865   3.395  -6.195  1.00 22.51           O  
ATOM   1597  OE2 GLU A 233      32.764   3.905  -4.263  1.00 22.67           O1-
ATOM   1598  N   ALA A 234      27.899   2.605  -8.060  1.00 32.74           N  
ATOM   1599  CA  ALA A 234      27.018   1.714  -8.830  1.00 34.69           C  
ATOM   1600  C   ALA A 234      26.731   0.371  -8.138  1.00 35.72           C  
ATOM   1601  O   ALA A 234      27.522  -0.098  -7.309  1.00 35.91           O  
ATOM   1602  CB  ALA A 234      27.594   1.481 -10.234  1.00 34.72           C  
ATOM   1603  N   GLY A 235      25.601  -0.250  -8.486  1.00 37.31           N  
ATOM   1604  CA  GLY A 235      25.212  -1.535  -7.893  1.00 38.56           C  
ATOM   1605  C   GLY A 235      23.716  -1.720  -7.719  1.00 39.57           C  
ATOM   1606  O   GLY A 235      22.920  -1.060  -8.393  1.00 39.61           O  
ATOM   1607  N   GLY A 236      23.348  -2.625  -6.810  1.00 40.53           N  
ATOM   1608  CA  GLY A 236      21.953  -2.943  -6.489  1.00 41.28           C  
ATOM   1609  C   GLY A 236      21.885  -3.811  -5.243  1.00 42.30           C  
ATOM   1610  O   GLY A 236      22.891  -3.979  -4.552  1.00 42.93           O  
ATOM   1611  N   ASP A 237      20.705  -4.339  -4.920  1.00 42.35           N  
ATOM   1612  CA  ASP A 237      20.605  -5.394  -3.907  1.00 42.70           C  
ATOM   1613  C   ASP A 237      20.093  -6.702  -4.539  1.00 42.60           C  
ATOM   1614  O   ASP A 237      19.886  -6.758  -5.756  1.00 42.49           O  
ATOM   1615  CB  ASP A 237      19.810  -4.935  -2.666  1.00 42.65           C  
ATOM   1616  CG  ASP A 237      18.318  -4.732  -2.932  1.00 42.92           C  
ATOM   1617  OD1 ASP A 237      17.835  -5.025  -4.047  1.00 43.23           O  
ATOM   1618  OD2 ASP A 237      17.615  -4.274  -2.003  1.00 42.98           O1-
ATOM   1619  N   ASN A 238      19.907  -7.758  -3.748  1.00 42.61           N  
ATOM   1620  CA  ASN A 238      19.413  -9.019  -4.323  1.00 42.79           C  
ATOM   1621  C   ASN A 238      17.882  -9.187  -4.334  1.00 41.84           C  
ATOM   1622  O   ASN A 238      17.372 -10.279  -4.617  1.00 41.75           O  
ATOM   1623  CB  ASN A 238      20.136 -10.250  -3.741  1.00 43.65           C  
ATOM   1624  CG  ASN A 238      19.806 -10.516  -2.275  1.00 45.81           C  
ATOM   1625  ND2 ASN A 238      20.362 -11.604  -1.745  1.00 46.96           N  
ATOM   1626  OD1 ASN A 238      19.068  -9.766  -1.626  1.00 49.43           O  
ATOM   1627  N   LEU A 239      17.166  -8.101  -4.036  1.00 40.21           N  
ATOM   1628  CA  LEU A 239      15.699  -8.091  -4.068  1.00 38.69           C  
ATOM   1629  C   LEU A 239      15.150  -7.047  -5.051  1.00 37.77           C  
ATOM   1630  O   LEU A 239      14.066  -6.496  -4.842  1.00 37.49           O  
ATOM   1631  CB  LEU A 239      15.107  -7.919  -2.655  1.00 38.45           C  
ATOM   1632  CG  LEU A 239      15.290  -9.090  -1.681  1.00 38.00           C  
ATOM   1633  CD1 LEU A 239      14.760  -8.788  -0.276  1.00 36.64           C  
ATOM   1634  CD2 LEU A 239      14.659 -10.366  -2.244  1.00 36.99           C  
ATOM   1635  N   GLY A 240      15.925  -6.759  -6.096  1.00 36.30           N  
ATOM   1636  CA  GLY A 240      15.453  -5.992  -7.253  1.00 34.98           C  
ATOM   1637  C   GLY A 240      15.763  -4.507  -7.324  1.00 34.05           C  
ATOM   1638  O   GLY A 240      15.524  -3.893  -8.360  1.00 33.49           O  
ATOM   1639  N   GLN A 241      16.304  -3.942  -6.242  1.00 33.18           N  
ATOM   1640  CA  GLN A 241      16.729  -2.526  -6.182  1.00 32.29           C  
ATOM   1641  C   GLN A 241      17.993  -2.278  -7.020  1.00 32.39           C  
ATOM   1642  O   GLN A 241      18.897  -3.115  -7.068  1.00 32.67           O  
ATOM   1643  CB  GLN A 241      16.946  -2.101  -4.720  1.00 31.28           C  
ATOM   1644  CG  GLN A 241      17.497  -0.683  -4.473  1.00 30.25           C  
ATOM   1645  CD  GLN A 241      16.540   0.428  -4.894  1.00 28.43           C  
ATOM   1646  NE2 GLN A 241      16.188   1.322  -3.957  1.00 25.49           N  
ATOM   1647  OE1 GLN A 241      16.138   0.486  -6.057  1.00 24.89           O  
ATOM   1648  N   GLN A 242      18.034  -1.131  -7.695  1.00 32.19           N  
ATOM   1649  CA  GLN A 242      19.136  -0.772  -8.589  1.00 32.02           C  
ATOM   1650  C   GLN A 242      19.503   0.675  -8.274  1.00 29.69           C  
ATOM   1651  O   GLN A 242      18.628   1.472  -7.912  1.00 29.37           O  
ATOM   1652  CB  GLN A 242      18.727  -0.882 -10.064  1.00 32.15           C  
ATOM   1653  CG  GLN A 242      17.636  -1.917 -10.364  1.00 34.75           C  
ATOM   1654  CD  GLN A 242      17.124  -1.841 -11.796  1.00 34.67           C  
ATOM   1655  NE2 GLN A 242      15.898  -1.358 -11.968  1.00 37.58           N  
ATOM   1656  OE1 GLN A 242      17.822  -2.221 -12.736  1.00 39.67           O  
ATOM   1657  N   TYR A 243      20.781   1.018  -8.424  1.00 27.59           N  
ATOM   1658  CA  TYR A 243      21.252   2.319  -7.937  1.00 25.68           C  
ATOM   1659  C   TYR A 243      21.825   3.215  -9.024  1.00 24.62           C  
ATOM   1660  O   TYR A 243      22.424   2.739  -9.999  1.00 24.06           O  
ATOM   1661  CB  TYR A 243      22.264   2.154  -6.802  1.00 25.07           C  
ATOM   1662  CG  TYR A 243      21.660   1.612  -5.525  1.00 24.50           C  
ATOM   1663  CD1 TYR A 243      21.957   0.328  -5.097  1.00 26.01           C  
ATOM   1664  CD2 TYR A 243      20.771   2.373  -4.763  1.00 21.62           C  
ATOM   1665  CE1 TYR A 243      21.412  -0.192  -3.932  1.00 26.49           C  
ATOM   1666  CE2 TYR A 243      20.206   1.858  -3.598  1.00 21.63           C  
ATOM   1667  CZ  TYR A 243      20.524   0.574  -3.193  1.00 24.75           C  
ATOM   1668  OH  TYR A 243      20.000   0.040  -2.028  1.00 25.31           O  
ATOM   1669  N   ASN A 244      21.626   4.518  -8.849  1.00 22.84           N  
ATOM   1670  CA  ASN A 244      22.238   5.532  -9.715  1.00 21.22           C  
ATOM   1671  C   ASN A 244      22.789   6.641  -8.837  1.00 20.69           C  
ATOM   1672  O   ASN A 244      22.331   6.812  -7.712  1.00 18.95           O  
ATOM   1673  CB  ASN A 244      21.227   6.139 -10.692  1.00 21.85           C  
ATOM   1674  CG  ASN A 244      20.953   5.236 -11.899  1.00 23.05           C  
ATOM   1675  ND2 ASN A 244      19.771   4.626 -11.922  1.00 22.02           N  
ATOM   1676  OD1 ASN A 244      21.796   5.077 -12.783  1.00 22.75           O  
ATOM   1677  N   SER A 245      23.771   7.392  -9.331  1.00 19.49           N  
ATOM   1678  CA  SER A 245      24.403   8.423  -8.510  1.00 19.06           C  
ATOM   1679  C   SER A 245      23.558   9.706  -8.436  1.00 18.22           C  
ATOM   1680  O   SER A 245      22.767   9.962  -9.340  1.00 17.43           O  
ATOM   1681  CB  SER A 245      25.771   8.788  -9.081  1.00 18.89           C  
ATOM   1682  OG  SER A 245      25.595   9.359 -10.363  1.00 20.28           O  
ATOM   1683  N   PRO A 246      23.794  10.532  -7.403  1.00 17.97           N  
ATOM   1684  CA  PRO A 246      23.212  11.880  -7.274  1.00 18.20           C  
ATOM   1685  C   PRO A 246      23.475  12.705  -8.515  1.00 18.34           C  
ATOM   1686  O   PRO A 246      22.562  13.336  -9.052  1.00 17.75           O  
ATOM   1687  CB  PRO A 246      23.957  12.464  -6.076  1.00 18.17           C  
ATOM   1688  CG  PRO A 246      24.280  11.271  -5.233  1.00 18.18           C  
ATOM   1689  CD  PRO A 246      24.638  10.202  -6.238  1.00 18.04           C  
ATOM   1690  N   GLN A 247      24.713  12.668  -9.003  1.00 19.68           N  
ATOM   1691  CA  GLN A 247      25.050  13.408 -10.216  1.00 20.49           C  
ATOM   1692  C   GLN A 247      24.187  13.007 -11.425  1.00 20.22           C  
ATOM   1693  O   GLN A 247      23.722  13.861 -12.178  1.00 20.42           O  
ATOM   1694  CB  GLN A 247      26.552  13.287 -10.510  1.00 20.03           C  
ATOM   1695  CG  GLN A 247      26.966  14.064 -11.771  1.00 22.48           C  
ATOM   1696  CD  GLN A 247      28.474  14.234 -11.899  1.00 23.97           C  
ATOM   1697  NE2 GLN A 247      29.080  13.439 -12.774  1.00 25.74           N  
ATOM   1698  OE1 GLN A 247      29.088  15.071 -11.219  1.00 28.42           O  
ATOM   1699  N   GLU A 248      23.964  11.712 -11.614  1.00 20.12           N  
ATOM   1700  CA  GLU A 248      23.119  11.220 -12.712  1.00 20.01           C  
ATOM   1701  C   GLU A 248      21.649  11.605 -12.522  1.00 19.87           C  
ATOM   1702  O   GLU A 248      20.987  12.077 -13.449  1.00 20.30           O  
ATOM   1703  CB  GLU A 248      23.268   9.701 -12.853  1.00 20.13           C  
ATOM   1704  CG  GLU A 248      22.247   8.989 -13.743  1.00 22.64           C  
ATOM   1705  CD  GLU A 248      22.426   9.275 -15.226  1.00 29.68           C  
ATOM   1706  OE1 GLU A 248      23.535   9.681 -15.629  1.00 31.57           O  
ATOM   1707  OE2 GLU A 248      21.454   9.087 -15.987  1.00 29.52           O1-
ATOM   1708  N   VAL A 249      21.174  11.436 -11.293  1.00 20.12           N  
ATOM   1709  CA  VAL A 249      19.763  11.613 -10.932  1.00 20.46           C  
ATOM   1710  C   VAL A 249      19.361  13.096 -10.911  1.00 19.70           C  
ATOM   1711  O   VAL A 249      18.334  13.472 -11.481  1.00 20.25           O  
ATOM   1712  CB  VAL A 249      19.503  10.896  -9.578  1.00 20.99           C  
ATOM   1713  CG1 VAL A 249      18.340  11.495  -8.843  1.00 22.52           C  
ATOM   1714  CG2 VAL A 249      19.338   9.375  -9.802  1.00 21.86           C  
ATOM   1715  N   ILE A 250      20.170  13.933 -10.262  1.00 19.52           N  
ATOM   1716  CA  ILE A 250      19.874  15.367 -10.179  1.00 20.09           C  
ATOM   1717  C   ILE A 250      20.375  16.070 -11.446  1.00 21.69           C  
ATOM   1718  O   ILE A 250      19.600  16.715 -12.153  1.00 21.39           O  
ATOM   1719  CB  ILE A 250      20.445  16.045  -8.882  1.00 20.05           C  
ATOM   1720  CG1 ILE A 250      19.966  15.338  -7.605  1.00 19.06           C  
ATOM   1721  CG2 ILE A 250      20.155  17.572  -8.884  1.00 18.29           C  
ATOM   1722  CD1 ILE A 250      18.454  15.287  -7.390  1.00 17.19           C  
ATOM   1723  N   GLY A 251      21.661  15.895 -11.753  1.00 22.97           N  
ATOM   1724  CA  GLY A 251      22.316  16.569 -12.878  1.00 23.93           C  
ATOM   1725  C   GLY A 251      21.821  16.218 -14.271  1.00 25.27           C  
ATOM   1726  O   GLY A 251      21.517  17.117 -15.052  1.00 26.43           O  
ATOM   1727  N   LYS A 252      21.730  14.927 -14.580  1.00 25.56           N  
ATOM   1728  CA  LYS A 252      21.353  14.439 -15.905  1.00 26.56           C  
ATOM   1729  C   LYS A 252      19.855  14.165 -16.113  1.00 26.27           C  
ATOM   1730  O   LYS A 252      19.293  14.522 -17.155  1.00 26.80           O  
ATOM   1731  CB  LYS A 252      22.176  13.193 -16.230  1.00 27.41           C  
ATOM   1732  CG  LYS A 252      23.670  13.480 -16.362  1.00 28.69           C  
ATOM   1733  CD  LYS A 252      24.475  12.225 -16.714  1.00 29.78           C  
ATOM   1734  CE  LYS A 252      25.957  12.530 -16.928  1.00 32.45           C  
ATOM   1735  NZ  LYS A 252      26.543  13.372 -15.837  1.00 35.61           N1+
ATOM   1736  N   ARG A 253      19.218  13.537 -15.123  1.00 24.78           N  
ATOM   1737  CA  ARG A 253      17.814  13.124 -15.203  1.00 23.63           C  
ATOM   1738  C   ARG A 253      16.840  14.191 -14.712  1.00 23.16           C  
ATOM   1739  O   ARG A 253      15.625  14.053 -14.886  1.00 22.95           O  
ATOM   1740  CB  ARG A 253      17.601  11.786 -14.484  1.00 22.93           C  
ATOM   1741  CG  ARG A 253      18.350  10.646 -15.165  1.00 24.28           C  
ATOM   1742  CD  ARG A 253      18.217   9.311 -14.472  1.00 24.61           C  
ATOM   1743  NE  ARG A 253      18.887   8.283 -15.271  1.00 27.88           N  
ATOM   1744  CZ  ARG A 253      18.866   6.972 -15.033  1.00 31.19           C  
ATOM   1745  NH1 ARG A 253      19.508   6.148 -15.862  1.00 33.01           N1+
ATOM   1746  NH2 ARG A 253      18.207   6.470 -13.994  1.00 29.53           N  
ATOM   1747  N   GLY A 254      17.383  15.251 -14.118  1.00 21.85           N  
ATOM   1748  CA  GLY A 254      16.599  16.433 -13.764  1.00 21.73           C  
ATOM   1749  C   GLY A 254      15.658  16.328 -12.568  1.00 21.13           C  
ATOM   1750  O   GLY A 254      14.724  17.119 -12.460  1.00 21.42           O  
ATOM   1751  N   SER A 255      15.902  15.392 -11.649  1.00 19.74           N  
ATOM   1752  CA  SER A 255      15.113  15.314 -10.420  1.00 19.55           C  
ATOM   1753  C   SER A 255      15.553  16.365  -9.390  1.00 18.40           C  
ATOM   1754  O   SER A 255      16.663  16.913  -9.463  1.00 18.16           O  
ATOM   1755  CB  SER A 255      15.156  13.884  -9.852  1.00 18.87           C  
ATOM   1756  OG  SER A 255      14.135  13.712  -8.880  1.00 24.44           O  
ATOM   1757  N   ASP A 256      14.684  16.670  -8.430  1.00 17.54           N  
ATOM   1758  CA  ASP A 256      14.980  17.672  -7.416  1.00 16.86           C  
ATOM   1759  C   ASP A 256      15.696  17.161  -6.180  1.00 16.35           C  
ATOM   1760  O   ASP A 256      16.543  17.861  -5.615  1.00 16.94           O  
ATOM   1761  CB  ASP A 256      13.684  18.328  -6.940  1.00 17.48           C  
ATOM   1762  CG  ASP A 256      12.962  19.053  -8.054  1.00 19.57           C  
ATOM   1763  OD1 ASP A 256      13.626  19.766  -8.829  1.00 18.92           O  
ATOM   1764  OD2 ASP A 256      11.722  18.920  -8.145  1.00 18.39           O1-
ATOM   1765  N   ILE A 257      15.302  15.977  -5.708  1.00 14.90           N  
ATOM   1766  CA  ILE A 257      15.684  15.512  -4.390  1.00 14.75           C  
ATOM   1767  C   ILE A 257      16.068  14.039  -4.488  1.00 14.03           C  
ATOM   1768  O   ILE A 257      15.374  13.234  -5.142  1.00 14.05           O  
ATOM   1769  CB  ILE A 257      14.509  15.685  -3.398  1.00 15.15           C  
ATOM   1770  CG1 ILE A 257      14.208  17.162  -3.119  1.00 15.79           C  
ATOM   1771  CG2 ILE A 257      14.731  14.880  -2.108  1.00 16.29           C  
ATOM   1772  CD1 ILE A 257      12.805  17.377  -2.489  1.00 15.00           C  
ATOM   1773  N   ILE A 258      17.185  13.693  -3.858  1.00 13.14           N  
ATOM   1774  CA  ILE A 258      17.549  12.288  -3.746  1.00 13.55           C  
ATOM   1775  C   ILE A 258      17.056  11.732  -2.420  1.00 12.76           C  
ATOM   1776  O   ILE A 258      17.131  12.389  -1.386  1.00 13.08           O  
ATOM   1777  CB  ILE A 258      19.076  12.031  -3.932  1.00 14.56           C  
ATOM   1778  CG1 ILE A 258      19.902  12.782  -2.878  1.00 13.65           C  
ATOM   1779  CG2 ILE A 258      19.491  12.347  -5.367  1.00 16.88           C  
ATOM   1780  CD1 ILE A 258      21.422  12.480  -2.967  1.00 13.95           C  
ATOM   1781  N   ILE A 259      16.548  10.510  -2.495  1.00 13.32           N  
ATOM   1782  CA  ILE A 259      16.139   9.725  -1.354  1.00 13.57           C  
ATOM   1783  C   ILE A 259      17.202   8.642  -1.170  1.00 13.91           C  
ATOM   1784  O   ILE A 259      17.400   7.791  -2.044  1.00 14.23           O  
ATOM   1785  CB  ILE A 259      14.773   9.050  -1.585  1.00 13.35           C  
ATOM   1786  CG1 ILE A 259      13.690  10.140  -1.734  1.00 13.06           C  
ATOM   1787  CG2 ILE A 259      14.479   8.030  -0.448  1.00 14.01           C  
ATOM   1788  CD1 ILE A 259      12.240   9.586  -1.928  1.00 14.23           C  
ATOM   1789  N   VAL A 260      17.860   8.709  -0.028  1.00 13.87           N  
ATOM   1790  CA  VAL A 260      18.986   7.813   0.291  1.00 14.37           C  
ATOM   1791  C   VAL A 260      18.784   7.085   1.617  1.00 14.06           C  
ATOM   1792  O   VAL A 260      18.641   7.700   2.686  1.00 14.60           O  
ATOM   1793  CB  VAL A 260      20.350   8.557   0.257  1.00 14.05           C  
ATOM   1794  CG1 VAL A 260      21.521   7.544   0.339  1.00 13.52           C  
ATOM   1795  CG2 VAL A 260      20.489   9.413  -0.977  1.00 16.20           C  
ATOM   1796  N   GLY A 261      18.787   5.751   1.534  1.00 14.74           N  
ATOM   1797  CA  GLY A 261      18.627   4.854   2.688  1.00 15.04           C  
ATOM   1798  C   GLY A 261      19.968   4.236   3.050  1.00 15.88           C  
ATOM   1799  O   GLY A 261      20.750   4.846   3.783  1.00 15.54           O  
ATOM   1800  N   ARG A 262      20.227   3.034   2.542  1.00 16.29           N  
ATOM   1801  CA  ARG A 262      21.423   2.277   2.948  1.00 18.55           C  
ATOM   1802  C   ARG A 262      22.758   2.976   2.662  1.00 19.00           C  
ATOM   1803  O   ARG A 262      23.697   2.836   3.444  1.00 19.69           O  
ATOM   1804  CB  ARG A 262      21.387   0.841   2.408  1.00 17.57           C  
ATOM   1805  CG  ARG A 262      20.332  -0.010   3.129  1.00 20.89           C  
ATOM   1806  CD  ARG A 262      19.921  -1.236   2.330  1.00 23.36           C  
ATOM   1807  NE  ARG A 262      18.979  -0.938   1.249  1.00 22.65           N  
ATOM   1808  CZ  ARG A 262      18.558  -1.831   0.352  1.00 25.97           C  
ATOM   1809  NH1 ARG A 262      17.677  -1.474  -0.576  1.00 23.19           N1+
ATOM   1810  NH2 ARG A 262      18.985  -3.098   0.405  1.00 26.13           N  
ATOM   1811  N   GLY A 263      22.852   3.718   1.556  1.00 19.32           N  
ATOM   1812  CA  GLY A 263      24.029   4.581   1.309  1.00 19.58           C  
ATOM   1813  C   GLY A 263      24.469   5.436   2.496  1.00 19.40           C  
ATOM   1814  O   GLY A 263      25.660   5.721   2.672  1.00 18.88           O  
ATOM   1815  N   ILE A 264      23.510   5.884   3.305  1.00 19.20           N  
ATOM   1816  CA  ILE A 264      23.801   6.585   4.549  1.00 18.07           C  
ATOM   1817  C   ILE A 264      23.706   5.648   5.771  1.00 18.56           C  
ATOM   1818  O   ILE A 264      24.672   5.530   6.516  1.00 18.13           O  
ATOM   1819  CB  ILE A 264      22.952   7.892   4.728  1.00 18.06           C  
ATOM   1820  CG1 ILE A 264      23.273   8.912   3.608  1.00 16.81           C  
ATOM   1821  CG2 ILE A 264      23.146   8.490   6.123  1.00 16.48           C  
ATOM   1822  CD1 ILE A 264      22.211  10.012   3.400  1.00 18.49           C  
ATOM   1823  N   ILE A 265      22.578   4.966   5.952  1.00 18.45           N  
ATOM   1824  CA  ILE A 265      22.290   4.195   7.154  1.00 19.41           C  
ATOM   1825  C   ILE A 265      23.370   3.145   7.488  1.00 19.34           C  
ATOM   1826  O   ILE A 265      23.662   2.913   8.672  1.00 20.07           O  
ATOM   1827  CB  ILE A 265      20.865   3.552   7.058  1.00 18.85           C  
ATOM   1828  CG1 ILE A 265      19.818   4.643   6.801  1.00 18.76           C  
ATOM   1829  CG2 ILE A 265      20.537   2.665   8.290  1.00 22.08           C  
ATOM   1830  CD1 ILE A 265      19.699   5.685   7.897  1.00 21.27           C  
ATOM   1831  N   SER A 266      23.937   2.511   6.460  1.00 21.20           N  
ATOM   1832  CA  SER A 266      24.871   1.392   6.655  1.00 21.80           C  
ATOM   1833  C   SER A 266      26.319   1.826   6.921  1.00 22.31           C  
ATOM   1834  O   SER A 266      27.156   1.009   7.342  1.00 23.02           O  
ATOM   1835  CB  SER A 266      24.787   0.414   5.480  1.00 21.93           C  
ATOM   1836  OG  SER A 266      23.538  -0.275   5.490  1.00 25.15           O  
ATOM   1837  N   ALA A 267      26.593   3.109   6.702  1.00 22.29           N  
ATOM   1838  CA  ALA A 267      27.897   3.722   6.932  1.00 21.70           C  
ATOM   1839  C   ALA A 267      28.182   3.805   8.428  1.00 21.63           C  
ATOM   1840  O   ALA A 267      27.253   3.855   9.233  1.00 21.22           O  
ATOM   1841  CB  ALA A 267      27.945   5.108   6.313  1.00 21.91           C  
ATOM   1842  N   ALA A 268      29.461   3.772   8.805  1.00 22.39           N  
ATOM   1843  CA  ALA A 268      29.831   3.946  10.214  1.00 22.18           C  
ATOM   1844  C   ALA A 268      29.451   5.342  10.693  1.00 22.53           C  
ATOM   1845  O   ALA A 268      28.756   5.476  11.699  1.00 23.01           O  
ATOM   1846  CB  ALA A 268      31.312   3.683  10.448  1.00 22.45           C  
ATOM   1847  N   ASP A 269      29.880   6.367   9.956  1.00 22.42           N  
ATOM   1848  CA  ASP A 269      29.563   7.746  10.299  1.00 22.59           C  
ATOM   1849  C   ASP A 269      28.472   8.258   9.347  1.00 21.86           C  
ATOM   1850  O   ASP A 269      28.729   8.627   8.204  1.00 21.02           O  
ATOM   1851  CB  ASP A 269      30.842   8.597  10.315  1.00 23.05           C  
ATOM   1852  CG  ASP A 269      30.584  10.072  10.593  1.00 24.91           C  
ATOM   1853  OD1 ASP A 269      29.447  10.469  10.944  1.00 27.60           O  
ATOM   1854  OD2 ASP A 269      31.550  10.852  10.438  1.00 27.97           O1-
ATOM   1855  N   ARG A 270      27.241   8.224   9.847  1.00 22.11           N  
ATOM   1856  CA  ARG A 270      26.051   8.537   9.058  1.00 20.53           C  
ATOM   1857  C   ARG A 270      25.970  10.042   8.835  1.00 20.21           C  
ATOM   1858  O   ARG A 270      25.305  10.496   7.912  1.00 19.58           O  
ATOM   1859  CB  ARG A 270      24.773   8.057   9.767  1.00 21.26           C  
ATOM   1860  CG  ARG A 270      24.313   6.622   9.479  1.00 21.46           C  
ATOM   1861  CD  ARG A 270      24.914   5.579  10.420  1.00 20.71           C  
ATOM   1862  NE  ARG A 270      24.307   5.530  11.754  1.00 21.45           N  
ATOM   1863  CZ  ARG A 270      23.293   4.746  12.126  1.00 19.61           C  
ATOM   1864  NH1 ARG A 270      22.694   3.930  11.267  1.00 19.16           N1+
ATOM   1865  NH2 ARG A 270      22.840   4.801  13.375  1.00 19.91           N  
ATOM   1866  N   LEU A 271      26.628  10.823   9.690  1.00 19.94           N  
ATOM   1867  CA  LEU A 271      26.627  12.271   9.520  1.00 19.94           C  
ATOM   1868  C   LEU A 271      27.527  12.660   8.357  1.00 19.15           C  
ATOM   1869  O   LEU A 271      27.103  13.417   7.487  1.00 18.38           O  
ATOM   1870  CB  LEU A 271      27.031  13.005  10.804  1.00 20.45           C  
ATOM   1871  CG  LEU A 271      27.168  14.533  10.711  1.00 21.90           C  
ATOM   1872  CD1 LEU A 271      25.973  15.250  10.035  1.00 23.58           C  
ATOM   1873  CD2 LEU A 271      27.404  15.088  12.122  1.00 22.04           C  
ATOM   1874  N  AGLU A 272      28.749  12.133   8.324  0.50 19.26           N  
ATOM   1875  N  BGLU A 272      28.758  12.145   8.353  0.50 19.22           N  
ATOM   1876  CA AGLU A 272      29.639  12.366   7.186  0.50 18.96           C  
ATOM   1877  CA BGLU A 272      29.670  12.293   7.217  0.50 19.10           C  
ATOM   1878  C  AGLU A 272      29.088  11.779   5.882  0.50 18.52           C  
ATOM   1879  C  BGLU A 272      29.016  11.820   5.922  0.50 18.51           C  
ATOM   1880  O  AGLU A 272      29.273  12.357   4.812  0.50 18.57           O  
ATOM   1881  O  BGLU A 272      29.057  12.517   4.906  0.50 18.65           O  
ATOM   1882  CB AGLU A 272      31.044  11.825   7.470  0.50 19.43           C  
ATOM   1883  CB BGLU A 272      30.964  11.498   7.441  0.50 19.07           C  
ATOM   1884  CG AGLU A 272      32.118  12.263   6.474  0.50 20.80           C  
ATOM   1885  CG BGLU A 272      31.863  11.389   6.205  0.50 20.33           C  
ATOM   1886  CD AGLU A 272      32.063  13.742   6.122  0.50 23.17           C  
ATOM   1887  CD BGLU A 272      33.253  10.863   6.521  0.50 20.31           C  
ATOM   1888  OE1AGLU A 272      32.173  14.582   7.042  0.50 23.93           O  
ATOM   1889  OE2AGLU A 272      31.914  14.070   4.921  0.50 23.70           O1-
ATOM   1890  OE1BGLU A 272      33.436   9.626   6.593  0.50 20.57           O  
ATOM   1891  OE2BGLU A 272      34.168  11.696   6.706  0.50 22.22           O1-
ATOM   1892  N   ALA A 273      28.422  10.628   5.967  1.00 18.11           N  
ATOM   1893  CA  ALA A 273      27.766  10.052   4.797  1.00 17.46           C  
ATOM   1894  C   ALA A 273      26.691  11.008   4.266  1.00 17.45           C  
ATOM   1895  O   ALA A 273      26.628  11.261   3.064  1.00 17.66           O  
ATOM   1896  CB  ALA A 273      27.190   8.662   5.094  1.00 17.03           C  
ATOM   1897  N   ALA A 274      25.873  11.550   5.161  1.00 18.63           N  
ATOM   1898  CA  ALA A 274      24.779  12.433   4.759  1.00 17.88           C  
ATOM   1899  C   ALA A 274      25.362  13.682   4.115  1.00 18.13           C  
ATOM   1900  O   ALA A 274      24.837  14.153   3.123  1.00 16.57           O  
ATOM   1901  CB  ALA A 274      23.925  12.821   5.933  1.00 18.10           C  
ATOM   1902  N   GLU A 275      26.425  14.219   4.712  1.00 18.58           N  
ATOM   1903  CA  GLU A 275      27.100  15.377   4.140  1.00 18.43           C  
ATOM   1904  C   GLU A 275      27.611  15.116   2.731  1.00 17.60           C  
ATOM   1905  O   GLU A 275      27.503  15.993   1.893  1.00 18.10           O  
ATOM   1906  CB  GLU A 275      28.204  15.906   5.065  1.00 19.39           C  
ATOM   1907  CG  GLU A 275      27.646  16.758   6.201  1.00 20.04           C  
ATOM   1908  CD  GLU A 275      27.048  18.052   5.688  1.00 23.15           C  
ATOM   1909  OE1 GLU A 275      27.789  18.864   5.072  1.00 23.09           O  
ATOM   1910  OE2 GLU A 275      25.831  18.252   5.888  1.00 22.86           O1-
ATOM   1911  N  AMET A 276      28.166  13.930   2.482  0.50 17.00           N  
ATOM   1912  N  BMET A 276      28.150  13.922   2.489  0.50 17.81           N  
ATOM   1913  CA AMET A 276      28.646  13.567   1.147  0.50 17.14           C  
ATOM   1914  CA BMET A 276      28.647  13.543   1.169  0.50 19.12           C  
ATOM   1915  C  AMET A 276      27.504  13.578   0.133  0.50 16.48           C  
ATOM   1916  C  BMET A 276      27.520  13.548   0.136  0.50 17.43           C  
ATOM   1917  O  AMET A 276      27.639  14.136  -0.966  0.50 16.92           O  
ATOM   1918  O  BMET A 276      27.677  14.083  -0.971  0.50 17.96           O  
ATOM   1919  CB AMET A 276      29.351  12.206   1.150  0.50 16.46           C  
ATOM   1920  CB BMET A 276      29.352  12.183   1.226  0.50 18.08           C  
ATOM   1921  CG AMET A 276      30.693  12.174   1.882  0.50 18.80           C  
ATOM   1922  CG BMET A 276      30.474  12.125   2.267  0.50 21.27           C  
ATOM   1923  SD AMET A 276      32.004  13.238   1.239  0.50 21.34           S  
ATOM   1924  SD BMET A 276      31.633  10.752   2.077  0.50 24.18           S  
ATOM   1925  CE AMET A 276      32.365  12.430  -0.320  0.50 19.78           C  
ATOM   1926  CE BMET A 276      32.507  11.243   0.589  0.50 23.27           C  
ATOM   1927  N   TYR A 277      26.377  12.979   0.520  1.00 16.84           N  
ATOM   1928  CA  TYR A 277      25.195  12.941  -0.341  1.00 16.10           C  
ATOM   1929  C   TYR A 277      24.621  14.338  -0.562  1.00 16.07           C  
ATOM   1930  O   TYR A 277      24.278  14.677  -1.684  1.00 17.30           O  
ATOM   1931  CB  TYR A 277      24.138  11.970   0.181  1.00 15.78           C  
ATOM   1932  CG  TYR A 277      24.494  10.540  -0.154  1.00 14.34           C  
ATOM   1933  CD1 TYR A 277      25.197   9.739   0.747  1.00 13.64           C  
ATOM   1934  CD2 TYR A 277      24.153   9.988  -1.390  1.00 15.02           C  
ATOM   1935  CE1 TYR A 277      25.553   8.421   0.422  1.00 12.64           C  
ATOM   1936  CE2 TYR A 277      24.507   8.668  -1.707  1.00 14.26           C  
ATOM   1937  CZ  TYR A 277      25.220   7.904  -0.804  1.00 13.64           C  
ATOM   1938  OH  TYR A 277      25.572   6.608  -1.126  1.00 14.92           O  
ATOM   1939  N   ARG A 278      24.594  15.151   0.492  1.00 15.76           N  
ATOM   1940  CA  ARG A 278      24.049  16.502   0.400  1.00 16.57           C  
ATOM   1941  C   ARG A 278      24.884  17.324  -0.563  1.00 16.32           C  
ATOM   1942  O   ARG A 278      24.364  18.029  -1.419  1.00 16.30           O  
ATOM   1943  CB  ARG A 278      24.029  17.207   1.765  1.00 16.33           C  
ATOM   1944  CG  ARG A 278      23.486  18.633   1.662  1.00 16.13           C  
ATOM   1945  CD  ARG A 278      23.622  19.441   2.949  1.00 19.15           C  
ATOM   1946  NE  ARG A 278      25.011  19.763   3.283  1.00 24.16           N  
ATOM   1947  CZ  ARG A 278      25.752  20.685   2.666  1.00 26.18           C  
ATOM   1948  NH1 ARG A 278      27.003  20.898   3.071  1.00 27.56           N1+
ATOM   1949  NH2 ARG A 278      25.266  21.397   1.652  1.00 24.38           N  
ATOM   1950  N   LYS A 279      26.199  17.240  -0.400  1.00 17.10           N  
ATOM   1951  CA  LYS A 279      27.085  18.023  -1.252  1.00 16.57           C  
ATOM   1952  C   LYS A 279      26.996  17.559  -2.693  1.00 16.84           C  
ATOM   1953  O   LYS A 279      26.981  18.381  -3.585  1.00 15.91           O  
ATOM   1954  CB  LYS A 279      28.511  18.016  -0.705  1.00 16.83           C  
ATOM   1955  CG  LYS A 279      28.635  18.849   0.555  1.00 19.40           C  
ATOM   1956  CD  LYS A 279      30.063  18.763   1.061  1.00 25.06           C  
ATOM   1957  CE  LYS A 279      30.253  19.382   2.431  1.00 28.76           C  
ATOM   1958  NZ  LYS A 279      31.448  18.716   3.058  1.00 31.01           N1+
ATOM   1959  N   ALA A 280      26.887  16.249  -2.905  1.00 17.16           N  
ATOM   1960  CA  ALA A 280      26.759  15.704  -4.249  1.00 17.68           C  
ATOM   1961  C   ALA A 280      25.472  16.195  -4.909  1.00 17.80           C  
ATOM   1962  O   ALA A 280      25.508  16.658  -6.059  1.00 17.07           O  
ATOM   1963  CB  ALA A 280      26.808  14.168  -4.240  1.00 17.20           C  
ATOM   1964  N   ALA A 281      24.344  16.039  -4.209  1.00 17.43           N  
ATOM   1965  CA  ALA A 281      23.039  16.418  -4.766  1.00 18.12           C  
ATOM   1966  C   ALA A 281      22.933  17.942  -4.990  1.00 18.22           C  
ATOM   1967  O   ALA A 281      22.464  18.383  -6.052  1.00 19.01           O  
ATOM   1968  CB  ALA A 281      21.879  15.882  -3.913  1.00 17.72           C  
ATOM   1969  N   TRP A 282      23.421  18.716  -4.019  1.00 17.96           N  
ATOM   1970  CA  TRP A 282      23.395  20.173  -4.087  1.00 19.07           C  
ATOM   1971  C   TRP A 282      24.241  20.720  -5.235  1.00 20.46           C  
ATOM   1972  O   TRP A 282      23.776  21.539  -6.028  1.00 19.41           O  
ATOM   1973  CB  TRP A 282      23.790  20.841  -2.760  1.00 19.30           C  
ATOM   1974  CG  TRP A 282      23.507  22.319  -2.800  1.00 18.76           C  
ATOM   1975  CD1 TRP A 282      24.415  23.329  -3.006  1.00 20.53           C  
ATOM   1976  CD2 TRP A 282      22.223  22.947  -2.704  1.00 18.37           C  
ATOM   1977  CE2 TRP A 282      22.430  24.345  -2.839  1.00 19.57           C  
ATOM   1978  CE3 TRP A 282      20.915  22.472  -2.509  1.00 20.86           C  
ATOM   1979  NE1 TRP A 282      23.772  24.551  -3.020  1.00 20.76           N  
ATOM   1980  CZ2 TRP A 282      21.379  25.266  -2.778  1.00 20.27           C  
ATOM   1981  CZ3 TRP A 282      19.865  23.402  -2.458  1.00 18.90           C  
ATOM   1982  CH2 TRP A 282      20.112  24.777  -2.598  1.00 18.58           C  
ATOM   1983  N   GLU A 283      25.482  20.254  -5.335  1.00 21.09           N  
ATOM   1984  CA  GLU A 283      26.328  20.710  -6.430  1.00 22.12           C  
ATOM   1985  C   GLU A 283      25.774  20.318  -7.808  1.00 22.21           C  
ATOM   1986  O   GLU A 283      25.872  21.096  -8.756  1.00 21.31           O  
ATOM   1987  CB  GLU A 283      27.764  20.225  -6.229  1.00 21.58           C  
ATOM   1988  CG  GLU A 283      28.717  20.679  -7.315  1.00 26.88           C  
ATOM   1989  CD  GLU A 283      28.788  22.189  -7.485  1.00 31.83           C  
ATOM   1990  OE1 GLU A 283      28.843  22.945  -6.471  1.00 32.97           O  
ATOM   1991  OE2 GLU A 283      28.810  22.605  -8.662  1.00 33.52           O1-
ATOM   1992  N   ALA A 284      25.171  19.130  -7.909  1.00 22.67           N  
ATOM   1993  CA  ALA A 284      24.557  18.684  -9.156  1.00 23.15           C  
ATOM   1994  C   ALA A 284      23.395  19.605  -9.551  1.00 23.44           C  
ATOM   1995  O   ALA A 284      23.181  19.911 -10.733  1.00 23.28           O  
ATOM   1996  CB  ALA A 284      24.072  17.230  -9.026  1.00 23.85           C  
ATOM   1997  N   TYR A 285      22.629  20.024  -8.550  1.00 23.12           N  
ATOM   1998  CA  TYR A 285      21.547  20.979  -8.738  1.00 23.16           C  
ATOM   1999  C   TYR A 285      22.071  22.340  -9.242  1.00 24.04           C  
ATOM   2000  O   TYR A 285      21.600  22.854 -10.264  1.00 24.42           O  
ATOM   2001  CB  TYR A 285      20.752  21.115  -7.430  1.00 23.09           C  
ATOM   2002  CG  TYR A 285      20.019  22.423  -7.269  1.00 22.07           C  
ATOM   2003  CD1 TYR A 285      18.900  22.729  -8.044  1.00 20.83           C  
ATOM   2004  CD2 TYR A 285      20.458  23.357  -6.330  1.00 19.91           C  
ATOM   2005  CE1 TYR A 285      18.231  23.940  -7.886  1.00 20.60           C  
ATOM   2006  CE2 TYR A 285      19.804  24.555  -6.156  1.00 19.77           C  
ATOM   2007  CZ  TYR A 285      18.703  24.849  -6.940  1.00 20.15           C  
ATOM   2008  OH  TYR A 285      18.069  26.054  -6.733  1.00 22.76           O  
ATOM   2009  N   LEU A 286      23.058  22.888  -8.537  1.00 24.79           N  
ATOM   2010  CA  LEU A 286      23.734  24.131  -8.947  1.00 26.20           C  
ATOM   2011  C   LEU A 286      24.271  24.118 -10.381  1.00 27.36           C  
ATOM   2012  O   LEU A 286      24.117  25.112 -11.096  1.00 27.77           O  
ATOM   2013  CB  LEU A 286      24.845  24.520  -7.965  1.00 25.49           C  
ATOM   2014  CG  LEU A 286      24.496  24.925  -6.534  1.00 23.25           C  
ATOM   2015  CD1 LEU A 286      25.778  25.259  -5.821  1.00 24.35           C  
ATOM   2016  CD2 LEU A 286      23.502  26.086  -6.482  1.00 22.30           C  
ATOM   2017  N  ASER A 287      24.878  23.008 -10.798  0.50 28.03           N  
ATOM   2018  N  BSER A 287      24.905  23.010 -10.772  0.50 27.91           N  
ATOM   2019  CA ASER A 287      25.413  22.875 -12.154  0.50 29.06           C  
ATOM   2020  CA BSER A 287      25.398  22.813 -12.136  0.50 28.86           C  
ATOM   2021  C  ASER A 287      24.336  22.729 -13.231  0.50 29.88           C  
ATOM   2022  C  BSER A 287      24.262  22.950 -13.138  0.50 29.69           C  
ATOM   2023  O  ASER A 287      24.590  23.000 -14.407  0.50 29.82           O  
ATOM   2024  O  BSER A 287      24.400  23.648 -14.145  0.50 29.38           O  
ATOM   2025  CB ASER A 287      26.418  21.724 -12.228  0.50 29.17           C  
ATOM   2026  CB BSER A 287      26.081  21.447 -12.304  0.50 28.81           C  
ATOM   2027  OG ASER A 287      27.523  21.990 -11.379  0.50 28.44           O  
ATOM   2028  OG BSER A 287      25.153  20.389 -12.501  0.50 28.26           O  
ATOM   2029  N   ARG A 288      23.141  22.301 -12.828  1.00 30.36           N  
ATOM   2030  CA  ARG A 288      22.003  22.192 -13.736  1.00 32.05           C  
ATOM   2031  C   ARG A 288      21.386  23.557 -14.046  1.00 32.85           C  
ATOM   2032  O   ARG A 288      20.931  23.785 -15.166  1.00 33.58           O  
ATOM   2033  CB  ARG A 288      20.954  21.228 -13.160  1.00 32.40           C  
ATOM   2034  CG  ARG A 288      19.793  20.889 -14.081  1.00 32.43           C  
ATOM   2035  CD  ARG A 288      18.862  19.886 -13.388  1.00 32.72           C  
ATOM   2036  NE  ARG A 288      17.836  20.496 -12.527  1.00 33.57           N  
ATOM   2037  CZ  ARG A 288      17.329  19.928 -11.430  1.00 31.69           C  
ATOM   2038  NH1 ARG A 288      17.786  18.752 -11.021  1.00 28.55           N1+
ATOM   2039  NH2 ARG A 288      16.382  20.541 -10.719  1.00 30.08           N  
ATOM   2040  N   LEU A 289      21.378  24.435 -13.048  1.00 34.22           N  
ATOM   2041  CA  LEU A 289      20.900  25.810 -13.151  1.00 35.43           C  
ATOM   2042  C   LEU A 289      21.782  26.678 -14.048  1.00 36.89           C  
ATOM   2043  O   LEU A 289      21.280  27.562 -14.763  1.00 37.08           O  
ATOM   2044  CB  LEU A 289      20.862  26.429 -11.754  1.00 35.87           C  
ATOM   2045  CG  LEU A 289      19.558  26.693 -10.993  1.00 36.03           C  
ATOM   2046  CD1 LEU A 289      18.498  25.644 -11.223  1.00 35.02           C  
ATOM   2047  CD2 LEU A 289      19.884  26.841  -9.514  1.00 34.63           C  
ATOM   2048  N   GLY A 290      23.091  26.436 -13.979  1.00 37.56           N  
ATOM   2049  CA  GLY A 290      24.074  27.139 -14.803  1.00 38.50           C  
ATOM   2050  C   GLY A 290      24.197  28.603 -14.433  1.00 39.22           C  
ATOM   2051  O   GLY A 290      24.796  28.941 -13.414  1.00 40.15           O  
TER    2052      GLY A 290 
HETATM 2053  P   XMP A2000      17.824   2.301  -0.140  1.00 16.38           P  
HETATM 2054  O1P XMP A2000      18.284   1.739   1.175  1.00 18.81           O  
HETATM 2055  O2P XMP A2000      18.463   3.613  -0.475  1.00 16.85           O1-
HETATM 2056  O3P XMP A2000      17.732   1.384  -1.325  1.00 16.46           O  
HETATM 2057  C5' XMP A2000      15.433   3.366  -0.564  1.00 20.57           C  
HETATM 2058  O5' XMP A2000      16.299   2.612   0.256  1.00 21.48           O  
HETATM 2059  C4' XMP A2000      14.185   3.686   0.251  1.00 19.43           C  
HETATM 2060  O4' XMP A2000      13.322   4.113  -0.791  1.00 17.49           O  
HETATM 2061  C3' XMP A2000      13.518   2.455   0.860  1.00 17.08           C  
HETATM 2062  O3' XMP A2000      12.788   2.848   2.017  1.00 16.72           O  
HETATM 2063  C2' XMP A2000      12.525   1.909  -0.163  1.00 15.63           C  
HETATM 2064  O2' XMP A2000      11.296   1.442   0.443  1.00  9.90           O  
HETATM 2065  C1' XMP A2000      12.243   3.169  -0.985  1.00 18.61           C  
HETATM 2066  N1  XMP A2000       9.561   4.254  -5.367  1.00 21.91           N  
HETATM 2067  C2  XMP A2000       9.273   4.516  -4.068  1.00 18.12           C  
HETATM 2068  O2  XMP A2000       8.226   5.130  -3.766  1.00 20.46           O  
HETATM 2069  N3  XMP A2000      10.083   4.136  -3.049  1.00 19.78           N  
HETATM 2070  C4  XMP A2000      11.248   3.484  -3.249  1.00 20.66           C  
HETATM 2071  C5  XMP A2000      11.608   3.166  -4.534  1.00 19.05           C  
HETATM 2072  C6  XMP A2000      10.712   3.601  -5.635  1.00 18.88           C  
HETATM 2073  O6  XMP A2000      11.021   3.330  -6.798  1.00 20.34           O  
HETATM 2074  N7  XMP A2000      12.789   2.541  -4.498  1.00 20.09           N  
HETATM 2075  C8  XMP A2000      13.166   2.446  -3.208  1.00 19.05           C  
HETATM 2076  N9  XMP A2000      12.203   3.003  -2.449  1.00 20.63           N  
HETATM 2077  C1  GOL A3000      -2.863  26.440  -6.485  1.00 45.93           C  
HETATM 2078  O1  GOL A3000      -3.558  26.589  -7.706  1.00 47.59           O  
HETATM 2079  C2  GOL A3000      -2.996  24.994  -6.024  1.00 45.70           C  
HETATM 2080  O2  GOL A3000      -2.936  24.142  -7.146  1.00 45.31           O  
HETATM 2081  C3  GOL A3000      -1.916  24.649  -4.997  1.00 43.72           C  
HETATM 2082  O3  GOL A3000      -2.390  24.953  -3.697  1.00 40.62           O  
HETATM 2083  O1  SO4 A4000     -11.342  13.886 -10.515  1.00 60.36           O  
HETATM 2084  O2  SO4 A4000     -11.266  13.407 -12.871  1.00 61.14           O  
HETATM 2085  O3  SO4 A4000      -9.614  12.517 -11.425  1.00 61.19           O1-
HETATM 2086  O4  SO4 A4000     -11.862  11.704 -11.317  1.00 61.44           O  
HETATM 2087  S   SO4 A4000     -11.024  12.880 -11.528  1.00 60.96           S  
CONECT 2053 2054 2055 2056 2058
CONECT 2054 2053
CONECT 2055 2053
CONECT 2056 2053
CONECT 2057 2058 2059
CONECT 2058 2053 2057
CONECT 2059 2057 2060 2061
CONECT 2060 2059 2065
CONECT 2061 2059 2062 2063
CONECT 2062 2061
CONECT 2063 2061 2064 2065
CONECT 2064 2063
CONECT 2065 2060 2063 2076
CONECT 2066 2067 2072
CONECT 2067 2066 2068 2069
CONECT 2068 2067
CONECT 2069 2067 2070
CONECT 2070 2069 2071 2076
CONECT 2071 2070 2072 2074
CONECT 2072 2066 2071 2073
CONECT 2073 2072
CONECT 2074 2071 2075
CONECT 2075 2074 2076
CONECT 2076 2065 2070 2075
CONECT 2077 2078 2079
CONECT 2078 2077
CONECT 2079 2077 2080 2081
CONECT 2080 2079
CONECT 2081 2079 2082
CONECT 2082 2081
CONECT 2083 2087
CONECT 2084 2087
CONECT 2085 2087
CONECT 2086 2087
CONECT 2087 2083 2084 2085 2086
END
