# Supplementary material for: Human uridine 5′-monophosphate synthase stores metabolic potential in inactive biomolecular condensates
Source: J Biol Chem. 2023 Jan 25;299(3):102949. doi: 10.1016/j.jbc.2023.102949 (PMC9978035; doi:10.1016/j.jbc.2023.102949)
Supplement: SAXS [file mmc2.zip › FigS10/3bvj_Bos.pdb]

ATOM      1  N   LYS B  34     -12.174 -28.652 -18.855  1.00 36.29           N  
ATOM      2  CA  LYS B  34     -13.414 -28.826 -18.045  1.00 36.08           C  
ATOM      3  C   LYS B  34     -13.174 -28.495 -16.571  1.00 34.91           C  
ATOM      4  O   LYS B  34     -12.140 -28.882 -16.010  1.00 35.09           O  
ATOM      5  CB  LYS B  34     -13.959 -30.253 -18.176  1.00 36.25           C  
ATOM      6  CG  LYS B  34     -15.189 -30.518 -17.301  1.00 36.94           C  
ATOM      7  CD  LYS B  34     -15.656 -31.959 -17.386  1.00 37.32           C  
ATOM      8  CE  LYS B  34     -16.512 -32.368 -16.195  1.00 39.23           C  
ATOM      9  NZ  LYS B  34     -17.818 -31.649 -16.143  1.00 40.64           N1+
ATOM     10  N   GLU B  35     -14.162 -27.828 -15.965  1.00 33.51           N  
ATOM     11  CA  GLU B  35     -14.132 -27.329 -14.580  1.00 31.60           C  
ATOM     12  C   GLU B  35     -14.175 -28.395 -13.485  1.00 29.23           C  
ATOM     13  O   GLU B  35     -15.092 -29.225 -13.426  1.00 28.83           O  
ATOM     14  CB  GLU B  35     -15.294 -26.364 -14.332  1.00 31.52           C  
ATOM     15  CG  GLU B  35     -15.262 -25.077 -15.124  1.00 36.76           C  
ATOM     16  CD  GLU B  35     -14.956 -23.849 -14.274  1.00 40.74           C  
ATOM     17  OE1 GLU B  35     -15.398 -23.779 -13.100  1.00 43.32           O  
ATOM     18  OE2 GLU B  35     -14.283 -22.938 -14.804  1.00 42.19           O1-
ATOM     19  N   LEU B  36     -13.175 -28.353 -12.612  1.00 25.96           N  
ATOM     20  CA  LEU B  36     -13.157 -29.187 -11.422  1.00 23.53           C  
ATOM     21  C   LEU B  36     -13.808 -28.427 -10.279  1.00 22.11           C  
ATOM     22  O   LEU B  36     -13.757 -27.188 -10.253  1.00 21.27           O  
ATOM     23  CB  LEU B  36     -11.724 -29.581 -11.050  1.00 24.30           C  
ATOM     24  CG  LEU B  36     -10.882 -30.331 -12.089  1.00 23.62           C  
ATOM     25  CD1 LEU B  36      -9.405 -30.079 -11.771  1.00 25.52           C  
ATOM     26  CD2 LEU B  36     -11.224 -31.819 -12.131  1.00 24.90           C  
ATOM     27  N   SER B  37     -14.403 -29.183  -9.356  1.00 18.90           N  
ATOM     28  CA  SER B  37     -14.921 -28.656  -8.105  1.00 17.67           C  
ATOM     29  C   SER B  37     -13.782 -28.106  -7.240  1.00 17.29           C  
ATOM     30  O   SER B  37     -12.603 -28.428  -7.458  1.00 15.50           O  
ATOM     31  CB  SER B  37     -15.706 -29.731  -7.335  1.00 17.16           C  
ATOM     32  OG  SER B  37     -14.856 -30.804  -6.941  1.00 15.25           O  
ATOM     33  N   PHE B  38     -14.144 -27.253  -6.292  1.00 16.56           N  
ATOM     34  CA  PHE B  38     -13.206 -26.808  -5.254  1.00 16.37           C  
ATOM     35  C   PHE B  38     -12.515 -28.008  -4.584  1.00 16.60           C  
ATOM     36  O   PHE B  38     -11.298 -28.004  -4.381  1.00 17.62           O  
ATOM     37  CB  PHE B  38     -13.918 -25.945  -4.222  1.00 15.80           C  
ATOM     38  CG  PHE B  38     -14.470 -24.640  -4.762  1.00 13.47           C  
ATOM     39  CD1 PHE B  38     -13.755 -23.876  -5.680  1.00 15.26           C  
ATOM     40  CD2 PHE B  38     -15.691 -24.166  -4.294  1.00 15.28           C  
ATOM     41  CE1 PHE B  38     -14.254 -22.639  -6.160  1.00 13.09           C  
ATOM     42  CE2 PHE B  38     -16.206 -22.952  -4.737  1.00 14.05           C  
ATOM     43  CZ  PHE B  38     -15.483 -22.180  -5.682  1.00 14.71           C  
ATOM     44  N   GLY B  39     -13.289 -29.039  -4.258  1.00 16.87           N  
ATOM     45  CA  GLY B  39     -12.752 -30.259  -3.629  1.00 16.94           C  
ATOM     46  C   GLY B  39     -11.651 -30.897  -4.461  1.00 16.91           C  
ATOM     47  O   GLY B  39     -10.585 -31.236  -3.934  1.00 17.88           O  
ATOM     48  N   ALA B  40     -11.895 -31.047  -5.758  1.00 16.00           N  
ATOM     49  CA  ALA B  40     -10.908 -31.644  -6.667  1.00 16.49           C  
ATOM     50  C   ALA B  40      -9.700 -30.736  -6.908  1.00 16.31           C  
ATOM     51  O   ALA B  40      -8.557 -31.197  -6.944  1.00 14.40           O  
ATOM     52  CB  ALA B  40     -11.562 -32.022  -7.970  1.00 16.15           C  
ATOM     53  N   ARG B  41      -9.950 -29.441  -7.073  1.00 16.34           N  
ATOM     54  CA  ARG B  41      -8.849 -28.478  -7.200  1.00 16.01           C  
ATOM     55  C   ARG B  41      -7.920 -28.529  -5.981  1.00 15.81           C  
ATOM     56  O   ARG B  41      -6.707 -28.405  -6.134  1.00 16.97           O  
ATOM     57  CB  ARG B  41      -9.400 -27.073  -7.448  1.00 16.02           C  
ATOM     58  CG  ARG B  41     -10.024 -26.959  -8.819  1.00 15.62           C  
ATOM     59  CD  ARG B  41     -10.815 -25.677  -8.998  1.00 15.68           C  
ATOM     60  NE  ARG B  41      -9.921 -24.521  -9.008  1.00 17.30           N  
ATOM     61  CZ  ARG B  41     -10.343 -23.267  -8.845  1.00 17.19           C  
ATOM     62  NH1 ARG B  41      -9.480 -22.264  -8.880  1.00 11.44           N1+
ATOM     63  NH2 ARG B  41     -11.641 -23.029  -8.700  1.00 15.09           N  
ATOM     64  N   ALA B  42      -8.474 -28.792  -4.798  1.00 16.48           N  
ATOM     65  CA  ALA B  42      -7.692 -28.927  -3.564  1.00 16.43           C  
ATOM     66  C   ALA B  42      -6.687 -30.084  -3.627  1.00 16.78           C  
ATOM     67  O   ALA B  42      -5.702 -30.090  -2.898  1.00 16.12           O  
ATOM     68  CB  ALA B  42      -8.598 -29.104  -2.369  1.00 16.97           C  
ATOM     69  N   GLU B  43      -6.932 -31.047  -4.510  1.00 17.61           N  
ATOM     70  CA  GLU B  43      -6.042 -32.203  -4.650  1.00 18.31           C  
ATOM     71  C   GLU B  43      -5.086 -32.138  -5.849  1.00 18.95           C  
ATOM     72  O   GLU B  43      -4.308 -33.075  -6.073  1.00 17.81           O  
ATOM     73  CB  GLU B  43      -6.880 -33.480  -4.673  1.00 19.09           C  
ATOM     74  CG  GLU B  43      -7.494 -33.821  -3.334  1.00 21.77           C  
ATOM     75  CD  GLU B  43      -8.451 -34.994  -3.409  1.00 24.71           C  
ATOM     76  OE1 GLU B  43      -8.449 -35.727  -4.420  1.00 29.01           O  
ATOM     77  OE2 GLU B  43      -9.228 -35.157  -2.455  1.00 28.90           O1-
ATOM     78  N   LEU B  44      -5.098 -31.027  -6.595  1.00 18.72           N  
ATOM     79  CA  LEU B  44      -4.228 -30.860  -7.763  1.00 18.48           C  
ATOM     80  C   LEU B  44      -2.748 -31.026  -7.405  1.00 18.74           C  
ATOM     81  O   LEU B  44      -2.334 -30.547  -6.348  1.00 18.11           O  
ATOM     82  CB  LEU B  44      -4.428 -29.494  -8.413  1.00 17.90           C  
ATOM     83  CG  LEU B  44      -5.738 -29.415  -9.195  1.00 17.59           C  
ATOM     84  CD1 LEU B  44      -6.042 -27.974  -9.562  1.00 16.76           C  
ATOM     85  CD2 LEU B  44      -5.682 -30.335 -10.417  1.00 15.44           C  
ATOM     86  N   PRO B  45      -1.965 -31.715  -8.266  1.00 19.49           N  
ATOM     87  CA  PRO B  45      -0.539 -31.939  -7.988  1.00 19.88           C  
ATOM     88  C   PRO B  45       0.242 -30.669  -7.595  1.00 19.94           C  
ATOM     89  O   PRO B  45       1.036 -30.685  -6.642  1.00 19.71           O  
ATOM     90  CB  PRO B  45      -0.010 -32.503  -9.317  1.00 20.02           C  
ATOM     91  CG  PRO B  45      -1.159 -33.192  -9.922  1.00 19.72           C  
ATOM     92  CD  PRO B  45      -2.364 -32.339  -9.545  1.00 18.81           C  
ATOM     93  N  AARG B  46       0.012 -29.567  -8.302  0.50 20.12           N  
ATOM     94  N  BARG B  46      -0.004 -29.585  -8.322  0.50 19.76           N  
ATOM     95  CA AARG B  46       0.789 -28.345  -8.056  0.50 20.26           C  
ATOM     96  CA BARG B  46       0.728 -28.344  -8.094  0.50 19.60           C  
ATOM     97  C  AARG B  46       0.202 -27.385  -7.005  0.50 19.87           C  
ATOM     98  C  BARG B  46      -0.032 -27.309  -7.266  0.50 19.41           C  
ATOM     99  O  AARG B  46       0.775 -26.324  -6.733  0.50 20.29           O  
ATOM    100  O  BARG B  46       0.198 -26.105  -7.419  0.50 20.19           O  
ATOM    101  CB AARG B  46       1.077 -27.637  -9.379  0.50 20.24           C  
ATOM    102  CB BARG B  46       1.159 -27.750  -9.425  0.50 19.28           C  
ATOM    103  CG AARG B  46       1.898 -28.487 -10.352  0.50 22.82           C  
ATOM    104  CG BARG B  46       2.172 -28.601 -10.169  0.50 20.03           C  
ATOM    105  CD AARG B  46       2.022 -27.822 -11.713  0.50 25.60           C  
ATOM    106  CD BARG B  46       2.584 -27.889 -11.434  0.50 19.97           C  
ATOM    107  NE AARG B  46       2.886 -28.573 -12.627  0.50 28.06           N  
ATOM    108  NE BARG B  46       2.978 -26.508 -11.161  0.50 19.27           N  
ATOM    109  CZ AARG B  46       4.209 -28.448 -12.702  0.50 29.03           C  
ATOM    110  CZ BARG B  46       4.239 -26.093 -11.085  0.50 20.42           C  
ATOM    111  NH1AARG B  46       4.848 -27.596 -11.908  0.50 27.80           N1+
ATOM    112  NH2AARG B  46       4.898 -29.181 -13.571  0.50 29.17           N  
ATOM    113  NH1BARG B  46       5.232 -26.954 -11.275  0.50 20.03           N1+
ATOM    114  NH2BARG B  46       4.507 -24.821 -10.826  0.50 18.61           N  
ATOM    115  N   ILE B  47      -0.904 -27.789  -6.381  1.00 19.19           N  
ATOM    116  CA  ILE B  47      -1.655 -26.940  -5.447  1.00 18.32           C  
ATOM    117  C   ILE B  47      -0.797 -26.513  -4.240  1.00 17.87           C  
ATOM    118  O   ILE B  47      -0.022 -27.295  -3.678  1.00 16.95           O  
ATOM    119  CB  ILE B  47      -2.999 -27.596  -4.981  1.00 17.77           C  
ATOM    120  CG1 ILE B  47      -3.978 -26.550  -4.432  1.00 17.74           C  
ATOM    121  CG2 ILE B  47      -2.771 -28.712  -3.943  1.00 17.62           C  
ATOM    122  CD1 ILE B  47      -4.696 -25.724  -5.504  1.00 18.22           C  
ATOM    123  N   HIS B  48      -0.895 -25.240  -3.893  1.00 17.21           N  
ATOM    124  CA  HIS B  48      -0.263 -24.731  -2.683  1.00 17.83           C  
ATOM    125  C   HIS B  48      -1.048 -25.225  -1.460  1.00 18.17           C  
ATOM    126  O   HIS B  48      -2.284 -25.268  -1.512  1.00 18.74           O  
ATOM    127  CB  HIS B  48      -0.236 -23.199  -2.748  1.00 18.13           C  
ATOM    128  CG  HIS B  48       0.658 -22.573  -1.724  1.00 18.13           C  
ATOM    129  CD2 HIS B  48       1.887 -22.019  -1.834  1.00 18.33           C  
ATOM    130  ND1 HIS B  48       0.316 -22.488  -0.391  1.00 22.15           N  
ATOM    131  CE1 HIS B  48       1.304 -21.918   0.281  1.00 20.71           C  
ATOM    132  NE2 HIS B  48       2.261 -21.608  -0.575  1.00 19.64           N  
ATOM    133  N   PRO B  49      -0.358 -25.612  -0.361  1.00 18.35           N  
ATOM    134  CA  PRO B  49      -1.043 -26.079   0.851  1.00 18.24           C  
ATOM    135  C   PRO B  49      -2.095 -25.114   1.400  1.00 17.88           C  
ATOM    136  O   PRO B  49      -3.173 -25.554   1.789  1.00 16.48           O  
ATOM    137  CB  PRO B  49       0.100 -26.272   1.856  1.00 18.53           C  
ATOM    138  CG  PRO B  49       1.272 -26.573   0.992  1.00 19.35           C  
ATOM    139  CD  PRO B  49       1.108 -25.635  -0.172  1.00 18.64           C  
ATOM    140  N   VAL B  50      -1.811 -23.811   1.381  1.00 16.68           N  
ATOM    141  CA  VAL B  50      -2.785 -22.820   1.811  1.00 16.94           C  
ATOM    142  C   VAL B  50      -4.022 -22.808   0.920  1.00 15.98           C  
ATOM    143  O   VAL B  50      -5.144 -22.736   1.430  1.00 15.80           O  
ATOM    144  CB  VAL B  50      -2.171 -21.397   1.894  1.00 16.42           C  
ATOM    145  CG1 VAL B  50      -3.212 -20.407   2.423  1.00 16.77           C  
ATOM    146  CG2 VAL B  50      -1.004 -21.405   2.840  1.00 18.45           C  
ATOM    147  N   ALA B  51      -3.809 -22.877  -0.391  1.00 15.80           N  
ATOM    148  CA  ALA B  51      -4.900 -22.938  -1.369  1.00 15.85           C  
ATOM    149  C   ALA B  51      -5.717 -24.213  -1.130  1.00 16.07           C  
ATOM    150  O   ALA B  51      -6.955 -24.209  -1.164  1.00 15.70           O  
ATOM    151  CB  ALA B  51      -4.338 -22.916  -2.793  1.00 16.51           C  
ATOM    152  N   SER B  52      -5.010 -25.314  -0.885  1.00 15.62           N  
ATOM    153  CA  SER B  52      -5.669 -26.582  -0.623  1.00 15.85           C  
ATOM    154  C   SER B  52      -6.566 -26.539   0.616  1.00 15.35           C  
ATOM    155  O   SER B  52      -7.712 -26.996   0.567  1.00 15.61           O  
ATOM    156  CB  SER B  52      -4.632 -27.715  -0.540  1.00 15.91           C  
ATOM    157  OG  SER B  52      -5.316 -28.948  -0.676  1.00 19.59           O  
ATOM    158  N   LYS B  53      -6.045 -26.005   1.721  1.00 15.66           N  
ATOM    159  CA  LYS B  53      -6.804 -25.861   2.950  1.00 16.85           C  
ATOM    160  C   LYS B  53      -8.065 -25.064   2.630  1.00 15.83           C  
ATOM    161  O   LYS B  53      -9.162 -25.477   2.987  1.00 17.21           O  
ATOM    162  CB  LYS B  53      -5.994 -25.101   4.011  1.00 15.93           C  
ATOM    163  CG  LYS B  53      -6.641 -25.108   5.402  1.00 19.61           C  
ATOM    164  CD  LYS B  53      -5.729 -24.434   6.427  1.00 19.73           C  
ATOM    165  CE  LYS B  53      -6.352 -24.476   7.816  1.00 26.38           C  
ATOM    166  NZ  LYS B  53      -5.607 -23.604   8.767  1.00 28.49           N1+
ATOM    167  N   LEU B  54      -7.874 -23.908   1.990  1.00 15.79           N  
ATOM    168  CA  LEU B  54      -8.987 -23.020   1.630  1.00 14.67           C  
ATOM    169  C   LEU B  54     -10.068 -23.721   0.810  1.00 14.93           C  
ATOM    170  O   LEU B  54     -11.258 -23.679   1.163  1.00 14.14           O  
ATOM    171  CB  LEU B  54      -8.471 -21.753   0.937  1.00 13.91           C  
ATOM    172  CG  LEU B  54      -9.536 -20.793   0.383  1.00 14.79           C  
ATOM    173  CD1 LEU B  54     -10.365 -20.251   1.533  1.00 15.15           C  
ATOM    174  CD2 LEU B  54      -8.908 -19.637  -0.403  1.00 13.38           C  
ATOM    175  N   LEU B  55      -9.639 -24.392  -0.254  1.00 15.29           N  
ATOM    176  CA  LEU B  55     -10.537 -25.058  -1.191  1.00 16.55           C  
ATOM    177  C   LEU B  55     -11.331 -26.185  -0.519  1.00 16.81           C  
ATOM    178  O   LEU B  55     -12.528 -26.362  -0.790  1.00 15.73           O  
ATOM    179  CB  LEU B  55      -9.748 -25.564  -2.403  1.00 15.34           C  
ATOM    180  CG  LEU B  55      -9.320 -24.494  -3.414  1.00 16.12           C  
ATOM    181  CD1 LEU B  55      -8.237 -25.044  -4.307  1.00 16.86           C  
ATOM    182  CD2 LEU B  55     -10.534 -24.073  -4.231  1.00 16.33           C  
ATOM    183  N   ARG B  56     -10.676 -26.929   0.371  1.00 17.84           N  
ATOM    184  CA  ARG B  56     -11.388 -27.941   1.155  1.00 19.88           C  
ATOM    185  C   ARG B  56     -12.473 -27.358   2.045  1.00 18.80           C  
ATOM    186  O   ARG B  56     -13.583 -27.859   1.979  1.00 19.02           O  
ATOM    187  CB  ARG B  56     -10.461 -28.859   1.958  1.00 19.87           C  
ATOM    188  CG  ARG B  56      -9.554 -29.747   1.101  1.00 22.41           C  
ATOM    189  CD  ARG B  56      -8.746 -30.721   1.975  1.00 25.85           C  
ATOM    190  NE  ARG B  56      -7.867 -31.585   1.182  1.00 36.34           N  
ATOM    191  CZ  ARG B  56      -6.550 -31.421   1.070  1.00 39.87           C  
ATOM    192  NH1 ARG B  56      -5.841 -32.265   0.319  1.00 42.22           N1+
ATOM    193  NH2 ARG B  56      -5.944 -30.411   1.703  1.00 41.42           N  
ATOM    194  N   LEU B  57     -12.183 -26.329   2.859  1.00 17.37           N  
ATOM    195  CA  LEU B  57     -13.193 -25.747   3.742  1.00 16.52           C  
ATOM    196  C   LEU B  57     -14.348 -25.074   3.005  1.00 15.47           C  
ATOM    197  O   LEU B  57     -15.467 -25.031   3.509  1.00 14.42           O  
ATOM    198  CB  LEU B  57     -12.586 -24.851   4.846  1.00 17.12           C  
ATOM    199  CG  LEU B  57     -11.863 -23.559   4.464  1.00 14.93           C  
ATOM    200  CD1 LEU B  57     -12.930 -22.468   4.184  1.00 16.42           C  
ATOM    201  CD2 LEU B  57     -10.891 -23.094   5.544  1.00 18.26           C  
ATOM    202  N   MET B  58     -14.069 -24.562   1.811  1.00 13.64           N  
ATOM    203  CA  MET B  58     -15.087 -23.986   0.931  1.00 16.16           C  
ATOM    204  C   MET B  58     -16.060 -25.099   0.532  1.00 16.48           C  
ATOM    205  O   MET B  58     -17.279 -24.925   0.582  1.00 16.11           O  
ATOM    206  CB  MET B  58     -14.433 -23.472  -0.344  1.00 13.89           C  
ATOM    207  CG  MET B  58     -13.731 -22.116  -0.238  1.00 15.77           C  
ATOM    208  SD  MET B  58     -12.606 -21.691  -1.592  1.00 17.77           S  
ATOM    209  CE  MET B  58     -13.742 -21.300  -2.938  1.00 17.10           C  
ATOM    210  N   GLN B  59     -15.499 -26.228   0.099  1.00 17.39           N  
ATOM    211  CA  GLN B  59     -16.326 -27.338  -0.355  1.00 19.05           C  
ATOM    212  C   GLN B  59     -17.106 -27.902   0.828  1.00 18.44           C  
ATOM    213  O   GLN B  59     -18.292 -28.180   0.685  1.00 18.26           O  
ATOM    214  CB  GLN B  59     -15.509 -28.452  -0.998  1.00 19.23           C  
ATOM    215  CG  GLN B  59     -16.378 -29.690  -1.249  1.00 23.40           C  
ATOM    216  CD  GLN B  59     -16.127 -30.270  -2.616  1.00 30.20           C  
ATOM    217  NE2 GLN B  59     -15.895 -31.581  -2.673  1.00 34.37           N  
ATOM    218  OE1 GLN B  59     -16.108 -29.543  -3.605  1.00 31.08           O  
ATOM    219  N   LYS B  60     -16.441 -28.055   1.974  1.00 18.79           N  
ATOM    220  CA  LYS B  60     -17.087 -28.605   3.165  1.00 19.43           C  
ATOM    221  C   LYS B  60     -18.219 -27.725   3.701  1.00 19.93           C  
ATOM    222  O   LYS B  60     -19.240 -28.251   4.144  1.00 20.44           O  
ATOM    223  CB  LYS B  60     -16.078 -28.871   4.285  1.00 19.96           C  
ATOM    224  CG  LYS B  60     -16.728 -29.127   5.649  1.00 20.78           C  
ATOM    225  CD  LYS B  60     -15.679 -29.533   6.641  1.00 21.28           C  
ATOM    226  CE  LYS B  60     -16.194 -29.601   8.071  1.00 25.82           C  
ATOM    227  NZ  LYS B  60     -14.951 -29.730   8.853  1.00 27.77           N1+
ATOM    228  N   LYS B  61     -18.034 -26.406   3.649  1.00 18.88           N  
ATOM    229  CA  LYS B  61     -18.967 -25.452   4.253  1.00 18.66           C  
ATOM    230  C   LYS B  61     -19.969 -24.847   3.278  1.00 18.01           C  
ATOM    231  O   LYS B  61     -20.910 -24.143   3.692  1.00 18.72           O  
ATOM    232  CB  LYS B  61     -18.183 -24.332   4.928  1.00 18.18           C  
ATOM    233  CG  LYS B  61     -17.509 -24.721   6.237  1.00 17.40           C  
ATOM    234  CD  LYS B  61     -16.576 -23.624   6.722  1.00 17.29           C  
ATOM    235  CE  LYS B  61     -17.335 -22.414   7.256  1.00 13.95           C  
ATOM    236  NZ  LYS B  61     -16.350 -21.371   7.661  1.00 18.13           N1+
ATOM    237  N   GLU B  62     -19.773 -25.150   1.998  1.00 17.81           N  
ATOM    238  CA  GLU B  62     -20.529 -24.579   0.870  1.00 17.61           C  
ATOM    239  C   GLU B  62     -20.524 -23.050   0.939  1.00 17.21           C  
ATOM    240  O   GLU B  62     -21.551 -22.375   0.848  1.00 17.27           O  
ATOM    241  CB  GLU B  62     -21.940 -25.167   0.746  1.00 18.23           C  
ATOM    242  CG  GLU B  62     -21.895 -26.688   0.699  1.00 20.02           C  
ATOM    243  CD  GLU B  62     -23.250 -27.343   0.547  1.00 27.01           C  
ATOM    244  OE1 GLU B  62     -24.276 -26.686   0.803  1.00 27.73           O  
ATOM    245  OE2 GLU B  62     -23.276 -28.536   0.168  1.00 30.51           O1-
ATOM    246  N   THR B  63     -19.320 -22.514   1.077  1.00 16.26           N  
ATOM    247  CA  THR B  63     -19.158 -21.079   1.056  1.00 16.11           C  
ATOM    248  C   THR B  63     -17.933 -20.690   0.262  1.00 15.74           C  
ATOM    249  O   THR B  63     -16.846 -21.249   0.451  1.00 16.01           O  
ATOM    250  CB  THR B  63     -19.073 -20.439   2.452  1.00 15.93           C  
ATOM    251  CG2 THR B  63     -17.949 -21.043   3.262  1.00 16.06           C  
ATOM    252  OG1 THR B  63     -18.844 -19.027   2.269  1.00 15.09           O  
ATOM    253  N   ASN B  64     -18.147 -19.755  -0.652  1.00 15.59           N  
ATOM    254  CA  ASN B  64     -17.076 -19.084  -1.377  1.00 13.74           C  
ATOM    255  C   ASN B  64     -17.168 -17.570  -1.123  1.00 13.51           C  
ATOM    256  O   ASN B  64     -16.910 -16.759  -2.009  1.00 12.92           O  
ATOM    257  CB  ASN B  64     -17.038 -19.460  -2.874  1.00 13.69           C  
ATOM    258  CG  ASN B  64     -18.368 -19.262  -3.630  1.00 14.86           C  
ATOM    259  ND2 ASN B  64     -18.241 -19.095  -4.939  1.00 15.18           N  
ATOM    260  OD1 ASN B  64     -19.471 -19.287  -3.069  1.00 15.31           O  
ATOM    261  N   LEU B  65     -17.588 -17.212   0.088  1.00 13.09           N  
ATOM    262  CA  LEU B  65     -17.685 -15.816   0.500  1.00 14.21           C  
ATOM    263  C   LEU B  65     -16.516 -15.445   1.433  1.00 12.61           C  
ATOM    264  O   LEU B  65     -16.263 -16.119   2.436  1.00 12.96           O  
ATOM    265  CB  LEU B  65     -19.021 -15.584   1.225  1.00 14.09           C  
ATOM    266  CG  LEU B  65     -19.193 -14.258   1.987  1.00 16.90           C  
ATOM    267  CD1 LEU B  65     -19.140 -13.014   1.077  1.00 13.73           C  
ATOM    268  CD2 LEU B  65     -20.463 -14.270   2.830  1.00 15.85           C  
ATOM    269  N   CYS B  66     -15.845 -14.342   1.108  1.00 12.64           N  
ATOM    270  CA  CYS B  66     -14.853 -13.723   1.971  1.00 13.37           C  
ATOM    271  C   CYS B  66     -15.448 -12.430   2.527  1.00 12.63           C  
ATOM    272  O   CYS B  66     -15.831 -11.528   1.777  1.00 12.09           O  
ATOM    273  CB  CYS B  66     -13.612 -13.386   1.162  1.00 13.96           C  
ATOM    274  SG  CYS B  66     -12.387 -12.419   2.102  1.00 15.06           S  
ATOM    275  N   LEU B  67     -15.544 -12.362   3.844  1.00 12.59           N  
ATOM    276  CA  LEU B  67     -16.027 -11.154   4.493  1.00 13.45           C  
ATOM    277  C   LEU B  67     -14.893 -10.139   4.610  1.00 13.79           C  
ATOM    278  O   LEU B  67     -13.803 -10.435   5.120  1.00 15.23           O  
ATOM    279  CB  LEU B  67     -16.576 -11.480   5.874  1.00 11.50           C  
ATOM    280  CG  LEU B  67     -17.030 -10.284   6.704  1.00 15.14           C  
ATOM    281  CD1 LEU B  67     -18.217  -9.581   6.096  1.00 14.83           C  
ATOM    282  CD2 LEU B  67     -17.239 -10.636   8.181  1.00 14.75           C  
ATOM    283  N   SER B  68     -15.189  -8.925   4.155  1.00 14.40           N  
ATOM    284  CA  SER B  68     -14.293  -7.796   4.323  1.00 14.18           C  
ATOM    285  C   SER B  68     -14.737  -7.056   5.577  1.00 15.29           C  
ATOM    286  O   SER B  68     -15.689  -6.264   5.556  1.00 14.97           O  
ATOM    287  CB  SER B  68     -14.344  -6.904   3.094  1.00 15.21           C  
ATOM    288  OG  SER B  68     -13.329  -5.918   3.145  1.00 15.09           O  
ATOM    289  N   ALA B  69     -14.023  -7.339   6.660  1.00 15.45           N  
ATOM    290  CA  ALA B  69     -14.370  -6.877   8.005  1.00 16.83           C  
ATOM    291  C   ALA B  69     -13.853  -5.454   8.232  1.00 17.17           C  
ATOM    292  O   ALA B  69     -12.941  -5.235   9.017  1.00 17.37           O  
ATOM    293  CB  ALA B  69     -13.774  -7.836   9.021  1.00 16.99           C  
ATOM    294  N   ASP B  70     -14.431  -4.486   7.525  1.00 18.83           N  
ATOM    295  CA  ASP B  70     -13.870  -3.132   7.527  1.00 18.96           C  
ATOM    296  C   ASP B  70     -14.481  -2.342   8.681  1.00 20.33           C  
ATOM    297  O   ASP B  70     -15.473  -1.615   8.511  1.00 21.55           O  
ATOM    298  CB  ASP B  70     -14.078  -2.461   6.173  1.00 19.28           C  
ATOM    299  CG  ASP B  70     -13.229  -3.093   5.076  1.00 19.40           C  
ATOM    300  OD1 ASP B  70     -12.140  -3.632   5.368  1.00 18.36           O  
ATOM    301  OD2 ASP B  70     -13.660  -3.057   3.916  1.00 19.02           O1-
ATOM    302  N   VAL B  71     -13.906  -2.540   9.860  1.00 20.24           N  
ATOM    303  CA  VAL B  71     -14.383  -1.928  11.084  1.00 20.31           C  
ATOM    304  C   VAL B  71     -13.163  -1.369  11.797  1.00 20.10           C  
ATOM    305  O   VAL B  71     -12.023  -1.787  11.556  1.00 19.28           O  
ATOM    306  CB  VAL B  71     -15.145  -2.937  12.000  1.00 20.30           C  
ATOM    307  CG1 VAL B  71     -16.477  -3.357  11.379  1.00 22.05           C  
ATOM    308  CG2 VAL B  71     -14.270  -4.154  12.319  1.00 21.89           C  
ATOM    309  N   SER B  72     -13.391  -0.396  12.671  1.00 19.15           N  
ATOM    310  CA  SER B  72     -12.276   0.273  13.297  1.00 20.11           C  
ATOM    311  C   SER B  72     -12.085  -0.151  14.758  1.00 20.13           C  
ATOM    312  O   SER B  72     -11.194   0.340  15.433  1.00 20.01           O  
ATOM    313  CB  SER B  72     -12.425   1.792  13.128  1.00 20.87           C  
ATOM    314  OG  SER B  72     -13.729   2.198  13.489  1.00 24.90           O  
ATOM    315  N   LEU B  73     -12.901  -1.088  15.231  1.00 20.98           N  
ATOM    316  CA  LEU B  73     -12.771  -1.573  16.610  1.00 22.16           C  
ATOM    317  C   LEU B  73     -12.584  -3.081  16.725  1.00 22.29           C  
ATOM    318  O   LEU B  73     -13.312  -3.850  16.096  1.00 21.57           O  
ATOM    319  CB  LEU B  73     -13.982  -1.139  17.435  1.00 22.33           C  
ATOM    320  CG  LEU B  73     -14.095   0.365  17.707  1.00 24.20           C  
ATOM    321  CD1 LEU B  73     -15.307   0.547  18.589  1.00 25.76           C  
ATOM    322  CD2 LEU B  73     -12.818   0.922  18.385  1.00 24.79           C  
ATOM    323  N   ALA B  74     -11.620  -3.491  17.546  1.00 23.35           N  
ATOM    324  CA  ALA B  74     -11.344  -4.921  17.766  1.00 24.47           C  
ATOM    325  C   ALA B  74     -12.583  -5.713  18.174  1.00 25.41           C  
ATOM    326  O   ALA B  74     -12.840  -6.795  17.650  1.00 26.04           O  
ATOM    327  CB  ALA B  74     -10.254  -5.093  18.795  1.00 24.42           C  
ATOM    328  N   ARG B  75     -13.356  -5.148  19.095  1.00 26.17           N  
ATOM    329  CA  ARG B  75     -14.612  -5.708  19.574  1.00 27.50           C  
ATOM    330  C   ARG B  75     -15.561  -6.072  18.425  1.00 27.25           C  
ATOM    331  O   ARG B  75     -16.099  -7.175  18.386  1.00 27.17           O  
ATOM    332  CB  ARG B  75     -15.217  -4.663  20.501  1.00 28.47           C  
ATOM    333  CG  ARG B  75     -16.534  -4.950  21.180  1.00 32.55           C  
ATOM    334  CD  ARG B  75     -16.871  -3.735  22.051  1.00 38.71           C  
ATOM    335  NE  ARG B  75     -16.930  -2.482  21.286  1.00 40.96           N  
ATOM    336  CZ  ARG B  75     -18.030  -2.020  20.694  1.00 41.98           C  
ATOM    337  NH1 ARG B  75     -19.165  -2.699  20.788  1.00 41.84           N1+
ATOM    338  NH2 ARG B  75     -18.007  -0.877  20.023  1.00 43.68           N  
ATOM    339  N   GLU B  76     -15.769  -5.153  17.485  1.00 26.20           N  
ATOM    340  CA  GLU B  76     -16.708  -5.410  16.399  1.00 26.33           C  
ATOM    341  C   GLU B  76     -16.136  -6.420  15.406  1.00 25.06           C  
ATOM    342  O   GLU B  76     -16.870  -7.297  14.940  1.00 24.80           O  
ATOM    343  CB  GLU B  76     -17.211  -4.133  15.712  1.00 26.44           C  
ATOM    344  CG  GLU B  76     -16.243  -2.976  15.631  1.00 28.54           C  
ATOM    345  CD  GLU B  76     -16.894  -1.710  15.062  1.00 29.49           C  
ATOM    346  OE1 GLU B  76     -18.126  -1.542  15.239  1.00 33.84           O  
ATOM    347  OE2 GLU B  76     -16.179  -0.891  14.429  1.00 30.59           O1-
ATOM    348  N   LEU B  77     -14.836  -6.324  15.135  1.00 23.54           N  
ATOM    349  CA  LEU B  77     -14.144  -7.285  14.273  1.00 23.09           C  
ATOM    350  C   LEU B  77     -14.422  -8.717  14.749  1.00 22.63           C  
ATOM    351  O   LEU B  77     -14.881  -9.573  13.977  1.00 18.88           O  
ATOM    352  CB  LEU B  77     -12.633  -6.997  14.215  1.00 22.36           C  
ATOM    353  CG  LEU B  77     -11.657  -8.053  13.649  1.00 22.85           C  
ATOM    354  CD1 LEU B  77     -11.908  -8.408  12.181  1.00 22.98           C  
ATOM    355  CD2 LEU B  77     -10.171  -7.706  13.862  1.00 23.87           C  
ATOM    356  N   LEU B  78     -14.179  -8.938  16.039  1.00 22.16           N  
ATOM    357  CA  LEU B  78     -14.330 -10.253  16.664  1.00 22.92           C  
ATOM    358  C   LEU B  78     -15.794 -10.725  16.736  1.00 23.57           C  
ATOM    359  O   LEU B  78     -16.087 -11.888  16.432  1.00 23.52           O  
ATOM    360  CB  LEU B  78     -13.628 -10.260  18.026  1.00 22.33           C  
ATOM    361  CG  LEU B  78     -12.116 -10.014  18.142  1.00 22.01           C  
ATOM    362  CD1 LEU B  78     -11.659  -9.829  19.584  1.00 23.51           C  
ATOM    363  CD2 LEU B  78     -11.287 -11.134  17.496  1.00 25.38           C  
ATOM    364  N   GLN B  79     -16.718  -9.825  17.070  1.00 23.73           N  
ATOM    365  CA  GLN B  79     -18.150 -10.152  17.042  1.00 24.78           C  
ATOM    366  C   GLN B  79     -18.608 -10.616  15.650  1.00 23.99           C  
ATOM    367  O   GLN B  79     -19.354 -11.594  15.522  1.00 23.60           O  
ATOM    368  CB  GLN B  79     -19.016  -9.006  17.608  1.00 25.10           C  
ATOM    369  CG  GLN B  79     -18.834  -8.845  19.121  1.00 27.12           C  
ATOM    370  CD  GLN B  79     -19.907  -8.024  19.855  1.00 27.00           C  
ATOM    371  NE2 GLN B  79     -19.776  -7.963  21.175  1.00 30.67           N  
ATOM    372  OE1 GLN B  79     -20.813  -7.437  19.255  1.00 29.11           O  
ATOM    373  N   LEU B  80     -18.126  -9.945  14.603  1.00 23.18           N  
ATOM    374  CA  LEU B  80     -18.482 -10.309  13.235  1.00 22.49           C  
ATOM    375  C   LEU B  80     -17.823 -11.637  12.845  1.00 21.77           C  
ATOM    376  O   LEU B  80     -18.474 -12.504  12.282  1.00 21.20           O  
ATOM    377  CB  LEU B  80     -18.106  -9.209  12.234  1.00 22.63           C  
ATOM    378  CG  LEU B  80     -18.991  -7.959  12.272  1.00 22.33           C  
ATOM    379  CD1 LEU B  80     -18.420  -6.893  11.346  1.00 23.46           C  
ATOM    380  CD2 LEU B  80     -20.434  -8.256  11.948  1.00 23.08           C  
ATOM    381  N   ALA B  81     -16.541 -11.783  13.155  1.00 21.84           N  
ATOM    382  CA  ALA B  81     -15.819 -13.018  12.876  1.00 22.22           C  
ATOM    383  C   ALA B  81     -16.534 -14.227  13.509  1.00 22.47           C  
ATOM    384  O   ALA B  81     -16.671 -15.260  12.852  1.00 22.29           O  
ATOM    385  CB  ALA B  81     -14.376 -12.914  13.366  1.00 21.31           C  
ATOM    386  N   ASP B  82     -17.005 -14.077  14.750  1.00 22.68           N  
ATOM    387  CA  ASP B  82     -17.708 -15.141  15.482  1.00 23.30           C  
ATOM    388  C   ASP B  82     -19.068 -15.421  14.852  1.00 22.14           C  
ATOM    389  O   ASP B  82     -19.310 -16.527  14.350  1.00 22.02           O  
ATOM    390  CB  ASP B  82     -17.833 -14.756  16.969  1.00 24.19           C  
ATOM    391  CG  ASP B  82     -18.157 -15.940  17.891  1.00 27.31           C  
ATOM    392  OD1 ASP B  82     -18.091 -17.120  17.480  1.00 24.85           O  
ATOM    393  OD2 ASP B  82     -18.460 -15.668  19.075  1.00 29.77           O1-
ATOM    394  N   ALA B  83     -19.960 -14.428  14.862  1.00 20.91           N  
ATOM    395  CA  ALA B  83     -21.275 -14.604  14.242  1.00 20.79           C  
ATOM    396  C   ALA B  83     -21.228 -15.072  12.772  1.00 19.62           C  
ATOM    397  O   ALA B  83     -21.988 -15.961  12.401  1.00 20.19           O  
ATOM    398  CB  ALA B  83     -22.123 -13.330  14.367  1.00 20.17           C  
ATOM    399  N   LEU B  84     -20.356 -14.508  11.939  1.00 19.16           N  
ATOM    400  CA  LEU B  84     -20.392 -14.813  10.499  1.00 17.97           C  
ATOM    401  C   LEU B  84     -19.471 -15.929  10.048  1.00 17.63           C  
ATOM    402  O   LEU B  84     -19.525 -16.333   8.884  1.00 15.95           O  
ATOM    403  CB  LEU B  84     -20.134 -13.564   9.630  1.00 18.48           C  
ATOM    404  CG  LEU B  84     -21.358 -12.725   9.261  1.00 18.47           C  
ATOM    405  CD1 LEU B  84     -22.143 -12.384  10.525  1.00 21.53           C  
ATOM    406  CD2 LEU B  84     -20.893 -11.455   8.533  1.00 19.86           C  
ATOM    407  N   GLY B  85     -18.646 -16.438  10.963  1.00 17.09           N  
ATOM    408  CA  GLY B  85     -17.566 -17.365  10.583  1.00 16.46           C  
ATOM    409  C   GLY B  85     -18.100 -18.615   9.914  1.00 16.14           C  
ATOM    410  O   GLY B  85     -17.501 -19.111   8.975  1.00 17.42           O  
ATOM    411  N   PRO B  86     -19.223 -19.158  10.411  1.00 17.43           N  
ATOM    412  CA  PRO B  86     -19.833 -20.296   9.736  1.00 17.68           C  
ATOM    413  C   PRO B  86     -20.250 -20.047   8.275  1.00 16.92           C  
ATOM    414  O   PRO B  86     -20.297 -20.999   7.479  1.00 18.42           O  
ATOM    415  CB  PRO B  86     -21.027 -20.642  10.647  1.00 17.14           C  
ATOM    416  CG  PRO B  86     -20.620 -20.136  12.007  1.00 19.55           C  
ATOM    417  CD  PRO B  86     -19.923 -18.835  11.672  1.00 16.74           C  
ATOM    418  N   SER B  87     -20.515 -18.789   7.918  1.00 15.29           N  
ATOM    419  CA  SER B  87     -20.978 -18.410   6.567  1.00 16.10           C  
ATOM    420  C   SER B  87     -19.862 -18.112   5.552  1.00 14.84           C  
ATOM    421  O   SER B  87     -20.100 -17.949   4.337  1.00 16.66           O  
ATOM    422  CB  SER B  87     -21.892 -17.183   6.697  1.00 14.08           C  
ATOM    423  OG  SER B  87     -23.101 -17.523   7.351  1.00 17.35           O  
ATOM    424  N   ILE B  88     -18.633 -18.007   6.056  1.00 15.00           N  
ATOM    425  CA  ILE B  88     -17.492 -17.523   5.273  1.00 13.94           C  
ATOM    426  C   ILE B  88     -16.348 -18.531   5.154  1.00 14.71           C  
ATOM    427  O   ILE B  88     -16.096 -19.305   6.093  1.00 13.61           O  
ATOM    428  CB  ILE B  88     -16.953 -16.174   5.847  1.00 14.77           C  
ATOM    429  CG1 ILE B  88     -16.166 -16.353   7.163  1.00 14.70           C  
ATOM    430  CG2 ILE B  88     -18.119 -15.154   5.947  1.00 13.17           C  
ATOM    431  CD1 ILE B  88     -15.719 -15.018   7.862  1.00 13.41           C  
ATOM    432  N   CYS B  89     -15.661 -18.484   4.012  1.00 14.00           N  
ATOM    433  CA  CYS B  89     -14.394 -19.205   3.803  1.00 14.05           C  
ATOM    434  C   CYS B  89     -13.146 -18.417   4.232  1.00 14.84           C  
ATOM    435  O   CYS B  89     -12.077 -19.005   4.428  1.00 13.44           O  
ATOM    436  CB  CYS B  89     -14.225 -19.616   2.330  1.00 13.84           C  
ATOM    437  SG  CYS B  89     -13.909 -18.346   1.046  1.00 15.07           S  
ATOM    438  N   MET B  90     -13.291 -17.099   4.381  1.00 14.64           N  
ATOM    439  CA  MET B  90     -12.142 -16.237   4.617  1.00 14.47           C  
ATOM    440  C   MET B  90     -12.590 -14.944   5.289  1.00 14.74           C  
ATOM    441  O   MET B  90     -13.695 -14.466   5.012  1.00 14.86           O  
ATOM    442  CB  MET B  90     -11.485 -15.924   3.263  1.00 14.61           C  
ATOM    443  CG  MET B  90     -10.184 -15.107   3.367  1.00 14.93           C  
ATOM    444  SD  MET B  90      -9.573 -14.848   1.703  1.00 17.91           S  
ATOM    445  CE  MET B  90      -9.335 -16.508   1.088  1.00 19.84           C  
ATOM    446  N   LEU B  91     -11.762 -14.409   6.190  1.00 14.85           N  
ATOM    447  CA  LEU B  91     -12.029 -13.104   6.785  1.00 14.54           C  
ATOM    448  C   LEU B  91     -10.894 -12.187   6.348  1.00 14.16           C  
ATOM    449  O   LEU B  91      -9.721 -12.468   6.623  1.00 13.84           O  
ATOM    450  CB  LEU B  91     -12.097 -13.173   8.309  1.00 15.79           C  
ATOM    451  CG  LEU B  91     -12.632 -11.853   8.870  1.00 16.35           C  
ATOM    452  CD1 LEU B  91     -13.642 -12.134   9.963  1.00 17.06           C  
ATOM    453  CD2 LEU B  91     -11.478 -10.992   9.349  1.00 17.47           C  
ATOM    454  N   LYS B  92     -11.245 -11.141   5.600  1.00 13.72           N  
ATOM    455  CA  LYS B  92     -10.248 -10.178   5.146  1.00 13.91           C  
ATOM    456  C   LYS B  92     -10.196  -8.996   6.108  1.00 13.35           C  
ATOM    457  O   LYS B  92     -11.242  -8.437   6.467  1.00 12.29           O  
ATOM    458  CB  LYS B  92     -10.566  -9.707   3.717  1.00 14.33           C  
ATOM    459  CG  LYS B  92      -9.498  -8.795   3.120  1.00 13.17           C  
ATOM    460  CD  LYS B  92      -9.905  -8.327   1.726  1.00 13.92           C  
ATOM    461  CE  LYS B  92     -10.897  -7.137   1.821  1.00 14.62           C  
ATOM    462  NZ  LYS B  92     -10.266  -5.874   2.340  1.00 10.96           N1+
ATOM    463  N   THR B  93      -8.983  -8.621   6.508  1.00 14.10           N  
ATOM    464  CA  THR B  93      -8.745  -7.565   7.521  1.00 14.74           C  
ATOM    465  C   THR B  93      -8.008  -6.375   6.877  1.00 14.10           C  
ATOM    466  O   THR B  93      -7.335  -6.553   5.877  1.00 11.95           O  
ATOM    467  CB  THR B  93      -7.794  -8.054   8.654  1.00 15.25           C  
ATOM    468  CG2 THR B  93      -8.401  -9.178   9.498  1.00 16.23           C  
ATOM    469  OG1 THR B  93      -6.586  -8.543   8.041  1.00 18.34           O  
ATOM    470  N   HIS B  94      -8.145  -5.178   7.448  1.00 14.57           N  
ATOM    471  CA  HIS B  94      -7.198  -4.069   7.248  1.00 14.10           C  
ATOM    472  C   HIS B  94      -6.779  -3.733   8.689  1.00 14.83           C  
ATOM    473  O   HIS B  94      -7.406  -2.900   9.344  1.00 13.72           O  
ATOM    474  CB  HIS B  94      -7.878  -2.839   6.612  1.00 14.31           C  
ATOM    475  CG  HIS B  94      -8.119  -2.937   5.134  1.00 14.47           C  
ATOM    476  CD2 HIS B  94      -9.264  -2.897   4.402  1.00 15.04           C  
ATOM    477  ND1 HIS B  94      -7.089  -3.006   4.221  1.00 11.77           N  
ATOM    478  CE1 HIS B  94      -7.583  -3.041   2.996  1.00 12.66           C  
ATOM    479  NE2 HIS B  94      -8.903  -2.995   3.077  1.00 14.94           N  
ATOM    480  N  AVAL B  95      -5.757  -4.385   9.231  0.50 14.50           N  
ATOM    481  N  BVAL B  95      -5.707  -4.386   9.131  0.50 14.46           N  
ATOM    482  CA AVAL B  95      -5.436  -4.110  10.642  0.50 15.31           C  
ATOM    483  CA BVAL B  95      -5.172  -4.240  10.487  0.50 15.31           C  
ATOM    484  C  AVAL B  95      -4.975  -2.674  10.882  0.50 15.45           C  
ATOM    485  C  BVAL B  95      -4.815  -2.794  10.859  0.50 15.58           C  
ATOM    486  O  AVAL B  95      -5.038  -2.188  12.017  0.50 15.07           O  
ATOM    487  O  BVAL B  95      -4.824  -2.408  12.037  0.50 15.11           O  
ATOM    488  CB AVAL B  95      -4.387  -5.063  11.240  0.50 15.46           C  
ATOM    489  CB BVAL B  95      -3.941  -5.154  10.676  0.50 15.58           C  
ATOM    490  CG1AVAL B  95      -4.971  -6.448  11.385  0.50 14.62           C  
ATOM    491  CG2AVAL B  95      -3.130  -5.087  10.377  0.50 15.25           C  
ATOM    492  CG1BVAL B  95      -2.723  -4.652   9.904  0.50 16.02           C  
ATOM    493  CG2BVAL B  95      -3.621  -5.302  12.149  0.50 13.06           C  
ATOM    494  N   ASP B  96      -4.485  -2.022   9.831  1.00 15.34           N  
ATOM    495  CA  ASP B  96      -4.048  -0.628   9.946  1.00 16.12           C  
ATOM    496  C   ASP B  96      -5.188   0.403  10.110  1.00 16.39           C  
ATOM    497  O   ASP B  96      -4.931   1.596  10.225  1.00 16.82           O  
ATOM    498  CB  ASP B  96      -3.042  -0.267   8.835  1.00 16.42           C  
ATOM    499  CG  ASP B  96      -3.663  -0.201   7.458  1.00 17.53           C  
ATOM    500  OD1 ASP B  96      -4.578  -1.011   7.161  1.00 18.11           O  
ATOM    501  OD2 ASP B  96      -3.210   0.678   6.679  1.00 18.61           O1-
ATOM    502  N  AILE B  97      -6.425  -0.080  10.171  0.50 16.06           N  
ATOM    503  N  BILE B  97      -6.431  -0.056  10.144  0.50 15.87           N  
ATOM    504  CA AILE B  97      -7.601   0.754  10.427  0.50 16.61           C  
ATOM    505  CA BILE B  97      -7.520   0.846  10.499  0.50 16.24           C  
ATOM    506  C  AILE B  97      -8.220   0.432  11.796  0.50 17.21           C  
ATOM    507  C  BILE B  97      -8.102   0.549  11.880  0.50 16.99           C  
ATOM    508  O  AILE B  97      -9.208   1.053  12.199  0.50 16.24           O  
ATOM    509  O  BILE B  97      -8.957   1.292  12.363  0.50 16.23           O  
ATOM    510  CB AILE B  97      -8.630   0.610   9.264  0.50 16.70           C  
ATOM    511  CB BILE B  97      -8.621   0.915   9.410  0.50 16.21           C  
ATOM    512  CG1AILE B  97      -7.991   1.035   7.940  0.50 16.67           C  
ATOM    513  CG2AILE B  97      -9.903   1.425   9.492  0.50 17.38           C  
ATOM    514  CG1BILE B  97      -9.439  -0.378   9.341  0.50 15.62           C  
ATOM    515  CG2BILE B  97      -8.019   1.264   8.053  0.50 16.31           C  
ATOM    516  CD1AILE B  97      -8.935   1.024   6.759  0.50 16.47           C  
ATOM    517  CD1BILE B  97     -10.875  -0.151   8.939  0.50 17.13           C  
ATOM    518  N   LEU B  98      -7.635  -0.529  12.511  1.00 17.57           N  
ATOM    519  CA  LEU B  98      -8.101  -0.899  13.846  1.00 19.00           C  
ATOM    520  C   LEU B  98      -7.546   0.095  14.848  1.00 19.72           C  
ATOM    521  O   LEU B  98      -6.354   0.073  15.153  1.00 18.49           O  
ATOM    522  CB  LEU B  98      -7.661  -2.311  14.268  1.00 19.48           C  
ATOM    523  CG  LEU B  98      -8.496  -3.512  13.814  1.00 22.24           C  
ATOM    524  CD1 LEU B  98      -7.795  -4.800  14.305  1.00 21.06           C  
ATOM    525  CD2 LEU B  98      -9.954  -3.444  14.322  1.00 21.54           C  
ATOM    526  N   ASN B  99      -8.426   0.948  15.361  1.00 20.56           N  
ATOM    527  CA  ASN B  99      -8.036   1.944  16.356  1.00 22.62           C  
ATOM    528  C   ASN B  99      -7.403   1.348  17.609  1.00 23.07           C  
ATOM    529  O   ASN B  99      -6.567   1.986  18.243  1.00 24.27           O  
ATOM    530  CB  ASN B  99      -9.230   2.849  16.703  1.00 22.46           C  
ATOM    531  CG  ASN B  99      -9.633   3.726  15.534  1.00 24.94           C  
ATOM    532  ND2 ASN B  99     -10.905   4.088  15.460  1.00 25.73           N  
ATOM    533  OD1 ASN B  99      -8.799   4.053  14.682  1.00 28.75           O  
ATOM    534  N   ASP B 100      -7.793   0.121  17.952  1.00 23.58           N  
ATOM    535  CA  ASP B 100      -7.283  -0.547  19.145  1.00 24.05           C  
ATOM    536  C   ASP B 100      -6.592  -1.879  18.842  1.00 24.11           C  
ATOM    537  O   ASP B 100      -6.748  -2.838  19.599  1.00 23.86           O  
ATOM    538  CB  ASP B 100      -8.390  -0.724  20.202  1.00 24.13           C  
ATOM    539  CG  ASP B 100      -9.624  -1.453  19.670  1.00 24.88           C  
ATOM    540  OD1 ASP B 100      -9.652  -1.884  18.491  1.00 26.23           O  
ATOM    541  OD2 ASP B 100     -10.590  -1.609  20.445  1.00 26.26           O1-
ATOM    542  N   PHE B 101      -5.833  -1.933  17.744  1.00 24.05           N  
ATOM    543  CA  PHE B 101      -5.032  -3.123  17.413  1.00 22.56           C  
ATOM    544  C   PHE B 101      -4.116  -3.517  18.557  1.00 22.46           C  
ATOM    545  O   PHE B 101      -3.457  -2.664  19.145  1.00 21.57           O  
ATOM    546  CB  PHE B 101      -4.163  -2.915  16.159  1.00 23.06           C  
ATOM    547  CG  PHE B 101      -3.116  -3.986  15.971  1.00 21.78           C  
ATOM    548  CD1 PHE B 101      -3.451  -5.218  15.401  1.00 23.54           C  
ATOM    549  CD2 PHE B 101      -1.820  -3.799  16.446  1.00 21.18           C  
ATOM    550  CE1 PHE B 101      -2.482  -6.237  15.250  1.00 22.76           C  
ATOM    551  CE2 PHE B 101      -0.867  -4.811  16.314  1.00 23.58           C  
ATOM    552  CZ  PHE B 101      -1.199  -6.028  15.714  1.00 23.26           C  
ATOM    553  N   THR B 102      -4.093  -4.813  18.883  1.00 22.68           N  
ATOM    554  CA  THR B 102      -2.988  -5.413  19.625  1.00 22.01           C  
ATOM    555  C   THR B 102      -2.778  -6.796  19.009  1.00 21.95           C  
ATOM    556  O   THR B 102      -3.648  -7.308  18.301  1.00 20.59           O  
ATOM    557  CB  THR B 102      -3.266  -5.588  21.146  1.00 22.37           C  
ATOM    558  CG2 THR B 102      -3.687  -4.269  21.820  1.00 24.71           C  
ATOM    559  OG1 THR B 102      -4.265  -6.598  21.358  1.00 21.62           O  
ATOM    560  N   LEU B 103      -1.629  -7.404  19.262  1.00 22.14           N  
ATOM    561  CA  LEU B 103      -1.430  -8.782  18.815  1.00 21.96           C  
ATOM    562  C   LEU B 103      -2.429  -9.739  19.479  1.00 22.09           C  
ATOM    563  O   LEU B 103      -2.833 -10.755  18.888  1.00 21.62           O  
ATOM    564  CB  LEU B 103       0.029  -9.204  18.986  1.00 22.17           C  
ATOM    565  CG  LEU B 103       0.926  -8.624  17.885  1.00 23.35           C  
ATOM    566  CD1 LEU B 103       2.399  -8.777  18.240  1.00 24.58           C  
ATOM    567  CD2 LEU B 103       0.628  -9.244  16.523  1.00 24.08           C  
ATOM    568  N  AASP B 104      -2.877  -9.401  20.686  0.50 21.73           N  
ATOM    569  N  BASP B 104      -2.833  -9.373  20.692  0.50 21.95           N  
ATOM    570  CA AASP B 104      -3.886 -10.225  21.361  0.50 21.65           C  
ATOM    571  CA BASP B 104      -3.862 -10.069  21.465  0.50 22.10           C  
ATOM    572  C  AASP B 104      -5.244 -10.254  20.673  0.50 21.89           C  
ATOM    573  C  BASP B 104      -5.171 -10.228  20.680  0.50 22.17           C  
ATOM    574  O  AASP B 104      -5.969 -11.246  20.773  0.50 21.37           O  
ATOM    575  O  BASP B 104      -5.768 -11.308  20.688  0.50 21.68           O  
ATOM    576  CB AASP B 104      -4.036  -9.867  22.837  0.50 21.62           C  
ATOM    577  CB BASP B 104      -4.046  -9.319  22.791  0.50 22.40           C  
ATOM    578  CG AASP B 104      -3.334 -10.861  23.731  0.50 21.07           C  
ATOM    579  CG BASP B 104      -5.316  -9.677  23.519  0.50 22.90           C  
ATOM    580  OD1AASP B 104      -3.902 -11.949  23.955  0.50 20.62           O  
ATOM    581  OD2AASP B 104      -2.204 -10.573  24.169  0.50 21.88           O1-
ATOM    582  OD1BASP B 104      -5.344 -10.728  24.188  0.50 22.52           O  
ATOM    583  OD2BASP B 104      -6.266  -8.860  23.466  0.50 25.80           O1-
ATOM    584  N   VAL B 105      -5.595  -9.167  19.990  1.00 21.67           N  
ATOM    585  CA  VAL B 105      -6.814  -9.177  19.169  1.00 21.24           C  
ATOM    586  C   VAL B 105      -6.696 -10.229  18.046  1.00 21.48           C  
ATOM    587  O   VAL B 105      -7.641 -10.984  17.773  1.00 20.42           O  
ATOM    588  CB  VAL B 105      -7.087  -7.795  18.541  1.00 21.81           C  
ATOM    589  CG1 VAL B 105      -8.259  -7.869  17.571  1.00 20.84           C  
ATOM    590  CG2 VAL B 105      -7.323  -6.756  19.630  1.00 20.45           C  
ATOM    591  N   MET B 106      -5.514 -10.293  17.437  1.00 21.03           N  
ATOM    592  CA  MET B 106      -5.246 -11.275  16.382  1.00 21.86           C  
ATOM    593  C   MET B 106      -5.248 -12.713  16.917  1.00 22.59           C  
ATOM    594  O   MET B 106      -5.678 -13.619  16.209  1.00 22.64           O  
ATOM    595  CB  MET B 106      -3.944 -10.969  15.637  1.00 21.47           C  
ATOM    596  CG  MET B 106      -3.812  -9.516  15.152  1.00 21.59           C  
ATOM    597  SD  MET B 106      -5.369  -8.742  14.634  1.00 26.92           S  
ATOM    598  CE  MET B 106      -5.429  -9.519  13.042  1.00 19.65           C  
ATOM    599  N  ALYS B 107      -4.759 -12.903  18.141  0.50 22.67           N  
ATOM    600  N  BLYS B 107      -4.774 -12.918  18.144  0.50 22.64           N  
ATOM    601  CA ALYS B 107      -4.802 -14.207  18.822  0.50 23.23           C  
ATOM    602  CA BLYS B 107      -4.813 -14.248  18.775  0.50 23.08           C  
ATOM    603  C  ALYS B 107      -6.247 -14.699  18.927  0.50 23.23           C  
ATOM    604  C  BLYS B 107      -6.257 -14.725  18.959  0.50 23.19           C  
ATOM    605  O  ALYS B 107      -6.560 -15.842  18.558  0.50 22.69           O  
ATOM    606  O  BLYS B 107      -6.579 -15.891  18.681  0.50 22.59           O  
ATOM    607  CB ALYS B 107      -4.177 -14.092  20.219  0.50 23.56           C  
ATOM    608  CB BLYS B 107      -4.059 -14.229  20.113  0.50 23.56           C  
ATOM    609  CG ALYS B 107      -4.345 -15.326  21.117  0.50 23.70           C  
ATOM    610  CG BLYS B 107      -4.143 -15.511  20.962  0.50 23.87           C  
ATOM    611  CD ALYS B 107      -4.278 -14.990  22.612  0.50 23.85           C  
ATOM    612  CD BLYS B 107      -5.323 -15.508  21.940  0.50 24.77           C  
ATOM    613  CE ALYS B 107      -5.575 -14.360  23.110  0.50 23.45           C  
ATOM    614  CE BLYS B 107      -5.110 -16.522  23.064  0.50 23.72           C  
ATOM    615  NZ ALYS B 107      -5.560 -13.959  24.556  0.50 22.90           N1+
ATOM    616  NZ BLYS B 107      -6.311 -16.650  23.941  0.50 25.30           N1+
ATOM    617  N   GLU B 108      -7.115 -13.815  19.420  1.00 23.14           N  
ATOM    618  CA  GLU B 108      -8.551 -14.054  19.507  1.00 24.15           C  
ATOM    619  C   GLU B 108      -9.169 -14.333  18.135  1.00 23.33           C  
ATOM    620  O   GLU B 108     -10.047 -15.190  18.024  1.00 22.65           O  
ATOM    621  CB  GLU B 108      -9.270 -12.853  20.137  1.00 25.03           C  
ATOM    622  CG  GLU B 108      -8.898 -12.566  21.600  1.00 30.34           C  
ATOM    623  CD  GLU B 108     -10.005 -11.866  22.389  1.00 38.83           C  
ATOM    624  OE1 GLU B 108     -11.208 -12.070  22.087  1.00 42.46           O  
ATOM    625  OE2 GLU B 108      -9.682 -11.109  23.335  1.00 40.60           O1-
ATOM    626  N   LEU B 109      -8.734 -13.588  17.111  1.00 22.87           N  
ATOM    627  CA  LEU B 109      -9.171 -13.801  15.727  1.00 21.45           C  
ATOM    628  C   LEU B 109      -8.799 -15.188  15.172  1.00 21.90           C  
ATOM    629  O   LEU B 109      -9.614 -15.835  14.515  1.00 20.88           O  
ATOM    630  CB  LEU B 109      -8.673 -12.686  14.780  1.00 21.58           C  
ATOM    631  CG  LEU B 109      -9.225 -12.737  13.343  1.00 18.35           C  
ATOM    632  CD1 LEU B 109     -10.740 -12.549  13.318  1.00 17.88           C  
ATOM    633  CD2 LEU B 109      -8.517 -11.755  12.373  1.00 20.12           C  
ATOM    634  N   ILE B 110      -7.569 -15.619  15.426  1.00 21.57           N  
ATOM    635  CA  ILE B 110      -7.101 -16.941  15.019  1.00 21.94           C  
ATOM    636  C   ILE B 110      -7.917 -18.058  15.692  1.00 22.41           C  
ATOM    637  O   ILE B 110      -8.228 -19.062  15.054  1.00 23.14           O  
ATOM    638  CB  ILE B 110      -5.583 -17.094  15.278  1.00 21.84           C  
ATOM    639  CG1 ILE B 110      -4.771 -16.313  14.240  1.00 22.72           C  
ATOM    640  CG2 ILE B 110      -5.135 -18.546  15.209  1.00 22.67           C  
ATOM    641  CD1 ILE B 110      -3.344 -16.074  14.671  1.00 26.30           C  
ATOM    642  N   THR B 111      -8.311 -17.862  16.949  1.00 22.14           N  
ATOM    643  CA  THR B 111      -9.175 -18.820  17.662  1.00 21.84           C  
ATOM    644  C   THR B 111     -10.515 -18.970  16.950  1.00 21.61           C  
ATOM    645  O   THR B 111     -11.031 -20.084  16.808  1.00 21.39           O  
ATOM    646  CB  THR B 111      -9.401 -18.402  19.138  1.00 21.93           C  
ATOM    647  CG2 THR B 111     -10.385 -19.347  19.859  1.00 23.07           C  
ATOM    648  OG1 THR B 111      -8.151 -18.444  19.825  1.00 20.91           O  
ATOM    649  N   LEU B 112     -11.080 -17.846  16.508  1.00 20.80           N  
ATOM    650  CA  LEU B 112     -12.348 -17.874  15.780  1.00 19.82           C  
ATOM    651  C   LEU B 112     -12.195 -18.538  14.413  1.00 20.29           C  
ATOM    652  O   LEU B 112     -13.060 -19.330  14.023  1.00 19.98           O  
ATOM    653  CB  LEU B 112     -12.931 -16.471  15.642  1.00 19.84           C  
ATOM    654  CG  LEU B 112     -13.268 -15.840  16.995  1.00 18.91           C  
ATOM    655  CD1 LEU B 112     -13.605 -14.348  16.856  1.00 20.75           C  
ATOM    656  CD2 LEU B 112     -14.429 -16.590  17.629  1.00 21.39           C  
ATOM    657  N   ALA B 113     -11.095 -18.211  13.726  1.00 18.86           N  
ATOM    658  CA  ALA B 113     -10.699 -18.789  12.431  1.00 20.25           C  
ATOM    659  C   ALA B 113     -10.622 -20.311  12.503  1.00 20.91           C  
ATOM    660  O   ALA B 113     -11.155 -20.999  11.632  1.00 20.14           O  
ATOM    661  CB  ALA B 113      -9.354 -18.203  11.963  1.00 18.54           C  
ATOM    662  N   LYS B 114      -9.977 -20.806  13.557  1.00 22.01           N  
ATOM    663  CA  LYS B 114      -9.869 -22.242  13.834  1.00 23.48           C  
ATOM    664  C   LYS B 114     -11.204 -22.881  14.204  1.00 23.40           C  
ATOM    665  O   LYS B 114     -11.535 -23.942  13.693  1.00 23.12           O  
ATOM    666  CB  LYS B 114      -8.853 -22.497  14.953  1.00 23.97           C  
ATOM    667  CG  LYS B 114      -7.423 -22.257  14.519  1.00 24.39           C  
ATOM    668  CD  LYS B 114      -6.421 -22.627  15.599  1.00 29.10           C  
ATOM    669  CE  LYS B 114      -5.008 -22.369  15.120  1.00 32.35           C  
ATOM    670  NZ  LYS B 114      -4.009 -22.641  16.187  1.00 34.81           N1+
ATOM    671  N   CYS B 115     -11.963 -22.235  15.084  1.00 25.12           N  
ATOM    672  CA  CYS B 115     -13.259 -22.738  15.540  1.00 24.90           C  
ATOM    673  C   CYS B 115     -14.236 -22.855  14.370  1.00 24.00           C  
ATOM    674  O   CYS B 115     -14.839 -23.914  14.128  1.00 22.93           O  
ATOM    675  CB  CYS B 115     -13.836 -21.812  16.620  1.00 25.75           C  
ATOM    676  SG  CYS B 115     -15.556 -22.160  17.084  1.00 31.35           S  
ATOM    677  N   HIS B 116     -14.382 -21.749  13.645  1.00 22.16           N  
ATOM    678  CA  HIS B 116     -15.335 -21.677  12.554  1.00 21.52           C  
ATOM    679  C   HIS B 116     -14.809 -22.148  11.195  1.00 20.96           C  
ATOM    680  O   HIS B 116     -15.605 -22.344  10.264  1.00 20.96           O  
ATOM    681  CB  HIS B 116     -15.921 -20.255  12.484  1.00 21.60           C  
ATOM    682  CG  HIS B 116     -16.731 -19.887  13.685  1.00 22.03           C  
ATOM    683  CD2 HIS B 116     -16.625 -18.852  14.553  1.00 20.14           C  
ATOM    684  ND1 HIS B 116     -17.790 -20.650  14.127  1.00 24.62           N  
ATOM    685  CE1 HIS B 116     -18.310 -20.096  15.207  1.00 22.44           C  
ATOM    686  NE2 HIS B 116     -17.628 -18.998  15.480  1.00 24.23           N  
ATOM    687  N   GLU B 117     -13.496 -22.374  11.103  1.00 19.84           N  
ATOM    688  CA  GLU B 117     -12.842 -22.794   9.863  1.00 19.53           C  
ATOM    689  C   GLU B 117     -12.917 -21.779   8.717  1.00 18.27           C  
ATOM    690  O   GLU B 117     -13.690 -21.959   7.770  1.00 15.99           O  
ATOM    691  CB  GLU B 117     -13.393 -24.141   9.374  1.00 20.40           C  
ATOM    692  CG  GLU B 117     -12.803 -25.351  10.015  1.00 22.90           C  
ATOM    693  CD  GLU B 117     -13.287 -26.633   9.354  1.00 23.64           C  
ATOM    694  OE1 GLU B 117     -14.494 -26.951   9.445  1.00 24.77           O  
ATOM    695  OE2 GLU B 117     -12.446 -27.296   8.722  1.00 27.54           O1-
ATOM    696  N   PHE B 118     -12.118 -20.720   8.819  1.00 17.24           N  
ATOM    697  CA  PHE B 118     -11.893 -19.794   7.711  1.00 16.51           C  
ATOM    698  C   PHE B 118     -10.444 -19.312   7.747  1.00 15.81           C  
ATOM    699  O   PHE B 118      -9.817 -19.355   8.819  1.00 18.62           O  
ATOM    700  CB  PHE B 118     -12.896 -18.617   7.736  1.00 15.79           C  
ATOM    701  CG  PHE B 118     -12.899 -17.811   9.011  1.00 16.70           C  
ATOM    702  CD1 PHE B 118     -11.944 -16.818   9.237  1.00 16.31           C  
ATOM    703  CD2 PHE B 118     -13.876 -18.047   9.986  1.00 17.87           C  
ATOM    704  CE1 PHE B 118     -11.961 -16.064  10.416  1.00 17.56           C  
ATOM    705  CE2 PHE B 118     -13.899 -17.315  11.171  1.00 15.63           C  
ATOM    706  CZ  PHE B 118     -12.944 -16.309  11.380  1.00 17.12           C  
ATOM    707  N   LEU B 119      -9.940 -18.867   6.598  1.00 15.16           N  
ATOM    708  CA  LEU B 119      -8.599 -18.294   6.477  1.00 14.89           C  
ATOM    709  C   LEU B 119      -8.650 -16.799   6.772  1.00 15.22           C  
ATOM    710  O   LEU B 119      -9.704 -16.168   6.629  1.00 14.31           O  
ATOM    711  CB  LEU B 119      -7.981 -18.544   5.100  1.00 15.55           C  
ATOM    712  CG  LEU B 119      -7.652 -19.989   4.725  1.00 18.93           C  
ATOM    713  CD1 LEU B 119      -6.490 -19.927   3.761  1.00 20.22           C  
ATOM    714  CD2 LEU B 119      -7.324 -20.844   5.945  1.00 19.45           C  
ATOM    715  N   ILE B 120      -7.522 -16.262   7.239  1.00 14.37           N  
ATOM    716  CA  ILE B 120      -7.426 -14.843   7.558  1.00 14.40           C  
ATOM    717  C   ILE B 120      -6.541 -14.254   6.470  1.00 13.71           C  
ATOM    718  O   ILE B 120      -5.419 -14.720   6.229  1.00 13.75           O  
ATOM    719  CB  ILE B 120      -6.800 -14.588   8.938  1.00 14.53           C  
ATOM    720  CG1 ILE B 120      -7.687 -15.162  10.058  1.00 16.11           C  
ATOM    721  CG2 ILE B 120      -6.542 -13.057   9.186  1.00 12.97           C  
ATOM    722  CD1 ILE B 120      -7.005 -15.289  11.398  1.00 21.07           C  
ATOM    723  N   PHE B 121      -7.055 -13.215   5.835  1.00 12.99           N  
ATOM    724  CA  PHE B 121      -6.381 -12.584   4.709  1.00 11.86           C  
ATOM    725  C   PHE B 121      -6.173 -11.127   5.111  1.00 11.58           C  
ATOM    726  O   PHE B 121      -7.138 -10.389   5.219  1.00 10.54           O  
ATOM    727  CB  PHE B 121      -7.251 -12.754   3.450  1.00 12.00           C  
ATOM    728  CG  PHE B 121      -6.947 -11.817   2.311  1.00 10.84           C  
ATOM    729  CD1 PHE B 121      -5.683 -11.235   2.133  1.00 10.92           C  
ATOM    730  CD2 PHE B 121      -7.938 -11.548   1.366  1.00 11.16           C  
ATOM    731  CE1 PHE B 121      -5.441 -10.352   1.076  1.00 11.59           C  
ATOM    732  CE2 PHE B 121      -7.684 -10.710   0.264  1.00  8.69           C  
ATOM    733  CZ  PHE B 121      -6.444 -10.110   0.113  1.00 10.89           C  
ATOM    734  N   GLU B 122      -4.927 -10.726   5.369  1.00 11.54           N  
ATOM    735  CA  GLU B 122      -4.605  -9.304   5.600  1.00 11.60           C  
ATOM    736  C   GLU B 122      -4.427  -8.572   4.261  1.00 11.66           C  
ATOM    737  O   GLU B 122      -3.456  -8.789   3.524  1.00  9.73           O  
ATOM    738  CB  GLU B 122      -3.353  -9.138   6.491  1.00 12.07           C  
ATOM    739  CG  GLU B 122      -2.734  -7.720   6.532  1.00 11.89           C  
ATOM    740  CD  GLU B 122      -3.703  -6.590   6.870  1.00 15.63           C  
ATOM    741  OE1 GLU B 122      -4.661  -6.784   7.644  1.00 13.64           O  
ATOM    742  OE2 GLU B 122      -3.486  -5.464   6.361  1.00 15.52           O1-
ATOM    743  N   ASP B 123      -5.355  -7.656   3.992  1.00 12.53           N  
ATOM    744  CA  ASP B 123      -5.386  -6.877   2.763  1.00 12.98           C  
ATOM    745  C   ASP B 123      -4.419  -5.696   2.842  1.00 13.26           C  
ATOM    746  O   ASP B 123      -4.826  -4.519   2.763  1.00 13.33           O  
ATOM    747  CB  ASP B 123      -6.811  -6.373   2.520  1.00 13.07           C  
ATOM    748  CG  ASP B 123      -7.015  -5.807   1.124  1.00 14.95           C  
ATOM    749  OD1 ASP B 123      -6.028  -5.729   0.341  1.00 16.03           O  
ATOM    750  OD2 ASP B 123      -8.162  -5.400   0.808  1.00 13.35           O1-
ATOM    751  N   ARG B 124      -3.141  -6.020   2.963  1.00 12.47           N  
ATOM    752  CA  ARG B 124      -2.110  -5.008   3.164  1.00 13.12           C  
ATOM    753  C   ARG B 124      -1.687  -4.318   1.837  1.00 12.89           C  
ATOM    754  O   ARG B 124      -1.260  -3.154   1.846  1.00 14.75           O  
ATOM    755  CB  ARG B 124      -0.917  -5.653   3.890  1.00 12.88           C  
ATOM    756  CG  ARG B 124       0.344  -4.769   3.954  1.00 15.38           C  
ATOM    757  CD  ARG B 124       0.119  -3.581   4.890  1.00 11.46           C  
ATOM    758  NE  ARG B 124       1.295  -2.702   4.934  1.00 12.03           N  
ATOM    759  CZ  ARG B 124       1.761  -1.935   3.951  1.00 12.25           C  
ATOM    760  NH1 ARG B 124       2.849  -1.225   4.190  1.00 16.53           N1+
ATOM    761  NH2 ARG B 124       1.194  -1.875   2.737  1.00 12.26           N  
ATOM    762  N   LYS B 125      -1.854  -4.998   0.706  1.00 11.66           N  
ATOM    763  CA  LYS B 125      -1.454  -4.489  -0.627  1.00 12.54           C  
ATOM    764  C   LYS B 125       0.012  -4.046  -0.633  1.00 12.89           C  
ATOM    765  O   LYS B 125       0.349  -2.900  -0.968  1.00 13.04           O  
ATOM    766  CB  LYS B 125      -2.348  -3.348  -1.161  1.00 14.48           C  
ATOM    767  CG  LYS B 125      -3.846  -3.753  -1.253  1.00 13.98           C  
ATOM    768  CD  LYS B 125      -4.658  -2.602  -1.828  1.00 14.17           C  
ATOM    769  CE  LYS B 125      -5.984  -3.089  -2.382  1.00 14.03           C  
ATOM    770  NZ  LYS B 125      -6.818  -3.731  -1.320  1.00 12.77           N1+
ATOM    771  N   PHE B 126       0.887  -4.972  -0.250  1.00 13.12           N  
ATOM    772  CA  PHE B 126       2.331  -4.710  -0.337  1.00 12.88           C  
ATOM    773  C   PHE B 126       2.721  -4.187  -1.708  1.00 11.84           C  
ATOM    774  O   PHE B 126       2.302  -4.716  -2.742  1.00 11.53           O  
ATOM    775  CB  PHE B 126       3.112  -5.970   0.048  1.00 12.66           C  
ATOM    776  CG  PHE B 126       2.964  -6.368   1.486  1.00 12.98           C  
ATOM    777  CD1 PHE B 126       2.172  -7.464   1.851  1.00 12.86           C  
ATOM    778  CD2 PHE B 126       3.685  -5.717   2.475  1.00 12.90           C  
ATOM    779  CE1 PHE B 126       2.094  -7.871   3.171  1.00 13.56           C  
ATOM    780  CE2 PHE B 126       3.607  -6.111   3.797  1.00 13.11           C  
ATOM    781  CZ  PHE B 126       2.803  -7.189   4.150  1.00 16.20           C  
ATOM    782  N   ALA B 127       3.537  -3.136  -1.727  1.00 11.47           N  
ATOM    783  CA  ALA B 127       3.743  -2.363  -2.931  1.00 12.18           C  
ATOM    784  C   ALA B 127       5.084  -1.625  -2.969  1.00 12.44           C  
ATOM    785  O   ALA B 127       5.274  -0.699  -3.765  1.00 14.18           O  
ATOM    786  CB  ALA B 127       2.549  -1.401  -3.145  1.00 10.71           C  
ATOM    787  N   ASP B 128       6.021  -2.086  -2.143  1.00 12.85           N  
ATOM    788  CA  ASP B 128       7.344  -1.465  -2.053  1.00 12.46           C  
ATOM    789  C   ASP B 128       8.363  -2.419  -2.692  1.00 13.48           C  
ATOM    790  O   ASP B 128       7.996  -3.478  -3.220  1.00 13.90           O  
ATOM    791  CB  ASP B 128       7.695  -1.158  -0.588  1.00 12.54           C  
ATOM    792  CG  ASP B 128       8.471   0.153  -0.427  1.00 14.91           C  
ATOM    793  OD1 ASP B 128       9.432   0.366  -1.201  1.00 14.39           O  
ATOM    794  OD2 ASP B 128       8.113   0.976   0.456  1.00 13.84           O1-
ATOM    795  N   ILE B 129       9.639  -2.046  -2.632  1.00 13.52           N  
ATOM    796  CA  ILE B 129      10.722  -2.942  -3.061  1.00 14.34           C  
ATOM    797  C   ILE B 129      10.878  -4.117  -2.093  1.00 14.28           C  
ATOM    798  O   ILE B 129      10.516  -4.019  -0.909  1.00 13.50           O  
ATOM    799  CB  ILE B 129      12.063  -2.134  -3.251  1.00 14.09           C  
ATOM    800  CG1 ILE B 129      12.627  -1.649  -1.901  1.00 15.60           C  
ATOM    801  CG2 ILE B 129      11.849  -0.983  -4.205  1.00 16.71           C  
ATOM    802  CD1 ILE B 129      14.050  -1.101  -2.007  1.00 15.66           C  
ATOM    803  N   GLY B 130      11.445  -5.224  -2.580  1.00 15.36           N  
ATOM    804  CA  GLY B 130      11.515  -6.462  -1.817  1.00 15.15           C  
ATOM    805  C   GLY B 130      12.150  -6.279  -0.460  1.00 15.31           C  
ATOM    806  O   GLY B 130      11.654  -6.787   0.543  1.00 16.27           O  
ATOM    807  N   ASN B 131      13.255  -5.536  -0.413  1.00 16.41           N  
ATOM    808  CA  ASN B 131      13.927  -5.296   0.878  1.00 16.62           C  
ATOM    809  C   ASN B 131      13.025  -4.670   1.937  1.00 15.97           C  
ATOM    810  O   ASN B 131      13.093  -5.003   3.130  1.00 16.61           O  
ATOM    811  CB  ASN B 131      15.201  -4.459   0.693  1.00 17.83           C  
ATOM    812  CG  ASN B 131      16.111  -4.521   1.917  1.00 21.96           C  
ATOM    813  ND2 ASN B 131      16.236  -3.409   2.616  1.00 24.70           N  
ATOM    814  OD1 ASN B 131      16.666  -5.579   2.244  1.00 25.61           O  
ATOM    815  N   THR B 132      12.187  -3.733   1.499  1.00 15.36           N  
ATOM    816  CA  THR B 132      11.247  -3.074   2.385  1.00 13.42           C  
ATOM    817  C   THR B 132      10.047  -3.940   2.775  1.00 13.32           C  
ATOM    818  O   THR B 132       9.732  -4.070   3.958  1.00 12.54           O  
ATOM    819  CB  THR B 132      10.859  -1.701   1.828  1.00 12.17           C  
ATOM    820  CG2 THR B 132       9.650  -1.049   2.587  1.00 11.88           C  
ATOM    821  OG1 THR B 132      12.013  -0.851   1.929  1.00 16.92           O  
ATOM    822  N   VAL B 133       9.410  -4.575   1.799  1.00 13.64           N  
ATOM    823  CA  VAL B 133       8.169  -5.301   2.091  1.00 12.91           C  
ATOM    824  C   VAL B 133       8.446  -6.487   3.021  1.00 13.45           C  
ATOM    825  O   VAL B 133       7.585  -6.886   3.769  1.00 13.17           O  
ATOM    826  CB  VAL B 133       7.362  -5.758   0.834  1.00 13.40           C  
ATOM    827  CG1 VAL B 133       6.954  -4.561  -0.058  1.00 10.91           C  
ATOM    828  CG2 VAL B 133       8.138  -6.813   0.038  1.00 13.08           C  
ATOM    829  N   LYS B 134       9.650  -7.052   2.948  1.00 15.28           N  
ATOM    830  CA  LYS B 134      10.053  -8.124   3.860  1.00 16.59           C  
ATOM    831  C   LYS B 134       9.911  -7.686   5.337  1.00 15.34           C  
ATOM    832  O   LYS B 134       9.359  -8.398   6.194  1.00 14.20           O  
ATOM    833  CB  LYS B 134      11.479  -8.549   3.440  1.00 16.99           C  
ATOM    834  CG  LYS B 134      12.414  -8.985   4.536  1.00 21.97           C  
ATOM    835  CD  LYS B 134      13.804  -9.340   3.942  1.00 20.91           C  
ATOM    836  CE  LYS B 134      14.752  -8.145   3.942  1.00 28.84           C  
ATOM    837  NZ  LYS B 134      16.120  -8.542   3.484  1.00 33.09           N1+
ATOM    838  N   LYS B 135      10.346  -6.461   5.627  1.00 14.28           N  
ATOM    839  CA  LYS B 135      10.265  -5.911   6.972  1.00 14.84           C  
ATOM    840  C   LYS B 135       8.828  -5.553   7.398  1.00 14.43           C  
ATOM    841  O   LYS B 135       8.421  -5.758   8.544  1.00 14.34           O  
ATOM    842  CB  LYS B 135      11.193  -4.695   7.088  1.00 14.43           C  
ATOM    843  CG  LYS B 135      12.675  -5.024   6.805  1.00 15.65           C  
ATOM    844  CD  LYS B 135      13.564  -3.791   6.910  1.00 18.74           C  
ATOM    845  CE  LYS B 135      13.949  -3.232   5.542  1.00 23.23           C  
ATOM    846  NZ  LYS B 135      14.827  -2.020   5.619  1.00 26.22           N1+
ATOM    847  N   GLN B 136       8.076  -4.978   6.464  1.00 13.63           N  
ATOM    848  CA  GLN B 136       6.667  -4.637   6.674  1.00 13.93           C  
ATOM    849  C   GLN B 136       5.764  -5.853   6.889  1.00 14.26           C  
ATOM    850  O   GLN B 136       4.719  -5.740   7.519  1.00 14.96           O  
ATOM    851  CB  GLN B 136       6.146  -3.874   5.453  1.00 12.88           C  
ATOM    852  CG  GLN B 136       6.772  -2.465   5.299  1.00 12.66           C  
ATOM    853  CD  GLN B 136       6.369  -1.741   4.030  1.00 13.40           C  
ATOM    854  NE2 GLN B 136       6.162  -0.417   4.146  1.00 14.54           N  
ATOM    855  OE1 GLN B 136       6.293  -2.336   2.956  1.00 13.51           O  
ATOM    856  N   TYR B 137       6.164  -6.986   6.320  1.00 14.50           N  
ATOM    857  CA  TYR B 137       5.421  -8.244   6.436  1.00 14.21           C  
ATOM    858  C   TYR B 137       5.767  -8.956   7.763  1.00 15.74           C  
ATOM    859  O   TYR B 137       4.875  -9.397   8.465  1.00 15.70           O  
ATOM    860  CB  TYR B 137       5.756  -9.099   5.205  1.00 13.87           C  
ATOM    861  CG  TYR B 137       5.053 -10.418   5.043  1.00 13.59           C  
ATOM    862  CD1 TYR B 137       3.751 -10.622   5.510  1.00 14.50           C  
ATOM    863  CD2 TYR B 137       5.686 -11.462   4.345  1.00 14.31           C  
ATOM    864  CE1 TYR B 137       3.108 -11.863   5.317  1.00 13.39           C  
ATOM    865  CE2 TYR B 137       5.050 -12.683   4.157  1.00 14.71           C  
ATOM    866  CZ  TYR B 137       3.759 -12.878   4.646  1.00 12.14           C  
ATOM    867  OH  TYR B 137       3.140 -14.108   4.462  1.00 12.09           O  
ATOM    868  N   GLU B 138       7.048  -9.062   8.115  1.00 16.15           N  
ATOM    869  CA  GLU B 138       7.454  -9.747   9.346  1.00 18.54           C  
ATOM    870  C   GLU B 138       7.391  -8.901  10.629  1.00 17.79           C  
ATOM    871  O   GLU B 138       7.008  -9.393  11.705  1.00 19.02           O  
ATOM    872  CB  GLU B 138       8.867 -10.319   9.166  1.00 18.80           C  
ATOM    873  CG  GLU B 138       9.360 -11.209  10.309  1.00 21.95           C  
ATOM    874  CD  GLU B 138      10.722 -11.808  10.014  1.00 23.31           C  
ATOM    875  OE1 GLU B 138      11.549 -11.108   9.383  1.00 28.95           O  
ATOM    876  OE2 GLU B 138      10.947 -12.984  10.390  1.00 25.88           O1-
ATOM    877  N   GLY B 139       7.749  -7.627  10.520  1.00 16.76           N  
ATOM    878  CA  GLY B 139       8.074  -6.847  11.708  1.00 16.78           C  
ATOM    879  C   GLY B 139       7.082  -5.752  12.028  1.00 16.50           C  
ATOM    880  O   GLY B 139       5.888  -5.890  11.771  1.00 15.91           O  
ATOM    881  N   GLY B 140       7.585  -4.666  12.618  1.00 16.84           N  
ATOM    882  CA  GLY B 140       6.738  -3.583  13.103  1.00 16.98           C  
ATOM    883  C   GLY B 140       5.783  -3.967  14.222  1.00 18.01           C  
ATOM    884  O   GLY B 140       5.967  -4.977  14.918  1.00 18.27           O  
ATOM    885  N   ILE B 141       4.753  -3.151  14.408  1.00 17.10           N  
ATOM    886  CA  ILE B 141       3.764  -3.425  15.453  1.00 18.72           C  
ATOM    887  C   ILE B 141       2.854  -4.599  15.056  1.00 17.69           C  
ATOM    888  O   ILE B 141       2.411  -5.380  15.903  1.00 17.36           O  
ATOM    889  CB  ILE B 141       2.900  -2.177  15.757  1.00 18.80           C  
ATOM    890  CG1 ILE B 141       3.767  -1.016  16.256  1.00 21.08           C  
ATOM    891  CG2 ILE B 141       1.845  -2.495  16.817  1.00 21.48           C  
ATOM    892  CD1 ILE B 141       4.600  -1.355  17.441  1.00 24.44           C  
ATOM    893  N   PHE B 142       2.580  -4.704  13.761  1.00 16.10           N  
ATOM    894  CA  PHE B 142       1.525  -5.615  13.282  1.00 16.29           C  
ATOM    895  C   PHE B 142       1.932  -7.087  13.194  1.00 15.86           C  
ATOM    896  O   PHE B 142       1.098  -7.970  13.428  1.00 15.78           O  
ATOM    897  CB  PHE B 142       0.989  -5.155  11.932  1.00 16.14           C  
ATOM    898  CG  PHE B 142       0.280  -3.823  11.986  1.00 15.49           C  
ATOM    899  CD1 PHE B 142      -0.624  -3.540  13.005  1.00 14.20           C  
ATOM    900  CD2 PHE B 142       0.514  -2.870  10.990  1.00 16.50           C  
ATOM    901  CE1 PHE B 142      -1.289  -2.323  13.064  1.00 16.90           C  
ATOM    902  CE2 PHE B 142      -0.159  -1.643  11.037  1.00 16.77           C  
ATOM    903  CZ  PHE B 142      -1.052  -1.382  12.074  1.00 16.64           C  
ATOM    904  N   LYS B 143       3.203  -7.321  12.893  1.00 16.27           N  
ATOM    905  CA  LYS B 143       3.748  -8.670  12.666  1.00 18.08           C  
ATOM    906  C   LYS B 143       2.792  -9.510  11.812  1.00 16.49           C  
ATOM    907  O   LYS B 143       2.356 -10.591  12.246  1.00 16.77           O  
ATOM    908  CB  LYS B 143       4.006  -9.377  14.004  1.00 16.92           C  
ATOM    909  CG  LYS B 143       5.015  -8.665  14.921  1.00 19.80           C  
ATOM    910  CD  LYS B 143       5.316  -9.478  16.166  1.00 21.58           C  
ATOM    911  CE  LYS B 143       6.507 -10.405  15.911  1.00 28.41           C  
ATOM    912  NZ  LYS B 143       6.900 -11.139  17.136  1.00 33.06           N1+
ATOM    913  N   ILE B 144       2.460  -8.999  10.626  1.00 16.10           N  
ATOM    914  CA  ILE B 144       1.377  -9.527   9.787  1.00 14.37           C  
ATOM    915  C   ILE B 144       1.590 -11.011   9.503  1.00 13.73           C  
ATOM    916  O   ILE B 144       0.657 -11.795   9.631  1.00 13.87           O  
ATOM    917  CB  ILE B 144       1.238  -8.729   8.459  1.00 15.31           C  
ATOM    918  CG1 ILE B 144       0.736  -7.303   8.759  1.00 13.08           C  
ATOM    919  CG2 ILE B 144       0.378  -9.523   7.434  1.00 12.48           C  
ATOM    920  CD1 ILE B 144       0.862  -6.384   7.573  1.00 16.15           C  
ATOM    921  N   ALA B 145       2.814 -11.374   9.127  1.00 13.96           N  
ATOM    922  CA  ALA B 145       3.176 -12.775   8.853  1.00 14.81           C  
ATOM    923  C   ALA B 145       2.871 -13.779   9.980  1.00 15.53           C  
ATOM    924  O   ALA B 145       2.727 -14.991   9.701  1.00 15.28           O  
ATOM    925  CB  ALA B 145       4.639 -12.877   8.471  1.00 13.75           C  
ATOM    926  N  ASER B 146       2.779 -13.282  11.218  0.50 14.96           N  
ATOM    927  N  BSER B 146       2.800 -13.301  11.222  0.50 15.47           N  
ATOM    928  CA ASER B 146       2.553 -14.108  12.411  0.50 15.10           C  
ATOM    929  CA BSER B 146       2.561 -14.177  12.369  0.50 16.21           C  
ATOM    930  C  ASER B 146       1.109 -14.562  12.617  0.50 15.11           C  
ATOM    931  C  BSER B 146       1.123 -14.674  12.480  0.50 15.74           C  
ATOM    932  O  ASER B 146       0.845 -15.457  13.423  0.50 14.80           O  
ATOM    933  O  BSER B 146       0.881 -15.721  13.081  0.50 15.47           O  
ATOM    934  CB ASER B 146       3.069 -13.429  13.699  0.50 15.13           C  
ATOM    935  CB BSER B 146       2.973 -13.511  13.691  0.50 16.35           C  
ATOM    936  OG ASER B 146       2.127 -12.545  14.297  0.50 12.99           O  
ATOM    937  OG BSER B 146       4.375 -13.305  13.749  0.50 18.76           O  
ATOM    938  N   TRP B 147       0.172 -13.933  11.912  1.00 15.02           N  
ATOM    939  CA  TRP B 147      -1.239 -14.303  12.022  1.00 15.74           C  
ATOM    940  C   TRP B 147      -2.042 -14.407  10.713  1.00 15.39           C  
ATOM    941  O   TRP B 147      -3.127 -14.995  10.728  1.00 16.71           O  
ATOM    942  CB  TRP B 147      -1.965 -13.374  13.002  1.00 15.35           C  
ATOM    943  CG  TRP B 147      -1.764 -11.912  12.685  1.00 17.84           C  
ATOM    944  CD1 TRP B 147      -0.835 -11.073  13.239  1.00 17.69           C  
ATOM    945  CD2 TRP B 147      -2.490 -11.137  11.725  1.00 16.77           C  
ATOM    946  CE2 TRP B 147      -1.965  -9.822  11.768  1.00 19.19           C  
ATOM    947  CE3 TRP B 147      -3.542 -11.418  10.842  1.00 18.65           C  
ATOM    948  NE1 TRP B 147      -0.945  -9.816  12.684  1.00 16.11           N  
ATOM    949  CZ2 TRP B 147      -2.436  -8.801  10.931  1.00 16.26           C  
ATOM    950  CZ3 TRP B 147      -4.027 -10.402  10.026  1.00 17.13           C  
ATOM    951  CH2 TRP B 147      -3.469  -9.110  10.071  1.00 18.25           C  
ATOM    952  N   ALA B 148      -1.541 -13.820   9.630  1.00 15.45           N  
ATOM    953  CA  ALA B 148      -2.217 -13.818   8.327  1.00 15.76           C  
ATOM    954  C   ALA B 148      -1.843 -15.043   7.494  1.00 16.31           C  
ATOM    955  O   ALA B 148      -0.674 -15.230   7.180  1.00 17.94           O  
ATOM    956  CB  ALA B 148      -1.915 -12.534   7.566  1.00 15.82           C  
ATOM    957  N   ASP B 149      -2.831 -15.883   7.172  1.00 15.72           N  
ATOM    958  CA  ASP B 149      -2.655 -17.006   6.231  1.00 14.82           C  
ATOM    959  C   ASP B 149      -2.294 -16.473   4.841  1.00 13.87           C  
ATOM    960  O   ASP B 149      -1.420 -17.022   4.175  1.00 12.72           O  
ATOM    961  CB  ASP B 149      -3.933 -17.861   6.140  1.00 15.56           C  
ATOM    962  CG  ASP B 149      -4.395 -18.379   7.501  1.00 17.34           C  
ATOM    963  OD1 ASP B 149      -3.676 -19.214   8.105  1.00 15.78           O  
ATOM    964  OD2 ASP B 149      -5.462 -17.946   8.003  1.00 15.82           O1-
ATOM    965  N   LEU B 150      -2.939 -15.368   4.448  1.00 12.52           N  
ATOM    966  CA  LEU B 150      -2.793 -14.794   3.127  1.00 13.53           C  
ATOM    967  C   LEU B 150      -2.585 -13.296   3.279  1.00 12.46           C  
ATOM    968  O   LEU B 150      -3.177 -12.662   4.173  1.00 12.62           O  
ATOM    969  CB  LEU B 150      -4.074 -14.990   2.304  1.00 14.40           C  
ATOM    970  CG  LEU B 150      -4.460 -16.439   1.996  1.00 17.14           C  
ATOM    971  CD1 LEU B 150      -5.859 -16.549   1.404  1.00 15.92           C  
ATOM    972  CD2 LEU B 150      -3.456 -17.004   1.020  1.00 16.89           C  
ATOM    973  N   VAL B 151      -1.747 -12.774   2.398  1.00 12.54           N  
ATOM    974  CA  VAL B 151      -1.637 -11.333   2.169  1.00 13.28           C  
ATOM    975  C   VAL B 151      -1.699 -11.096   0.653  1.00 13.23           C  
ATOM    976  O   VAL B 151      -1.681 -12.030  -0.164  1.00 14.62           O  
ATOM    977  CB  VAL B 151      -0.325 -10.743   2.777  1.00 12.11           C  
ATOM    978  CG1 VAL B 151      -0.360 -10.784   4.315  1.00 13.08           C  
ATOM    979  CG2 VAL B 151       0.912 -11.503   2.205  1.00 13.90           C  
ATOM    980  N   ASN B 152      -1.779  -9.838   0.248  1.00 12.06           N  
ATOM    981  CA  ASN B 152      -1.719  -9.544  -1.175  1.00 12.86           C  
ATOM    982  C   ASN B 152      -0.660  -8.490  -1.502  1.00 11.51           C  
ATOM    983  O   ASN B 152      -0.146  -7.814  -0.616  1.00 12.82           O  
ATOM    984  CB  ASN B 152      -3.098  -9.187  -1.737  1.00 11.50           C  
ATOM    985  CG  ASN B 152      -3.695  -7.981  -1.070  1.00 13.80           C  
ATOM    986  ND2 ASN B 152      -4.785  -7.483  -1.639  1.00 14.85           N  
ATOM    987  OD1 ASN B 152      -3.187  -7.497  -0.047  1.00 13.05           O  
ATOM    988  N   ALA B 153      -0.310  -8.407  -2.776  1.00 13.04           N  
ATOM    989  CA  ALA B 153       0.723  -7.467  -3.214  1.00 12.70           C  
ATOM    990  C   ALA B 153       0.316  -6.880  -4.548  1.00 12.67           C  
ATOM    991  O   ALA B 153      -0.281  -7.576  -5.386  1.00 13.12           O  
ATOM    992  CB  ALA B 153       2.068  -8.174  -3.340  1.00 12.00           C  
ATOM    993  N   HIS B 154       0.671  -5.617  -4.768  1.00 12.49           N  
ATOM    994  CA  HIS B 154       0.591  -5.051  -6.101  1.00 12.04           C  
ATOM    995  C   HIS B 154       1.828  -5.487  -6.886  1.00 12.79           C  
ATOM    996  O   HIS B 154       2.895  -5.641  -6.307  1.00 12.95           O  
ATOM    997  CB  HIS B 154       0.576  -3.528  -6.078  1.00 11.84           C  
ATOM    998  CG  HIS B 154      -0.764  -2.929  -5.774  1.00 12.69           C  
ATOM    999  CD2 HIS B 154      -1.159  -2.139  -4.748  1.00 12.05           C  
ATOM   1000  ND1 HIS B 154      -1.870  -3.093  -6.585  1.00 11.04           N  
ATOM   1001  CE1 HIS B 154      -2.879  -2.403  -6.085  1.00 12.23           C  
ATOM   1002  NE2 HIS B 154      -2.481  -1.832  -4.960  1.00 12.91           N  
ATOM   1003  N   VAL B 155       1.706  -5.618  -8.204  1.00 13.79           N  
ATOM   1004  CA  VAL B 155       2.845  -6.107  -8.992  1.00 13.94           C  
ATOM   1005  C   VAL B 155       3.712  -5.017  -9.613  1.00 13.84           C  
ATOM   1006  O   VAL B 155       4.760  -5.303 -10.206  1.00 14.55           O  
ATOM   1007  CB  VAL B 155       2.393  -7.083 -10.108  1.00 14.15           C  
ATOM   1008  CG1 VAL B 155       1.743  -8.299  -9.490  1.00 13.69           C  
ATOM   1009  CG2 VAL B 155       1.415  -6.382 -11.061  1.00 16.71           C  
ATOM   1010  N   VAL B 156       3.256  -3.776  -9.485  1.00 14.24           N  
ATOM   1011  CA  VAL B 156       3.922  -2.630 -10.100  1.00 14.82           C  
ATOM   1012  C   VAL B 156       5.429  -2.531  -9.767  1.00 16.02           C  
ATOM   1013  O   VAL B 156       6.169  -2.026 -10.599  1.00 16.14           O  
ATOM   1014  CB  VAL B 156       3.135  -1.300  -9.819  1.00 15.19           C  
ATOM   1015  CG1 VAL B 156       3.191  -0.914  -8.358  1.00 13.19           C  
ATOM   1016  CG2 VAL B 156       3.644  -0.146 -10.693  1.00 13.82           C  
ATOM   1017  N   PRO B 157       5.889  -2.989  -8.570  1.00 16.33           N  
ATOM   1018  CA  PRO B 157       7.347  -2.863  -8.381  1.00 16.75           C  
ATOM   1019  C   PRO B 157       8.197  -3.880  -9.168  1.00 17.15           C  
ATOM   1020  O   PRO B 157       9.429  -3.796  -9.141  1.00 16.95           O  
ATOM   1021  CB  PRO B 157       7.539  -3.088  -6.874  1.00 16.31           C  
ATOM   1022  CG  PRO B 157       6.137  -3.134  -6.253  1.00 15.83           C  
ATOM   1023  CD  PRO B 157       5.249  -3.567  -7.373  1.00 16.98           C  
ATOM   1024  N   GLY B 158       7.548  -4.857  -9.798  1.00 16.52           N  
ATOM   1025  CA  GLY B 158       8.245  -5.983 -10.426  1.00 17.14           C  
ATOM   1026  C   GLY B 158       8.346  -7.098  -9.402  1.00 16.88           C  
ATOM   1027  O   GLY B 158       7.906  -6.939  -8.249  1.00 16.58           O  
ATOM   1028  N   SER B 159       8.943  -8.215  -9.812  1.00 16.36           N  
ATOM   1029  CA  SER B 159       8.917  -9.428  -9.011  1.00 15.79           C  
ATOM   1030  C   SER B 159       9.669  -9.388  -7.689  1.00 15.78           C  
ATOM   1031  O   SER B 159       9.424 -10.255  -6.859  1.00 14.11           O  
ATOM   1032  CB  SER B 159       9.363 -10.645  -9.824  1.00 16.68           C  
ATOM   1033  OG  SER B 159      10.763 -10.549 -10.037  1.00 17.80           O  
ATOM   1034  N   GLY B 160      10.557  -8.413  -7.488  1.00 15.16           N  
ATOM   1035  CA  GLY B 160      11.208  -8.214  -6.195  1.00 16.91           C  
ATOM   1036  C   GLY B 160      10.210  -8.102  -5.046  1.00 15.73           C  
ATOM   1037  O   GLY B 160      10.526  -8.469  -3.912  1.00 17.48           O  
ATOM   1038  N   VAL B 161       8.996  -7.622  -5.328  1.00 16.24           N  
ATOM   1039  CA  VAL B 161       7.954  -7.550  -4.298  1.00 15.77           C  
ATOM   1040  C   VAL B 161       7.581  -8.955  -3.793  1.00 15.81           C  
ATOM   1041  O   VAL B 161       7.495  -9.149  -2.585  1.00 14.68           O  
ATOM   1042  CB  VAL B 161       6.690  -6.711  -4.726  1.00 15.74           C  
ATOM   1043  CG1 VAL B 161       5.808  -7.470  -5.730  1.00 14.27           C  
ATOM   1044  CG2 VAL B 161       5.890  -6.325  -3.476  1.00 15.49           C  
ATOM   1045  N   VAL B 162       7.426  -9.913  -4.713  1.00 15.63           N  
ATOM   1046  CA  VAL B 162       7.115 -11.307  -4.359  1.00 16.73           C  
ATOM   1047  C   VAL B 162       8.315 -11.954  -3.659  1.00 16.45           C  
ATOM   1048  O   VAL B 162       8.175 -12.541  -2.581  1.00 16.33           O  
ATOM   1049  CB  VAL B 162       6.652 -12.126  -5.583  1.00 16.37           C  
ATOM   1050  CG1 VAL B 162       6.431 -13.614  -5.234  1.00 17.66           C  
ATOM   1051  CG2 VAL B 162       5.366 -11.500  -6.182  1.00 16.29           C  
ATOM   1052  N   LYS B 163       9.485 -11.806  -4.264  1.00 17.38           N  
ATOM   1053  CA  LYS B 163      10.731 -12.324  -3.677  1.00 17.34           C  
ATOM   1054  C   LYS B 163      10.959 -11.871  -2.243  1.00 17.57           C  
ATOM   1055  O   LYS B 163      11.347 -12.679  -1.400  1.00 14.57           O  
ATOM   1056  CB  LYS B 163      11.944 -11.920  -4.508  1.00 18.94           C  
ATOM   1057  CG  LYS B 163      12.080 -12.583  -5.863  1.00 23.12           C  
ATOM   1058  CD  LYS B 163      13.296 -11.944  -6.542  1.00 29.88           C  
ATOM   1059  CE  LYS B 163      13.472 -12.361  -7.992  1.00 34.17           C  
ATOM   1060  NZ  LYS B 163      12.166 -12.439  -8.698  1.00 36.77           N1+
ATOM   1061  N   GLY B 164      10.717 -10.595  -1.947  1.00 17.04           N  
ATOM   1062  CA  GLY B 164      10.858 -10.144  -0.566  1.00 15.91           C  
ATOM   1063  C   GLY B 164       9.870 -10.775   0.412  1.00 16.57           C  
ATOM   1064  O   GLY B 164      10.263 -11.236   1.492  1.00 16.60           O  
ATOM   1065  N   LEU B 165       8.586 -10.792   0.043  1.00 15.15           N  
ATOM   1066  CA  LEU B 165       7.556 -11.365   0.890  1.00 16.15           C  
ATOM   1067  C   LEU B 165       7.850 -12.849   1.112  1.00 16.32           C  
ATOM   1068  O   LEU B 165       7.728 -13.329   2.222  1.00 16.01           O  
ATOM   1069  CB  LEU B 165       6.154 -11.178   0.285  1.00 15.16           C  
ATOM   1070  CG  LEU B 165       5.663  -9.716   0.240  1.00 13.86           C  
ATOM   1071  CD1 LEU B 165       4.347  -9.623  -0.505  1.00 13.70           C  
ATOM   1072  CD2 LEU B 165       5.573  -9.093   1.656  1.00 11.74           C  
ATOM   1073  N   GLN B 166       8.282 -13.539   0.060  1.00 17.16           N  
ATOM   1074  CA  GLN B 166       8.480 -14.989   0.159  1.00 18.74           C  
ATOM   1075  C   GLN B 166       9.592 -15.437   1.129  1.00 18.49           C  
ATOM   1076  O   GLN B 166       9.462 -16.481   1.760  1.00 17.13           O  
ATOM   1077  CB  GLN B 166       8.522 -15.675  -1.203  1.00 18.32           C  
ATOM   1078  CG  GLN B 166       9.757 -15.489  -2.028  1.00 20.31           C  
ATOM   1079  CD  GLN B 166       9.659 -16.226  -3.362  1.00 22.05           C  
ATOM   1080  NE2 GLN B 166      10.737 -16.189  -4.131  1.00 27.00           N  
ATOM   1081  OE1 GLN B 166       8.620 -16.789  -3.706  1.00 24.14           O  
ATOM   1082  N   GLU B 167      10.624 -14.615   1.304  1.00 18.97           N  
ATOM   1083  CA  GLU B 167      11.656 -14.836   2.332  1.00 19.27           C  
ATOM   1084  C   GLU B 167      11.092 -14.985   3.751  1.00 18.08           C  
ATOM   1085  O   GLU B 167      11.616 -15.752   4.565  1.00 18.54           O  
ATOM   1086  CB  GLU B 167      12.698 -13.714   2.284  1.00 19.12           C  
ATOM   1087  CG  GLU B 167      13.398 -13.583   0.941  1.00 27.59           C  
ATOM   1088  CD  GLU B 167      14.708 -12.816   1.006  1.00 33.31           C  
ATOM   1089  OE1 GLU B 167      15.052 -12.274   2.084  1.00 36.71           O  
ATOM   1090  OE2 GLU B 167      15.386 -12.763  -0.044  1.00 36.83           O1-
ATOM   1091  N   VAL B 168       9.993 -14.274   4.030  1.00 16.26           N  
ATOM   1092  CA  VAL B 168       9.280 -14.365   5.308  1.00 16.43           C  
ATOM   1093  C   VAL B 168       8.150 -15.394   5.263  1.00 15.82           C  
ATOM   1094  O   VAL B 168       7.980 -16.173   6.197  1.00 15.06           O  
ATOM   1095  CB  VAL B 168       8.700 -12.966   5.688  1.00 15.16           C  
ATOM   1096  CG1 VAL B 168       7.755 -13.008   6.868  1.00 16.81           C  
ATOM   1097  CG2 VAL B 168       9.851 -11.977   5.915  1.00 15.93           C  
ATOM   1098  N   GLY B 169       7.393 -15.400   4.167  1.00 16.56           N  
ATOM   1099  CA  GLY B 169       6.161 -16.194   4.092  1.00 16.86           C  
ATOM   1100  C   GLY B 169       6.383 -17.679   3.832  1.00 17.24           C  
ATOM   1101  O   GLY B 169       5.624 -18.524   4.327  1.00 16.61           O  
ATOM   1102  N   LEU B 170       7.403 -18.013   3.050  1.00 17.39           N  
ATOM   1103  CA  LEU B 170       7.711 -19.433   2.800  1.00 18.96           C  
ATOM   1104  C   LEU B 170       8.045 -20.180   4.123  1.00 18.12           C  
ATOM   1105  O   LEU B 170       7.384 -21.176   4.446  1.00 17.59           O  
ATOM   1106  CB  LEU B 170       8.752 -19.618   1.679  1.00 18.94           C  
ATOM   1107  CG  LEU B 170       8.329 -19.385   0.217  1.00 21.87           C  
ATOM   1108  CD1 LEU B 170       9.518 -19.267  -0.742  1.00 24.52           C  
ATOM   1109  CD2 LEU B 170       7.354 -20.461  -0.261  1.00 25.05           C  
ATOM   1110  N   PRO B 171       9.018 -19.698   4.930  1.00 18.35           N  
ATOM   1111  CA  PRO B 171       9.217 -20.454   6.183  1.00 18.01           C  
ATOM   1112  C   PRO B 171       7.981 -20.545   7.065  1.00 17.54           C  
ATOM   1113  O   PRO B 171       7.835 -21.513   7.804  1.00 17.45           O  
ATOM   1114  CB  PRO B 171      10.301 -19.649   6.917  1.00 17.98           C  
ATOM   1115  CG  PRO B 171      11.029 -18.922   5.815  1.00 18.46           C  
ATOM   1116  CD  PRO B 171       9.952 -18.563   4.835  1.00 17.95           C  
ATOM   1117  N   LEU B 172       7.087 -19.558   6.990  1.00 16.90           N  
ATOM   1118  CA  LEU B 172       5.882 -19.574   7.825  1.00 18.65           C  
ATOM   1119  C   LEU B 172       4.663 -20.216   7.148  1.00 18.91           C  
ATOM   1120  O   LEU B 172       3.558 -20.201   7.705  1.00 19.47           O  
ATOM   1121  CB  LEU B 172       5.548 -18.157   8.302  1.00 18.34           C  
ATOM   1122  CG  LEU B 172       6.597 -17.520   9.212  1.00 18.76           C  
ATOM   1123  CD1 LEU B 172       6.362 -16.027   9.346  1.00 18.86           C  
ATOM   1124  CD2 LEU B 172       6.528 -18.183  10.584  1.00 20.87           C  
ATOM   1125  N   HIS B 173       4.888 -20.805   5.976  1.00 18.88           N  
ATOM   1126  CA  HIS B 173       3.871 -21.594   5.288  1.00 19.32           C  
ATOM   1127  C   HIS B 173       2.663 -20.752   4.882  1.00 18.43           C  
ATOM   1128  O   HIS B 173       1.521 -21.210   4.955  1.00 18.04           O  
ATOM   1129  CB  HIS B 173       3.447 -22.793   6.148  1.00 21.33           C  
ATOM   1130  CG  HIS B 173       4.605 -23.529   6.750  1.00 25.82           C  
ATOM   1131  CD2 HIS B 173       5.234 -23.380   7.941  1.00 31.41           C  
ATOM   1132  ND1 HIS B 173       5.275 -24.532   6.083  1.00 33.27           N  
ATOM   1133  CE1 HIS B 173       6.251 -24.987   6.847  1.00 32.27           C  
ATOM   1134  NE2 HIS B 173       6.256 -24.297   7.975  1.00 33.14           N  
ATOM   1135  N   ARG B 174       2.944 -19.526   4.451  1.00 16.92           N  
ATOM   1136  CA  ARG B 174       1.910 -18.554   4.100  1.00 15.42           C  
ATOM   1137  C   ARG B 174       1.725 -18.517   2.582  1.00 14.72           C  
ATOM   1138  O   ARG B 174       2.516 -19.085   1.839  1.00 13.70           O  
ATOM   1139  CB  ARG B 174       2.319 -17.158   4.580  1.00 15.47           C  
ATOM   1140  CG  ARG B 174       2.585 -17.051   6.064  1.00 14.38           C  
ATOM   1141  CD  ARG B 174       1.490 -17.690   6.906  1.00 17.43           C  
ATOM   1142  NE  ARG B 174       1.534 -17.218   8.290  1.00 18.45           N  
ATOM   1143  CZ  ARG B 174       0.721 -17.648   9.249  1.00 17.58           C  
ATOM   1144  NH1 ARG B 174       0.837 -17.149  10.469  1.00 19.40           N1+
ATOM   1145  NH2 ARG B 174      -0.194 -18.585   8.989  1.00 18.29           N  
ATOM   1146  N   GLY B 175       0.672 -17.838   2.131  1.00 14.13           N  
ATOM   1147  CA  GLY B 175       0.408 -17.698   0.723  1.00 14.50           C  
ATOM   1148  C   GLY B 175       0.160 -16.236   0.409  1.00 14.99           C  
ATOM   1149  O   GLY B 175      -0.185 -15.468   1.318  1.00 13.75           O  
ATOM   1150  N   CYS B 176       0.313 -15.904  -0.869  1.00 15.30           N  
ATOM   1151  CA  CYS B 176       0.145 -14.547  -1.385  1.00 16.25           C  
ATOM   1152  C   CYS B 176      -0.781 -14.448  -2.604  1.00 15.54           C  
ATOM   1153  O   CYS B 176      -0.796 -15.335  -3.469  1.00 16.30           O  
ATOM   1154  CB  CYS B 176       1.529 -13.961  -1.677  1.00 14.70           C  
ATOM   1155  SG  CYS B 176       1.591 -12.205  -2.069  1.00 20.16           S  
ATOM   1156  N   LEU B 177      -1.573 -13.374  -2.668  1.00 14.15           N  
ATOM   1157  CA  LEU B 177      -2.437 -13.100  -3.817  1.00 13.78           C  
ATOM   1158  C   LEU B 177      -1.893 -11.895  -4.600  1.00 14.86           C  
ATOM   1159  O   LEU B 177      -1.559 -10.885  -4.001  1.00 15.61           O  
ATOM   1160  CB  LEU B 177      -3.856 -12.778  -3.333  1.00 13.63           C  
ATOM   1161  CG  LEU B 177      -4.480 -13.883  -2.471  1.00 13.95           C  
ATOM   1162  CD1 LEU B 177      -5.653 -13.418  -1.607  1.00 13.98           C  
ATOM   1163  CD2 LEU B 177      -4.861 -15.064  -3.400  1.00 13.76           C  
ATOM   1164  N   LEU B 178      -1.853 -11.954  -5.923  1.00 14.70           N  
ATOM   1165  CA  LEU B 178      -1.336 -10.826  -6.711  1.00 13.85           C  
ATOM   1166  C   LEU B 178      -2.520 -10.024  -7.255  1.00 14.80           C  
ATOM   1167  O   LEU B 178      -3.490 -10.608  -7.775  1.00 14.48           O  
ATOM   1168  CB  LEU B 178      -0.394 -11.284  -7.827  1.00 14.99           C  
ATOM   1169  CG  LEU B 178       0.895 -11.999  -7.374  1.00 11.98           C  
ATOM   1170  CD1 LEU B 178       1.835 -12.192  -8.590  1.00 15.69           C  
ATOM   1171  CD2 LEU B 178       1.604 -11.223  -6.259  1.00 15.82           C  
ATOM   1172  N   ILE B 179      -2.448  -8.704  -7.090  1.00 13.60           N  
ATOM   1173  CA  ILE B 179      -3.496  -7.817  -7.604  1.00 14.37           C  
ATOM   1174  C   ILE B 179      -3.359  -7.646  -9.128  1.00 13.59           C  
ATOM   1175  O   ILE B 179      -2.540  -6.863  -9.626  1.00 12.16           O  
ATOM   1176  CB  ILE B 179      -3.539  -6.481  -6.834  1.00 14.68           C  
ATOM   1177  CG1 ILE B 179      -3.796  -6.733  -5.349  1.00 14.16           C  
ATOM   1178  CG2 ILE B 179      -4.591  -5.536  -7.446  1.00 15.55           C  
ATOM   1179  CD1 ILE B 179      -3.533  -5.500  -4.438  1.00 15.57           C  
ATOM   1180  N   ALA B 180      -4.139  -8.448  -9.850  1.00 13.02           N  
ATOM   1181  CA  ALA B 180      -4.138  -8.476 -11.315  1.00 14.36           C  
ATOM   1182  C   ALA B 180      -5.044  -7.438 -11.968  1.00 15.09           C  
ATOM   1183  O   ALA B 180      -4.787  -7.008 -13.101  1.00 15.04           O  
ATOM   1184  CB  ALA B 180      -4.462  -9.875 -11.829  1.00 14.22           C  
ATOM   1185  N   GLU B 181      -6.137  -7.091 -11.291  1.00 16.20           N  
ATOM   1186  CA  GLU B 181      -7.085  -6.078 -11.808  1.00 16.73           C  
ATOM   1187  C   GLU B 181      -7.637  -5.364 -10.581  1.00 16.20           C  
ATOM   1188  O   GLU B 181      -7.600  -5.919  -9.485  1.00 15.68           O  
ATOM   1189  CB  GLU B 181      -8.258  -6.735 -12.553  1.00 16.98           C  
ATOM   1190  CG  GLU B 181      -7.863  -7.484 -13.815  1.00 17.60           C  
ATOM   1191  CD  GLU B 181      -9.015  -8.194 -14.538  1.00 18.98           C  
ATOM   1192  OE1 GLU B 181      -9.937  -8.726 -13.899  1.00 19.92           O  
ATOM   1193  OE2 GLU B 181      -8.961  -8.264 -15.777  1.00 23.29           O1-
ATOM   1194  N   MET B 182      -8.168  -4.157 -10.758  1.00 16.31           N  
ATOM   1195  CA  MET B 182      -8.842  -3.472  -9.655  1.00 17.22           C  
ATOM   1196  C   MET B 182     -10.264  -3.084 -10.059  1.00 17.00           C  
ATOM   1197  O   MET B 182     -10.551  -2.911 -11.253  1.00 16.16           O  
ATOM   1198  CB  MET B 182      -8.044  -2.256  -9.164  1.00 16.12           C  
ATOM   1199  CG  MET B 182      -6.773  -2.679  -8.370  1.00 18.03           C  
ATOM   1200  SD  MET B 182      -6.017  -1.333  -7.447  1.00 20.56           S  
ATOM   1201  CE  MET B 182      -7.227  -1.146  -6.131  1.00 17.21           C  
ATOM   1202  N   SER B 183     -11.124  -2.959  -9.052  1.00 17.10           N  
ATOM   1203  CA  SER B 183     -12.557  -2.717  -9.226  1.00 18.05           C  
ATOM   1204  C   SER B 183     -12.872  -1.237  -9.473  1.00 17.98           C  
ATOM   1205  O   SER B 183     -13.992  -0.877  -9.873  1.00 16.89           O  
ATOM   1206  CB  SER B 183     -13.318  -3.169  -7.975  1.00 18.33           C  
ATOM   1207  OG  SER B 183     -12.976  -2.377  -6.825  1.00 20.36           O  
ATOM   1208  N   SER B 184     -11.883  -0.389  -9.200  1.00 17.57           N  
ATOM   1209  CA  SER B 184     -12.121   1.042  -9.093  1.00 18.96           C  
ATOM   1210  C   SER B 184     -12.028   1.727 -10.447  1.00 18.54           C  
ATOM   1211  O   SER B 184     -11.394   1.247 -11.394  1.00 18.59           O  
ATOM   1212  CB  SER B 184     -11.203   1.682  -8.034  1.00 18.57           C  
ATOM   1213  OG  SER B 184      -9.911   1.096  -8.115  1.00 19.01           O  
ATOM   1214  N   THR B 185     -12.683   2.876 -10.535  1.00 19.89           N  
ATOM   1215  CA  THR B 185     -12.795   3.600 -11.779  1.00 19.54           C  
ATOM   1216  C   THR B 185     -11.437   4.205 -12.122  1.00 19.19           C  
ATOM   1217  O   THR B 185     -10.874   4.924 -11.301  1.00 19.98           O  
ATOM   1218  CB  THR B 185     -13.822   4.736 -11.557  1.00 20.87           C  
ATOM   1219  CG2 THR B 185     -13.921   5.605 -12.769  1.00 20.30           C  
ATOM   1220  OG1 THR B 185     -15.101   4.158 -11.234  1.00 21.42           O  
ATOM   1221  N   GLY B 186     -10.933   3.951 -13.332  1.00 18.31           N  
ATOM   1222  CA  GLY B 186      -9.624   4.456 -13.765  1.00 17.19           C  
ATOM   1223  C   GLY B 186      -8.454   3.575 -13.359  1.00 17.45           C  
ATOM   1224  O   GLY B 186      -7.287   3.955 -13.501  1.00 17.72           O  
ATOM   1225  N   SER B 187      -8.769   2.382 -12.871  1.00 17.13           N  
ATOM   1226  CA  SER B 187      -7.757   1.361 -12.613  1.00 17.04           C  
ATOM   1227  C   SER B 187      -6.776   1.237 -13.783  1.00 17.10           C  
ATOM   1228  O   SER B 187      -7.187   1.091 -14.941  1.00 16.15           O  
ATOM   1229  CB  SER B 187      -8.436   0.012 -12.379  1.00 16.69           C  
ATOM   1230  OG  SER B 187      -7.450  -1.005 -12.316  1.00 19.60           O  
ATOM   1231  N   LEU B 188      -5.479   1.281 -13.485  1.00 16.84           N  
ATOM   1232  CA  LEU B 188      -4.446   1.065 -14.482  1.00 18.16           C  
ATOM   1233  C   LEU B 188      -4.028  -0.417 -14.560  1.00 18.13           C  
ATOM   1234  O   LEU B 188      -3.035  -0.739 -15.204  1.00 18.59           O  
ATOM   1235  CB  LEU B 188      -3.228   1.955 -14.184  1.00 17.93           C  
ATOM   1236  CG  LEU B 188      -3.550   3.448 -13.991  1.00 18.43           C  
ATOM   1237  CD1 LEU B 188      -2.343   4.268 -13.488  1.00 16.38           C  
ATOM   1238  CD2 LEU B 188      -4.179   4.039 -15.238  1.00 20.40           C  
ATOM   1239  N   ALA B 189      -4.752  -1.306 -13.882  1.00 17.80           N  
ATOM   1240  CA  ALA B 189      -4.371  -2.732 -13.847  1.00 17.82           C  
ATOM   1241  C   ALA B 189      -5.146  -3.501 -14.917  1.00 18.20           C  
ATOM   1242  O   ALA B 189      -6.067  -4.297 -14.626  1.00 17.38           O  
ATOM   1243  CB  ALA B 189      -4.581  -3.327 -12.438  1.00 16.94           C  
ATOM   1244  N   THR B 190      -4.760  -3.217 -16.159  1.00 18.90           N  
ATOM   1245  CA  THR B 190      -5.471  -3.689 -17.332  1.00 19.80           C  
ATOM   1246  C   THR B 190      -4.434  -4.151 -18.342  1.00 20.07           C  
ATOM   1247  O   THR B 190      -3.243  -3.846 -18.204  1.00 19.81           O  
ATOM   1248  CB  THR B 190      -6.288  -2.546 -17.951  1.00 20.08           C  
ATOM   1249  CG2 THR B 190      -7.313  -1.994 -16.949  1.00 20.20           C  
ATOM   1250  OG1 THR B 190      -5.377  -1.515 -18.355  1.00 20.48           O  
ATOM   1251  N   GLY B 191      -4.884  -4.889 -19.355  1.00 19.96           N  
ATOM   1252  CA  GLY B 191      -4.013  -5.308 -20.439  1.00 18.57           C  
ATOM   1253  C   GLY B 191      -2.692  -5.919 -20.013  1.00 19.33           C  
ATOM   1254  O   GLY B 191      -2.667  -6.961 -19.356  1.00 18.13           O  
ATOM   1255  N   ASP B 192      -1.597  -5.290 -20.432  1.00 19.62           N  
ATOM   1256  CA  ASP B 192      -0.255  -5.827 -20.196  1.00 20.55           C  
ATOM   1257  C   ASP B 192       0.150  -5.878 -18.730  1.00 18.82           C  
ATOM   1258  O   ASP B 192       0.973  -6.721 -18.370  1.00 18.00           O  
ATOM   1259  CB  ASP B 192       0.810  -5.031 -20.958  1.00 22.40           C  
ATOM   1260  CG  ASP B 192       0.797  -5.307 -22.449  1.00 27.31           C  
ATOM   1261  OD1 ASP B 192       0.188  -6.308 -22.908  1.00 32.85           O  
ATOM   1262  OD2 ASP B 192       1.404  -4.484 -23.165  1.00 34.39           O1-
ATOM   1263  N   TYR B 193      -0.374  -4.945 -17.931  1.00 17.79           N  
ATOM   1264  CA  TYR B 193      -0.181  -4.955 -16.472  1.00 16.91           C  
ATOM   1265  C   TYR B 193      -0.786  -6.234 -15.899  1.00 16.20           C  
ATOM   1266  O   TYR B 193      -0.144  -6.930 -15.114  1.00 16.77           O  
ATOM   1267  CB  TYR B 193      -0.835  -3.720 -15.827  1.00 16.55           C  
ATOM   1268  CG  TYR B 193      -0.551  -3.539 -14.345  1.00 17.21           C  
ATOM   1269  CD1 TYR B 193       0.359  -2.578 -13.897  1.00 16.49           C  
ATOM   1270  CD2 TYR B 193      -1.225  -4.298 -13.387  1.00 17.42           C  
ATOM   1271  CE1 TYR B 193       0.605  -2.402 -12.546  1.00 18.89           C  
ATOM   1272  CE2 TYR B 193      -1.000  -4.113 -12.029  1.00 17.72           C  
ATOM   1273  CZ  TYR B 193      -0.077  -3.164 -11.617  1.00 15.56           C  
ATOM   1274  OH  TYR B 193       0.163  -3.025 -10.266  1.00 17.36           O  
ATOM   1275  N   THR B 194      -2.008  -6.554 -16.314  1.00 17.43           N  
ATOM   1276  CA  THR B 194      -2.680  -7.784 -15.864  1.00 17.53           C  
ATOM   1277  C   THR B 194      -1.905  -9.037 -16.294  1.00 18.26           C  
ATOM   1278  O   THR B 194      -1.715  -9.959 -15.489  1.00 17.81           O  
ATOM   1279  CB  THR B 194      -4.151  -7.865 -16.351  1.00 18.05           C  
ATOM   1280  CG2 THR B 194      -4.873  -9.089 -15.758  1.00 15.42           C  
ATOM   1281  OG1 THR B 194      -4.868  -6.684 -15.972  1.00 14.97           O  
ATOM   1282  N   ARG B 195      -1.456  -9.078 -17.552  1.00 19.03           N  
ATOM   1283  CA  ARG B 195      -0.639 -10.198 -18.056  1.00 19.96           C  
ATOM   1284  C   ARG B 195       0.655 -10.360 -17.256  1.00 18.82           C  
ATOM   1285  O   ARG B 195       1.077 -11.493 -16.959  1.00 18.01           O  
ATOM   1286  CB  ARG B 195      -0.360 -10.063 -19.568  1.00 19.72           C  
ATOM   1287  CG  ARG B 195      -1.626 -10.163 -20.450  1.00 22.44           C  
ATOM   1288  CD  ARG B 195      -1.333 -10.125 -21.958  1.00 24.55           C  
ATOM   1289  NE  ARG B 195      -1.444  -8.777 -22.521  1.00 32.04           N  
ATOM   1290  CZ  ARG B 195      -2.585  -8.233 -22.944  1.00 32.56           C  
ATOM   1291  NH1 ARG B 195      -2.597  -6.996 -23.426  1.00 35.14           N1+
ATOM   1292  NH2 ARG B 195      -3.717  -8.922 -22.888  1.00 33.61           N  
ATOM   1293  N   ALA B 196       1.268  -9.241 -16.876  1.00 17.22           N  
ATOM   1294  CA  ALA B 196       2.461  -9.265 -16.013  1.00 17.05           C  
ATOM   1295  C   ALA B 196       2.196  -9.883 -14.644  1.00 16.70           C  
ATOM   1296  O   ALA B 196       3.022 -10.627 -14.115  1.00 16.57           O  
ATOM   1297  CB  ALA B 196       3.054  -7.889 -15.854  1.00 16.58           C  
ATOM   1298  N   ALA B 197       1.041  -9.554 -14.077  1.00 16.50           N  
ATOM   1299  CA  ALA B 197       0.617 -10.115 -12.802  1.00 14.78           C  
ATOM   1300  C   ALA B 197       0.498 -11.640 -12.916  1.00 14.60           C  
ATOM   1301  O   ALA B 197       1.009 -12.372 -12.076  1.00 14.52           O  
ATOM   1302  CB  ALA B 197      -0.724  -9.486 -12.358  1.00 14.40           C  
ATOM   1303  N   VAL B 198      -0.181 -12.117 -13.958  1.00 14.29           N  
ATOM   1304  CA  VAL B 198      -0.344 -13.557 -14.159  1.00 16.28           C  
ATOM   1305  C   VAL B 198       1.020 -14.260 -14.345  1.00 17.10           C  
ATOM   1306  O   VAL B 198       1.278 -15.335 -13.788  1.00 16.27           O  
ATOM   1307  CB  VAL B 198      -1.294 -13.820 -15.361  1.00 16.25           C  
ATOM   1308  CG1 VAL B 198      -1.350 -15.313 -15.712  1.00 19.28           C  
ATOM   1309  CG2 VAL B 198      -2.703 -13.302 -15.063  1.00 15.79           C  
ATOM   1310  N   ARG B 199       1.898 -13.645 -15.135  1.00 18.05           N  
ATOM   1311  CA  ARG B 199       3.232 -14.210 -15.391  1.00 20.97           C  
ATOM   1312  C   ARG B 199       4.000 -14.371 -14.061  1.00 19.74           C  
ATOM   1313  O   ARG B 199       4.597 -15.416 -13.750  1.00 19.72           O  
ATOM   1314  CB  ARG B 199       3.951 -13.294 -16.395  1.00 20.11           C  
ATOM   1315  CG  ARG B 199       5.348 -13.690 -16.856  1.00 23.07           C  
ATOM   1316  CD  ARG B 199       5.889 -12.649 -17.865  1.00 26.21           C  
ATOM   1317  NE  ARG B 199       4.983 -12.438 -19.005  1.00 34.99           N  
ATOM   1318  CZ  ARG B 199       4.314 -11.314 -19.287  1.00 37.65           C  
ATOM   1319  NH1 ARG B 199       3.525 -11.269 -20.360  1.00 39.10           N1+
ATOM   1320  NH2 ARG B 199       4.424 -10.229 -18.526  1.00 37.86           N  
ATOM   1321  N   MET B 200       3.947 -13.325 -13.249  1.00 19.97           N  
ATOM   1322  CA  MET B 200       4.619 -13.285 -11.962  1.00 19.10           C  
ATOM   1323  C   MET B 200       4.110 -14.368 -11.028  1.00 19.14           C  
ATOM   1324  O   MET B 200       4.895 -14.972 -10.307  1.00 19.34           O  
ATOM   1325  CB  MET B 200       4.385 -11.913 -11.311  1.00 19.30           C  
ATOM   1326  CG  MET B 200       5.460 -11.546 -10.337  1.00 18.13           C  
ATOM   1327  SD  MET B 200       5.227  -9.864  -9.729  1.00 19.76           S  
ATOM   1328  CE  MET B 200       5.702  -8.862 -11.136  1.00 17.82           C  
ATOM   1329  N   ALA B 201       2.795 -14.593 -11.013  1.00 18.65           N  
ATOM   1330  CA  ALA B 201       2.205 -15.614 -10.140  1.00 19.10           C  
ATOM   1331  C   ALA B 201       2.659 -16.997 -10.601  1.00 20.20           C  
ATOM   1332  O   ALA B 201       3.100 -17.833  -9.808  1.00 20.60           O  
ATOM   1333  CB  ALA B 201       0.667 -15.517 -10.164  1.00 17.32           C  
ATOM   1334  N   GLU B 202       2.561 -17.231 -11.903  1.00 21.78           N  
ATOM   1335  CA  GLU B 202       2.898 -18.535 -12.462  1.00 24.67           C  
ATOM   1336  C   GLU B 202       4.367 -18.887 -12.212  1.00 24.00           C  
ATOM   1337  O   GLU B 202       4.696 -20.049 -11.997  1.00 24.73           O  
ATOM   1338  CB  GLU B 202       2.454 -18.612 -13.936  1.00 24.33           C  
ATOM   1339  CG  GLU B 202       0.918 -18.476 -14.020  1.00 27.00           C  
ATOM   1340  CD  GLU B 202       0.297 -18.515 -15.412  1.00 28.47           C  
ATOM   1341  OE1 GLU B 202       1.034 -18.477 -16.421  1.00 32.70           O  
ATOM   1342  OE2 GLU B 202      -0.960 -18.580 -15.480  1.00 33.52           O1-
ATOM   1343  N   GLU B 203       5.227 -17.873 -12.169  1.00 23.65           N  
ATOM   1344  CA  GLU B 203       6.649 -18.072 -11.899  1.00 23.90           C  
ATOM   1345  C   GLU B 203       7.023 -18.059 -10.423  1.00 22.76           C  
ATOM   1346  O   GLU B 203       8.173 -18.328 -10.072  1.00 22.26           O  
ATOM   1347  CB  GLU B 203       7.486 -17.040 -12.647  1.00 24.49           C  
ATOM   1348  CG  GLU B 203       7.271 -17.108 -14.152  1.00 28.37           C  
ATOM   1349  CD  GLU B 203       7.993 -16.015 -14.898  1.00 33.10           C  
ATOM   1350  OE1 GLU B 203       8.416 -15.031 -14.257  1.00 34.75           O  
ATOM   1351  OE2 GLU B 203       8.121 -16.138 -16.135  1.00 35.99           O1-
ATOM   1352  N   HIS B 204       6.062 -17.752  -9.557  1.00 21.77           N  
ATOM   1353  CA  HIS B 204       6.316 -17.824  -8.118  1.00 20.62           C  
ATOM   1354  C   HIS B 204       5.254 -18.651  -7.396  1.00 19.93           C  
ATOM   1355  O   HIS B 204       4.830 -18.314  -6.294  1.00 19.63           O  
ATOM   1356  CB  HIS B 204       6.504 -16.420  -7.532  1.00 21.11           C  
ATOM   1357  CG  HIS B 204       7.677 -15.697  -8.115  1.00 22.99           C  
ATOM   1358  CD2 HIS B 204       8.968 -15.624  -7.714  1.00 24.57           C  
ATOM   1359  ND1 HIS B 204       7.597 -14.974  -9.287  1.00 26.11           N  
ATOM   1360  CE1 HIS B 204       8.788 -14.478  -9.575  1.00 27.85           C  
ATOM   1361  NE2 HIS B 204       9.630 -14.841  -8.624  1.00 27.05           N  
ATOM   1362  N   SER B 205       4.900 -19.776  -8.013  1.00 19.92           N  
ATOM   1363  CA  SER B 205       3.801 -20.619  -7.554  1.00 19.73           C  
ATOM   1364  C   SER B 205       4.060 -21.274  -6.184  1.00 18.72           C  
ATOM   1365  O   SER B 205       3.136 -21.756  -5.530  1.00 20.27           O  
ATOM   1366  CB  SER B 205       3.417 -21.641  -8.638  1.00 20.53           C  
ATOM   1367  OG  SER B 205       4.366 -22.698  -8.745  1.00 22.71           O  
ATOM   1368  N   GLU B 206       5.314 -21.260  -5.731  1.00 18.47           N  
ATOM   1369  CA  GLU B 206       5.662 -21.771  -4.410  1.00 19.03           C  
ATOM   1370  C   GLU B 206       5.049 -20.919  -3.285  1.00 17.27           C  
ATOM   1371  O   GLU B 206       4.855 -21.375  -2.150  1.00 16.67           O  
ATOM   1372  CB  GLU B 206       7.198 -21.827  -4.259  1.00 20.48           C  
ATOM   1373  CG  GLU B 206       7.924 -22.508  -5.429  1.00 25.17           C  
ATOM   1374  CD  GLU B 206       8.092 -21.651  -6.710  1.00 32.53           C  
ATOM   1375  OE1 GLU B 206       7.829 -20.428  -6.705  1.00 32.98           O  
ATOM   1376  OE2 GLU B 206       8.505 -22.213  -7.753  1.00 37.51           O1-
ATOM   1377  N   PHE B 207       4.737 -19.666  -3.597  1.00 16.58           N  
ATOM   1378  CA  PHE B 207       4.225 -18.744  -2.583  1.00 14.96           C  
ATOM   1379  C   PHE B 207       2.922 -18.053  -3.034  1.00 15.23           C  
ATOM   1380  O   PHE B 207       2.024 -17.804  -2.224  1.00 14.84           O  
ATOM   1381  CB  PHE B 207       5.318 -17.713  -2.283  1.00 15.64           C  
ATOM   1382  CG  PHE B 207       4.950 -16.713  -1.231  1.00 12.28           C  
ATOM   1383  CD1 PHE B 207       4.527 -17.107   0.043  1.00 15.09           C  
ATOM   1384  CD2 PHE B 207       5.025 -15.356  -1.524  1.00 17.07           C  
ATOM   1385  CE1 PHE B 207       4.177 -16.149   1.005  1.00 13.89           C  
ATOM   1386  CE2 PHE B 207       4.698 -14.396  -0.582  1.00 15.38           C  
ATOM   1387  CZ  PHE B 207       4.269 -14.779   0.686  1.00 13.45           C  
ATOM   1388  N   VAL B 208       2.802 -17.803  -4.327  1.00 14.59           N  
ATOM   1389  CA  VAL B 208       1.622 -17.135  -4.909  1.00 15.13           C  
ATOM   1390  C   VAL B 208       0.486 -18.124  -5.257  1.00 15.37           C  
ATOM   1391  O   VAL B 208       0.633 -18.971  -6.139  1.00 16.67           O  
ATOM   1392  CB  VAL B 208       2.010 -16.321  -6.153  1.00 14.13           C  
ATOM   1393  CG1 VAL B 208       0.760 -15.738  -6.823  1.00 15.39           C  
ATOM   1394  CG2 VAL B 208       2.911 -15.148  -5.783  1.00 13.75           C  
ATOM   1395  N   VAL B 209      -0.652 -17.984  -4.575  1.00 15.07           N  
ATOM   1396  CA  VAL B 209      -1.751 -18.936  -4.691  1.00 15.71           C  
ATOM   1397  C   VAL B 209      -2.923 -18.443  -5.557  1.00 16.17           C  
ATOM   1398  O   VAL B 209      -3.876 -19.180  -5.783  1.00 14.48           O  
ATOM   1399  CB  VAL B 209      -2.276 -19.372  -3.313  1.00 16.27           C  
ATOM   1400  CG1 VAL B 209      -1.151 -19.974  -2.470  1.00 16.13           C  
ATOM   1401  CG2 VAL B 209      -2.954 -18.204  -2.579  1.00 16.53           C  
ATOM   1402  N   GLY B 210      -2.855 -17.204  -6.035  1.00 15.56           N  
ATOM   1403  CA  GLY B 210      -3.963 -16.664  -6.814  1.00 15.00           C  
ATOM   1404  C   GLY B 210      -3.922 -15.160  -6.981  1.00 16.11           C  
ATOM   1405  O   GLY B 210      -2.854 -14.518  -6.822  1.00 16.23           O  
ATOM   1406  N   PHE B 211      -5.101 -14.618  -7.294  1.00 15.20           N  
ATOM   1407  CA  PHE B 211      -5.236 -13.233  -7.717  1.00 14.97           C  
ATOM   1408  C   PHE B 211      -6.385 -12.550  -7.016  1.00 14.77           C  
ATOM   1409  O   PHE B 211      -7.355 -13.200  -6.621  1.00 14.91           O  
ATOM   1410  CB  PHE B 211      -5.466 -13.149  -9.229  1.00 15.39           C  
ATOM   1411  CG  PHE B 211      -4.430 -13.896 -10.036  1.00 17.31           C  
ATOM   1412  CD1 PHE B 211      -4.663 -15.220 -10.453  1.00 15.66           C  
ATOM   1413  CD2 PHE B 211      -3.223 -13.280 -10.368  1.00 17.44           C  
ATOM   1414  CE1 PHE B 211      -3.681 -15.937 -11.192  1.00 16.97           C  
ATOM   1415  CE2 PHE B 211      -2.249 -13.977 -11.103  1.00 18.74           C  
ATOM   1416  CZ  PHE B 211      -2.484 -15.305 -11.515  1.00 17.94           C  
ATOM   1417  N   ILE B 212      -6.207 -11.247  -6.809  1.00 13.10           N  
ATOM   1418  CA  ILE B 212      -7.350 -10.365  -6.757  1.00 14.00           C  
ATOM   1419  C   ILE B 212      -7.599  -9.869  -8.170  1.00 14.02           C  
ATOM   1420  O   ILE B 212      -6.706  -9.287  -8.813  1.00 12.42           O  
ATOM   1421  CB  ILE B 212      -7.113  -9.170  -5.828  1.00 14.14           C  
ATOM   1422  CG1 ILE B 212      -6.466  -9.601  -4.504  1.00 14.80           C  
ATOM   1423  CG2 ILE B 212      -8.426  -8.409  -5.654  1.00 11.68           C  
ATOM   1424  CD1 ILE B 212      -7.183 -10.671  -3.732  1.00 16.63           C  
ATOM   1425  N   SER B 213      -8.800 -10.142  -8.681  1.00 14.01           N  
ATOM   1426  CA  SER B 213      -9.139  -9.734 -10.042  1.00 14.79           C  
ATOM   1427  C   SER B 213     -10.660  -9.604 -10.152  1.00 15.97           C  
ATOM   1428  O   SER B 213     -11.392 -10.035  -9.250  1.00 15.99           O  
ATOM   1429  CB  SER B 213      -8.630 -10.735 -11.089  1.00 14.28           C  
ATOM   1430  OG  SER B 213      -9.170 -12.015 -10.822  1.00 16.80           O  
ATOM   1431  N   GLY B 214     -11.112  -9.036 -11.268  1.00 16.88           N  
ATOM   1432  CA  GLY B 214     -12.545  -8.885 -11.520  1.00 17.73           C  
ATOM   1433  C   GLY B 214     -13.123 -10.097 -12.234  1.00 19.18           C  
ATOM   1434  O   GLY B 214     -14.340 -10.288 -12.259  1.00 19.28           O  
ATOM   1435  N  ASER B 215     -12.236 -10.916 -12.798  0.50 19.51           N  
ATOM   1436  N  BSER B 215     -12.241 -10.911 -12.813  0.50 19.72           N  
ATOM   1437  CA ASER B 215     -12.601 -12.080 -13.598  0.50 19.84           C  
ATOM   1438  CA BSER B 215     -12.626 -12.091 -13.579  0.50 20.28           C  
ATOM   1439  C  ASER B 215     -11.491 -13.129 -13.517  0.50 20.11           C  
ATOM   1440  C  BSER B 215     -11.486 -13.111 -13.552  0.50 20.35           C  
ATOM   1441  O  ASER B 215     -10.449 -12.896 -12.897  0.50 19.16           O  
ATOM   1442  O  BSER B 215     -10.419 -12.842 -12.989  0.50 19.42           O  
ATOM   1443  CB ASER B 215     -12.768 -11.656 -15.057  0.50 20.08           C  
ATOM   1444  CB BSER B 215     -12.938 -11.687 -15.022  0.50 20.65           C  
ATOM   1445  OG ASER B 215     -13.757 -10.654 -15.199  0.50 19.92           O  
ATOM   1446  OG BSER B 215     -11.806 -11.132 -15.672  0.50 22.06           O  
ATOM   1447  N   ARG B 216     -11.730 -14.275 -14.149  1.00 20.56           N  
ATOM   1448  CA  ARG B 216     -10.700 -15.287 -14.368  1.00 21.36           C  
ATOM   1449  C   ARG B 216      -9.584 -14.673 -15.227  1.00 21.47           C  
ATOM   1450  O   ARG B 216      -9.840 -14.165 -16.321  1.00 22.14           O  
ATOM   1451  CB  ARG B 216     -11.306 -16.524 -15.047  1.00 21.75           C  
ATOM   1452  CG  ARG B 216     -10.260 -17.547 -15.516  1.00 26.40           C  
ATOM   1453  CD  ARG B 216     -10.908 -18.887 -15.831  1.00 32.41           C  
ATOM   1454  NE  ARG B 216     -11.737 -19.338 -14.714  1.00 34.94           N  
ATOM   1455  CZ  ARG B 216     -12.858 -20.043 -14.850  1.00 38.24           C  
ATOM   1456  NH1 ARG B 216     -13.559 -20.412 -13.778  1.00 37.20           N1+
ATOM   1457  NH2 ARG B 216     -13.280 -20.375 -16.064  1.00 39.31           N  
ATOM   1458  N   VAL B 217      -8.363 -14.687 -14.696  1.00 21.15           N  
ATOM   1459  CA  VAL B 217      -7.207 -14.143 -15.382  1.00 20.90           C  
ATOM   1460  C   VAL B 217      -6.196 -15.232 -15.732  1.00 21.77           C  
ATOM   1461  O   VAL B 217      -5.418 -15.057 -16.659  1.00 21.98           O  
ATOM   1462  CB  VAL B 217      -6.497 -12.973 -14.637  1.00 19.62           C  
ATOM   1463  CG1 VAL B 217      -7.379 -11.727 -14.600  1.00 20.23           C  
ATOM   1464  CG2 VAL B 217      -6.021 -13.370 -13.229  1.00 20.13           C  
ATOM   1465  N   SER B 218      -6.216 -16.343 -14.997  1.00 22.49           N  
ATOM   1466  CA  SER B 218      -5.367 -17.483 -15.322  1.00 22.72           C  
ATOM   1467  C   SER B 218      -6.241 -18.689 -15.619  1.00 23.34           C  
ATOM   1468  O   SER B 218      -7.278 -18.900 -14.979  1.00 22.42           O  
ATOM   1469  CB  SER B 218      -4.390 -17.805 -14.189  1.00 23.11           C  
ATOM   1470  OG  SER B 218      -3.769 -19.077 -14.367  1.00 21.02           O  
ATOM   1471  N   MET B 219      -5.768 -19.485 -16.575  1.00 25.14           N  
ATOM   1472  CA  MET B 219      -6.416 -20.736 -16.977  1.00 26.43           C  
ATOM   1473  C   MET B 219      -5.940 -21.943 -16.156  1.00 25.70           C  
ATOM   1474  O   MET B 219      -6.432 -23.063 -16.345  1.00 26.06           O  
ATOM   1475  CB  MET B 219      -6.165 -20.972 -18.470  1.00 27.72           C  
ATOM   1476  CG  MET B 219      -6.866 -19.965 -19.370  1.00 32.47           C  
ATOM   1477  SD  MET B 219      -8.657 -19.967 -19.133  1.00 42.56           S  
ATOM   1478  CE  MET B 219      -9.114 -21.637 -19.623  1.00 40.45           C  
ATOM   1479  N   LYS B 220      -4.984 -21.723 -15.257  1.00 23.96           N  
ATOM   1480  CA  LYS B 220      -4.475 -22.788 -14.385  1.00 22.58           C  
ATOM   1481  C   LYS B 220      -5.339 -22.918 -13.128  1.00 21.71           C  
ATOM   1482  O   LYS B 220      -5.459 -21.976 -12.318  1.00 20.62           O  
ATOM   1483  CB  LYS B 220      -3.009 -22.538 -14.027  1.00 22.25           C  
ATOM   1484  CG  LYS B 220      -2.151 -22.227 -15.256  1.00 23.24           C  
ATOM   1485  CD  LYS B 220      -0.703 -21.930 -14.906  1.00 23.70           C  
ATOM   1486  CE  LYS B 220       0.152 -21.818 -16.166  1.00 29.00           C  
ATOM   1487  NZ  LYS B 220       0.654 -23.161 -16.518  1.00 30.31           N1+
ATOM   1488  N   PRO B 221      -5.952 -24.095 -12.948  1.00 20.71           N  
ATOM   1489  CA  PRO B 221      -6.953 -24.199 -11.894  1.00 19.47           C  
ATOM   1490  C   PRO B 221      -6.361 -24.271 -10.480  1.00 18.55           C  
ATOM   1491  O   PRO B 221      -7.106 -24.216  -9.498  1.00 18.55           O  
ATOM   1492  CB  PRO B 221      -7.719 -25.474 -12.272  1.00 20.09           C  
ATOM   1493  CG  PRO B 221      -6.717 -26.318 -12.969  1.00 21.01           C  
ATOM   1494  CD  PRO B 221      -5.785 -25.359 -13.694  1.00 20.72           C  
ATOM   1495  N   GLU B 222      -5.034 -24.384 -10.374  1.00 17.71           N  
ATOM   1496  CA  GLU B 222      -4.354 -24.316  -9.080  1.00 18.92           C  
ATOM   1497  C   GLU B 222      -4.436 -22.920  -8.472  1.00 18.26           C  
ATOM   1498  O   GLU B 222      -4.243 -22.768  -7.260  1.00 19.34           O  
ATOM   1499  CB  GLU B 222      -2.870 -24.692  -9.192  1.00 18.66           C  
ATOM   1500  CG  GLU B 222      -2.594 -26.122  -9.655  1.00 24.05           C  
ATOM   1501  CD  GLU B 222      -2.799 -26.321 -11.159  1.00 26.88           C  
ATOM   1502  OE1 GLU B 222      -2.833 -25.333 -11.931  1.00 26.64           O  
ATOM   1503  OE2 GLU B 222      -2.932 -27.495 -11.574  1.00 29.07           O1-
ATOM   1504  N   PHE B 223      -4.718 -21.919  -9.302  1.00 17.51           N  
ATOM   1505  CA  PHE B 223      -4.825 -20.542  -8.822  1.00 17.85           C  
ATOM   1506  C   PHE B 223      -6.243 -20.134  -8.435  1.00 17.12           C  
ATOM   1507  O   PHE B 223      -7.214 -20.473  -9.122  1.00 16.88           O  
ATOM   1508  CB  PHE B 223      -4.281 -19.553  -9.847  1.00 18.69           C  
ATOM   1509  CG  PHE B 223      -2.782 -19.620 -10.006  1.00 20.56           C  
ATOM   1510  CD1 PHE B 223      -2.224 -20.016 -11.207  1.00 23.18           C  
ATOM   1511  CD2 PHE B 223      -1.938 -19.311  -8.940  1.00 19.86           C  
ATOM   1512  CE1 PHE B 223      -0.838 -20.084 -11.351  1.00 26.60           C  
ATOM   1513  CE2 PHE B 223      -0.561 -19.385  -9.081  1.00 20.86           C  
ATOM   1514  CZ  PHE B 223      -0.014 -19.771 -10.278  1.00 22.89           C  
ATOM   1515  N   LEU B 224      -6.337 -19.409  -7.327  1.00 16.79           N  
ATOM   1516  CA  LEU B 224      -7.615 -18.852  -6.898  1.00 16.11           C  
ATOM   1517  C   LEU B 224      -7.843 -17.469  -7.497  1.00 15.54           C  
ATOM   1518  O   LEU B 224      -6.905 -16.701  -7.692  1.00 15.36           O  
ATOM   1519  CB  LEU B 224      -7.638 -18.742  -5.378  1.00 17.02           C  
ATOM   1520  CG  LEU B 224      -7.621 -20.088  -4.659  1.00 20.32           C  
ATOM   1521  CD1 LEU B 224      -6.858 -19.883  -3.381  1.00 22.75           C  
ATOM   1522  CD2 LEU B 224      -9.066 -20.523  -4.470  1.00 22.32           C  
ATOM   1523  N   HIS B 225      -9.109 -17.153  -7.745  1.00 14.22           N  
ATOM   1524  CA  HIS B 225      -9.502 -15.808  -8.110  1.00 15.66           C  
ATOM   1525  C   HIS B 225     -10.484 -15.285  -7.058  1.00 14.70           C  
ATOM   1526  O   HIS B 225     -11.509 -15.922  -6.795  1.00 15.28           O  
ATOM   1527  CB  HIS B 225     -10.136 -15.795  -9.508  1.00 14.36           C  
ATOM   1528  CG  HIS B 225      -9.208 -16.227 -10.600  1.00 17.74           C  
ATOM   1529  CD2 HIS B 225      -8.382 -15.512 -11.399  1.00 17.33           C  
ATOM   1530  ND1 HIS B 225      -9.090 -17.539 -11.003  1.00 16.66           N  
ATOM   1531  CE1 HIS B 225      -8.219 -17.618 -11.995  1.00 17.66           C  
ATOM   1532  NE2 HIS B 225      -7.777 -16.400 -12.256  1.00 18.43           N  
ATOM   1533  N   LEU B 226     -10.146 -14.151  -6.446  1.00 15.11           N  
ATOM   1534  CA  LEU B 226     -10.990 -13.461  -5.461  1.00 14.74           C  
ATOM   1535  C   LEU B 226     -11.396 -12.109  -6.049  1.00 14.99           C  
ATOM   1536  O   LEU B 226     -10.568 -11.377  -6.591  1.00 12.53           O  
ATOM   1537  CB  LEU B 226     -10.280 -13.232  -4.118  1.00 15.39           C  
ATOM   1538  CG  LEU B 226      -9.927 -14.386  -3.177  1.00 14.19           C  
ATOM   1539  CD1 LEU B 226      -8.871 -15.280  -3.807  1.00 15.12           C  
ATOM   1540  CD2 LEU B 226      -9.449 -13.883  -1.785  1.00 15.66           C  
ATOM   1541  N   THR B 227     -12.663 -11.758  -5.906  1.00 16.19           N  
ATOM   1542  CA  THR B 227     -13.161 -10.570  -6.584  1.00 15.98           C  
ATOM   1543  C   THR B 227     -13.877  -9.659  -5.589  1.00 16.39           C  
ATOM   1544  O   THR B 227     -14.952  -9.997  -5.082  1.00 15.64           O  
ATOM   1545  CB  THR B 227     -14.079 -10.950  -7.783  1.00 16.78           C  
ATOM   1546  CG2 THR B 227     -14.660  -9.682  -8.458  1.00 16.72           C  
ATOM   1547  OG1 THR B 227     -13.352 -11.732  -8.756  1.00 14.95           O  
ATOM   1548  N   PRO B 228     -13.292  -8.477  -5.323  1.00 16.82           N  
ATOM   1549  CA  PRO B 228     -13.973  -7.442  -4.543  1.00 16.29           C  
ATOM   1550  C   PRO B 228     -14.856  -6.583  -5.460  1.00 16.30           C  
ATOM   1551  O   PRO B 228     -14.857  -6.763  -6.672  1.00 17.19           O  
ATOM   1552  CB  PRO B 228     -12.808  -6.597  -4.037  1.00 17.13           C  
ATOM   1553  CG  PRO B 228     -11.831  -6.630  -5.178  1.00 16.23           C  
ATOM   1554  CD  PRO B 228     -11.961  -8.028  -5.774  1.00 16.59           C  
ATOM   1555  N   GLY B 229     -15.587  -5.627  -4.896  1.00 15.76           N  
ATOM   1556  CA  GLY B 229     -16.406  -4.760  -5.741  1.00 15.57           C  
ATOM   1557  C   GLY B 229     -17.691  -5.521  -6.020  1.00 13.67           C  
ATOM   1558  O   GLY B 229     -18.179  -5.517  -7.138  1.00 15.65           O  
ATOM   1559  N   VAL B 230     -18.240  -6.146  -4.979  1.00 14.07           N  
ATOM   1560  CA  VAL B 230     -19.398  -7.018  -5.122  1.00 13.39           C  
ATOM   1561  C   VAL B 230     -20.541  -6.577  -4.189  1.00 14.18           C  
ATOM   1562  O   VAL B 230     -20.333  -6.377  -2.987  1.00 15.13           O  
ATOM   1563  CB  VAL B 230     -19.045  -8.528  -4.888  1.00 12.63           C  
ATOM   1564  CG1 VAL B 230     -20.313  -9.384  -4.911  1.00 12.02           C  
ATOM   1565  CG2 VAL B 230     -18.023  -9.034  -5.924  1.00 13.16           C  
ATOM   1566  N   GLN B 231     -21.726  -6.399  -4.776  1.00 16.04           N  
ATOM   1567  CA  GLN B 231     -22.998  -6.241  -4.069  1.00 18.28           C  
ATOM   1568  C   GLN B 231     -24.118  -6.845  -4.924  1.00 17.52           C  
ATOM   1569  O   GLN B 231     -24.006  -6.996  -6.145  1.00 18.11           O  
ATOM   1570  CB  GLN B 231     -23.313  -4.766  -3.725  1.00 18.07           C  
ATOM   1571  CG  GLN B 231     -22.381  -4.155  -2.681  1.00 21.91           C  
ATOM   1572  CD  GLN B 231     -22.958  -3.024  -1.833  1.00 22.82           C  
ATOM   1573  NE2 GLN B 231     -24.257  -2.771  -1.972  1.00 25.93           N  
ATOM   1574  OE1 GLN B 231     -22.229  -2.396  -1.040  1.00 25.95           O  
ATOM   1575  N   LEU B 232     -25.208  -7.188  -4.259  1.00 19.19           N  
ATOM   1576  CA  LEU B 232     -26.387  -7.779  -4.886  1.00 20.60           C  
ATOM   1577  C   LEU B 232     -27.052  -6.772  -5.818  1.00 21.48           C  
ATOM   1578  O   LEU B 232     -27.494  -7.130  -6.917  1.00 19.94           O  
ATOM   1579  CB  LEU B 232     -27.342  -8.266  -3.791  1.00 20.55           C  
ATOM   1580  CG  LEU B 232     -26.897  -9.477  -2.970  1.00 20.73           C  
ATOM   1581  CD1 LEU B 232     -28.023  -9.882  -2.024  1.00 25.63           C  
ATOM   1582  CD2 LEU B 232     -26.510 -10.655  -3.839  1.00 18.60           C  
ATOM   1583  N   GLU B 233     -27.043  -5.503  -5.398  1.00 23.04           N  
ATOM   1584  CA  GLU B 233     -27.647  -4.397  -6.151  1.00 24.19           C  
ATOM   1585  C   GLU B 233     -26.595  -3.606  -6.928  1.00 26.88           C  
ATOM   1586  O   GLU B 233     -25.470  -3.453  -6.454  1.00 26.61           O  
ATOM   1587  CB  GLU B 233     -28.345  -3.418  -5.196  1.00 23.64           C  
ATOM   1588  CG  GLU B 233     -29.537  -3.972  -4.417  1.00 21.65           C  
ATOM   1589  CD  GLU B 233     -30.790  -4.205  -5.256  1.00 19.88           C  
ATOM   1590  OE1 GLU B 233     -30.759  -4.057  -6.503  1.00 19.05           O  
ATOM   1591  OE2 GLU B 233     -31.812  -4.574  -4.649  1.00 19.96           O1-
ATOM   1592  N   ALA B 234     -26.984  -3.060  -8.081  1.00 30.32           N  
ATOM   1593  CA  ALA B 234     -26.110  -2.193  -8.896  1.00 32.75           C  
ATOM   1594  C   ALA B 234     -25.711  -0.871  -8.218  1.00 34.46           C  
ATOM   1595  O   ALA B 234     -26.436  -0.362  -7.352  1.00 34.45           O  
ATOM   1596  CB  ALA B 234     -26.759  -1.907 -10.254  1.00 33.34           C  
ATOM   1597  N   GLY B 235     -24.567  -0.319  -8.632  1.00 35.73           N  
ATOM   1598  CA  GLY B 235     -24.103   0.984  -8.157  1.00 37.54           C  
ATOM   1599  C   GLY B 235     -22.641   1.055  -7.746  1.00 38.66           C  
ATOM   1600  O   GLY B 235     -21.802   0.304  -8.261  1.00 38.50           O  
ATOM   1601  N   GLY B 236     -22.351   1.965  -6.815  1.00 39.68           N  
ATOM   1602  CA  GLY B 236     -20.985   2.223  -6.347  1.00 40.94           C  
ATOM   1603  C   GLY B 236     -20.891   3.117  -5.119  1.00 41.81           C  
ATOM   1604  O   GLY B 236     -21.855   3.261  -4.350  1.00 41.84           O  
ATOM   1605  N   ASP B 237     -19.711   3.697  -4.905  1.00 42.20           N  
ATOM   1606  CA  ASP B 237     -19.560   4.742  -3.885  1.00 42.24           C  
ATOM   1607  C   ASP B 237     -19.012   6.049  -4.480  1.00 42.41           C  
ATOM   1608  O   ASP B 237     -18.698   6.129  -5.673  1.00 42.27           O  
ATOM   1609  CB  ASP B 237     -18.752   4.262  -2.660  1.00 42.24           C  
ATOM   1610  CG  ASP B 237     -17.245   4.149  -2.921  1.00 41.60           C  
ATOM   1611  OD1 ASP B 237     -16.750   4.581  -3.985  1.00 41.37           O  
ATOM   1612  OD2 ASP B 237     -16.540   3.610  -2.041  1.00 39.22           O1-
ATOM   1613  N   ASN B 238     -18.895   7.061  -3.627  1.00 42.37           N  
ATOM   1614  CA  ASN B 238     -18.445   8.394  -4.027  1.00 42.65           C  
ATOM   1615  C   ASN B 238     -16.948   8.489  -4.368  1.00 41.78           C  
ATOM   1616  O   ASN B 238     -16.485   9.509  -4.891  1.00 41.77           O  
ATOM   1617  CB  ASN B 238     -18.804   9.373  -2.904  1.00 43.45           C  
ATOM   1618  CG  ASN B 238     -18.566   8.774  -1.521  1.00 45.64           C  
ATOM   1619  ND2 ASN B 238     -19.590   8.822  -0.665  1.00 47.75           N  
ATOM   1620  OD1 ASN B 238     -17.483   8.257  -1.233  1.00 48.22           O  
ATOM   1621  N   LEU B 239     -16.203   7.420  -4.087  1.00 40.58           N  
ATOM   1622  CA  LEU B 239     -14.742   7.433  -4.214  1.00 39.53           C  
ATOM   1623  C   LEU B 239     -14.149   6.377  -5.166  1.00 38.61           C  
ATOM   1624  O   LEU B 239     -13.083   5.821  -4.888  1.00 38.40           O  
ATOM   1625  CB  LEU B 239     -14.085   7.357  -2.833  1.00 38.91           C  
ATOM   1626  CG  LEU B 239     -14.232   8.559  -1.893  1.00 38.82           C  
ATOM   1627  CD1 LEU B 239     -13.746   8.169  -0.518  1.00 37.20           C  
ATOM   1628  CD2 LEU B 239     -13.490   9.782  -2.400  1.00 37.60           C  
ATOM   1629  N   GLY B 240     -14.847   6.104  -6.271  1.00 37.15           N  
ATOM   1630  CA  GLY B 240     -14.294   5.335  -7.398  1.00 36.12           C  
ATOM   1631  C   GLY B 240     -14.663   3.861  -7.478  1.00 34.90           C  
ATOM   1632  O   GLY B 240     -14.422   3.219  -8.495  1.00 33.94           O  
ATOM   1633  N   GLN B 241     -15.245   3.325  -6.405  1.00 34.15           N  
ATOM   1634  CA  GLN B 241     -15.645   1.912  -6.326  1.00 33.13           C  
ATOM   1635  C   GLN B 241     -16.910   1.632  -7.161  1.00 32.21           C  
ATOM   1636  O   GLN B 241     -17.902   2.369  -7.074  1.00 31.75           O  
ATOM   1637  CB  GLN B 241     -15.809   1.509  -4.843  1.00 33.29           C  
ATOM   1638  CG  GLN B 241     -16.426   0.134  -4.514  1.00 33.06           C  
ATOM   1639  CD  GLN B 241     -15.490  -1.032  -4.806  1.00 32.88           C  
ATOM   1640  NE2 GLN B 241     -15.233  -1.897  -3.805  1.00 28.33           N  
ATOM   1641  OE1 GLN B 241     -15.022  -1.159  -5.932  1.00 31.93           O  
ATOM   1642  N  AGLN B 242     -16.836   0.570  -7.966  0.50 31.50           N  
ATOM   1643  N  BGLN B 242     -16.866   0.580  -7.977  0.50 31.68           N  
ATOM   1644  CA AGLN B 242     -17.926   0.103  -8.831  0.50 30.34           C  
ATOM   1645  CA BGLN B 242     -18.022   0.167  -8.774  0.50 30.64           C  
ATOM   1646  C  AGLN B 242     -18.357  -1.291  -8.378  0.50 29.15           C  
ATOM   1647  C  BGLN B 242     -18.358  -1.284  -8.446  0.50 29.36           C  
ATOM   1648  O  AGLN B 242     -17.513  -2.081  -7.939  0.50 28.69           O  
ATOM   1649  O  BGLN B 242     -17.465  -2.089  -8.157  0.50 28.88           O  
ATOM   1650  CB AGLN B 242     -17.463   0.012 -10.293  0.50 30.47           C  
ATOM   1651  CB BGLN B 242     -17.744   0.320 -10.273  0.50 31.09           C  
ATOM   1652  CG AGLN B 242     -16.722   1.232 -10.846  0.50 30.49           C  
ATOM   1653  CG BGLN B 242     -18.743   1.205 -11.019  0.50 32.05           C  
ATOM   1654  CD AGLN B 242     -16.567   1.200 -12.362  0.50 30.69           C  
ATOM   1655  CD BGLN B 242     -19.935   0.456 -11.598  0.50 33.51           C  
ATOM   1656  NE2AGLN B 242     -15.383   1.557 -12.843  0.50 29.58           N  
ATOM   1657  OE1AGLN B 242     -17.505   0.870 -13.090  0.50 30.66           O  
ATOM   1658  NE2BGLN B 242     -21.123   1.030 -11.428  0.50 33.02           N  
ATOM   1659  OE1BGLN B 242     -19.791  -0.606 -12.211  0.50 34.58           O  
ATOM   1660  N   TYR B 243     -19.647  -1.607  -8.502  1.00 28.25           N  
ATOM   1661  CA  TYR B 243     -20.135  -2.921  -8.073  1.00 25.91           C  
ATOM   1662  C   TYR B 243     -20.680  -3.828  -9.168  1.00 24.41           C  
ATOM   1663  O   TYR B 243     -21.290  -3.372 -10.144  1.00 23.90           O  
ATOM   1664  CB  TYR B 243     -21.157  -2.818  -6.928  1.00 26.01           C  
ATOM   1665  CG  TYR B 243     -20.597  -2.272  -5.638  1.00 25.82           C  
ATOM   1666  CD1 TYR B 243     -20.995  -1.032  -5.161  1.00 27.49           C  
ATOM   1667  CD2 TYR B 243     -19.657  -2.985  -4.900  1.00 24.70           C  
ATOM   1668  CE1 TYR B 243     -20.473  -0.509  -3.975  1.00 28.27           C  
ATOM   1669  CE2 TYR B 243     -19.130  -2.477  -3.719  1.00 24.81           C  
ATOM   1670  CZ  TYR B 243     -19.529  -1.234  -3.268  1.00 27.53           C  
ATOM   1671  OH  TYR B 243     -19.024  -0.715  -2.095  1.00 27.73           O  
ATOM   1672  N   ASN B 244     -20.467  -5.127  -8.960  1.00 22.48           N  
ATOM   1673  CA  ASN B 244     -21.078  -6.166  -9.775  1.00 21.28           C  
ATOM   1674  C   ASN B 244     -21.660  -7.242  -8.863  1.00 20.13           C  
ATOM   1675  O   ASN B 244     -21.326  -7.332  -7.680  1.00 19.57           O  
ATOM   1676  CB  ASN B 244     -20.088  -6.752 -10.785  1.00 20.99           C  
ATOM   1677  CG  ASN B 244     -19.811  -5.814 -11.967  1.00 23.88           C  
ATOM   1678  ND2 ASN B 244     -18.683  -5.125 -11.908  1.00 23.22           N  
ATOM   1679  OD1 ASN B 244     -20.580  -5.730 -12.928  1.00 25.00           O  
ATOM   1680  N   SER B 245     -22.592  -8.026  -9.401  1.00 19.12           N  
ATOM   1681  CA  SER B 245     -23.303  -8.997  -8.584  1.00 17.69           C  
ATOM   1682  C   SER B 245     -22.506 -10.306  -8.482  1.00 17.55           C  
ATOM   1683  O   SER B 245     -21.677 -10.575  -9.358  1.00 17.37           O  
ATOM   1684  CB  SER B 245     -24.689  -9.293  -9.163  1.00 17.26           C  
ATOM   1685  OG  SER B 245     -24.564 -10.026 -10.367  1.00 17.89           O  
ATOM   1686  N   PRO B 246     -22.765 -11.099  -7.431  1.00 17.58           N  
ATOM   1687  CA  PRO B 246     -22.161 -12.434  -7.298  1.00 17.70           C  
ATOM   1688  C   PRO B 246     -22.375 -13.345  -8.508  1.00 17.69           C  
ATOM   1689  O   PRO B 246     -21.468 -14.085  -8.878  1.00 16.80           O  
ATOM   1690  CB  PRO B 246     -22.860 -13.022  -6.074  1.00 17.61           C  
ATOM   1691  CG  PRO B 246     -23.257 -11.851  -5.277  1.00 18.16           C  
ATOM   1692  CD  PRO B 246     -23.582 -10.762  -6.250  1.00 17.13           C  
ATOM   1693  N   GLN B 247     -23.562 -13.307  -9.110  1.00 18.90           N  
ATOM   1694  CA  GLN B 247     -23.823 -14.113 -10.304  1.00 20.98           C  
ATOM   1695  C   GLN B 247     -22.960 -13.678 -11.498  1.00 20.68           C  
ATOM   1696  O   GLN B 247     -22.488 -14.515 -12.279  1.00 20.34           O  
ATOM   1697  CB  GLN B 247     -25.325 -14.080 -10.655  1.00 20.59           C  
ATOM   1698  CG  GLN B 247     -25.704 -14.963 -11.855  1.00 23.38           C  
ATOM   1699  CD  GLN B 247     -27.206 -14.958 -12.140  1.00 24.83           C  
ATOM   1700  NE2 GLN B 247     -27.603 -14.212 -13.160  1.00 29.01           N  
ATOM   1701  OE1 GLN B 247     -27.994 -15.621 -11.452  1.00 27.13           O  
ATOM   1702  N   GLU B 248     -22.799 -12.368 -11.675  1.00 20.65           N  
ATOM   1703  CA  GLU B 248     -21.917 -11.838 -12.715  1.00 21.12           C  
ATOM   1704  C   GLU B 248     -20.470 -12.304 -12.479  1.00 20.11           C  
ATOM   1705  O   GLU B 248     -19.856 -12.898 -13.358  1.00 21.03           O  
ATOM   1706  CB  GLU B 248     -22.015 -10.306 -12.770  1.00 20.83           C  
ATOM   1707  CG  GLU B 248     -21.024  -9.591 -13.700  1.00 24.23           C  
ATOM   1708  CD  GLU B 248     -21.198  -9.927 -15.173  1.00 28.22           C  
ATOM   1709  OE1 GLU B 248     -22.299 -10.361 -15.577  1.00 30.14           O  
ATOM   1710  OE2 GLU B 248     -20.224  -9.761 -15.934  1.00 30.82           O1-
ATOM   1711  N   VAL B 249     -19.953 -12.065 -11.283  1.00 19.87           N  
ATOM   1712  CA  VAL B 249     -18.519 -12.262 -11.013  1.00 19.12           C  
ATOM   1713  C   VAL B 249     -18.106 -13.743 -11.028  1.00 18.92           C  
ATOM   1714  O   VAL B 249     -17.109 -14.115 -11.682  1.00 18.64           O  
ATOM   1715  CB  VAL B 249     -18.129 -11.587  -9.689  1.00 19.40           C  
ATOM   1716  CG1 VAL B 249     -16.760 -12.003  -9.288  1.00 22.60           C  
ATOM   1717  CG2 VAL B 249     -18.204 -10.045  -9.820  1.00 19.99           C  
ATOM   1718  N   ILE B 250     -18.892 -14.564 -10.334  1.00 18.20           N  
ATOM   1719  CA  ILE B 250     -18.651 -16.003 -10.231  1.00 19.71           C  
ATOM   1720  C   ILE B 250     -19.177 -16.748 -11.456  1.00 19.98           C  
ATOM   1721  O   ILE B 250     -18.455 -17.551 -12.047  1.00 18.94           O  
ATOM   1722  CB  ILE B 250     -19.288 -16.613  -8.930  1.00 19.32           C  
ATOM   1723  CG1 ILE B 250     -18.844 -15.872  -7.656  1.00 20.54           C  
ATOM   1724  CG2 ILE B 250     -19.070 -18.136  -8.830  1.00 19.73           C  
ATOM   1725  CD1 ILE B 250     -17.375 -15.980  -7.289  1.00 23.78           C  
ATOM   1726  N   GLY B 251     -20.447 -16.516 -11.791  1.00 20.93           N  
ATOM   1727  CA  GLY B 251     -21.109 -17.221 -12.883  1.00 22.62           C  
ATOM   1728  C   GLY B 251     -20.635 -16.816 -14.264  1.00 24.15           C  
ATOM   1729  O   GLY B 251     -20.264 -17.670 -15.076  1.00 25.60           O  
ATOM   1730  N   LYS B 252     -20.659 -15.522 -14.564  1.00 24.23           N  
ATOM   1731  CA  LYS B 252     -20.271 -15.082 -15.895  1.00 24.62           C  
ATOM   1732  C   LYS B 252     -18.765 -14.847 -16.002  1.00 24.70           C  
ATOM   1733  O   LYS B 252     -18.176 -15.190 -17.025  1.00 25.41           O  
ATOM   1734  CB  LYS B 252     -21.032 -13.821 -16.346  1.00 25.54           C  
ATOM   1735  CG  LYS B 252     -22.553 -13.799 -16.105  1.00 27.93           C  
ATOM   1736  CD  LYS B 252     -23.345 -14.774 -16.977  1.00 33.29           C  
ATOM   1737  CE  LYS B 252     -24.811 -14.330 -17.100  1.00 35.44           C  
ATOM   1738  NZ  LYS B 252     -25.388 -13.800 -15.805  1.00 36.98           N1+
ATOM   1739  N   ARG B 253     -18.151 -14.263 -14.969  1.00 23.40           N  
ATOM   1740  CA  ARG B 253     -16.753 -13.798 -15.089  1.00 22.26           C  
ATOM   1741  C   ARG B 253     -15.708 -14.838 -14.687  1.00 21.83           C  
ATOM   1742  O   ARG B 253     -14.496 -14.675 -14.941  1.00 21.75           O  
ATOM   1743  CB  ARG B 253     -16.547 -12.473 -14.359  1.00 22.88           C  
ATOM   1744  CG  ARG B 253     -17.194 -11.312 -15.105  1.00 22.51           C  
ATOM   1745  CD  ARG B 253     -17.006  -9.997 -14.361  1.00 25.72           C  
ATOM   1746  NE  ARG B 253     -17.825  -8.961 -14.977  1.00 26.43           N  
ATOM   1747  CZ  ARG B 253     -17.576  -7.655 -14.976  1.00 30.03           C  
ATOM   1748  NH1 ARG B 253     -18.427  -6.844 -15.599  1.00 31.55           N1+
ATOM   1749  NH2 ARG B 253     -16.499  -7.147 -14.386  1.00 28.76           N  
ATOM   1750  N   GLY B 254     -16.202 -15.932 -14.121  1.00 19.80           N  
ATOM   1751  CA  GLY B 254     -15.378 -17.101 -13.855  1.00 20.30           C  
ATOM   1752  C   GLY B 254     -14.514 -16.994 -12.620  1.00 19.92           C  
ATOM   1753  O   GLY B 254     -13.543 -17.735 -12.485  1.00 20.46           O  
ATOM   1754  N   SER B 255     -14.865 -16.098 -11.700  1.00 19.53           N  
ATOM   1755  CA  SER B 255     -14.120 -15.987 -10.456  1.00 18.87           C  
ATOM   1756  C   SER B 255     -14.490 -17.049  -9.410  1.00 17.15           C  
ATOM   1757  O   SER B 255     -15.543 -17.675  -9.501  1.00 17.00           O  
ATOM   1758  CB  SER B 255     -14.225 -14.567  -9.904  1.00 18.75           C  
ATOM   1759  OG  SER B 255     -13.174 -14.367  -8.975  1.00 21.19           O  
ATOM   1760  N   ASP B 256     -13.614 -17.284  -8.435  1.00 16.66           N  
ATOM   1761  CA  ASP B 256     -13.911 -18.239  -7.352  1.00 14.89           C  
ATOM   1762  C   ASP B 256     -14.616 -17.755  -6.086  1.00 15.05           C  
ATOM   1763  O   ASP B 256     -15.516 -18.432  -5.584  1.00 13.50           O  
ATOM   1764  CB  ASP B 256     -12.637 -18.990  -6.918  1.00 15.67           C  
ATOM   1765  CG  ASP B 256     -11.940 -19.698  -8.060  1.00 15.69           C  
ATOM   1766  OD1 ASP B 256     -12.634 -20.354  -8.867  1.00 16.60           O  
ATOM   1767  OD2 ASP B 256     -10.692 -19.575  -8.177  1.00 15.21           O1-
ATOM   1768  N   ILE B 257     -14.210 -16.594  -5.562  1.00 13.30           N  
ATOM   1769  CA  ILE B 257     -14.634 -16.138  -4.253  1.00 12.98           C  
ATOM   1770  C   ILE B 257     -15.044 -14.673  -4.421  1.00 11.86           C  
ATOM   1771  O   ILE B 257     -14.368 -13.929  -5.138  1.00 11.82           O  
ATOM   1772  CB  ILE B 257     -13.442 -16.254  -3.253  1.00 13.09           C  
ATOM   1773  CG1 ILE B 257     -13.054 -17.719  -3.010  1.00 12.47           C  
ATOM   1774  CG2 ILE B 257     -13.642 -15.434  -1.977  1.00 14.87           C  
ATOM   1775  CD1 ILE B 257     -11.683 -17.882  -2.321  1.00 13.57           C  
ATOM   1776  N   ILE B 258     -16.152 -14.278  -3.797  1.00 10.88           N  
ATOM   1777  CA  ILE B 258     -16.517 -12.873  -3.741  1.00 10.88           C  
ATOM   1778  C   ILE B 258     -16.019 -12.267  -2.427  1.00 11.29           C  
ATOM   1779  O   ILE B 258     -16.077 -12.901  -1.371  1.00 11.54           O  
ATOM   1780  CB  ILE B 258     -18.064 -12.659  -3.914  1.00 10.40           C  
ATOM   1781  CG1 ILE B 258     -18.823 -13.418  -2.825  1.00 10.21           C  
ATOM   1782  CG2 ILE B 258     -18.466 -13.005  -5.374  1.00 12.61           C  
ATOM   1783  CD1 ILE B 258     -20.337 -13.132  -2.739  1.00 10.87           C  
ATOM   1784  N   ILE B 259     -15.474 -11.057  -2.519  1.00 13.14           N  
ATOM   1785  CA  ILE B 259     -15.107 -10.294  -1.336  1.00 12.25           C  
ATOM   1786  C   ILE B 259     -16.184  -9.204  -1.180  1.00 12.78           C  
ATOM   1787  O   ILE B 259     -16.335  -8.348  -2.051  1.00 12.01           O  
ATOM   1788  CB  ILE B 259     -13.722  -9.611  -1.545  1.00 12.94           C  
ATOM   1789  CG1 ILE B 259     -12.613 -10.680  -1.503  1.00 13.55           C  
ATOM   1790  CG2 ILE B 259     -13.424  -8.541  -0.464  1.00 12.14           C  
ATOM   1791  CD1 ILE B 259     -11.260 -10.142  -2.061  1.00 13.63           C  
ATOM   1792  N   VAL B 260     -16.835  -9.215  -0.025  1.00 13.66           N  
ATOM   1793  CA  VAL B 260     -17.960  -8.323   0.279  1.00 13.54           C  
ATOM   1794  C   VAL B 260     -17.732  -7.610   1.596  1.00 13.73           C  
ATOM   1795  O   VAL B 260     -17.566  -8.240   2.656  1.00 14.66           O  
ATOM   1796  CB  VAL B 260     -19.297  -9.109   0.318  1.00 14.04           C  
ATOM   1797  CG1 VAL B 260     -20.467  -8.157   0.644  1.00 13.14           C  
ATOM   1798  CG2 VAL B 260     -19.544  -9.806  -1.017  1.00 13.60           C  
ATOM   1799  N   GLY B 261     -17.784  -6.275   1.541  1.00 13.94           N  
ATOM   1800  CA  GLY B 261     -17.676  -5.458   2.749  1.00 14.05           C  
ATOM   1801  C   GLY B 261     -18.993  -4.813   3.146  1.00 14.34           C  
ATOM   1802  O   GLY B 261     -19.852  -5.428   3.830  1.00 14.82           O  
ATOM   1803  N   ARG B 262     -19.155  -3.565   2.718  1.00 15.43           N  
ATOM   1804  CA  ARG B 262     -20.359  -2.808   3.057  1.00 16.65           C  
ATOM   1805  C   ARG B 262     -21.692  -3.484   2.701  1.00 17.10           C  
ATOM   1806  O   ARG B 262     -22.663  -3.298   3.420  1.00 17.71           O  
ATOM   1807  CB  ARG B 262     -20.310  -1.396   2.485  1.00 16.80           C  
ATOM   1808  CG  ARG B 262     -19.339  -0.426   3.160  1.00 16.91           C  
ATOM   1809  CD  ARG B 262     -18.979   0.756   2.224  1.00 18.49           C  
ATOM   1810  NE  ARG B 262     -17.994   0.435   1.189  1.00 19.94           N  
ATOM   1811  CZ  ARG B 262     -17.530   1.297   0.279  1.00 22.19           C  
ATOM   1812  NH1 ARG B 262     -16.605   0.930  -0.618  1.00 19.39           N1+
ATOM   1813  NH2 ARG B 262     -17.966   2.558   0.264  1.00 23.11           N  
ATOM   1814  N   GLY B 263     -21.753  -4.247   1.609  1.00 18.13           N  
ATOM   1815  CA  GLY B 263     -22.956  -5.028   1.272  1.00 18.09           C  
ATOM   1816  C   GLY B 263     -23.448  -5.924   2.404  1.00 18.15           C  
ATOM   1817  O   GLY B 263     -24.635  -6.262   2.470  1.00 18.60           O  
ATOM   1818  N   ILE B 264     -22.527  -6.323   3.277  1.00 17.51           N  
ATOM   1819  CA  ILE B 264     -22.822  -7.040   4.520  1.00 16.52           C  
ATOM   1820  C   ILE B 264     -22.769  -6.108   5.740  1.00 17.59           C  
ATOM   1821  O   ILE B 264     -23.752  -6.028   6.461  1.00 16.35           O  
ATOM   1822  CB  ILE B 264     -21.905  -8.271   4.760  1.00 16.29           C  
ATOM   1823  CG1 ILE B 264     -22.158  -9.347   3.692  1.00 17.33           C  
ATOM   1824  CG2 ILE B 264     -22.146  -8.899   6.135  1.00 18.60           C  
ATOM   1825  CD1 ILE B 264     -21.053 -10.415   3.613  1.00 15.48           C  
ATOM   1826  N   ILE B 265     -21.654  -5.405   5.965  1.00 17.20           N  
ATOM   1827  CA  ILE B 265     -21.432  -4.701   7.230  1.00 18.79           C  
ATOM   1828  C   ILE B 265     -22.482  -3.607   7.487  1.00 18.00           C  
ATOM   1829  O   ILE B 265     -22.869  -3.374   8.631  1.00 18.81           O  
ATOM   1830  CB  ILE B 265     -19.990  -4.105   7.341  1.00 18.66           C  
ATOM   1831  CG1 ILE B 265     -18.917  -5.199   7.149  1.00 20.51           C  
ATOM   1832  CG2 ILE B 265     -19.804  -3.357   8.673  1.00 21.15           C  
ATOM   1833  CD1 ILE B 265     -18.958  -6.323   8.142  1.00 23.52           C  
ATOM   1834  N   SER B 266     -22.914  -2.939   6.425  1.00 18.78           N  
ATOM   1835  CA  SER B 266     -23.893  -1.855   6.528  1.00 18.30           C  
ATOM   1836  C   SER B 266     -25.336  -2.341   6.677  1.00 17.88           C  
ATOM   1837  O   SER B 266     -26.211  -1.561   7.075  1.00 17.82           O  
ATOM   1838  CB  SER B 266     -23.773  -0.933   5.324  1.00 18.80           C  
ATOM   1839  OG  SER B 266     -22.516  -0.283   5.340  1.00 22.26           O  
ATOM   1840  N   ALA B 267     -25.572  -3.624   6.409  1.00 17.63           N  
ATOM   1841  CA  ALA B 267     -26.921  -4.184   6.486  1.00 18.09           C  
ATOM   1842  C   ALA B 267     -27.380  -4.269   7.943  1.00 17.79           C  
ATOM   1843  O   ALA B 267     -26.570  -4.395   8.870  1.00 18.17           O  
ATOM   1844  CB  ALA B 267     -26.988  -5.570   5.809  1.00 17.27           C  
ATOM   1845  N   ALA B 268     -28.689  -4.210   8.159  1.00 18.96           N  
ATOM   1846  CA  ALA B 268     -29.166  -4.317   9.529  1.00 19.63           C  
ATOM   1847  C   ALA B 268     -28.841  -5.703  10.086  1.00 20.30           C  
ATOM   1848  O   ALA B 268     -28.302  -5.824  11.178  1.00 21.36           O  
ATOM   1849  CB  ALA B 268     -30.655  -4.020   9.630  1.00 20.01           C  
ATOM   1850  N   ASP B 269     -29.155  -6.747   9.330  1.00 20.20           N  
ATOM   1851  CA  ASP B 269     -28.923  -8.097   9.822  1.00 21.10           C  
ATOM   1852  C   ASP B 269     -27.730  -8.651   9.049  1.00 20.20           C  
ATOM   1853  O   ASP B 269     -27.868  -9.102   7.920  1.00 19.80           O  
ATOM   1854  CB  ASP B 269     -30.177  -8.956   9.633  1.00 21.35           C  
ATOM   1855  CG  ASP B 269     -29.985 -10.395  10.084  1.00 22.55           C  
ATOM   1856  OD1 ASP B 269     -28.861 -10.788  10.475  1.00 22.67           O  
ATOM   1857  OD2 ASP B 269     -30.974 -11.157  10.007  1.00 24.70           O1-
ATOM   1858  N   ARG B 270     -26.558  -8.583   9.664  1.00 20.32           N  
ATOM   1859  CA  ARG B 270     -25.313  -8.964   9.006  1.00 19.82           C  
ATOM   1860  C   ARG B 270     -25.277 -10.466   8.738  1.00 19.20           C  
ATOM   1861  O   ARG B 270     -24.645 -10.910   7.778  1.00 19.45           O  
ATOM   1862  CB  ARG B 270     -24.089  -8.533   9.830  1.00 19.90           C  
ATOM   1863  CG  ARG B 270     -23.571  -7.116   9.533  1.00 17.84           C  
ATOM   1864  CD  ARG B 270     -24.304  -6.046  10.330  1.00 18.44           C  
ATOM   1865  NE  ARG B 270     -23.794  -5.899  11.696  1.00 21.97           N  
ATOM   1866  CZ  ARG B 270     -22.811  -5.076  12.064  1.00 20.87           C  
ATOM   1867  NH1 ARG B 270     -22.184  -4.308  11.179  1.00 18.81           N1+
ATOM   1868  NH2 ARG B 270     -22.433  -5.037  13.337  1.00 23.22           N  
ATOM   1869  N   LEU B 271     -25.952 -11.238   9.580  1.00 19.80           N  
ATOM   1870  CA  LEU B 271     -25.971 -12.685   9.408  1.00 19.80           C  
ATOM   1871  C   LEU B 271     -26.789 -13.087   8.179  1.00 18.43           C  
ATOM   1872  O   LEU B 271     -26.304 -13.867   7.365  1.00 18.59           O  
ATOM   1873  CB  LEU B 271     -26.438 -13.415  10.671  1.00 19.99           C  
ATOM   1874  CG  LEU B 271     -26.489 -14.949  10.570  1.00 21.74           C  
ATOM   1875  CD1 LEU B 271     -25.158 -15.596  10.149  1.00 23.68           C  
ATOM   1876  CD2 LEU B 271     -26.978 -15.537  11.897  1.00 21.97           C  
ATOM   1877  N  AGLU B 272     -28.003 -12.554   8.036  0.50 17.86           N  
ATOM   1878  N  BGLU B 272     -28.022 -12.589   8.081  0.50 17.57           N  
ATOM   1879  CA AGLU B 272     -28.823 -12.840   6.854  0.50 17.57           C  
ATOM   1880  CA BGLU B 272     -28.848 -12.774   6.889  0.50 17.17           C  
ATOM   1881  C  AGLU B 272     -28.240 -12.234   5.576  0.50 16.51           C  
ATOM   1882  C  BGLU B 272     -28.050 -12.348   5.665  0.50 16.07           C  
ATOM   1883  O  AGLU B 272     -28.484 -12.738   4.480  0.50 17.10           O  
ATOM   1884  O  BGLU B 272     -27.901 -13.118   4.724  0.50 16.62           O  
ATOM   1885  CB AGLU B 272     -30.277 -12.398   7.060  0.50 17.62           C  
ATOM   1886  CB BGLU B 272     -30.134 -11.952   6.999  0.50 16.74           C  
ATOM   1887  CG AGLU B 272     -31.274 -12.959   6.039  0.50 20.34           C  
ATOM   1888  CG BGLU B 272     -31.100 -12.041   5.817  0.50 17.61           C  
ATOM   1889  CD AGLU B 272     -31.089 -14.445   5.779  0.50 23.93           C  
ATOM   1890  CD BGLU B 272     -32.427 -11.367   6.124  0.50 18.53           C  
ATOM   1891  OE1AGLU B 272     -31.184 -15.248   6.740  0.50 24.83           O  
ATOM   1892  OE2AGLU B 272     -30.831 -14.806   4.609  0.50 25.67           O1-
ATOM   1893  OE1BGLU B 272     -32.421 -10.159   6.446  0.50 17.97           O  
ATOM   1894  OE2BGLU B 272     -33.470 -12.058   6.083  0.50 20.00           O1-
ATOM   1895  N   ALA B 273     -27.500 -11.135   5.712  1.00 15.94           N  
ATOM   1896  CA  ALA B 273     -26.769 -10.560   4.590  1.00 15.32           C  
ATOM   1897  C   ALA B 273     -25.668 -11.527   4.117  1.00 14.20           C  
ATOM   1898  O   ALA B 273     -25.579 -11.880   2.944  1.00 15.26           O  
ATOM   1899  CB  ALA B 273     -26.182  -9.196   5.006  1.00 14.80           C  
ATOM   1900  N   ALA B 274     -24.889 -12.019   5.068  1.00 15.78           N  
ATOM   1901  CA  ALA B 274     -23.791 -12.939   4.781  1.00 15.94           C  
ATOM   1902  C   ALA B 274     -24.342 -14.217   4.138  1.00 15.75           C  
ATOM   1903  O   ALA B 274     -23.777 -14.713   3.158  1.00 15.78           O  
ATOM   1904  CB  ALA B 274     -23.036 -13.249   6.059  1.00 15.65           C  
ATOM   1905  N   GLU B 275     -25.447 -14.721   4.685  1.00 15.92           N  
ATOM   1906  CA  GLU B 275     -26.124 -15.901   4.131  1.00 16.32           C  
ATOM   1907  C   GLU B 275     -26.593 -15.672   2.699  1.00 16.34           C  
ATOM   1908  O   GLU B 275     -26.443 -16.555   1.856  1.00 16.47           O  
ATOM   1909  CB  GLU B 275     -27.250 -16.391   5.054  1.00 16.25           C  
ATOM   1910  CG  GLU B 275     -26.692 -17.221   6.199  1.00 17.38           C  
ATOM   1911  CD  GLU B 275     -26.056 -18.498   5.692  1.00 22.30           C  
ATOM   1912  OE1 GLU B 275     -26.798 -19.422   5.264  1.00 21.12           O  
ATOM   1913  OE2 GLU B 275     -24.805 -18.572   5.719  1.00 20.54           O1-
ATOM   1914  N  AMET B 276     -27.151 -14.487   2.439  0.50 16.01           N  
ATOM   1915  N  BMET B 276     -27.135 -14.485   2.434  0.50 16.33           N  
ATOM   1916  CA AMET B 276     -27.569 -14.077   1.096  0.50 15.72           C  
ATOM   1917  CA BMET B 276     -27.554 -14.098   1.089  0.50 16.64           C  
ATOM   1918  C  AMET B 276     -26.417 -14.080   0.086  0.50 15.73           C  
ATOM   1919  C  BMET B 276     -26.407 -14.092   0.082  0.50 16.10           C  
ATOM   1920  O  AMET B 276     -26.569 -14.587  -1.028  0.50 15.41           O  
ATOM   1921  O  BMET B 276     -26.554 -14.600  -1.034  0.50 15.82           O  
ATOM   1922  CB AMET B 276     -28.248 -12.699   1.110  0.50 15.79           C  
ATOM   1923  CB BMET B 276     -28.241 -12.733   1.108  0.50 16.20           C  
ATOM   1924  CG AMET B 276     -29.637 -12.655   1.777  0.50 17.99           C  
ATOM   1925  CG BMET B 276     -29.504 -12.716   1.961  0.50 17.92           C  
ATOM   1926  SD AMET B 276     -30.976 -13.524   0.919  0.50 22.85           S  
ATOM   1927  SD BMET B 276     -30.557 -11.328   1.529  0.50 20.17           S  
ATOM   1928  CE AMET B 276     -31.107 -12.622  -0.628  0.50 21.55           C  
ATOM   1929  CE BMET B 276     -31.499 -11.983   0.155  0.50 20.84           C  
ATOM   1930  N   TYR B 277     -25.276 -13.505   0.470  1.00 15.70           N  
ATOM   1931  CA  TYR B 277     -24.106 -13.474  -0.387  1.00 14.87           C  
ATOM   1932  C   TYR B 277     -23.527 -14.871  -0.540  1.00 15.25           C  
ATOM   1933  O   TYR B 277     -23.088 -15.224  -1.622  1.00 15.14           O  
ATOM   1934  CB  TYR B 277     -23.053 -12.475   0.106  1.00 14.98           C  
ATOM   1935  CG  TYR B 277     -23.404 -11.053  -0.271  1.00 13.91           C  
ATOM   1936  CD1 TYR B 277     -24.043 -10.224   0.645  1.00 15.10           C  
ATOM   1937  CD2 TYR B 277     -23.138 -10.554  -1.550  1.00 13.86           C  
ATOM   1938  CE1 TYR B 277     -24.396  -8.923   0.324  1.00 14.73           C  
ATOM   1939  CE2 TYR B 277     -23.507  -9.237  -1.898  1.00 13.64           C  
ATOM   1940  CZ  TYR B 277     -24.141  -8.445  -0.945  1.00 14.86           C  
ATOM   1941  OH  TYR B 277     -24.499  -7.155  -1.231  1.00 15.65           O  
ATOM   1942  N   ARG B 278     -23.545 -15.662   0.533  1.00 15.52           N  
ATOM   1943  CA  ARG B 278     -23.018 -17.020   0.440  1.00 15.52           C  
ATOM   1944  C   ARG B 278     -23.827 -17.843  -0.559  1.00 16.19           C  
ATOM   1945  O   ARG B 278     -23.257 -18.457  -1.466  1.00 14.79           O  
ATOM   1946  CB  ARG B 278     -22.976 -17.721   1.796  1.00 16.28           C  
ATOM   1947  CG  ARG B 278     -22.396 -19.150   1.694  1.00 14.55           C  
ATOM   1948  CD  ARG B 278     -22.566 -19.908   3.027  1.00 16.58           C  
ATOM   1949  NE  ARG B 278     -23.956 -20.212   3.364  1.00 19.32           N  
ATOM   1950  CZ  ARG B 278     -24.698 -21.168   2.794  1.00 23.00           C  
ATOM   1951  NH1 ARG B 278     -25.963 -21.341   3.177  1.00 20.63           N1+
ATOM   1952  NH2 ARG B 278     -24.204 -21.936   1.822  1.00 22.72           N  
ATOM   1953  N   LYS B 279     -25.145 -17.829  -0.394  1.00 15.52           N  
ATOM   1954  CA  LYS B 279     -26.040 -18.581  -1.264  1.00 15.53           C  
ATOM   1955  C   LYS B 279     -25.962 -18.133  -2.721  1.00 15.46           C  
ATOM   1956  O   LYS B 279     -25.955 -18.956  -3.641  1.00 15.05           O  
ATOM   1957  CB  LYS B 279     -27.455 -18.507  -0.703  1.00 16.11           C  
ATOM   1958  CG  LYS B 279     -27.581 -19.304   0.581  1.00 17.54           C  
ATOM   1959  CD  LYS B 279     -29.006 -19.179   1.127  1.00 22.66           C  
ATOM   1960  CE  LYS B 279     -29.183 -19.899   2.457  1.00 25.89           C  
ATOM   1961  NZ  LYS B 279     -30.474 -19.418   3.042  1.00 26.19           N1+
ATOM   1962  N   ALA B 280     -25.820 -16.825  -2.927  1.00 13.55           N  
ATOM   1963  CA  ALA B 280     -25.607 -16.256  -4.253  1.00 13.74           C  
ATOM   1964  C   ALA B 280     -24.331 -16.790  -4.903  1.00 14.57           C  
ATOM   1965  O   ALA B 280     -24.365 -17.296  -6.037  1.00 13.23           O  
ATOM   1966  CB  ALA B 280     -25.542 -14.727  -4.160  1.00 13.44           C  
ATOM   1967  N   ALA B 281     -23.211 -16.649  -4.189  1.00 14.69           N  
ATOM   1968  CA  ALA B 281     -21.907 -17.008  -4.755  1.00 14.93           C  
ATOM   1969  C   ALA B 281     -21.814 -18.537  -4.942  1.00 15.15           C  
ATOM   1970  O   ALA B 281     -21.297 -19.004  -5.959  1.00 15.45           O  
ATOM   1971  CB  ALA B 281     -20.778 -16.487  -3.856  1.00 14.56           C  
ATOM   1972  N   TRP B 282     -22.362 -19.286  -3.993  1.00 15.74           N  
ATOM   1973  CA  TRP B 282     -22.344 -20.752  -4.042  1.00 16.21           C  
ATOM   1974  C   TRP B 282     -23.176 -21.315  -5.191  1.00 17.09           C  
ATOM   1975  O   TRP B 282     -22.686 -22.172  -5.937  1.00 15.92           O  
ATOM   1976  CB  TRP B 282     -22.826 -21.384  -2.740  1.00 17.03           C  
ATOM   1977  CG  TRP B 282     -22.525 -22.856  -2.747  1.00 17.16           C  
ATOM   1978  CD1 TRP B 282     -23.410 -23.887  -2.911  1.00 18.50           C  
ATOM   1979  CD2 TRP B 282     -21.225 -23.449  -2.640  1.00 18.17           C  
ATOM   1980  CE2 TRP B 282     -21.395 -24.855  -2.709  1.00 17.74           C  
ATOM   1981  CE3 TRP B 282     -19.936 -22.931  -2.469  1.00 17.61           C  
ATOM   1982  NE1 TRP B 282     -22.737 -25.098  -2.863  1.00 18.47           N  
ATOM   1983  CZ2 TRP B 282     -20.314 -25.746  -2.640  1.00 17.35           C  
ATOM   1984  CZ3 TRP B 282     -18.859 -23.827  -2.386  1.00 18.58           C  
ATOM   1985  CH2 TRP B 282     -19.064 -25.213  -2.458  1.00 17.04           C  
ATOM   1986  N   GLU B 283     -24.417 -20.847  -5.317  1.00 16.70           N  
ATOM   1987  CA  GLU B 283     -25.266 -21.270  -6.439  1.00 17.27           C  
ATOM   1988  C   GLU B 283     -24.668 -20.900  -7.792  1.00 16.57           C  
ATOM   1989  O   GLU B 283     -24.731 -21.704  -8.731  1.00 15.79           O  
ATOM   1990  CB  GLU B 283     -26.666 -20.663  -6.327  1.00 17.59           C  
ATOM   1991  CG  GLU B 283     -27.564 -21.417  -5.377  1.00 23.14           C  
ATOM   1992  CD  GLU B 283     -27.553 -22.924  -5.618  1.00 29.32           C  
ATOM   1993  OE1 GLU B 283     -27.632 -23.342  -6.807  1.00 31.77           O  
ATOM   1994  OE2 GLU B 283     -27.423 -23.657  -4.607  1.00 31.59           O1-
ATOM   1995  N   ALA B 284     -24.053 -19.717  -7.877  1.00 15.53           N  
ATOM   1996  CA  ALA B 284     -23.402 -19.272  -9.120  1.00 14.95           C  
ATOM   1997  C   ALA B 284     -22.266 -20.233  -9.486  1.00 15.59           C  
ATOM   1998  O   ALA B 284     -22.076 -20.587 -10.655  1.00 14.58           O  
ATOM   1999  CB  ALA B 284     -22.866 -17.842  -9.010  1.00 15.50           C  
ATOM   2000  N   TYR B 285     -21.506 -20.628  -8.475  1.00 15.68           N  
ATOM   2001  CA  TYR B 285     -20.423 -21.591  -8.654  1.00 16.34           C  
ATOM   2002  C   TYR B 285     -20.970 -22.955  -9.084  1.00 18.14           C  
ATOM   2003  O   TYR B 285     -20.445 -23.563 -10.011  1.00 18.43           O  
ATOM   2004  CB  TYR B 285     -19.636 -21.705  -7.352  1.00 16.16           C  
ATOM   2005  CG  TYR B 285     -18.977 -23.052  -7.144  1.00 15.60           C  
ATOM   2006  CD1 TYR B 285     -17.873 -23.430  -7.901  1.00 16.07           C  
ATOM   2007  CD2 TYR B 285     -19.450 -23.929  -6.158  1.00 16.08           C  
ATOM   2008  CE1 TYR B 285     -17.254 -24.668  -7.699  1.00 13.91           C  
ATOM   2009  CE2 TYR B 285     -18.842 -25.161  -5.945  1.00 15.79           C  
ATOM   2010  CZ  TYR B 285     -17.766 -25.521  -6.729  1.00 14.70           C  
ATOM   2011  OH  TYR B 285     -17.175 -26.754  -6.511  1.00 17.26           O  
ATOM   2012  N   LEU B 286     -21.997 -23.446  -8.398  1.00 18.85           N  
ATOM   2013  CA  LEU B 286     -22.593 -24.734  -8.774  1.00 21.72           C  
ATOM   2014  C   LEU B 286     -23.109 -24.787 -10.213  1.00 22.70           C  
ATOM   2015  O   LEU B 286     -23.012 -25.828 -10.851  1.00 23.61           O  
ATOM   2016  CB  LEU B 286     -23.700 -25.174  -7.810  1.00 20.24           C  
ATOM   2017  CG  LEU B 286     -23.396 -25.558  -6.357  1.00 19.77           C  
ATOM   2018  CD1 LEU B 286     -24.685 -25.882  -5.652  1.00 20.72           C  
ATOM   2019  CD2 LEU B 286     -22.408 -26.720  -6.245  1.00 20.21           C  
ATOM   2020  N  ASER B 287     -23.650 -23.679 -10.718  0.50 23.99           N  
ATOM   2021  N  BSER B 287     -23.657 -23.674 -10.700  0.50 24.06           N  
ATOM   2022  CA ASER B 287     -24.200 -23.628 -12.075  0.50 24.75           C  
ATOM   2023  CA BSER B 287     -24.193 -23.571 -12.056  0.50 24.90           C  
ATOM   2024  C  ASER B 287     -23.122 -23.491 -13.147  0.50 25.96           C  
ATOM   2025  C  BSER B 287     -23.075 -23.607 -13.088  0.50 26.02           C  
ATOM   2026  O  ASER B 287     -23.323 -23.895 -14.296  0.50 25.64           O  
ATOM   2027  O  BSER B 287     -23.202 -24.233 -14.146  0.50 25.61           O  
ATOM   2028  CB ASER B 287     -25.226 -22.498 -12.212  0.50 24.91           C  
ATOM   2029  CB BSER B 287     -24.970 -22.262 -12.225  0.50 25.08           C  
ATOM   2030  OG ASER B 287     -26.373 -22.767 -11.426  0.50 23.48           O  
ATOM   2031  OG BSER B 287     -24.083 -21.156 -12.276  0.50 24.40           O  
ATOM   2032  N   ARG B 288     -21.983 -22.916 -12.773  1.00 26.65           N  
ATOM   2033  CA  ARG B 288     -20.842 -22.819 -13.685  1.00 28.62           C  
ATOM   2034  C   ARG B 288     -20.218 -24.203 -13.849  1.00 29.54           C  
ATOM   2035  O   ARG B 288     -19.794 -24.580 -14.944  1.00 29.71           O  
ATOM   2036  CB  ARG B 288     -19.808 -21.816 -13.161  1.00 29.13           C  
ATOM   2037  CG  ARG B 288     -18.741 -21.423 -14.163  1.00 30.34           C  
ATOM   2038  CD  ARG B 288     -17.719 -20.508 -13.505  1.00 30.67           C  
ATOM   2039  NE  ARG B 288     -16.891 -21.195 -12.510  1.00 32.15           N  
ATOM   2040  CZ  ARG B 288     -16.362 -20.596 -11.447  1.00 30.28           C  
ATOM   2041  NH1 ARG B 288     -16.605 -19.312 -11.249  1.00 28.19           N1+
ATOM   2042  NH2 ARG B 288     -15.592 -21.264 -10.589  1.00 31.43           N  
ATOM   2043  N   LEU B 289     -20.219 -24.946 -12.745  1.00 30.58           N  
ATOM   2044  CA  LEU B 289     -19.611 -26.267 -12.637  1.00 32.82           C  
ATOM   2045  C   LEU B 289     -20.363 -27.263 -13.514  1.00 34.03           C  
ATOM   2046  O   LEU B 289     -19.757 -28.148 -14.138  1.00 34.40           O  
ATOM   2047  CB  LEU B 289     -19.630 -26.700 -11.166  1.00 32.50           C  
ATOM   2048  CG  LEU B 289     -18.712 -27.787 -10.611  1.00 32.89           C  
ATOM   2049  CD1 LEU B 289     -17.259 -27.447 -10.884  1.00 30.60           C  
ATOM   2050  CD2 LEU B 289     -18.959 -28.013  -9.124  1.00 32.82           C  
ATOM   2051  N   GLY B 290     -21.682 -27.086 -13.579  1.00 35.18           N  
ATOM   2052  CA  GLY B 290     -22.549 -27.955 -14.369  1.00 36.27           C  
ATOM   2053  C   GLY B 290     -23.306 -28.934 -13.489  1.00 37.33           C  
ATOM   2054  O   GLY B 290     -24.465 -29.253 -13.766  1.00 37.84           O  
TER    2055      GLY B 290 
HETATM 2056  P   XMP B2000     -16.800  -2.865  -0.115  1.00 19.08           P  
HETATM 2057  O1P XMP B2000     -17.432  -4.183  -0.465  1.00 19.00           O  
HETATM 2058  O2P XMP B2000     -16.660  -1.952  -1.314  1.00 16.48           O1-
HETATM 2059  O3P XMP B2000     -17.238  -2.260   1.177  1.00 17.18           O  
HETATM 2060  C5' XMP B2000     -14.334  -3.775  -0.618  1.00 19.58           C  
HETATM 2061  O5' XMP B2000     -15.305  -3.323   0.315  1.00 22.82           O  
HETATM 2062  C4' XMP B2000     -13.066  -4.165   0.147  1.00 15.96           C  
HETATM 2063  O4' XMP B2000     -12.139  -4.694  -0.798  1.00 19.51           O  
HETATM 2064  C3' XMP B2000     -12.363  -2.998   0.852  1.00 18.45           C  
HETATM 2065  O3' XMP B2000     -11.719  -3.476   2.048  1.00 18.76           O  
HETATM 2066  C2' XMP B2000     -11.350  -2.468  -0.156  1.00 18.37           C  
HETATM 2067  O2' XMP B2000     -10.155  -1.943   0.451  1.00 12.57           O  
HETATM 2068  C1' XMP B2000     -11.067  -3.729  -0.977  1.00 19.84           C  
HETATM 2069  N1  XMP B2000      -8.503  -4.865  -5.288  1.00 21.02           N  
HETATM 2070  C2  XMP B2000      -8.207  -5.106  -4.007  1.00 19.18           C  
HETATM 2071  O2  XMP B2000      -7.173  -5.744  -3.699  1.00 21.93           O  
HETATM 2072  N3  XMP B2000      -9.038  -4.693  -3.017  1.00 18.90           N  
HETATM 2073  C4  XMP B2000     -10.176  -4.027  -3.250  1.00 18.09           C  
HETATM 2074  C5  XMP B2000     -10.557  -3.734  -4.538  1.00 20.21           C  
HETATM 2075  C6  XMP B2000      -9.632  -4.191  -5.607  1.00 18.95           C  
HETATM 2076  O6  XMP B2000      -9.913  -3.985  -6.792  1.00 21.63           O  
HETATM 2077  N7  XMP B2000     -11.728  -3.082  -4.481  1.00 19.03           N  
HETATM 2078  C8  XMP B2000     -12.078  -2.973  -3.184  1.00 20.52           C  
HETATM 2079  N9  XMP B2000     -11.110  -3.537  -2.437  1.00 19.98           N  
HETATM 2080  O1  SO4 B4001      13.038 -12.432 -11.157  1.00 59.02           O  
HETATM 2081  O2  SO4 B4001      12.423 -14.185 -12.659  1.00 59.09           O  
HETATM 2082  O3  SO4 B4001      12.303 -14.506 -10.269  1.00 59.42           O1-
HETATM 2083  O4  SO4 B4001      10.741 -13.112 -11.384  1.00 59.05           O  
HETATM 2084  S   SO4 B4001      12.129 -13.557 -11.371  1.00 58.93           S  
CONECT 2056 2057 2058 2059 2061
CONECT 2057 2056
CONECT 2058 2056
CONECT 2059 2056
CONECT 2060 2061 2062
CONECT 2061 2056 2060
CONECT 2062 2060 2063 2064
CONECT 2063 2062 2068
CONECT 2064 2062 2065 2066
CONECT 2065 2064
CONECT 2066 2064 2067 2068
CONECT 2067 2066
CONECT 2068 2063 2066 2079
CONECT 2069 2070 2075
CONECT 2070 2069 2071 2072
CONECT 2071 2070
CONECT 2072 2070 2073
CONECT 2073 2072 2074 2079
CONECT 2074 2073 2075 2077
CONECT 2075 2069 2074 2076
CONECT 2076 2075
CONECT 2077 2074 2078
CONECT 2078 2077 2079
CONECT 2079 2068 2073 2078
CONECT 2080 2084
CONECT 2081 2084
CONECT 2082 2084
CONECT 2083 2084
CONECT 2084 2080 2081 2082 2083
END
