# Supplementary material for: Human uridine 5′-monophosphate synthase stores metabolic potential in inactive biomolecular condensates
Source: J Biol Chem. 2023 Jan 25;299(3):102949. doi: 10.1016/j.jbc.2023.102949 (PMC9978035; doi:10.1016/j.jbc.2023.102949)
Supplement: SAXS [file mmc2.zip › FigS10/cfigori.con]

NTER 6
2wns_Ar.pdb
LINK 19
3bvj_Aos.pdb
NTER 6
2wns_Br.pdb
LINK 19
3bvj_Bos.pdb
