# Supplementary material for: Human uridine 5′-monophosphate synthase stores metabolic potential in inactive biomolecular condensates
Source: J Biol Chem. 2023 Jan 25;299(3):102949. doi: 10.1016/j.jbc.2023.102949 (PMC9978035; doi:10.1016/j.jbc.2023.102949)
Supplement: SAXS [file mmc2.zip › FigS10/readme.txt]

Source data inventory:

Original data, peak isolated from SEC run: UMPS_E123Q_167-174s.dat
Domains used in curve fitting: 2wns*.pdb, 3bvj*.pdb
S10A: trimdim*.*, UMPS_E123Q_167-174s7-89.dat, cfigori.con
S10B: trimP2*.*, UMPS_E123Q_167-174s7-89strim.dat, cfigoriP2.con
S10C: trimP2fl*.*, UMPS_E123Q_167-174s7-89.dat, cfigoriP2.con
