# Supplementary material for: Human uridine 5′-monophosphate synthase stores metabolic potential in inactive biomolecular condensates
Source: J Biol Chem. 2023 Jan 25;299(3):102949. doi: 10.1016/j.jbc.2023.102949 (PMC9978035; doi:10.1016/j.jbc.2023.102949)
Supplement: SAXS [file mmc2.zip › FigS10/trimdim.log]

   === CORAL05  started at           22-Feb-2021   13:16:49
 Computation mode ....................................... : User
 Project identifier ..................................... : trimdim
 Project description .................................... : Holding C-terminal dimer constant, no enforced sym
 Initialized random seed as ..................... : 173761163793285048
 File name with objects info ............................ : cfigori.con
 Coordinates of the 1-st subunit evaluated from ......... : 2wns_Ar.pdb
  1530 atoms read, center at    23.19   54.89  -16.50
 Coordinates of the 2-nd subunit evaluated from ......... : 3bvj_Aos.pdb
  2086 atoms read, center at     9.70   12.35   -0.12
 Subunit was fixed
 Coordinates of the 3-rd subunit evaluated from ......... : 2wns_Br.pdb
  1530 atoms read, center at   -33.48  -40.50  -35.04
 Coordinates of the 4-th subunit evaluated from ......... : 3bvj_Bos.pdb
  2083 atoms read, center at    -8.86  -12.75   -0.08
 Subunit was fixed
 Number of backbone atoms generated ..................... : 962
Averaged formfactors of DRs used
 DR formfactor multiplier ............................... : 1.000
 Point symmetry of the particle ......................... : P1
 Number of equivalent positions ......................... : 1
 Cross penalty .......................................... : 6.310E-02
 Cross penalty weight ................................... : 100.0
 Shift penalty .......................................... : 0.4252
 Shift penalty weight ................................... : 10.00
 Total number of scattering curves ...................... : 1
 *** Accounting for constant background ***
 1-st construct, the first and the last residues: 1   and   962
 File name, 1-st experimental data ...................... : UMPS_E123Q_167-174s7-89.dat
 Number of experimental points found .................... : 84
 Experimental radius of gyration ........................ : 39.00
 Number of points in the Guinier Plot ................... : 0
 Maximum s-vector in master grid ........................ : 0.1950
 Number of points in partial amplitudes ................. : 101
 Maximum order of harmonics ............................. : 14
 Total penalty .......................................... : 10.56
 1-st curve:
 NEXP reduced to ........................................ : 83
 Theoretical  points from            6  to          101  used
 The best Chi^2 values: 50.658    
 Initial fVal ........................................... : 61.22
 Spatial step in angstroems ............................. : 5.000
 Angular step in degrees ................................ : 20.00
 Initial annealing temperature .......................... : 10.00
 Annealing schedule factor .............................. : 0.9000
 Max # of iterations at each T .......................... : 12500
 Max # of successes at each T ........................... : 1250
 Min # of successes to continue ......................... : 100
 Max # of annealing steps ............................... : 100
  ====  Simulated annealing procedure started  ====
 j:   1 T:  10.0     Suc:  1250 Eva:     1418 CPU:   17.2     F:10.5916 Pen:  7.7741
 The best Chi^2 values: 2.8174    
 j:   2 T:  9.00     Suc:  1250 Eva:     2830 CPU:   34.5     F: 9.1333 Pen:  6.5361
 The best Chi^2 values: 2.5972    
 j:   3 T:  8.10     Suc:  1250 Eva:     4255 CPU:   51.6     F: 7.2112 Pen:  5.5547
 The best Chi^2 values: 1.6566    
 j:   4 T:  7.29     Suc:  1250 Eva:     5759 CPU:   70.0     F: 6.8385 Pen:  4.8247
 The best Chi^2 values: 2.0137    
 j:   5 T:  6.56     Suc:  1250 Eva:     7211 CPU:   87.4     F: 6.8385 Pen:  4.8247
 The best Chi^2 values: 2.0137    
 j:   6 T:  5.90     Suc:  1250 Eva:     8729 CPU:   106.     F: 6.8385 Pen:  4.8247
 The best Chi^2 values: 2.0137    
 j:   7 T:  5.31     Suc:  1250 Eva:    10202 CPU:   123.     F: 6.8385 Pen:  4.8247
 The best Chi^2 values: 2.0137    
 j:   8 T:  4.78     Suc:  1250 Eva:    11751 CPU:   141.     F: 6.8385 Pen:  4.8247
 The best Chi^2 values: 2.0137    
 j:   9 T:  4.30     Suc:  1250 Eva:    13322 CPU:   160.     F: 6.8385 Pen:  4.8247
 The best Chi^2 values: 2.0137    
 j:  10 T:  3.87     Suc:  1250 Eva:    14998 CPU:   180.     F: 6.8385 Pen:  4.8247
 The best Chi^2 values: 2.0137    
 j:  11 T:  3.49     Suc:  1250 Eva:    16731 CPU:   201.     F: 6.8385 Pen:  4.8247
 The best Chi^2 values: 2.0137    
 j:  12 T:  3.14     Suc:  1250 Eva:    18521 CPU:   222.     F: 6.8385 Pen:  4.8247
 The best Chi^2 values: 2.0137    
 j:  13 T:  2.82     Suc:  1250 Eva:    20368 CPU:   244.     F: 5.9898 Pen:  3.4610
 The best Chi^2 values: 2.5287    
 j:  14 T:  2.54     Suc:  1250 Eva:    22257 CPU:   266.     F: 5.9898 Pen:  3.4610
 The best Chi^2 values: 2.5287    
 j:  15 T:  2.29     Suc:  1250 Eva:    24314 CPU:   291.     F: 2.5284 Pen:  1.4064
 The best Chi^2 values: 1.1220    
 j:  16 T:  2.06     Suc:  1250 Eva:    26416 CPU:   316.     F: 2.5284 Pen:  1.4064
 The best Chi^2 values: 1.1220    
 j:  17 T:  1.85     Suc:  1250 Eva:    28525 CPU:   342.     F: 2.5284 Pen:  1.4064
 The best Chi^2 values: 1.1220    
 j:  18 T:  1.67     Suc:  1250 Eva:    30626 CPU:   367.     F: 2.5284 Pen:  1.4064
 The best Chi^2 values: 1.1220    
 j:  19 T:  1.50     Suc:  1250 Eva:    32692 CPU:   392.     F: 2.5284 Pen:  1.4064
 The best Chi^2 values: 1.1220    
 j:  20 T:  1.35     Suc:  1250 Eva:    34820 CPU:   418.     F: 2.4524 Pen:  1.0461
 The best Chi^2 values: 1.4063    
 j:  21 T:  1.22     Suc:  1250 Eva:    37027 CPU:   444.     F: 1.8376 Pen:  0.6661
 The best Chi^2 values: 1.1715    
 j:  22 T:  1.09     Suc:  1250 Eva:    39574 CPU:   474.     F: 1.8376 Pen:  0.6661
 The best Chi^2 values: 1.1715    
 j:  23 T: 0.985     Suc:  1250 Eva:    42455 CPU:   509.     F: 1.8376 Pen:  0.6661
 The best Chi^2 values: 1.1715    
 j:  24 T: 0.886     Suc:  1250 Eva:    45316 CPU:   543.     F: 1.4172 Pen:  0.5300
 The best Chi^2 values: .88726    
 j:  25 T: 0.798     Suc:  1250 Eva:    48367 CPU:   580.     F: 1.4172 Pen:  0.5300
 The best Chi^2 values: .88726    
 j:  26 T: 0.718     Suc:  1250 Eva:    51635 CPU:   620.     F: 1.4172 Pen:  0.5300
 The best Chi^2 values: .88726    
 j:  27 T: 0.646     Suc:  1250 Eva:    55357 CPU:   666.     F: 1.4172 Pen:  0.5300
 The best Chi^2 values: .88726    
 j:  28 T: 0.581     Suc:  1250 Eva:    59868 CPU:   721.     F: 1.4172 Pen:  0.5300
 The best Chi^2 values: .88726    
 j:  29 T: 0.523     Suc:  1250 Eva:    63125 CPU:   761.     F: 1.4172 Pen:  0.5300
 The best Chi^2 values: .88726    
 j:  30 T: 0.471     Suc:  1250 Eva:    66420 CPU:   800.     F: 1.4172 Pen:  0.5300
 The best Chi^2 values: .88726    
 j:  31 T: 0.424     Suc:  1250 Eva:    69846 CPU:   842.     F: 1.1986 Pen:  0.3948
 The best Chi^2 values: .80388    
 j:  32 T: 0.382     Suc:  1250 Eva:    73519 CPU:   886.     F: 1.1116 Pen:  0.1511
 The best Chi^2 values: .96052    
 j:  33 T: 0.343     Suc:  1250 Eva:    77632 CPU:   936.     F: 1.0748 Pen:  0.0970
 The best Chi^2 values: .97785    
 j:  34 T: 0.309     Suc:  1250 Eva:    81980 CPU:   989.     F: 1.0748 Pen:  0.0970
 The best Chi^2 values: .97785    
 j:  35 T: 0.278     Suc:  1250 Eva:    86669 CPU:  0.105E+04 F: 1.0748 Pen:  0.0970
 The best Chi^2 values: .97785    
 j:  36 T: 0.250     Suc:  1250 Eva:    94002 CPU:  0.113E+04 F: 1.0748 Pen:  0.0970
 The best Chi^2 values: .97785    
 j:  37 T: 0.225     Suc:  1250 Eva:    99717 CPU:  0.120E+04 F: 0.9868 Pen:  0.1145
 The best Chi^2 values: .87231    
 j:  38 T: 0.203     Suc:  1250 Eva:   107833 CPU:  0.130E+04 F: 0.9868 Pen:  0.1145
 The best Chi^2 values: .87231    
 j:  39 T: 0.182     Suc:  1250 Eva:   115876 CPU:  0.140E+04 F: 0.8982 Pen:  0.1326
 The best Chi^2 values: .76559    
 j:  40 T: 0.164     Suc:  1250 Eva:   122318 CPU:  0.147E+04 F: 0.8982 Pen:  0.1326
 The best Chi^2 values: .76559    
 j:  41 T: 0.148     Suc:  1250 Eva:   130786 CPU:  0.158E+04 F: 0.8982 Pen:  0.1326
 The best Chi^2 values: .76559    
 j:  42 T: 0.133     Suc:  1250 Eva:   140634 CPU:  0.170E+04 F: 0.8579 Pen:  0.0554
 The best Chi^2 values: .80248    
 j:  43 T: 0.120     Suc:  1250 Eva:   148695 CPU:  0.180E+04 F: 0.8579 Pen:  0.0554
 The best Chi^2 values: .80248    
 j:  44 T: 0.108     Suc:  1250 Eva:   156415 CPU:  0.189E+04 F: 0.8579 Pen:  0.0554
 The best Chi^2 values: .80248    
 j:  45 T: 0.970E-01 Suc:  1250 Eva:   166434 CPU:  0.202E+04 F: 0.8579 Pen:  0.0554
 The best Chi^2 values: .80248    
 j:  46 T: 0.873E-01 Suc:  1250 Eva:   178043 CPU:  0.216E+04 F: 0.8579 Pen:  0.0554
 The best Chi^2 values: .80248    
 j:  47 T: 0.786E-01 Suc:  1250 Eva:   188181 CPU:  0.228E+04 F: 0.8579 Pen:  0.0554
 The best Chi^2 values: .80248    
 j:  48 T: 0.707E-01 Suc:  1075 Eva:   200681 CPU:  0.244E+04 F: 0.8579 Pen:  0.0554
 The best Chi^2 values: .80248    
 j:  49 T: 0.636E-01 Suc:   928 Eva:   213181 CPU:  0.259E+04 F: 0.8579 Pen:  0.0554
 The best Chi^2 values: .80248    
 j:  50 T: 0.573E-01 Suc:   809 Eva:   225681 CPU:  0.274E+04 F: 0.7840 Pen:  0.0321
 The best Chi^2 values: .75193    
 j:  51 T: 0.515E-01 Suc:  1037 Eva:   238181 CPU:  0.289E+04 F: 0.7840 Pen:  0.0321
 The best Chi^2 values: .75193    
 j:  52 T: 0.464E-01 Suc:   890 Eva:   250681 CPU:  0.304E+04 F: 0.7840 Pen:  0.0321
 The best Chi^2 values: .75193    
 j:  53 T: 0.417E-01 Suc:   889 Eva:   263181 CPU:  0.319E+04 F: 0.7840 Pen:  0.0321
 The best Chi^2 values: .75193    
 j:  54 T: 0.376E-01 Suc:   982 Eva:   275681 CPU:  0.334E+04 F: 0.7840 Pen:  0.0321
 The best Chi^2 values: .75193    
 j:  55 T: 0.338E-01 Suc:   721 Eva:   288181 CPU:  0.349E+04 F: 0.7840 Pen:  0.0321
 The best Chi^2 values: .75193    
 j:  56 T: 0.304E-01 Suc:   420 Eva:   300681 CPU:  0.364E+04 F: 0.7840 Pen:  0.0321
 The best Chi^2 values: .75193    
 j:  57 T: 0.274E-01 Suc:   474 Eva:   313181 CPU:  0.379E+04 F: 0.7744 Pen:  0.0302
 The best Chi^2 values: .74424    
 j:  58 T: 0.247E-01 Suc:   438 Eva:   325681 CPU:  0.395E+04 F: 0.7606 Pen:  0.0181
 The best Chi^2 values: .74251    
 j:  59 T: 0.222E-01 Suc:   448 Eva:   338181 CPU:  0.410E+04 F: 0.7606 Pen:  0.0181
 The best Chi^2 values: .74251    
 j:  60 T: 0.200E-01 Suc:   423 Eva:   350681 CPU:  0.425E+04 F: 0.7606 Pen:  0.0181
 The best Chi^2 values: .74251    
 j:  61 T: 0.180E-01 Suc:   410 Eva:   363181 CPU:  0.440E+04 F: 0.7426 Pen:  0.0202
 The best Chi^2 values: .72242    
 j:  62 T: 0.162E-01 Suc:   404 Eva:   375681 CPU:  0.455E+04 F: 0.7426 Pen:  0.0202
 The best Chi^2 values: .72242    
 j:  63 T: 0.146E-01 Suc:   276 Eva:   388181 CPU:  0.471E+04 F: 0.7276 Pen:  0.0252
 The best Chi^2 values: .70238    
 j:  64 T: 0.131E-01 Suc:   224 Eva:   400681 CPU:  0.486E+04 F: 0.7276 Pen:  0.0252
 The best Chi^2 values: .70238    
 j:  65 T: 0.118E-01 Suc:   170 Eva:   413181 CPU:  0.502E+04 F: 0.7276 Pen:  0.0252
 The best Chi^2 values: .70238    
 j:  66 T: 0.106E-01 Suc:   145 Eva:   425681 CPU:  0.517E+04 F: 0.7276 Pen:  0.0252
 The best Chi^2 values: .70238    
 j:  67 T: 0.955E-02 Suc:   169 Eva:   438181 CPU:  0.532E+04 F: 0.7276 Pen:  0.0252
 The best Chi^2 values: .70238    
 j:  68 T: 0.860E-02 Suc:   111 Eva:   450681 CPU:  0.547E+04 F: 0.7276 Pen:  0.0252
 The best Chi^2 values: .70238    
 j:  69 T: 0.774E-02 Suc:   161 Eva:   463181 CPU:  0.563E+04 F: 0.7276 Pen:  0.0252
 The best Chi^2 values: .70238    
 j:  70 T: 0.696E-02 Suc:   123 Eva:   475681 CPU:  0.578E+04 F: 0.7116 Pen:  0.0266
 The best Chi^2 values: .68493    
 j:  71 T: 0.627E-02 Suc:    98 Eva:   488181 CPU:  0.593E+04 F: 0.7097 Pen:  0.0170
 The best Chi^2 values: .69269    


     ===== CORAL05  finished at   22-Feb-2021   14:56:46
