# Supplementary material for: Human uridine 5′-monophosphate synthase stores metabolic potential in inactive biomolecular condensates
Source: J Biol Chem. 2023 Jan 25;299(3):102949. doi: 10.1016/j.jbc.2023.102949 (PMC9978035; doi:10.1016/j.jbc.2023.102949)
Supplement: SAXS [file mmc2.zip › FigS10/trimdim.pdb]

REMARK Project description:   Holding C-terminal dimer constant, no enforced sym
REMARK j:  71 T: 0.627E-02 Suc:    98 Eva:   488181 CPU:  0.593E+04 F: 0.7097 Pen:  0.0170
REMARK The best Chi^2 values: .69269    
REMARK Cross:    0.00009     Center:    0.00084
REMARK Cont Penalt.:    0.00000
REMARK - Weighted penalties - 
REMARK Cross:    0.00864     Center:    0.00835
REMARK Cont:     0.00000
REMARK Overall center:    0.016   0.003  -0.018
ATOM      1  CA  GLY A   1     -42.796  51.011  11.967  1.00 20.00 0 2 201
ATOM      2  CA  GLY A   2     -40.069  49.350  14.027  1.00 20.00 0 2 201
ATOM      3  CA  GLY A   3     -37.586  50.077  11.243  1.00 20.00 0 2 201
ATOM      4  CA  GLY A   4     -34.832  48.217  13.085  1.00 20.00 0 2 201
ATOM      5  CA  GLY A   5     -36.511  44.813  13.285  1.00 20.00 0 2 201
ATOM      6  CA  GLY A   6     -36.735  43.717   9.653  1.00 20.00 0 2 201
TER
REMARK *******************************
REMARK Evaluated from PDB file     2wns_Ar.pdb
REMARK Old center positioned at  23.193  54.888 -16.500
REMARK Rotated by Euler angles   82.341 141.202 249.028
REMARK New center positioned at -33.397  34.207  -6.979
ATOM      1  N   ALA B   7     -33.099  44.483   7.929  1.00 20.00
ATOM      2  CA  ALA B   7     -33.119  43.150   8.631  1.00 20.00
ATOM      3  C   ALA B   7     -32.190  42.153   7.965  1.00 20.00
ATOM      4  O   ALA B   7     -32.290  40.911   8.212  1.00 20.00
ATOM      5  CB  ALA B   7     -34.554  42.580   8.711  1.00 20.00
ATOM      6  N   LEU B   8     -31.243  42.669   7.170  1.00 20.00
ATOM      7  CA  LEU B   8     -30.395  41.781   6.398  1.00 20.00
ATOM      8  C   LEU B   8     -29.435  40.974   7.280  1.00 20.00
ATOM      9  O   LEU B   8     -29.170  39.821   6.968  1.00 20.00
ATOM     10  CB  LEU B   8     -29.633  42.520   5.289  1.00 20.00
ATOM     11  CG  LEU B   8     -30.401  42.984   4.041  1.00 20.00
ATOM     12  CD1 LEU B   8     -29.454  43.629   3.057  1.00 20.00
ATOM     13  CD2 LEU B   8     -31.172  41.847   3.348  1.00 20.00
ATOM     14  N   GLY B   9     -28.902  41.568   8.356  1.00 20.00
ATOM     15  CA  GLY B   9     -27.920  40.887   9.209  1.00 20.00
ATOM     16  C   GLY B   9     -28.398  39.510   9.659  1.00 20.00
ATOM     17  O   GLY B   9     -27.760  38.495   9.362  1.00 20.00
ATOM     18  N   PRO B  10     -29.525  39.457  10.380  1.00 20.00
ATOM     19  CA  PRO B  10     -30.135  38.169  10.763  1.00 20.00
ATOM     20  C   PRO B  10     -30.436  37.221   9.592  1.00 20.00
ATOM     21  O   PRO B  10     -30.147  36.031   9.692  1.00 20.00
ATOM     22  CB  PRO B  10     -31.446  38.582  11.453  1.00 20.00
ATOM     23  CG  PRO B  10     -31.124  39.949  12.029  1.00 20.00
ATOM     24  CD  PRO B  10     -30.173  40.606  11.039  1.00 20.00
ATOM     25  N   LEU B  11     -30.975  37.741   8.500  1.00 20.00
ATOM     26  CA  LEU B  11     -31.208  36.925   7.306  1.00 20.00
ATOM     27  C   LEU B  11     -29.927  36.268   6.788  1.00 20.00
ATOM     28  O   LEU B  11     -29.911  35.067   6.518  1.00 20.00
ATOM     29  CB  LEU B  11     -31.851  37.741   6.180  1.00 20.00
ATOM     30  CG  LEU B  11     -32.099  36.998   4.849  1.00 20.00
ATOM     31  CD1 LEU B  11     -33.304  36.099   4.991  1.00 20.00
ATOM     32  CD2 LEU B  11     -32.276  37.976   3.694  1.00 20.00
ATOM     33  N   VAL B  12     -28.871  37.045   6.623  1.00 20.00
ATOM     34  CA  VAL B  12     -27.636  36.518   6.090  1.00 20.00
ATOM     35  C   VAL B  12     -27.046  35.426   7.040  1.00 20.00
ATOM     36  O   VAL B  12     -26.619  34.373   6.566  1.00 20.00
ATOM     37  CB  VAL B  12     -26.644  37.652   5.819  1.00 20.00
ATOM     38  CG1 VAL B  12     -25.266  37.149   5.451  1.00 20.00
ATOM     39  CG2 VAL B  12     -27.162  38.522   4.700  1.00 20.00
ATOM     40  N   THR B  13     -27.024  35.691   8.345  1.00 20.00
ATOM     41  CA  THR B  13     -26.580  34.715   9.364  1.00 20.00
ATOM     42  C   THR B  13     -27.376  33.448   9.291  1.00 20.00
ATOM     43  O   THR B  13     -26.837  32.363   9.445  1.00 20.00
ATOM     44  CB  THR B  13     -26.897  35.199  10.824  1.00 20.00
ATOM     45  CG2 THR B  13     -26.412  34.155  11.911  1.00 20.00
ATOM     46  OG1 THR B  13     -26.275  36.438  11.047  1.00 20.00
ATOM     47  N   GLY B  14     -28.680  33.611   9.167  1.00 20.00
ATOM     48  CA  GLY B  14     -29.610  32.504   9.051  1.00 20.00
ATOM     49  C   GLY B  14     -29.224  31.644   7.847  1.00 20.00
ATOM     50  O   GLY B  14     -29.184  30.411   7.929  1.00 20.00
ATOM     51  N   LEU B  15     -28.897  32.319   6.751  1.00 20.00
ATOM     52  CA  LEU B  15     -28.506  31.645   5.516  1.00 20.00
ATOM     53  C   LEU B  15     -27.185  30.923   5.712  1.00 20.00
ATOM     54  O   LEU B  15     -27.033  29.742   5.313  1.00 20.00
ATOM     55  CB  LEU B  15     -28.467  32.644   4.347  1.00 20.00
ATOM     56  CG  LEU B  15     -29.795  33.152   3.779  1.00 20.00
ATOM     57  CD1 LEU B  15     -29.483  34.207   2.672  1.00 20.00
ATOM     58  CD2 LEU B  15     -30.643  32.026   3.217  1.00 20.00
ATOM     59  N   TYR B  16     -26.250  31.597   6.393  1.00 20.00
ATOM     60  CA  TYR B  16     -24.955  31.019   6.641  1.00 20.00
ATOM     61  C   TYR B  16     -25.122  29.743   7.429  1.00 20.00
ATOM     62  O   TYR B  16     -24.466  28.754   7.145  1.00 20.00
ATOM     63  CB  TYR B  16     -24.022  31.976   7.410  1.00 20.00
ATOM     64  CG  TYR B  16     -22.626  31.404   7.507  1.00 20.00
ATOM     65  CD1 TYR B  16     -21.661  31.704   6.549  1.00 20.00
ATOM     66  CD2 TYR B  16     -22.286  30.523   8.518  1.00 20.00
ATOM     67  CE1 TYR B  16     -20.401  31.146   6.609  1.00 20.00
ATOM     68  CE2 TYR B  16     -21.022  29.983   8.594  1.00 20.00
ATOM     69  CZ  TYR B  16     -20.087  30.288   7.628  1.00 20.00
ATOM     70  OH  TYR B  16     -18.829  29.728   7.721  1.00 20.00
ATOM     71  N   ASP B  17     -26.010  29.773   8.416  1.00 20.00
ATOM     72  CA  ASP B  17     -26.273  28.611   9.254  1.00 20.00
ATOM     73  C   ASP B  17     -27.123  27.480   8.621  1.00 20.00
ATOM     74  O   ASP B  17     -27.328  26.450   9.262  1.00 20.00
ATOM     75  CB  ASP B  17     -26.869  29.036  10.601  1.00 20.00
ATOM     76  CG  ASP B  17     -25.953  29.959  11.397  1.00 20.00
ATOM     77  OD1 ASP B  17     -24.695  30.038  11.142  1.00 20.00
ATOM     78  OD2 ASP B  17     -26.512  30.676  12.252  1.00 20.00
ATOM     79  N   VAL B  18     -27.597  27.636   7.386  1.00 20.00
ATOM     80  CA  VAL B  18     -28.067  26.466   6.627  1.00 20.00
ATOM     81  C   VAL B  18     -27.083  26.153   5.506  1.00 20.00
ATOM     82  O   VAL B  18     -27.440  25.516   4.523  1.00 20.00
ATOM     83  CB  VAL B  18     -29.507  26.562   6.115  1.00 20.00
ATOM     84  CG1 VAL B  18     -30.484  26.525   7.261  1.00 20.00
ATOM     85  CG2 VAL B  18     -29.726  27.794   5.252  1.00 20.00
ATOM     86  N   GLN B  19     -25.847  26.616   5.688  1.00 20.00
ATOM     87  CA  GLN B  19     -24.716  26.324   4.790  1.00 20.00
ATOM     88  C   GLN B  19     -24.947  26.806   3.336  1.00 20.00
ATOM     89  O   GLN B  19     -24.551  26.152   2.353  1.00 20.00
ATOM     90  CB  GLN B  19     -24.345  24.831   4.881  1.00 20.00
ATOM     91  CG  GLN B  19     -23.952  24.357   6.302  1.00 20.00
ATOM     92  CD  GLN B  19     -25.168  24.081   7.221  1.00 20.00
ATOM     93  NE2 GLN B  19     -25.125  24.612   8.441  1.00 20.00
ATOM     94  OE1 GLN B  19     -26.119  23.427   6.827  1.00 20.00
ATOM     95  N   ALA B  20     -25.546  27.983   3.216  1.00 20.00
ATOM     96  CA  ALA B  20     -25.871  28.545   1.935  1.00 20.00
ATOM     97  C   ALA B  20     -24.627  28.962   1.177  1.00 20.00
ATOM     98  O   ALA B  20     -24.641  28.961  -0.055  1.00 20.00
ATOM     99  CB  ALA B  20     -26.839  29.780   2.085  1.00 20.00
ATOM    100  N   PHE B  21     -23.567  29.300   1.895  1.00 20.00
ATOM    101  CA  PHE B  21     -22.348  29.817   1.271  1.00 20.00
ATOM    102  C   PHE B  21     -21.281  28.749   1.174  1.00 20.00
ATOM    103  O   PHE B  21     -20.798  28.223   2.197  1.00 20.00
ATOM    104  CB  PHE B  21     -21.847  31.038   2.026  1.00 20.00
ATOM    105  CG  PHE B  21     -22.894  32.100   2.212  1.00 20.00
ATOM    106  CD1 PHE B  21     -23.265  32.920   1.162  1.00 20.00
ATOM    107  CD2 PHE B  21     -23.533  32.250   3.422  1.00 20.00
ATOM    108  CE1 PHE B  21     -24.226  33.885   1.325  1.00 20.00
ATOM    109  CE2 PHE B  21     -24.489  33.210   3.604  1.00 20.00
ATOM    110  CZ  PHE B  21     -24.853  34.032   2.553  1.00 20.00
ATOM    111  N   LYS B  22     -20.943  28.410  -0.070  1.00 20.00
ATOM    112  CA  LYS B  22     -19.941  27.433  -0.386  1.00 20.00
ATOM    113  C   LYS B  22     -18.721  28.165  -0.928  1.00 20.00
ATOM    114  O   LYS B  22     -18.833  29.046  -1.781  1.00 20.00
ATOM    115  CB  LYS B  22     -20.440  26.462  -1.445  1.00 20.00
ATOM    116  CG  LYS B  22     -21.901  25.931  -1.232  1.00 20.00
ATOM    117  CD  LYS B  22     -22.101  25.127   0.017  1.00 20.00
ATOM    118  CE  LYS B  22     -23.542  24.572   0.030  1.00 20.00
ATOM    119  NZ  LYS B  22     -23.920  23.743   1.247  1.00 20.00
ATOM    120  N   PHE B  23     -17.563  27.787  -0.431  1.00 20.00
ATOM    121  CA  PHE B  23     -16.295  28.307  -0.921  1.00 20.00
ATOM    122  C   PHE B  23     -15.532  27.109  -1.461  1.00 20.00
ATOM    123  O   PHE B  23     -15.593  26.020  -0.888  1.00 20.00
ATOM    124  CB  PHE B  23     -15.523  29.018   0.200  1.00 20.00
ATOM    125  CG  PHE B  23     -16.174  30.296   0.655  1.00 20.00
ATOM    126  CD1 PHE B  23     -15.911  31.487   0.009  1.00 20.00
ATOM    127  CD2 PHE B  23     -17.118  30.288   1.686  1.00 20.00
ATOM    128  CE1 PHE B  23     -16.526  32.673   0.402  1.00 20.00
ATOM    129  CE2 PHE B  23     -17.761  31.474   2.071  1.00 20.00
ATOM    130  CZ  PHE B  23     -17.462  32.664   1.426  1.00 20.00
ATOM    131  N   GLY B  24     -14.852  27.311  -2.581  1.00 20.00
ATOM    132  CA  GLY B  24     -14.153  26.272  -3.304  1.00 20.00
ATOM    133  C   GLY B  24     -13.966  26.715  -4.755  1.00 20.00
ATOM    134  O   GLY B  24     -14.030  27.913  -5.050  1.00 20.00
ATOM    135  N   ASP B  25     -13.746  25.783  -5.672  1.00 20.00
ATOM    136  CA  ASP B  25     -13.640  26.160  -7.090  1.00 20.00
ATOM    137  C   ASP B  25     -14.793  25.592  -7.879  1.00 20.00
ATOM    138  O   ASP B  25     -14.894  24.373  -8.074  1.00 20.00
ATOM    139  CB  ASP B  25     -12.330  25.697  -7.712  1.00 20.00
ATOM    140  CG  ASP B  25     -12.222  26.087  -9.195  1.00 20.00
ATOM    141  OD1 ASP B  25     -12.302  27.295  -9.537  1.00 20.00
ATOM    142  OD2 ASP B  25     -12.102  25.186 -10.033  1.00 20.00
ATOM    143  N   PHE B  26     -15.636  26.495  -8.371  1.00 20.00
ATOM    144  CA  PHE B  26     -16.877  26.130  -9.051  1.00 20.00
ATOM    145  C   PHE B  26     -16.906  26.621 -10.508  1.00 20.00
ATOM    146  O   PHE B  26     -16.159  27.535 -10.913  1.00 20.00
ATOM    147  CB  PHE B  26     -18.081  26.738  -8.302  1.00 20.00
ATOM    148  CG  PHE B  26     -18.052  26.510  -6.827  1.00 20.00
ATOM    149  CD1 PHE B  26     -18.438  25.278  -6.288  1.00 20.00
ATOM    150  CD2 PHE B  26     -17.650  27.511  -5.964  1.00 20.00
ATOM    151  CE1 PHE B  26     -18.413  25.044  -4.933  1.00 20.00
ATOM    152  CE2 PHE B  26     -17.596  27.284  -4.610  1.00 20.00
ATOM    153  CZ  PHE B  26     -17.988  26.030  -4.085  1.00 20.00
ATOM    154  N   VAL B  27     -17.774  26.008 -11.293  1.00 20.00
ATOM    155  CA  VAL B  27     -18.148  26.577 -12.579  1.00 20.00
ATOM    156  C   VAL B  27     -19.631  26.885 -12.552  1.00 20.00
ATOM    157  O   VAL B  27     -20.451  26.020 -12.232  1.00 20.00
ATOM    158  CB  VAL B  27     -17.806  25.649 -13.735  1.00 20.00
ATOM    159  CG1 VAL B  27     -18.278  26.258 -15.051  1.00 20.00
ATOM    160  CG2 VAL B  27     -16.290  25.368 -13.763  1.00 20.00
ATOM    161  N   LEU B  28     -19.978  28.116 -12.915  1.00 20.00
ATOM    162  CA  LEU B  28     -21.359  28.579 -12.838  1.00 20.00
ATOM    163  C   LEU B  28     -22.158  28.132 -14.060  1.00 20.00
ATOM    164  O   LEU B  28     -21.586  27.635 -15.023  1.00 20.00
ATOM    165  CB  LEU B  28     -21.370  30.112 -12.669  1.00 20.00
ATOM    166  CG  LEU B  28     -20.655  30.648 -11.411  1.00 20.00
ATOM    167  CD1 LEU B  28     -20.877  32.134 -11.297  1.00 20.00
ATOM    168  CD2 LEU B  28     -21.058  29.974 -10.144  1.00 20.00
ATOM    169  N   LYS B  29     -23.478  28.285 -14.011  1.00 20.00
ATOM    170  CA  LYS B  29     -24.351  27.963 -15.168  1.00 20.00
ATOM    171  C   LYS B  29     -23.837  28.616 -16.458  1.00 20.00
ATOM    172  O   LYS B  29     -23.803  28.000 -17.540  1.00 20.00
ATOM    173  CB  LYS B  29     -25.777  28.407 -14.865  1.00 20.00
ATOM    174  CG  LYS B  29     -26.872  27.614 -15.580  1.00 20.00
ATOM    175  CD  LYS B  29     -28.258  28.143 -15.190  1.00 20.00
ATOM    176  CE  LYS B  29     -29.212  27.040 -14.753  1.00 20.00
ATOM    177  NZ  LYS B  29     -30.595  27.587 -14.450  1.00 20.00
ATOM    178  N   SER B  30     -23.406  29.852 -16.309  1.00 20.00
ATOM    179  CA  SER B  30     -22.928  30.683 -17.404  1.00 20.00
ATOM    180  C   SER B  30     -21.519  30.330 -17.862  1.00 20.00
ATOM    181  O   SER B  30     -20.999  30.930 -18.804  1.00 20.00
ATOM    182  CB  SER B  30     -22.994  32.165 -16.997  1.00 20.00
ATOM    183  OG  SER B  30     -22.105  32.462 -15.906  1.00 20.00
ATOM    184  N   GLY B  31     -20.898  29.347 -17.226  1.00 20.00
ATOM    185  CA  GLY B  31     -19.547  28.910 -17.611  1.00 20.00
ATOM    186  C   GLY B  31     -18.405  29.639 -16.932  1.00 20.00
ATOM    187  O   GLY B  31     -17.236  29.297 -17.144  1.00 20.00
ATOM    188  N   LEU B  32     -18.737  30.635 -16.109  1.00 20.00
ATOM    189  CA  LEU B  32     -17.737  31.393 -15.364  1.00 20.00
ATOM    190  C   LEU B  32     -17.200  30.547 -14.204  1.00 20.00
ATOM    191  O   LEU B  32     -17.978  29.898 -13.484  1.00 20.00
ATOM    192  CB  LEU B  32     -18.339  32.674 -14.800  1.00 20.00
ATOM    193  CG  LEU B  32     -18.764  33.785 -15.757  1.00 20.00
ATOM    194  CD1 LEU B  32     -19.539  34.846 -15.033  1.00 20.00
ATOM    195  CD2 LEU B  32     -17.517  34.390 -16.411  1.00 20.00
ATOM    196  N   SER B  33     -15.883  30.573 -14.020  1.00 20.00
ATOM    197  CA  SER B  33     -15.295  30.106 -12.772  1.00 20.00
ATOM    198  C   SER B  33     -15.702  31.034 -11.646  1.00 20.00
ATOM    199  O   SER B  33     -15.879  32.225 -11.871  1.00 20.00
ATOM    200  CB  SER B  33     -13.762  30.027 -12.849  1.00 20.00
ATOM    201  OG  SER B  33     -13.418  29.061 -13.825  1.00 20.00
ATOM    202  N   SER B  34     -15.875  30.479 -10.454  1.00 20.00
ATOM    203  CA  SER B  34     -16.185  31.265  -9.258  1.00 20.00
ATOM    204  C   SER B  34     -15.612  30.605  -8.008  1.00 20.00
ATOM    205  O   SER B  34     -15.695  29.378  -7.875  1.00 20.00
ATOM    206  CB  SER B  34     -17.710  31.430  -9.120  1.00 20.00
ATOM    207  OG  SER B  34     -18.032  32.202  -7.971  1.00 20.00
ATOM    208  N   PRO B  35     -15.059  31.410  -7.071  1.00 20.00
ATOM    209  CA  PRO B  35     -14.620  30.884  -5.795  1.00 20.00
ATOM    210  C   PRO B  35     -15.780  30.743  -4.803  1.00 20.00
ATOM    211  O   PRO B  35     -15.582  30.186  -3.718  1.00 20.00
ATOM    212  CB  PRO B  35     -13.633  31.950  -5.303  1.00 20.00
ATOM    213  CG  PRO B  35     -14.173  33.186  -5.836  1.00 20.00
ATOM    214  CD  PRO B  35     -14.643  32.822  -7.220  1.00 20.00
ATOM    215  N   ILE B  36     -16.971  31.213  -5.166  1.00 20.00
ATOM    216  CA  ILE B  36     -18.097  31.177  -4.251  1.00 20.00
ATOM    217  C   ILE B  36     -19.337  30.687  -4.941  1.00 20.00
ATOM    218  O   ILE B  36     -19.561  30.945  -6.112  1.00 20.00
ATOM    219  CB  ILE B  36     -18.360  32.567  -3.570  1.00 20.00
ATOM    220  CG1 ILE B  36     -19.434  32.460  -2.485  1.00 20.00
ATOM    221  CG2 ILE B  36     -18.765  33.653  -4.603  1.00 20.00
ATOM    222  CD1 ILE B  36     -19.530  33.748  -1.579  1.00 20.00
ATOM    223  N   TYR B  37     -20.166  29.968  -4.200  1.00 20.00
ATOM    224  CA  TYR B  37     -21.426  29.518  -4.735  1.00 20.00
ATOM    225  C   TYR B  37     -22.486  29.630  -3.656  1.00 20.00
ATOM    226  O   TYR B  37     -22.269  29.185  -2.549  1.00 20.00
ATOM    227  CB  TYR B  37     -21.305  28.065  -5.190  1.00 20.00
ATOM    228  CG  TYR B  37     -22.463  27.601  -6.010  1.00 20.00
ATOM    229  CD1 TYR B  37     -22.549  27.932  -7.365  1.00 20.00
ATOM    230  CD2 TYR B  37     -23.502  26.854  -5.439  1.00 20.00
ATOM    231  CE1 TYR B  37     -23.580  27.519  -8.127  1.00 20.00
ATOM    232  CE2 TYR B  37     -24.562  26.446  -6.212  1.00 20.00
ATOM    233  CZ  TYR B  37     -24.593  26.782  -7.549  1.00 20.00
ATOM    234  OH  TYR B  37     -25.621  26.377  -8.337  1.00 20.00
ATOM    235  N   ILE B  38     -23.620  30.246  -3.993  1.00 20.00
ATOM    236  CA  ILE B  38     -24.675  30.458  -3.032  1.00 20.00
ATOM    237  C   ILE B  38     -25.803  29.512  -3.354  1.00 20.00
ATOM    238  O   ILE B  38     -26.394  29.599  -4.415  1.00 20.00
ATOM    239  CB  ILE B  38     -25.128  31.922  -2.981  1.00 20.00
ATOM    240  CG1 ILE B  38     -23.945  32.823  -2.605  1.00 20.00
ATOM    241  CG2 ILE B  38     -26.234  32.109  -1.919  1.00 20.00
ATOM    242  CD1 ILE B  38     -23.047  33.238  -3.755  1.00 20.00
ATOM    243  N   ASP B  39     -26.119  28.627  -2.417  1.00 20.00
ATOM    244  CA  ASP B  39     -27.118  27.581  -2.619  1.00 20.00
ATOM    245  C   ASP B  39     -28.240  27.712  -1.587  1.00 20.00
ATOM    246  O   ASP B  39     -28.013  27.476  -0.396  1.00 20.00
ATOM    247  CB  ASP B  39     -26.397  26.226  -2.494  1.00 20.00
ATOM    248  CG  ASP B  39     -27.300  25.023  -2.743  1.00 20.00
ATOM    249  OD1 ASP B  39     -28.453  25.196  -3.148  1.00 20.00
ATOM    250  OD2 ASP B  39     -26.838  23.875  -2.512  1.00 20.00
ATOM    251  N   LEU B  40     -29.440  28.081  -2.032  1.00 20.00
ATOM    252  CA  LEU B  40     -30.560  28.284  -1.109  1.00 20.00
ATOM    253  C   LEU B  40     -31.412  27.038  -0.933  1.00 20.00
ATOM    254  O   LEU B  40     -32.458  27.083  -0.274  1.00 20.00
ATOM    255  CB  LEU B  40     -31.412  29.513  -1.510  1.00 20.00
ATOM    256  CG  LEU B  40     -30.633  30.825  -1.729  1.00 20.00
ATOM    257  CD1 LEU B  40     -31.565  32.014  -1.998  1.00 20.00
ATOM    258  CD2 LEU B  40     -29.707  31.173  -0.575  1.00 20.00
ATOM    259  N   ARG B  41     -30.981  25.905  -1.467  1.00 20.00
ATOM    260  CA  ARG B  41     -31.801  24.680  -1.337  1.00 20.00
ATOM    261  C   ARG B  41     -32.031  24.276   0.101  1.00 20.00
ATOM    262  O   ARG B  41     -33.060  23.661   0.431  1.00 20.00
ATOM    263  CB  ARG B  41     -31.187  23.521  -2.117  1.00 20.00
ATOM    264  CG  ARG B  41     -31.410  23.641  -3.601  1.00 20.00
ATOM    265  CD  ARG B  41     -30.730  22.522  -4.352  1.00 20.00
ATOM    266  NE  ARG B  41     -29.257  22.581  -4.248  1.00 20.00
ATOM    267  CZ  ARG B  41     -28.455  21.661  -4.761  1.00 20.00
ATOM    268  NH1 ARG B  41     -28.962  20.635  -5.427  1.00 20.00
ATOM    269  NH2 ARG B  41     -27.135  21.759  -4.617  1.00 20.00
ATOM    270  N   GLY B  42     -31.088  24.636   0.964  1.00 20.00
ATOM    271  CA  GLY B  42     -31.153  24.318   2.393  1.00 20.00
ATOM    272  C   GLY B  42     -32.169  25.062   3.233  1.00 20.00
ATOM    273  O   GLY B  42     -32.418  24.670   4.367  1.00 20.00
ATOM    274  N   ILE B  43     -32.762  26.128   2.696  1.00 20.00
ATOM    275  CA  ILE B  43     -33.681  26.911   3.471  1.00 20.00
ATOM    276  C   ILE B  43     -34.902  26.078   3.849  1.00 20.00
ATOM    277  O   ILE B  43     -35.520  26.355   4.883  1.00 20.00
ATOM    278  CB  ILE B  43     -34.169  28.225   2.782  1.00 20.00
ATOM    279  CG1 ILE B  43     -34.977  27.920   1.534  1.00 20.00
ATOM    280  CG2 ILE B  43     -32.995  29.154   2.458  1.00 20.00
ATOM    281  CD1 ILE B  43     -35.439  29.163   0.819  1.00 20.00
ATOM    282  N   VAL B  44     -35.237  25.081   3.033  1.00 20.00
ATOM    283  CA  VAL B  44     -36.435  24.243   3.280  1.00 20.00
ATOM    284  C   VAL B  44     -36.326  23.350   4.525  1.00 20.00
ATOM    285  O   VAL B  44     -37.328  22.793   5.007  1.00 20.00
ATOM    286  CB  VAL B  44     -36.768  23.353   2.054  1.00 20.00
ATOM    287  CG1 VAL B  44     -37.138  24.226   0.833  1.00 20.00
ATOM    288  CG2 VAL B  44     -35.640  22.380   1.750  1.00 20.00
ATOM    289  N   SER B  45     -35.107  23.242   5.027  1.00 20.00
ATOM    290  CA  SER B  45     -34.808  22.520   6.237  1.00 20.00
ATOM    291  C   SER B  45     -35.042  23.356   7.488  1.00 20.00
ATOM    292  O   SER B  45     -35.123  22.776   8.574  1.00 20.00
ATOM    293  CB  SER B  45     -33.354  22.014   6.217  1.00 20.00
ATOM    294  OG  SER B  45     -32.443  23.059   6.531  1.00 20.00
ATOM    295  N   ARG B  46     -35.163  24.682   7.338  1.00 20.00
ATOM    296  CA  ARG B  46     -35.360  25.605   8.475  1.00 20.00
ATOM    297  C   ARG B  46     -36.621  26.479   8.259  1.00 20.00
ATOM    298  O   ARG B  46     -36.575  27.554   7.656  1.00 20.00
ATOM    299  CB  ARG B  46     -34.103  26.426   8.742  1.00 20.00
ATOM    300  CG  ARG B  46     -33.802  26.640  10.257  1.00 20.00
ATOM    301  CD  ARG B  46     -32.305  26.723  10.562  1.00 20.00
ATOM    302  NE  ARG B  46     -31.699  25.424  10.836  1.00 20.00
ATOM    303  CZ  ARG B  46     -30.409  25.154  10.693  1.00 20.00
ATOM    304  NH1 ARG B  46     -29.559  26.081  10.279  1.00 20.00
ATOM    305  NH2 ARG B  46     -29.952  23.934  10.959  1.00 20.00
ATOM    306  N   PRO B  47     -37.766  25.970   8.722  1.00 20.00
ATOM    307  CA  PRO B  47     -39.086  26.505   8.452  1.00 20.00
ATOM    308  C   PRO B  47     -39.198  28.020   8.593  1.00 20.00
ATOM    309  O   PRO B  47     -39.730  28.686   7.698  1.00 20.00
ATOM    310  CB  PRO B  47     -39.944  25.784   9.495  1.00 20.00
ATOM    311  CG  PRO B  47     -39.287  24.495   9.646  1.00 20.00
ATOM    312  CD  PRO B  47     -37.851  24.782   9.598  1.00 20.00
ATOM    313  N  AARG B  48     -38.697  28.554   9.702  1.00 20.00
ATOM    314  N  BARG B  48     -38.652  28.557   9.670  1.00 20.00
ATOM    315  CA AARG B  48     -38.717  29.999   9.940  1.00 20.00
ATOM    316  CA BARG B  48     -38.739  29.982   9.941  1.00 20.00
ATOM    317  C  AARG B  48     -37.899  30.771   8.910  1.00 20.00
ATOM    318  C  BARG B  48     -37.818  30.839   9.051  1.00 20.00
ATOM    319  O  AARG B  48     -38.358  31.805   8.410  1.00 20.00
ATOM    320  O  BARG B  48     -38.125  32.008   8.798  1.00 20.00
ATOM    321  CB AARG B  48     -38.248  30.350  11.356  1.00 20.00
ATOM    322  CB BARG B  48     -38.508  30.225  11.430  1.00 20.00
ATOM    323  CG AARG B  48     -39.405  30.445  12.373  1.00 20.00
ATOM    324  CG BARG B  48     -39.446  29.336  12.289  1.00 20.00
ATOM    325  CD AARG B  48     -38.948  30.885  13.774  1.00 20.00
ATOM    326  CD BARG B  48     -39.367  29.588  13.792  1.00 20.00
ATOM    327  NE AARG B  48     -38.347  29.786  14.538  1.00 20.00
ATOM    328  NE BARG B  48     -39.689  28.397  14.587  1.00 20.00
ATOM    329  CZ AARG B  48     -37.061  29.715  14.850  1.00 20.00
ATOM    330  CZ BARG B  48     -40.852  27.760  14.553  1.00 20.00
ATOM    331  NH1AARG B  48     -36.251  30.693  14.479  1.00 20.00
ATOM    332  NH2AARG B  48     -36.592  28.684  15.542  1.00 20.00
ATOM    333  NH1BARG B  48     -41.801  28.175  13.756  1.00 20.00
ATOM    334  NH2BARG B  48     -41.059  26.689  15.299  1.00 20.00
ATOM    335  N   LEU B  49     -36.712  30.265   8.579  1.00 20.00
ATOM    336  CA  LEU B  49     -35.873  30.904   7.559  1.00 20.00
ATOM    337  C   LEU B  49     -36.571  30.927   6.191  1.00 20.00
ATOM    338  O   LEU B  49     -36.474  31.914   5.441  1.00 20.00
ATOM    339  CB  LEU B  49     -34.523  30.201   7.448  1.00 20.00
ATOM    340  CG  LEU B  49     -33.510  30.776   6.447  1.00 20.00
ATOM    341  CD1 LEU B  49     -33.167  32.215   6.768  1.00 20.00
ATOM    342  CD2 LEU B  49     -32.263  29.924   6.413  1.00 20.00
ATOM    343  N   LEU B  50     -37.242  29.834   5.836  1.00 20.00
ATOM    344  CA  LEU B  50     -37.956  29.777   4.563  1.00 20.00
ATOM    345  C   LEU B  50     -39.030  30.843   4.563  1.00 20.00
ATOM    346  O   LEU B  50     -39.223  31.546   3.573  1.00 20.00
ATOM    347  CB  LEU B  50     -38.609  28.397   4.360  1.00 20.00
ATOM    348  CG  LEU B  50     -39.607  28.203   3.218  1.00 20.00
ATOM    349  CD1 LEU B  50     -38.962  28.459   1.871  1.00 20.00
ATOM    350  CD2 LEU B  50     -40.277  26.789   3.267  1.00 20.00
ATOM    351  N   SER B  51     -39.745  30.949   5.683  1.00 20.00
ATOM    352  CA  SER B  51     -40.722  32.007   5.860  1.00 20.00
ATOM    353  C   SER B  51     -40.131  33.404   5.798  1.00 20.00
ATOM    354  O   SER B  51     -40.710  34.288   5.178  1.00 20.00
ATOM    355  CB  SER B  51     -41.450  31.817   7.176  1.00 20.00
ATOM    356  OG  SER B  51     -42.081  30.561   7.122  1.00 20.00
ATOM    357  N   GLN B  52     -38.995  33.614   6.427  1.00 20.00
ATOM    358  CA  GLN B  52     -38.389  34.930   6.399  1.00 20.00
ATOM    359  C   GLN B  52     -38.032  35.302   4.986  1.00 20.00
ATOM    360  O   GLN B  52     -38.276  36.421   4.576  1.00 20.00
ATOM    361  CB  GLN B  52     -37.145  35.016   7.252  1.00 20.00
ATOM    362  CG  GLN B  52     -37.399  35.009   8.718  1.00 20.00
ATOM    363  CD  GLN B  52     -36.131  34.647   9.461  1.00 20.00
ATOM    364  NE2 GLN B  52     -36.272  33.971  10.607  1.00 20.00
ATOM    365  OE1 GLN B  52     -35.026  34.976   9.005  1.00 20.00
ATOM    366  N   VAL B  53     -37.436  34.366   4.251  1.00 20.00
ATOM    367  CA  VAL B  53     -37.068  34.605   2.857  1.00 20.00
ATOM    368  C   VAL B  53     -38.295  34.904   1.998  1.00 20.00
ATOM    369  O   VAL B  53     -38.281  35.857   1.232  1.00 20.00
ATOM    370  CB  VAL B  53     -36.231  33.444   2.282  1.00 20.00
ATOM    371  CG1 VAL B  53     -35.997  33.606   0.795  1.00 20.00
ATOM    372  CG2 VAL B  53     -34.925  33.373   3.022  1.00 20.00
ATOM    373  N   ALA B  54     -39.378  34.151   2.185  1.00 20.00
ATOM    374  CA  ALA B  54     -40.616  34.397   1.453  1.00 20.00
ATOM    375  C   ALA B  54     -41.106  35.811   1.736  1.00 20.00
ATOM    376  O   ALA B  54     -41.480  36.545   0.815  1.00 20.00
ATOM    377  CB  ALA B  54     -41.716  33.356   1.838  1.00 20.00
ATOM    378  N   ASP B  55     -41.082  36.183   3.015  1.00 20.00
ATOM    379  CA  ASP B  55     -41.585  37.490   3.444  1.00 20.00
ATOM    380  C   ASP B  55     -40.795  38.631   2.818  1.00 20.00
ATOM    381  O   ASP B  55     -41.379  39.552   2.261  1.00 20.00
ATOM    382  CB  ASP B  55     -41.559  37.629   4.962  1.00 20.00
ATOM    383  CG  ASP B  55     -41.928  39.048   5.421  1.00 20.00
ATOM    384  OD1 ASP B  55     -43.141  39.360   5.443  1.00 20.00
ATOM    385  OD2 ASP B  55     -40.992  39.854   5.724  1.00 20.00
ATOM    386  N   ILE B  56     -39.479  38.582   2.929  1.00 20.00
ATOM    387  CA  ILE B  56     -38.686  39.704   2.459  1.00 20.00
ATOM    388  C   ILE B  56     -38.782  39.856   0.934  1.00 20.00
ATOM    389  O   ILE B  56     -38.782  40.972   0.401  1.00 20.00
ATOM    390  CB  ILE B  56     -37.249  39.628   2.972  1.00 20.00
ATOM    391  CG1 ILE B  56     -36.538  40.949   2.760  1.00 20.00
ATOM    392  CG2 ILE B  56     -36.457  38.495   2.319  1.00 20.00
ATOM    393  CD1 ILE B  56     -35.326  41.062   3.649  1.00 20.00
ATOM    394  N   LEU B  57     -38.873  38.729   0.223  1.00 20.00
ATOM    395  CA  LEU B  57     -39.098  38.760  -1.236  1.00 20.00
ATOM    396  C   LEU B  57     -40.380  39.513  -1.568  1.00 20.00
ATOM    397  O   LEU B  57     -40.394  40.419  -2.397  1.00 20.00
ATOM    398  CB  LEU B  57     -39.162  37.338  -1.808  1.00 20.00
ATOM    399  CG  LEU B  57     -37.789  36.654  -1.941  1.00 20.00
ATOM    400  CD1 LEU B  57     -37.952  35.141  -2.159  1.00 20.00
ATOM    401  CD2 LEU B  57     -36.981  37.326  -3.057  1.00 20.00
ATOM    402  N   PHE B  58     -41.455  39.111  -0.915  1.00 20.00
ATOM    403  CA  PHE B  58     -42.731  39.762  -1.102  1.00 20.00
ATOM    404  C   PHE B  58     -42.721  41.235  -0.718  1.00 20.00
ATOM    405  O   PHE B  58     -43.246  42.074  -1.455  1.00 20.00
ATOM    406  CB  PHE B  58     -43.812  39.048  -0.308  1.00 20.00
ATOM    407  CG  PHE B  58     -45.192  39.536  -0.622  1.00 20.00
ATOM    408  CD1 PHE B  58     -45.721  39.380  -1.890  1.00 20.00
ATOM    409  CD2 PHE B  58     -45.979  40.130   0.356  1.00 20.00
ATOM    410  CE1 PHE B  58     -47.010  39.816  -2.178  1.00 20.00
ATOM    411  CE2 PHE B  58     -47.267  40.571   0.074  1.00 20.00
ATOM    412  CZ  PHE B  58     -47.773  40.424  -1.182  1.00 20.00
ATOM    413  N   GLN B  59     -42.111  41.536   0.419  1.00 20.00
ATOM    414  CA  GLN B  59     -42.016  42.906   0.896  1.00 20.00
ATOM    415  C   GLN B  59     -41.238  43.772  -0.085  1.00 20.00
ATOM    416  O   GLN B  59     -41.597  44.945  -0.313  1.00 20.00
ATOM    417  CB  GLN B  59     -41.377  42.940   2.287  1.00 20.00
ATOM    418  CG  GLN B  59     -42.277  42.314   3.384  1.00 20.00
ATOM    419  CD  GLN B  59     -43.619  43.006   3.552  1.00 20.00
ATOM    420  NE2 GLN B  59     -43.593  44.334   3.582  1.00 20.00
ATOM    421  OE1 GLN B  59     -44.677  42.351   3.644  1.00 20.00
ATOM    422  N   THR B  60     -40.236  43.164  -0.727  1.00 20.00
ATOM    423  CA  THR B  60     -39.444  43.862  -1.755  1.00 20.00
ATOM    424  C   THR B  60     -40.340  44.270  -2.945  1.00 20.00
ATOM    425  O   THR B  60     -40.289  45.411  -3.403  1.00 20.00
ATOM    426  CB  THR B  60     -38.223  43.010  -2.190  1.00 20.00
ATOM    427  CG2 THR B  60     -37.365  43.756  -3.256  1.00 20.00
ATOM    428  OG1 THR B  60     -37.414  42.721  -1.033  1.00 20.00
ATOM    429  N   ALA B  61     -41.203  43.362  -3.395  1.00 20.00
ATOM    430  CA  ALA B  61     -42.162  43.629  -4.478  1.00 20.00
ATOM    431  C   ALA B  61     -43.169  44.711  -4.087  1.00 20.00
ATOM    432  O   ALA B  61     -43.472  45.619  -4.877  1.00 20.00
ATOM    433  CB  ALA B  61     -42.899  42.342  -4.867  1.00 20.00
ATOM    434  N   GLN B  62     -43.691  44.619  -2.868  1.00 20.00
ATOM    435  CA  GLN B  62     -44.614  45.627  -2.381  1.00 20.00
ATOM    436  C   GLN B  62     -43.982  47.018  -2.239  1.00 20.00
ATOM    437  O   GLN B  62     -44.541  48.007  -2.726  1.00 20.00
ATOM    438  CB  GLN B  62     -45.248  45.175  -1.090  1.00 20.00
ATOM    439  CG  GLN B  62     -46.099  43.962  -1.290  1.00 20.00
ATOM    440  CD  GLN B  62     -47.228  43.902  -0.300  1.00 20.00
ATOM    441  NE2 GLN B  62     -46.898  44.023   0.983  1.00 20.00
ATOM    442  OE1 GLN B  62     -48.400  43.769  -0.685  1.00 20.00
ATOM    443  N   ASN B  63     -42.803  47.085  -1.638  1.00 20.00
ATOM    444  CA  ASN B  63     -42.063  48.344  -1.532  1.00 20.00
ATOM    445  C   ASN B  63     -41.825  49.017  -2.900  1.00 20.00
ATOM    446  O   ASN B  63     -41.752  50.236  -2.990  1.00 20.00
ATOM    447  CB  ASN B  63     -40.716  48.130  -0.836  1.00 20.00
ATOM    448  CG  ASN B  63     -40.844  47.794   0.632  1.00 20.00
ATOM    449  ND2 ASN B  63     -39.758  47.317   1.203  1.00 20.00
ATOM    450  OD1 ASN B  63     -41.903  47.892   1.225  1.00 20.00
ATOM    451  N   ALA B  64     -41.696  48.213  -3.959  1.00 20.00
ATOM    452  CA  ALA B  64     -41.443  48.716  -5.299  1.00 20.00
ATOM    453  C   ALA B  64     -42.704  49.308  -5.922  1.00 20.00
ATOM    454  O   ALA B  64     -42.630  49.987  -6.931  1.00 20.00
ATOM    455  CB  ALA B  64     -40.910  47.598  -6.188  1.00 20.00
ATOM    456  N   GLY B  65     -43.863  48.980  -5.359  1.00 20.00
ATOM    457  CA  GLY B  65     -45.119  49.517  -5.813  1.00 20.00
ATOM    458  C   GLY B  65     -45.620  48.922  -7.114  1.00 20.00
ATOM    459  O   GLY B  65     -46.353  49.573  -7.845  1.00 20.00
ATOM    460  N   ILE B  66     -45.233  47.688  -7.417  1.00 20.00
ATOM    461  CA  ILE B  66     -45.533  47.096  -8.718  1.00 20.00
ATOM    462  C   ILE B  66     -46.895  46.390  -8.692  1.00 20.00
ATOM    463  O   ILE B  66     -47.481  46.196  -7.635  1.00 20.00
ATOM    464  CB  ILE B  66     -44.413  46.141  -9.187  1.00 20.00
ATOM    465  CG1 ILE B  66     -44.118  45.058  -8.139  1.00 20.00
ATOM    466  CG2 ILE B  66     -43.134  46.945  -9.491  1.00 20.00
ATOM    467  CD1 ILE B  66     -43.242  43.898  -8.679  1.00 20.00
ATOM    468  N   SER B  67     -47.405  46.055  -9.871  1.00 20.00
ATOM    469  CA  SER B  67     -48.681  45.372  -9.999  1.00 20.00
ATOM    470  C   SER B  67     -48.472  44.025 -10.690  1.00 20.00
ATOM    471  O   SER B  67     -47.672  43.898 -11.616  1.00 20.00
ATOM    472  CB  SER B  67     -49.643  46.239 -10.806  1.00 20.00
ATOM    473  OG  SER B  67     -49.828  47.505 -10.176  1.00 20.00
ATOM    474  N   PHE B  68     -49.175  43.010 -10.213  1.00 20.00
ATOM    475  CA  PHE B  68     -49.103  41.693 -10.784  1.00 20.00
ATOM    476  C   PHE B  68     -50.368  40.943 -10.378  1.00 20.00
ATOM    477  O   PHE B  68     -50.888  41.164  -9.289  1.00 20.00
ATOM    478  CB  PHE B  68     -47.855  40.920 -10.318  1.00 20.00
ATOM    479  CG  PHE B  68     -47.616  40.942  -8.829  1.00 20.00
ATOM    480  CD1 PHE B  68     -48.130  39.942  -8.008  1.00 20.00
ATOM    481  CD2 PHE B  68     -46.865  41.957  -8.254  1.00 20.00
ATOM    482  CE1 PHE B  68     -47.922  39.987  -6.644  1.00 20.00
ATOM    483  CE2 PHE B  68     -46.647  41.997  -6.904  1.00 20.00
ATOM    484  CZ  PHE B  68     -47.167  41.011  -6.089  1.00 20.00
ATOM    485  N   ASP B  69     -50.808  40.045 -11.238  1.00 20.00
ATOM    486  CA  ASP B  69     -51.980  39.187 -10.980  1.00 20.00
ATOM    487  C   ASP B  69     -51.622  37.762 -10.492  1.00 20.00
ATOM    488  O   ASP B  69     -52.448  37.068  -9.893  1.00 20.00
ATOM    489  CB  ASP B  69     -52.773  39.076 -12.284  1.00 20.00
ATOM    490  CG  ASP B  69     -53.172  40.437 -12.829  1.00 20.00
ATOM    491  OD1 ASP B  69     -53.864  41.140 -12.067  1.00 20.00
ATOM    492  OD2 ASP B  69     -52.795  40.792 -13.982  1.00 20.00
ATOM    493  N   THR B  70     -50.397  37.329 -10.784  1.00 20.00
ATOM    494  CA  THR B  70     -49.967  35.958 -10.532  1.00 20.00
ATOM    495  C   THR B  70     -48.437  35.957 -10.400  1.00 20.00
ATOM    496  O   THR B  70     -47.764  36.943 -10.703  1.00 20.00
ATOM    497  CB  THR B  70     -50.477  35.003 -11.692  1.00 20.00
ATOM    498  CG2 THR B  70     -49.830  35.396 -13.040  1.00 20.00
ATOM    499  OG1 THR B  70     -50.219  33.615 -11.376  1.00 20.00
ATOM    500  N   VAL B  71     -47.903  34.838  -9.932  1.00 20.00
ATOM    501  CA  VAL B  71     -46.505  34.725  -9.574  1.00 20.00
ATOM    502  C   VAL B  71     -45.983  33.401 -10.100  1.00 20.00
ATOM    503  O   VAL B  71     -46.697  32.384 -10.023  1.00 20.00
ATOM    504  CB  VAL B  71     -46.331  34.743  -8.040  1.00 20.00
ATOM    505  CG1 VAL B  71     -44.864  34.425  -7.623  1.00 20.00
ATOM    506  CG2 VAL B  71     -46.785  36.071  -7.458  1.00 20.00
ATOM    507  N   CYS B  72     -44.761  33.435 -10.645  1.00 20.00
ATOM    508  CA  CYS B  72     -44.055  32.225 -11.076  1.00 20.00
ATOM    509  C   CYS B  72     -42.627  32.171 -10.547  1.00 20.00
ATOM    510  O   CYS B  72     -41.842  33.124 -10.721  1.00 20.00
ATOM    511  CB  CYS B  72     -44.061  32.136 -12.609  1.00 20.00
ATOM    512  SG  CYS B  72     -43.406  30.566 -13.310  1.00 20.00
ATOM    513  N   GLY B  73     -42.259  31.041  -9.944  1.00 20.00
ATOM    514  CA  GLY B  73     -40.874  30.811  -9.578  1.00 20.00
ATOM    515  C   GLY B  73     -39.970  30.319 -10.692  1.00 20.00
ATOM    516  O   GLY B  73     -40.360  29.521 -11.524  1.00 20.00
ATOM    517  N   VAL B  74     -38.738  30.767 -10.736  1.00 20.00
ATOM    518  CA  VAL B  74     -37.820  30.178 -11.704  1.00 20.00
ATOM    519  C   VAL B  74     -37.371  28.807 -11.174  1.00 20.00
ATOM    520  O   VAL B  74     -36.898  28.733 -10.039  1.00 20.00
ATOM    521  CB  VAL B  74     -36.567  31.018 -11.915  1.00 20.00
ATOM    522  CG1 VAL B  74     -35.681  30.300 -12.920  1.00 20.00
ATOM    523  CG2 VAL B  74     -36.918  32.451 -12.408  1.00 20.00
ATOM    524  N   PRO B  75     -37.548  27.706 -11.964  1.00 20.00
ATOM    525  CA  PRO B  75     -37.177  26.341 -11.508  1.00 20.00
ATOM    526  C   PRO B  75     -35.707  26.261 -11.241  1.00 20.00
ATOM    527  O   PRO B  75     -34.965  26.940 -11.971  1.00 20.00
ATOM    528  CB  PRO B  75     -37.541  25.463 -12.704  1.00 20.00
ATOM    529  CG  PRO B  75     -38.577  26.200 -13.386  1.00 20.00
ATOM    530  CD  PRO B  75     -38.309  27.646 -13.223  1.00 20.00
ATOM    531  N   TYR B  76     -35.242  25.544 -10.203  1.00 20.00
ATOM    532  CA  TYR B  76     -36.047  24.770  -9.232  1.00 20.00
ATOM    533  C   TYR B  76     -36.098  25.365  -7.797  1.00 20.00
ATOM    534  O   TYR B  76     -37.108  25.219  -7.059  1.00 20.00
ATOM    535  CB  TYR B  76     -35.429  23.362  -9.096  1.00 20.00
ATOM    536  CG  TYR B  76     -35.580  22.491 -10.338  1.00 20.00
ATOM    537  CD1 TYR B  76     -36.836  22.090 -10.774  1.00 20.00
ATOM    538  CD2 TYR B  76     -34.470  22.083 -11.068  1.00 20.00
ATOM    539  CE1 TYR B  76     -36.998  21.309 -11.931  1.00 20.00
ATOM    540  CE2 TYR B  76     -34.605  21.294 -12.225  1.00 20.00
ATOM    541  CZ  TYR B  76     -35.873  20.909 -12.646  1.00 20.00
ATOM    542  OH  TYR B  76     -36.033  20.153 -13.780  1.00 20.00
ATOM    543  N   THR B  77     -34.992  25.957  -7.369  1.00 20.00
ATOM    544  CA  THR B  77     -34.816  26.351  -5.961  1.00 20.00
ATOM    545  C   THR B  77     -35.869  27.364  -5.511  1.00 20.00
ATOM    546  O   THR B  77     -36.384  27.287  -4.379  1.00 20.00
ATOM    547  CB  THR B  77     -33.377  26.904  -5.729  1.00 20.00
ATOM    548  CG2 THR B  77     -33.133  27.251  -4.260  1.00 20.00
ATOM    549  OG1 THR B  77     -32.428  25.905  -6.121  1.00 20.00
ATOM    550  N   ALA B  78     -36.230  28.285  -6.404  1.00 20.00
ATOM    551  CA  ALA B  78     -37.218  29.323  -6.083  1.00 20.00
ATOM    552  C   ALA B  78     -38.662  28.799  -5.953  1.00 20.00
ATOM    553  O   ALA B  78     -39.558  29.541  -5.477  1.00 20.00
ATOM    554  CB  ALA B  78     -37.173  30.402  -7.113  1.00 20.00
ATOM    555  N   LEU B  79     -38.908  27.562  -6.395  1.00 20.00
ATOM    556  CA  LEU B  79     -40.294  27.057  -6.465  1.00 20.00
ATOM    557  C   LEU B  79     -41.016  27.093  -5.126  1.00 20.00
ATOM    558  O   LEU B  79     -42.133  27.580  -5.041  1.00 20.00
ATOM    559  CB  LEU B  79     -40.375  25.671  -7.142  1.00 20.00
ATOM    560  CG  LEU B  79     -39.981  25.631  -8.650  1.00 20.00
ATOM    561  CD1 LEU B  79     -39.782  24.199  -9.132  1.00 20.00
ATOM    562  CD2 LEU B  79     -41.010  26.302  -9.530  1.00 20.00
ATOM    563  N   PRO B  80     -40.401  26.569  -4.060  1.00 20.00
ATOM    564  CA  PRO B  80     -41.089  26.661  -2.749  1.00 20.00
ATOM    565  C   PRO B  80     -41.290  28.096  -2.235  1.00 20.00
ATOM    566  O   PRO B  80     -42.278  28.383  -1.573  1.00 20.00
ATOM    567  CB  PRO B  80     -40.171  25.883  -1.799  1.00 20.00
ATOM    568  CG  PRO B  80     -39.320  25.097  -2.636  1.00 20.00
ATOM    569  CD  PRO B  80     -39.202  25.734  -3.992  1.00 20.00
ATOM    570  N   LEU B  81     -40.364  28.990  -2.569  1.00 20.00
ATOM    571  CA  LEU B  81     -40.487  30.394  -2.187  1.00 20.00
ATOM    572  C   LEU B  81     -41.708  31.044  -2.803  1.00 20.00
ATOM    573  O   LEU B  81     -42.459  31.725  -2.114  1.00 20.00
ATOM    574  CB  LEU B  81     -39.203  31.171  -2.563  1.00 20.00
ATOM    575  CG  LEU B  81     -37.916  30.594  -1.978  1.00 20.00
ATOM    576  CD1 LEU B  81     -36.653  31.395  -2.389  1.00 20.00
ATOM    577  CD2 LEU B  81     -38.044  30.516  -0.455  1.00 20.00
ATOM    578  N   ALA B  82     -41.935  30.790  -4.098  1.00 20.00
ATOM    579  CA  ALA B  82     -43.121  31.239  -4.780  1.00 20.00
ATOM    580  C   ALA B  82     -44.378  30.673  -4.112  1.00 20.00
ATOM    581  O   ALA B  82     -45.366  31.384  -3.899  1.00 20.00
ATOM    582  CB  ALA B  82     -43.083  30.814  -6.247  1.00 20.00
ATOM    583  N   THR B  83     -44.321  29.403  -3.776  1.00 20.00
ATOM    584  CA  THR B  83     -45.468  28.746  -3.150  1.00 20.00
ATOM    585  C   THR B  83     -45.858  29.376  -1.807  1.00 20.00
ATOM    586  O   THR B  83     -47.057  29.558  -1.514  1.00 20.00
ATOM    587  CB  THR B  83     -45.209  27.235  -2.978  1.00 20.00
ATOM    588  CG2 THR B  83     -46.405  26.548  -2.264  1.00 20.00
ATOM    589  OG1 THR B  83     -45.018  26.666  -4.272  1.00 20.00
ATOM    590  N   VAL B  84     -44.870  29.657  -0.982  1.00 20.00
ATOM    591  CA  VAL B  84     -45.107  30.258   0.347  1.00 20.00
ATOM    592  C   VAL B  84     -45.673  31.674   0.177  1.00 20.00
ATOM    593  O   VAL B  84     -46.693  32.023   0.781  1.00 20.00
ATOM    594  CB  VAL B  84     -43.826  30.241   1.233  1.00 20.00
ATOM    595  CG1 VAL B  84     -44.014  31.040   2.549  1.00 20.00
ATOM    596  CG2 VAL B  84     -43.420  28.792   1.572  1.00 20.00
ATOM    597  N   ILE B  85     -45.041  32.460  -0.687  1.00 20.00
ATOM    598  CA  ILE B  85     -45.553  33.788  -1.027  1.00 20.00
ATOM    599  C   ILE B  85     -47.021  33.737  -1.483  1.00 20.00
ATOM    600  O   ILE B  85     -47.842  34.536  -1.038  1.00 20.00
ATOM    601  CB  ILE B  85     -44.684  34.442  -2.120  1.00 20.00
ATOM    602  CG1 ILE B  85     -43.333  34.783  -1.538  1.00 20.00
ATOM    603  CG2 ILE B  85     -45.332  35.699  -2.662  1.00 20.00
ATOM    604  CD1 ILE B  85     -42.275  35.171  -2.600  1.00 20.00
ATOM    605  N   CYS B  86     -47.348  32.786  -2.347  1.00 20.00
ATOM    606  CA  CYS B  86     -48.663  32.753  -2.915  1.00 20.00
ATOM    607  C   CYS B  86     -49.671  32.260  -1.903  1.00 20.00
ATOM    608  O   CYS B  86     -50.797  32.713  -1.892  1.00 20.00
ATOM    609  CB  CYS B  86     -48.711  31.869  -4.154  1.00 20.00
ATOM    610  SG  CYS B  86     -47.948  32.652  -5.608  1.00 20.00
ATOM    611  N   SER B  87     -49.250  31.325  -1.077  1.00 20.00
ATOM    612  CA  SER B  87     -50.138  30.722  -0.077  1.00 20.00
ATOM    613  C   SER B  87     -50.423  31.751   1.048  1.00 20.00
ATOM    614  O   SER B  87     -51.554  31.935   1.459  1.00 20.00
ATOM    615  CB  SER B  87     -49.444  29.505   0.518  1.00 20.00
ATOM    616  OG  SER B  87     -50.284  28.845   1.450  1.00 20.00
ATOM    617  N   THR B  88     -49.366  32.401   1.537  1.00 20.00
ATOM    618  CA  THR B  88     -49.470  33.434   2.586  1.00 20.00
ATOM    619  C   THR B  88     -50.324  34.632   2.129  1.00 20.00
ATOM    620  O   THR B  88     -51.206  35.061   2.843  1.00 20.00
ATOM    621  CB  THR B  88     -48.074  33.911   3.018  1.00 20.00
ATOM    622  CG2 THR B  88     -48.160  35.137   3.919  1.00 20.00
ATOM    623  OG1 THR B  88     -47.431  32.855   3.736  1.00 20.00
ATOM    624  N   ASN B  89     -50.088  35.141   0.931  1.00 20.00
ATOM    625  CA  ASN B  89     -50.817  36.314   0.429  1.00 20.00
ATOM    626  C   ASN B  89     -52.032  36.050  -0.484  1.00 20.00
ATOM    627  O   ASN B  89     -52.607  36.983  -1.051  1.00 20.00
ATOM    628  CB  ASN B  89     -49.802  37.216  -0.271  1.00 20.00
ATOM    629  CG  ASN B  89     -48.681  37.559   0.636  1.00 20.00
ATOM    630  ND2 ASN B  89     -48.925  38.476   1.548  1.00 20.00
ATOM    631  OD1 ASN B  89     -47.624  36.946   0.587  1.00 20.00
ATOM    632  N   GLN B  90     -52.405  34.783  -0.666  1.00 20.00
ATOM    633  CA  GLN B  90     -53.592  34.432  -1.454  1.00 20.00
ATOM    634  C   GLN B  90     -53.496  34.869  -2.928  1.00 20.00
ATOM    635  O   GLN B  90     -54.400  35.490  -3.471  1.00 20.00
ATOM    636  CB  GLN B  90     -54.868  34.996  -0.794  1.00 20.00
ATOM    637  CG  GLN B  90     -54.960  34.751   0.714  1.00 20.00
ATOM    638  CD  GLN B  90     -55.664  33.459   1.080  1.00 20.00
ATOM    639  NE2 GLN B  90     -56.588  33.537   2.056  1.00 20.00
ATOM    640  OE1 GLN B  90     -55.384  32.397   0.508  1.00 20.00
ATOM    641  N   ILE B  91     -52.394  34.519  -3.573  1.00 20.00
ATOM    642  CA  ILE B  91     -52.149  34.886  -4.959  1.00 20.00
ATOM    643  C   ILE B  91     -52.152  33.629  -5.810  1.00 20.00
ATOM    644  O   ILE B  91     -51.578  32.629  -5.433  1.00 20.00
ATOM    645  CB  ILE B  91     -50.790  35.563  -5.110  1.00 20.00
ATOM    646  CG1 ILE B  91     -50.676  36.723  -4.136  1.00 20.00
ATOM    647  CG2 ILE B  91     -50.572  36.067  -6.525  1.00 20.00
ATOM    648  CD1 ILE B  91     -49.238  37.254  -4.009  1.00 20.00
ATOM    649  N   PRO B  92     -52.823  33.663  -6.950  1.00 20.00
ATOM    650  CA  PRO B  92     -52.710  32.520  -7.852  1.00 20.00
ATOM    651  C   PRO B  92     -51.265  32.318  -8.320  1.00 20.00
ATOM    652  O   PRO B  92     -50.511  33.290  -8.466  1.00 20.00
ATOM    653  CB  PRO B  92     -53.625  32.908  -9.021  1.00 20.00
ATOM    654  CG  PRO B  92     -54.628  33.857  -8.408  1.00 20.00
ATOM    655  CD  PRO B  92     -53.879  34.605  -7.363  1.00 20.00
ATOM    656  N   MET B  93     -50.885  31.054  -8.508  1.00 20.00
ATOM    657  CA  MET B  93     -49.525  30.701  -8.886  1.00 20.00
ATOM    658  C   MET B  93     -49.465  29.990 -10.225  1.00 20.00
ATOM    659  O   MET B  93     -50.321  29.190 -10.545  1.00 20.00
ATOM    660  CB  MET B  93     -48.949  29.790  -7.798  1.00 20.00
ATOM    661  CG  MET B  93     -47.460  29.498  -7.905  1.00 20.00
ATOM    662  SD  MET B  93     -46.834  28.681  -6.433  1.00 20.00
ATOM    663  CE  MET B  93     -47.901  27.221  -6.296  1.00 20.00
ATOM    664  N   LEU B  94     -48.395  30.236 -10.977  1.00 20.00
ATOM    665  CA  LEU B  94     -48.077  29.431 -12.138  1.00 20.00
ATOM    666  C   LEU B  94     -46.811  28.612 -11.858  1.00 20.00
ATOM    667  O   LEU B  94     -45.952  29.033 -11.092  1.00 20.00
ATOM    668  CB  LEU B  94     -47.819  30.306 -13.353  1.00 20.00
ATOM    669  CG  LEU B  94     -48.963  31.233 -13.775  1.00 20.00
ATOM    670  CD1 LEU B  94     -48.462  32.090 -14.923  1.00 20.00
ATOM    671  CD2 LEU B  94     -50.232  30.504 -14.178  1.00 20.00
ATOM    672  N   ILE B  95     -46.728  27.445 -12.479  1.00 20.00
ATOM    673  CA  ILE B  95     -45.566  26.574 -12.367  1.00 20.00
ATOM    674  C   ILE B  95     -44.999  26.239 -13.744  1.00 20.00
ATOM    675  O   ILE B  95     -45.668  25.659 -14.591  1.00 20.00
ATOM    676  CB  ILE B  95     -45.917  25.286 -11.638  1.00 20.00
ATOM    677  CG1 ILE B  95     -46.244  25.557 -10.171  1.00 20.00
ATOM    678  CG2 ILE B  95     -44.721  24.317 -11.707  1.00 20.00
ATOM    679  CD1 ILE B  95     -46.586  24.295  -9.370  1.00 20.00
ATOM    680  N   ARG B  96     -43.755  26.630 -13.970  1.00 20.00
ATOM    681  CA  ARG B  96     -43.035  26.200 -15.139  1.00 20.00
ATOM    682  C   ARG B  96     -42.459  24.783 -14.909  1.00 20.00
ATOM    683  O   ARG B  96     -41.649  24.573 -14.006  1.00 20.00
ATOM    684  CB  ARG B  96     -41.911  27.202 -15.460  1.00 20.00
ATOM    685  CG  ARG B  96     -41.453  27.044 -16.855  1.00 20.00
ATOM    686  CD  ARG B  96     -40.125  27.616 -17.128  1.00 20.00
ATOM    687  NE  ARG B  96     -39.540  26.900 -18.248  1.00 20.00
ATOM    688  CZ  ARG B  96     -38.315  27.110 -18.685  1.00 20.00
ATOM    689  NH1 ARG B  96     -37.536  28.007 -18.085  1.00 20.00
ATOM    690  NH2 ARG B  96     -37.862  26.413 -19.719  1.00 20.00
ATOM    691  N   ARG B  97     -42.881  23.805 -15.707  1.00 20.00
ATOM    692  CA  ARG B  97     -42.403  22.419 -15.548  1.00 20.00
ATOM    693  C   ARG B  97     -41.149  22.260 -16.406  1.00 20.00
ATOM    694  O   ARG B  97     -41.245  22.307 -17.625  1.00 20.00
ATOM    695  CB  ARG B  97     -43.461  21.423 -16.020  1.00 20.00
ATOM    696  CG  ARG B  97     -44.704  21.302 -15.113  1.00 20.00
ATOM    697  CD  ARG B  97     -44.600  20.175 -14.082  1.00 20.00
ATOM    698  NE  ARG B  97     -43.547  20.379 -13.071  1.00 20.00
ATOM    699  CZ  ARG B  97     -43.761  20.806 -11.824  1.00 20.00
ATOM    700  NH1 ARG B  97     -44.994  21.105 -11.417  1.00 20.00
ATOM    701  NH2 ARG B  97     -42.738  20.932 -10.971  1.00 20.00
ATOM    702  N   LYS B  98     -39.997  22.062 -15.780  1.00 20.00
ATOM    703  CA  LYS B  98     -38.743  21.864 -16.513  1.00 20.00
ATOM    704  C   LYS B  98     -38.185  20.421 -16.521  1.00 20.00
ATOM    705  O   LYS B  98     -37.118  20.129 -17.094  1.00 20.00
ATOM    706  CB  LYS B  98     -37.683  22.794 -15.957  1.00 20.00
ATOM    707  CG  LYS B  98     -37.029  23.584 -17.055  1.00 20.00
ATOM    708  CD  LYS B  98     -35.683  24.123 -16.687  1.00 20.00
ATOM    709  CE  LYS B  98     -35.010  24.632 -17.961  1.00 20.00
ATOM    710  NZ  LYS B  98     -33.853  25.533 -17.748  1.00 20.00
ATOM    711  N   GLU B  99     -38.896  19.518 -15.875  1.00 20.00
ATOM    712  CA  GLU B  99     -38.313  18.221 -15.535  1.00 20.00
ATOM    713  C   GLU B  99     -38.170  17.292 -16.745  1.00 20.00
ATOM    714  O   GLU B  99     -37.409  16.333 -16.691  1.00 20.00
ATOM    715  CB  GLU B  99     -39.131  17.548 -14.422  1.00 20.00
ATOM    716  CG  GLU B  99     -39.073  18.361 -13.111  1.00 20.00
ATOM    717  CD  GLU B  99     -40.162  19.438 -12.999  1.00 20.00
ATOM    718  OE1 GLU B  99     -40.967  19.610 -13.979  1.00 20.00
ATOM    719  OE2 GLU B  99     -40.184  20.118 -11.933  1.00 20.00
ATOM    720  N   THR B 100     -38.905  17.576 -17.817  1.00 20.00
ATOM    721  CA  THR B 100     -38.791  16.818 -19.060  1.00 20.00
ATOM    722  C   THR B 100     -38.219  17.673 -20.168  1.00 20.00
ATOM    723  O   THR B 100     -38.305  17.331 -21.352  1.00 20.00
ATOM    724  CB  THR B 100     -40.136  16.188 -19.493  1.00 20.00
ATOM    725  CG2 THR B 100     -40.616  15.187 -18.426  1.00 20.00
ATOM    726  OG1 THR B 100     -41.114  17.207 -19.708  1.00 20.00
ATOM    727  N   LYS B 101     -37.584  18.761 -19.761  1.00 20.00
ATOM    728  CA  LYS B 101     -36.964  19.683 -20.689  1.00 20.00
ATOM    729  C   LYS B 101     -37.823  19.901 -21.946  1.00 20.00
ATOM    730  O   LYS B 101     -38.997  20.262 -21.823  1.00 20.00
ATOM    731  CB  LYS B 101     -35.542  19.176 -20.968  1.00 20.00
ATOM    732  CG  LYS B 101     -34.683  19.059 -19.680  1.00 20.00
ATOM    733  CD  LYS B 101     -33.199  18.731 -20.018  1.00 20.00
ATOM    734  CE  LYS B 101     -32.296  18.555 -18.758  1.00 20.00
ATOM    735  NZ  LYS B 101     -30.899  18.198 -19.218  1.00 20.00
ATOM    736  N   ASP B 102     -37.260  19.646 -23.129  1.00 20.00
ATOM    737  CA  ASP B 102     -37.938  19.856 -24.443  1.00 20.00
ATOM    738  C   ASP B 102     -38.276  18.536 -25.136  1.00 20.00
ATOM    739  O   ASP B 102     -38.353  18.462 -26.381  1.00 20.00
ATOM    740  CB  ASP B 102     -37.025  20.700 -25.352  1.00 20.00
ATOM    741  CG  ASP B 102     -35.715  20.013 -25.639  1.00 20.00
ATOM    742  OD1 ASP B 102     -35.484  18.901 -25.093  1.00 20.00
ATOM    743  OD2 ASP B 102     -34.868  20.568 -26.404  1.00 20.00
ATOM    744  N   TYR B 103     -38.452  17.477 -24.337  1.00 20.00
ATOM    745  CA  TYR B 103     -38.752  16.129 -24.851  1.00 20.00
ATOM    746  C   TYR B 103     -40.262  16.011 -25.072  1.00 20.00
ATOM    747  O   TYR B 103     -41.039  16.161 -24.141  1.00 20.00
ATOM    748  CB  TYR B 103     -38.239  15.016 -23.894  1.00 20.00
ATOM    749  CG  TYR B 103     -36.800  15.186 -23.445  1.00 20.00
ATOM    750  CD1 TYR B 103     -35.801  15.502 -24.367  1.00 20.00
ATOM    751  CD2 TYR B 103     -36.436  15.058 -22.101  1.00 20.00
ATOM    752  CE1 TYR B 103     -34.496  15.696 -23.965  1.00 20.00
ATOM    753  CE2 TYR B 103     -35.097  15.244 -21.683  1.00 20.00
ATOM    754  CZ  TYR B 103     -34.143  15.564 -22.636  1.00 20.00
ATOM    755  OH  TYR B 103     -32.836  15.787 -22.297  1.00 20.00
ATOM    756  N   GLY B 104     -40.665  15.736 -26.308  1.00 20.00
ATOM    757  CA  GLY B 104     -42.058  15.689 -26.670  1.00 20.00
ATOM    758  C   GLY B 104     -42.690  17.054 -26.825  1.00 20.00
ATOM    759  O   GLY B 104     -42.019  18.058 -27.079  1.00 20.00
ATOM    760  N   THR B 105     -43.997  17.099 -26.674  1.00 20.00
ATOM    761  CA  THR B 105     -44.744  18.299 -27.043  1.00 20.00
ATOM    762  C   THR B 105     -45.713  18.783 -25.958  1.00 20.00
ATOM    763  O   THR B 105     -46.521  19.690 -26.209  1.00 20.00
ATOM    764  CB  THR B 105     -45.551  18.083 -28.323  1.00 20.00
ATOM    765  CG2 THR B 105     -44.667  17.687 -29.500  1.00 20.00
ATOM    766  OG1 THR B 105     -46.549  17.090 -28.081  1.00 20.00
ATOM    767  N   LYS B 106     -45.633  18.211 -24.762  1.00 20.00
ATOM    768  CA  LYS B 106     -46.482  18.671 -23.660  1.00 20.00
ATOM    769  C   LYS B 106     -46.143  20.116 -23.303  1.00 20.00
ATOM    770  O   LYS B 106     -44.968  20.539 -23.288  1.00 20.00
ATOM    771  CB  LYS B 106     -46.357  17.795 -22.419  1.00 20.00
ATOM    772  CG  LYS B 106     -47.481  18.038 -21.399  1.00 20.00
ATOM    773  CD  LYS B 106     -47.106  17.589 -20.011  1.00 20.00
ATOM    774  CE  LYS B 106     -47.235  16.099 -19.837  1.00 20.00
ATOM    775  NZ  LYS B 106     -46.686  15.675 -18.486  1.00 20.00
ATOM    776  N   ARG B 107     -47.195  20.861 -22.995  1.00 20.00
ATOM    777  CA  ARG B 107     -47.063  22.282 -22.735  1.00 20.00
ATOM    778  C   ARG B 107     -46.462  22.583 -21.349  1.00 20.00
ATOM    779  O   ARG B 107     -46.797  21.969 -20.353  1.00 20.00
ATOM    780  CB  ARG B 107     -48.393  23.009 -23.022  1.00 20.00
ATOM    781  CG  ARG B 107     -48.826  22.963 -24.515  1.00 20.00
ATOM    782  CD  ARG B 107     -47.592  22.850 -25.465  1.00 20.00
ATOM    783  NE  ARG B 107     -47.864  23.004 -26.892  1.00 20.00
ATOM    784  CZ  ARG B 107     -46.957  22.774 -27.845  1.00 20.00
ATOM    785  NH1 ARG B 107     -45.739  22.348 -27.522  1.00 20.00
ATOM    786  NH2 ARG B 107     -47.284  22.935 -29.128  1.00 20.00
ATOM    787  N   LEU B 108     -45.553  23.544 -21.336  1.00 20.00
ATOM    788  CA  LEU B 108     -44.623  23.757 -20.231  1.00 20.00
ATOM    789  C   LEU B 108     -45.176  24.467 -18.967  1.00 20.00
ATOM    790  O   LEU B 108     -44.559  24.361 -17.906  1.00 20.00
ATOM    791  CB  LEU B 108     -43.401  24.559 -20.758  1.00 20.00
ATOM    792  CG  LEU B 108     -42.529  23.977 -21.878  1.00 20.00
ATOM    793  CD1 LEU B 108     -41.379  24.925 -22.234  1.00 20.00
ATOM    794  CD2 LEU B 108     -42.007  22.550 -21.515  1.00 20.00
ATOM    795  N   VAL B 109     -46.301  25.184 -19.064  1.00 20.00
ATOM    796  CA  VAL B 109     -46.765  26.046 -17.951  1.00 20.00
ATOM    797  C   VAL B 109     -48.084  25.605 -17.311  1.00 20.00
ATOM    798  O   VAL B 109     -49.103  25.526 -17.971  1.00 20.00
ATOM    799  CB  VAL B 109     -46.888  27.511 -18.403  1.00 20.00
ATOM    800  CG1 VAL B 109     -47.316  28.436 -17.224  1.00 20.00
ATOM    801  CG2 VAL B 109     -45.558  27.992 -19.018  1.00 20.00
ATOM    802  N   GLU B 110     -48.070  25.348 -16.014  1.00 20.00
ATOM    803  CA  GLU B 110     -49.285  24.896 -15.300  1.00 20.00
ATOM    804  C   GLU B 110     -49.915  26.087 -14.557  1.00 20.00
ATOM    805  O   GLU B 110     -49.208  27.015 -14.161  1.00 20.00
ATOM    806  CB  GLU B 110     -48.932  23.778 -14.289  1.00 20.00
ATOM    807  CG  GLU B 110     -48.772  22.349 -14.866  1.00 20.00
ATOM    808  CD  GLU B 110     -48.223  21.313 -13.850  1.00 20.00
ATOM    809  OE1 GLU B 110     -48.083  21.624 -12.634  1.00 20.00
ATOM    810  OE2 GLU B 110     -47.928  20.168 -14.266  1.00 20.00
ATOM    811  N   GLY B 111     -51.233  26.041 -14.370  1.00 20.00
ATOM    812  CA  GLY B 111     -52.009  27.080 -13.677  1.00 20.00
ATOM    813  C   GLY B 111     -52.947  27.827 -14.624  1.00 20.00
ATOM    814  O   GLY B 111     -53.087  27.466 -15.777  1.00 20.00
ATOM    815  N   THR B 112     -53.622  28.856 -14.138  1.00 20.00
ATOM    816  CA  THR B 112     -54.571  29.578 -14.987  1.00 20.00
ATOM    817  C   THR B 112     -53.813  30.670 -15.748  1.00 20.00
ATOM    818  O   THR B 112     -53.274  31.573 -15.136  1.00 20.00
ATOM    819  CB  THR B 112     -55.691  30.171 -14.181  1.00 20.00
ATOM    820  CG2 THR B 112     -56.647  30.972 -15.100  1.00 20.00
ATOM    821  OG1 THR B 112     -56.400  29.088 -13.588  1.00 20.00
ATOM    822  N   ILE B 113     -53.756  30.538 -17.069  1.00 20.00
ATOM    823  CA  ILE B 113     -53.076  31.492 -17.934  1.00 20.00
ATOM    824  C   ILE B 113     -54.165  32.310 -18.639  1.00 20.00
ATOM    825  O   ILE B 113     -54.854  31.798 -19.516  1.00 20.00
ATOM    826  CB  ILE B 113     -52.219  30.752 -19.000  1.00 20.00
ATOM    827  CG1 ILE B 113     -51.173  29.827 -18.336  1.00 20.00
ATOM    828  CG2 ILE B 113     -51.543  31.737 -19.954  1.00 20.00
ATOM    829  CD1 ILE B 113     -50.456  28.910 -19.341  1.00 20.00
ATOM    830  N   ASN B 114     -54.328  33.564 -18.220  1.00 20.00
ATOM    831  CA  ASN B 114     -55.259  34.517 -18.854  1.00 20.00
ATOM    832  C   ASN B 114     -54.398  35.544 -19.548  1.00 20.00
ATOM    833  O   ASN B 114     -53.831  36.415 -18.891  1.00 20.00
ATOM    834  CB  ASN B 114     -56.102  35.231 -17.827  1.00 20.00
ATOM    835  CG  ASN B 114     -57.022  34.295 -17.067  1.00 20.00
ATOM    836  ND2 ASN B 114     -57.236  34.606 -15.800  1.00 20.00
ATOM    837  OD1 ASN B 114     -57.537  33.320 -17.607  1.00 20.00
ATOM    838  N   PRO B 115     -54.271  35.438 -20.869  1.00 20.00
ATOM    839  CA  PRO B 115     -53.420  36.350 -21.625  1.00 20.00
ATOM    840  C   PRO B 115     -53.706  37.801 -21.275  1.00 20.00
ATOM    841  O   PRO B 115     -54.869  38.163 -21.175  1.00 20.00
ATOM    842  CB  PRO B 115     -53.815  36.053 -23.075  1.00 20.00
ATOM    843  CG  PRO B 115     -54.198  34.630 -23.056  1.00 20.00
ATOM    844  CD  PRO B 115     -54.854  34.388 -21.723  1.00 20.00
ATOM    845  N   GLY B 116     -52.662  38.619 -21.069  1.00 20.00
ATOM    846  CA  GLY B 116     -52.867  40.029 -20.672  1.00 20.00
ATOM    847  C   GLY B 116     -52.598  40.283 -19.195  1.00 20.00
ATOM    848  O   GLY B 116     -52.261  41.401 -18.796  1.00 20.00
ATOM    849  N   GLU B 117     -52.731  39.245 -18.374  1.00 20.00
ATOM    850  CA  GLU B 117     -52.392  39.357 -16.962  1.00 20.00
ATOM    851  C   GLU B 117     -50.876  39.459 -16.808  1.00 20.00
ATOM    852  O   GLU B 117     -50.136  39.031 -17.688  1.00 20.00
ATOM    853  CB  GLU B 117     -52.932  38.184 -16.158  1.00 20.00
ATOM    854  CG  GLU B 117     -54.435  38.269 -15.893  1.00 20.00
ATOM    855  CD  GLU B 117     -54.950  37.174 -14.996  1.00 20.00
ATOM    856  OE1 GLU B 117     -54.160  36.283 -14.592  1.00 20.00
ATOM    857  OE2 GLU B 117     -56.149  37.187 -14.665  1.00 20.00
ATOM    858  N   THR B 118     -50.460  40.054 -15.691  1.00 20.00
ATOM    859  CA  THR B 118     -49.076  40.255 -15.356  1.00 20.00
ATOM    860  C   THR B 118     -48.600  39.179 -14.371  1.00 20.00
ATOM    861  O   THR B 118     -49.257  38.891 -13.353  1.00 20.00
ATOM    862  CB  THR B 118     -48.864  41.634 -14.748  1.00 20.00
ATOM    863  CG2 THR B 118     -47.367  41.877 -14.392  1.00 20.00
ATOM    864  OG1 THR B 118     -49.317  42.610 -15.689  1.00 20.00
ATOM    865  N   CYS B 119     -47.475  38.569 -14.697  1.00 20.00
ATOM    866  CA  CYS B 119     -46.877  37.545 -13.828  1.00 20.00
ATOM    867  C   CYS B 119     -45.576  38.064 -13.264  1.00 20.00
ATOM    868  O   CYS B 119     -44.697  38.513 -14.035  1.00 20.00
ATOM    869  CB  CYS B 119     -46.598  36.268 -14.610  1.00 20.00
ATOM    870  SG  CYS B 119     -46.061  34.922 -13.531  1.00 20.00
ATOM    871  N   LEU B 120     -45.474  38.036 -11.932  1.00 20.00
ATOM    872  CA  LEU B 120     -44.245  38.378 -11.217  1.00 20.00
ATOM    873  C   LEU B 120     -43.306  37.169 -11.116  1.00 20.00
ATOM    874  O   LEU B 120     -43.731  36.060 -10.831  1.00 20.00
ATOM    875  CB  LEU B 120     -44.544  38.956  -9.831  1.00 20.00
ATOM    876  CG  LEU B 120     -43.364  39.232  -8.876  1.00 20.00
ATOM    877  CD1 LEU B 120     -42.540  40.449  -9.377  1.00 20.00
ATOM    878  CD2 LEU B 120     -43.850  39.475  -7.450  1.00 20.00
ATOM    879  N   ILE B 121     -42.031  37.384 -11.414  1.00 20.00
ATOM    880  CA  ILE B 121     -41.040  36.319 -11.315  1.00 20.00
ATOM    881  C   ILE B 121     -40.315  36.358  -9.966  1.00 20.00
ATOM    882  O   ILE B 121     -39.836  37.411  -9.536  1.00 20.00
ATOM    883  CB  ILE B 121     -39.990  36.382 -12.444  1.00 20.00
ATOM    884  CG1 ILE B 121     -40.646  36.426 -13.830  1.00 20.00
ATOM    885  CG2 ILE B 121     -39.073  35.143 -12.370  1.00 20.00
ATOM    886  CD1 ILE B 121     -41.723  35.402 -13.994  1.00 20.00
ATOM    887  N   ILE B 122     -40.240  35.191  -9.320  1.00 20.00
ATOM    888  CA  ILE B 122     -39.468  34.986  -8.080  1.00 20.00
ATOM    889  C   ILE B 122     -38.233  34.092  -8.393  1.00 20.00
ATOM    890  O   ILE B 122     -38.369  33.039  -9.049  1.00 20.00
ATOM    891  CB  ILE B 122     -40.333  34.328  -6.998  1.00 20.00
ATOM    892  CG1 ILE B 122     -41.575  35.172  -6.713  1.00 20.00
ATOM    893  CG2 ILE B 122     -39.526  34.066  -5.712  1.00 20.00
ATOM    894  CD1 ILE B 122     -41.302  36.661  -6.284  1.00 20.00
ATOM    895  N   GLU B 123     -37.049  34.536  -7.944  1.00 20.00
ATOM    896  CA  GLU B 123     -35.790  33.836  -8.179  1.00 20.00
ATOM    897  C   GLU B 123     -34.841  33.837  -6.954  1.00 20.00
ATOM    898  O   GLU B 123     -34.933  34.705  -6.086  1.00 20.00
ATOM    899  CB  GLU B 123     -35.083  34.414  -9.421  1.00 20.00
ATOM    900  CG  GLU B 123     -33.803  33.698  -9.807  1.00 20.00
ATOM    901  CD  GLU B 123     -33.943  32.173 -10.025  1.00 20.00
ATOM    902  OE1 GLU B 123     -34.604  31.441  -9.235  1.00 20.00
ATOM    903  OE2 GLU B 123     -33.376  31.696 -11.017  1.00 20.00
ATOM    904  N   ASP B 124     -33.947  32.844  -6.875  1.00 20.00
ATOM    905  CA  ASP B 124     -33.078  32.694  -5.729  1.00 20.00
ATOM    906  C   ASP B 124     -31.810  33.534  -5.909  1.00 20.00
ATOM    907  O   ASP B 124     -31.536  34.372  -5.087  1.00 20.00
ATOM    908  CB  ASP B 124     -32.723  31.218  -5.431  1.00 20.00
ATOM    909  CG  ASP B 124     -32.060  30.492  -6.596  1.00 20.00
ATOM    910  OD1 ASP B 124     -32.152  30.932  -7.756  1.00 20.00
ATOM    911  OD2 ASP B 124     -31.412  29.455  -6.343  1.00 20.00
ATOM    912  N   VAL B 125     -31.087  33.296  -6.987  1.00 20.00
ATOM    913  CA  VAL B 125     -29.769  33.931  -7.251  1.00 20.00
ATOM    914  C   VAL B 125     -29.693  34.250  -8.720  1.00 20.00
ATOM    915  O   VAL B 125     -30.031  33.401  -9.559  1.00 20.00
ATOM    916  CB  VAL B 125     -28.595  32.995  -6.903  1.00 20.00
ATOM    917  CG1 VAL B 125     -27.231  33.676  -7.139  1.00 20.00
ATOM    918  CG2 VAL B 125     -28.677  32.471  -5.464  1.00 20.00
ATOM    919  N   VAL B 126     -29.252  35.459  -9.056  1.00 20.00
ATOM    920  CA  VAL B 126     -29.060  35.869 -10.433  1.00 20.00
ATOM    921  C   VAL B 126     -27.564  36.159 -10.652  1.00 20.00
ATOM    922  O   VAL B 126     -26.949  36.825  -9.821  1.00 20.00
ATOM    923  CB  VAL B 126     -29.863  37.157 -10.774  1.00 20.00
ATOM    924  CG1 VAL B 126     -29.262  37.844 -11.993  1.00 20.00
ATOM    925  CG2 VAL B 126     -31.347  36.855 -11.022  1.00 20.00
ATOM    926  N   THR B 127     -27.012  35.623 -11.749  1.00 20.00
ATOM    927  CA  THR B 127     -25.626  35.882 -12.186  1.00 20.00
ATOM    928  C   THR B 127     -25.642  36.688 -13.495  1.00 20.00
ATOM    929  O   THR B 127     -25.574  37.923 -13.481  1.00 20.00
ATOM    930  CB  THR B 127     -24.816  34.554 -12.302  1.00 20.00
ATOM    931  CG2 THR B 127     -23.301  34.814 -12.509  1.00 20.00
ATOM    932  OG1 THR B 127     -25.010  33.779 -11.106  1.00 20.00
ATOM    933  N   SER B 128     -25.758  36.010 -14.626  1.00 20.00
ATOM    934  CA  SER B 128     -25.890  36.669 -15.910  1.00 20.00
ATOM    935  C   SER B 128     -27.296  37.188 -16.156  1.00 20.00
ATOM    936  O   SER B 128     -27.493  38.094 -16.919  1.00 20.00
ATOM    937  CB  SER B 128     -25.499  35.707 -17.044  1.00 20.00
ATOM    938  OG  SER B 128     -26.479  34.693 -17.234  1.00 20.00
ATOM    939  N   GLY B 129     -28.291  36.564 -15.546  1.00 20.00
ATOM    940  CA  GLY B 129     -29.680  36.887 -15.836  1.00 20.00
ATOM    941  C   GLY B 129     -30.363  35.914 -16.798  1.00 20.00
ATOM    942  O   GLY B 129     -31.559  36.004 -17.037  1.00 20.00
ATOM    943  N   SER B 130     -29.624  34.976 -17.365  1.00 20.00
ATOM    944  CA  SER B 130     -30.206  34.123 -18.407  1.00 20.00
ATOM    945  C   SER B 130     -31.323  33.222 -17.899  1.00 20.00
ATOM    946  O   SER B 130     -32.299  33.023 -18.613  1.00 20.00
ATOM    947  CB  SER B 130     -29.137  33.289 -19.082  1.00 20.00
ATOM    948  OG  SER B 130     -28.238  34.152 -19.762  1.00 20.00
ATOM    949  N   SER B 131     -31.191  32.680 -16.697  1.00 20.00
ATOM    950  CA  SER B 131     -32.227  31.777 -16.160  1.00 20.00
ATOM    951  C   SER B 131     -33.580  32.484 -15.976  1.00 20.00
ATOM    952  O   SER B 131     -34.635  31.936 -16.319  1.00 20.00
ATOM    953  CB  SER B 131     -31.760  31.105 -14.844  1.00 20.00
ATOM    954  OG  SER B 131     -30.507  30.422 -15.011  1.00 20.00
ATOM    955  N   VAL B 132     -33.564  33.691 -15.418  1.00 20.00
ATOM    956  CA  VAL B 132     -34.800  34.493 -15.303  1.00 20.00
ATOM    957  C   VAL B 132     -35.403  34.764 -16.698  1.00 20.00
ATOM    958  O   VAL B 132     -36.582  34.557 -16.929  1.00 20.00
ATOM    959  CB  VAL B 132     -34.562  35.816 -14.576  1.00 20.00
ATOM    960  CG1 VAL B 132     -35.807  36.711 -14.651  1.00 20.00
ATOM    961  CG2 VAL B 132     -34.175  35.554 -13.142  1.00 20.00
ATOM    962  N   LEU B 133     -34.568  35.177 -17.628  1.00 20.00
ATOM    963  CA  LEU B 133     -35.019  35.530 -18.947  1.00 20.00
ATOM    964  C   LEU B 133     -35.600  34.365 -19.717  1.00 20.00
ATOM    965  O   LEU B 133     -36.493  34.552 -20.518  1.00 20.00
ATOM    966  CB  LEU B 133     -33.853  36.091 -19.734  1.00 20.00
ATOM    967  CG  LEU B 133     -34.197  36.691 -21.086  1.00 20.00
ATOM    968  CD1 LEU B 133     -35.158  37.911 -20.918  1.00 20.00
ATOM    969  CD2 LEU B 133     -32.895  37.111 -21.780  1.00 20.00
ATOM    970  N   GLU B 134     -35.067  33.168 -19.505  1.00 20.00
ATOM    971  CA  GLU B 134     -35.588  31.995 -20.156  1.00 20.00
ATOM    972  C   GLU B 134     -37.013  31.747 -19.658  1.00 20.00
ATOM    973  O   GLU B 134     -37.948  31.472 -20.451  1.00 20.00
ATOM    974  CB  GLU B 134     -34.677  30.785 -19.871  1.00 20.00
ATOM    975  CG  GLU B 134     -35.013  29.555 -20.676  1.00 20.00
ATOM    976  CD  GLU B 134     -34.482  28.284 -20.047  1.00 20.00
ATOM    977  OE1 GLU B 134     -35.254  27.620 -19.316  1.00 20.00
ATOM    978  OE2 GLU B 134     -33.294  27.969 -20.258  1.00 20.00
ATOM    979  N   THR B 135     -37.198  31.840 -18.349  1.00 20.00
ATOM    980  CA  THR B 135     -38.549  31.700 -17.773  1.00 20.00
ATOM    981  C   THR B 135     -39.508  32.858 -18.189  1.00 20.00
ATOM    982  O   THR B 135     -40.709  32.632 -18.431  1.00 20.00
ATOM    983  CB  THR B 135     -38.510  31.502 -16.228  1.00 20.00
ATOM    984  CG2 THR B 135     -39.886  31.598 -15.617  1.00 20.00
ATOM    985  OG1 THR B 135     -37.988  30.206 -15.912  1.00 20.00
ATOM    986  N   VAL B 136     -38.982  34.071 -18.293  1.00 20.00
ATOM    987  CA  VAL B 136     -39.727  35.210 -18.758  1.00 20.00
ATOM    988  C   VAL B 136     -40.259  34.969 -20.175  1.00 20.00
ATOM    989  O   VAL B 136     -41.411  35.236 -20.445  1.00 20.00
ATOM    990  CB  VAL B 136     -38.855  36.516 -18.762  1.00 20.00
ATOM    991  CG1 VAL B 136     -39.556  37.665 -19.490  1.00 20.00
ATOM    992  CG2 VAL B 136     -38.527  36.953 -17.331  1.00 20.00
ATOM    993  N   GLU B 137     -39.399  34.489 -21.072  1.00 20.00
ATOM    994  CA AGLU B 137     -39.792  34.317 -22.465  1.00 20.00
ATOM    995  CA BGLU B 137     -39.772  34.291 -22.488  1.00 20.00
ATOM    996  C   GLU B 137     -40.875  33.249 -22.603  1.00 20.00
ATOM    997  O   GLU B 137     -41.848  33.454 -23.307  1.00 20.00
ATOM    998  CB AGLU B 137     -38.566  34.032 -23.329  1.00 20.00
ATOM    999  CB BGLU B 137     -38.564  33.886 -23.350  1.00 20.00
ATOM   1000  CG AGLU B 137     -37.643  35.233 -23.414  1.00 20.00
ATOM   1001  CG BGLU B 137     -38.883  33.677 -24.864  1.00 20.00
ATOM   1002  CD AGLU B 137     -36.485  35.031 -24.349  1.00 20.00
ATOM   1003  CD BGLU B 137     -37.732  33.041 -25.639  1.00 20.00
ATOM   1004  OE1AGLU B 137     -36.622  34.223 -25.295  1.00 20.00
ATOM   1005  OE2AGLU B 137     -35.440  35.685 -24.150  1.00 20.00
ATOM   1006  OE1BGLU B 137     -37.014  32.205 -25.046  1.00 20.00
ATOM   1007  OE2BGLU B 137     -37.538  33.377 -26.828  1.00 20.00
ATOM   1008  N   VAL B 138     -40.708  32.137 -21.911  1.00 20.00
ATOM   1009  CA  VAL B 138     -41.714  31.086 -21.863  1.00 20.00
ATOM   1010  C   VAL B 138     -43.093  31.664 -21.499  1.00 20.00
ATOM   1011  O   VAL B 138     -44.089  31.430 -22.208  1.00 20.00
ATOM   1012  CB  VAL B 138     -41.319  29.946 -20.883  1.00 20.00
ATOM   1013  CG1 VAL B 138     -42.550  29.075 -20.529  1.00 20.00
ATOM   1014  CG2 VAL B 138     -40.230  29.077 -21.458  1.00 20.00
ATOM   1015  N   LEU B 139     -43.156  32.447 -20.423  1.00 20.00
ATOM   1016  CA  LEU B 139     -44.419  33.072 -19.960  1.00 20.00
ATOM   1017  C   LEU B 139     -45.007  34.116 -20.946  1.00 20.00
ATOM   1018  O   LEU B 139     -46.214  34.205 -21.140  1.00 20.00
ATOM   1019  CB  LEU B 139     -44.213  33.720 -18.573  1.00 20.00
ATOM   1020  CG  LEU B 139     -43.841  32.770 -17.438  1.00 20.00
ATOM   1021  CD1 LEU B 139     -43.290  33.571 -16.235  1.00 20.00
ATOM   1022  CD2 LEU B 139     -45.058  31.949 -17.018  1.00 20.00
ATOM   1023  N   GLN B 140     -44.133  34.891 -21.584  1.00 20.00
ATOM   1024  CA  GLN B 140     -44.548  35.917 -22.541  1.00 20.00
ATOM   1025  C   GLN B 140     -45.137  35.264 -23.765  1.00 20.00
ATOM   1026  O   GLN B 140     -46.106  35.767 -24.335  1.00 20.00
ATOM   1027  CB  GLN B 140     -43.356  36.814 -22.949  1.00 20.00
ATOM   1028  CG  GLN B 140     -42.896  37.753 -21.823  1.00 20.00
ATOM   1029  CD  GLN B 140     -41.660  38.600 -22.209  1.00 20.00
ATOM   1030  NE2 GLN B 140     -41.634  39.848 -21.763  1.00 20.00
ATOM   1031  OE1 GLN B 140     -40.748  38.120 -22.869  1.00 20.00
ATOM   1032  N   LYS B 141     -44.555  34.140 -24.176  1.00 20.00
ATOM   1033  CA  LYS B 141     -45.070  33.408 -25.338  1.00 20.00
ATOM   1034  C   LYS B 141     -46.461  32.802 -25.103  1.00 20.00
ATOM   1035  O   LYS B 141     -47.130  32.512 -26.061  1.00 20.00
ATOM   1036  CB  LYS B 141     -44.072  32.350 -25.822  1.00 20.00
ATOM   1037  CG  LYS B 141     -42.899  32.995 -26.541  1.00 20.00
ATOM   1038  CD  LYS B 141     -41.731  32.031 -26.780  1.00 20.00
ATOM   1039  CE  LYS B 141     -41.968  31.097 -27.940  1.00 20.00
ATOM   1040  NZ  LYS B 141     -40.783  30.178 -28.153  1.00 20.00
ATOM   1041  N   GLU B 142     -46.872  32.630 -23.854  1.00 20.00
ATOM   1042  CA  GLU B 142     -48.264  32.272 -23.489  1.00 20.00
ATOM   1043  C   GLU B 142     -49.225  33.481 -23.424  1.00 20.00
ATOM   1044  O   GLU B 142     -50.421  33.335 -23.111  1.00 20.00
ATOM   1045  CB  GLU B 142     -48.277  31.624 -22.105  1.00 20.00
ATOM   1046  CG  GLU B 142     -47.450  30.351 -22.011  1.00 20.00
ATOM   1047  CD  GLU B 142     -48.183  29.120 -22.487  1.00 20.00
ATOM   1048  OE1 GLU B 142     -49.354  29.241 -22.889  1.00 20.00
ATOM   1049  OE2 GLU B 142     -47.582  28.022 -22.447  1.00 20.00
ATOM   1050  N   GLY B 143     -48.696  34.679 -23.686  1.00 20.00
ATOM   1051  CA  GLY B 143     -49.494  35.909 -23.693  1.00 20.00
ATOM   1052  C   GLY B 143     -49.484  36.685 -22.383  1.00 20.00
ATOM   1053  O   GLY B 143     -50.181  37.666 -22.247  1.00 20.00
ATOM   1054  N   LEU B 144     -48.706  36.240 -21.405  1.00 20.00
ATOM   1055  CA  LEU B 144     -48.647  36.904 -20.102  1.00 20.00
ATOM   1056  C   LEU B 144     -47.696  38.071 -20.203  1.00 20.00
ATOM   1057  O   LEU B 144     -46.687  38.017 -20.925  1.00 20.00
ATOM   1058  CB  LEU B 144     -48.163  35.948 -19.001  1.00 20.00
ATOM   1059  CG  LEU B 144     -49.137  34.803 -18.704  1.00 20.00
ATOM   1060  CD1 LEU B 144     -48.405  33.666 -18.050  1.00 20.00
ATOM   1061  CD2 LEU B 144     -50.294  35.257 -17.848  1.00 20.00
ATOM   1062  N   LYS B 145     -48.028  39.120 -19.475  1.00 20.00
ATOM   1063  CA  LYS B 145     -47.182  40.299 -19.387  1.00 20.00
ATOM   1064  C   LYS B 145     -46.191  40.071 -18.245  1.00 20.00
ATOM   1065  O   LYS B 145     -46.544  39.595 -17.179  1.00 20.00
ATOM   1066  CB  LYS B 145     -48.083  41.518 -19.158  1.00 20.00
ATOM   1067  CG  LYS B 145     -47.439  42.734 -18.523  1.00 20.00
ATOM   1068  CD  LYS B 145     -48.276  44.013 -18.789  1.00 20.00
ATOM   1069  CE  LYS B 145     -47.693  44.819 -19.925  1.00 20.00
ATOM   1070  NZ  LYS B 145     -46.392  45.439 -19.518  1.00 20.00
ATOM   1071  N   VAL B 146     -44.932  40.388 -18.481  1.00 20.00
ATOM   1072  CA  VAL B 146     -43.932  40.219 -17.452  1.00 20.00
ATOM   1073  C   VAL B 146     -43.032  41.448 -17.501  1.00 20.00
ATOM   1074  O   VAL B 146     -42.472  41.740 -18.545  1.00 20.00
ATOM   1075  CB  VAL B 146     -43.094  38.943 -17.661  1.00 20.00
ATOM   1076  CG1 VAL B 146     -42.236  38.651 -16.425  1.00 20.00
ATOM   1077  CG2 VAL B 146     -43.963  37.750 -17.996  1.00 20.00
ATOM   1078  N   THR B 147     -42.941  42.155 -16.378  1.00 20.00
ATOM   1079  CA  THR B 147     -42.211  43.411 -16.242  1.00 20.00
ATOM   1080  C   THR B 147     -41.190  43.405 -15.100  1.00 20.00
ATOM   1081  O   THR B 147     -40.240  44.203 -15.107  1.00 20.00
ATOM   1082  CB  THR B 147     -43.184  44.595 -15.981  1.00 20.00
ATOM   1083  CG2 THR B 147     -44.011  44.887 -17.221  1.00 20.00
ATOM   1084  OG1 THR B 147     -44.045  44.316 -14.857  1.00 20.00
ATOM   1085  N   ASP B 148     -41.376  42.512 -14.133  1.00 20.00
ATOM   1086  CA  ASP B 148     -40.581  42.537 -12.901  1.00 20.00
ATOM   1087  C   ASP B 148     -40.140  41.150 -12.425  1.00 20.00
ATOM   1088  O   ASP B 148     -40.891  40.153 -12.545  1.00 20.00
ATOM   1089  CB  ASP B 148     -41.363  43.194 -11.777  1.00 20.00
ATOM   1090  CG  ASP B 148     -41.840  44.597 -12.122  1.00 20.00
ATOM   1091  OD1 ASP B 148     -41.041  45.560 -11.986  1.00 20.00
ATOM   1092  OD2 ASP B 148     -43.038  44.731 -12.471  1.00 20.00
ATOM   1093  N   ALA B 149     -38.912  41.099 -11.913  1.00 20.00
ATOM   1094  CA  ALA B 149     -38.361  39.922 -11.264  1.00 20.00
ATOM   1095  C   ALA B 149     -37.818  40.329  -9.898  1.00 20.00
ATOM   1096  O   ALA B 149     -37.089  41.328  -9.797  1.00 20.00
ATOM   1097  CB  ALA B 149     -37.240  39.348 -12.116  1.00 20.00
ATOM   1098  N   ILE B 150     -38.145  39.551  -8.863  1.00 20.00
ATOM   1099  CA  ILE B 150     -37.566  39.737  -7.516  1.00 20.00
ATOM   1100  C   ILE B 150     -36.588  38.593  -7.272  1.00 20.00
ATOM   1101  O   ILE B 150     -36.927  37.421  -7.464  1.00 20.00
ATOM   1102  CB  ILE B 150     -38.611  39.676  -6.345  1.00 20.00
ATOM   1103  CG1 ILE B 150     -39.950  40.357  -6.697  1.00 20.00
ATOM   1104  CG2 ILE B 150     -37.937  40.207  -5.013  1.00 20.00
ATOM   1105  CD1 ILE B 150     -39.878  41.804  -7.056  1.00 20.00
ATOM   1106  N   VAL B 151     -35.382  38.910  -6.857  1.00 20.00
ATOM   1107  CA  VAL B 151     -34.408  37.866  -6.550  1.00 20.00
ATOM   1108  C   VAL B 151     -33.862  38.082  -5.146  1.00 20.00
ATOM   1109  O   VAL B 151     -33.763  39.223  -4.700  1.00 20.00
ATOM   1110  CB  VAL B 151     -33.268  37.847  -7.601  1.00 20.00
ATOM   1111  CG1 VAL B 151     -32.526  39.165  -7.597  1.00 20.00
ATOM   1112  CG2 VAL B 151     -32.345  36.646  -7.368  1.00 20.00
ATOM   1113  N   LEU B 152     -33.514  37.009  -4.442  1.00 20.00
ATOM   1114  CA  LEU B 152     -32.948  37.153  -3.095  1.00 20.00
ATOM   1115  C   LEU B 152     -31.526  37.712  -3.168  1.00 20.00
ATOM   1116  O   LEU B 152     -31.239  38.671  -2.498  1.00 20.00
ATOM   1117  CB  LEU B 152     -32.903  35.851  -2.327  1.00 20.00
ATOM   1118  CG  LEU B 152     -32.394  36.138  -0.893  1.00 20.00
ATOM   1119  CD1 LEU B 152     -33.515  36.647   0.030  1.00 20.00
ATOM   1120  CD2 LEU B 152     -31.697  34.979  -0.326  1.00 20.00
ATOM   1121  N   LEU B 153     -30.680  37.110  -4.002  1.00 20.00
ATOM   1122  CA  LEU B 153     -29.276  37.510  -4.144  1.00 20.00
ATOM   1123  C   LEU B 153     -28.953  37.854  -5.570  1.00 20.00
ATOM   1124  O   LEU B 153     -29.053  36.998  -6.471  1.00 20.00
ATOM   1125  CB  LEU B 153     -28.337  36.395  -3.640  1.00 20.00
ATOM   1126  CG  LEU B 153     -26.825  36.649  -3.868  1.00 20.00
ATOM   1127  CD1 LEU B 153     -26.369  37.901  -3.153  1.00 20.00
ATOM   1128  CD2 LEU B 153     -26.027  35.487  -3.379  1.00 20.00
ATOM   1129  N   ASP B 154     -28.556  39.103  -5.790  1.00 20.00
ATOM   1130  CA  ASP B 154     -27.964  39.544  -7.058  1.00 20.00
ATOM   1131  C   ASP B 154     -26.436  39.502  -6.946  1.00 20.00
ATOM   1132  O   ASP B 154     -25.837  40.178  -6.102  1.00 20.00
ATOM   1133  CB  ASP B 154     -28.450  40.952  -7.451  1.00 20.00
ATOM   1134  CG  ASP B 154     -27.928  41.407  -8.835  1.00 20.00
ATOM   1135  OD1 ASP B 154     -27.184  40.642  -9.498  1.00 20.00
ATOM   1136  OD2 ASP B 154     -28.306  42.500  -9.279  1.00 20.00
ATOM   1137  N   ARG B 155     -25.817  38.661  -7.774  1.00 20.00
ATOM   1138  CA  ARG B 155     -24.355  38.480  -7.741  1.00 20.00
ATOM   1139  C   ARG B 155     -23.643  39.644  -8.418  1.00 20.00
ATOM   1140  O   ARG B 155     -22.411  39.769  -8.334  1.00 20.00
ATOM   1141  CB  ARG B 155     -23.940  37.154  -8.360  1.00 20.00
ATOM   1142  CG  ARG B 155     -24.152  35.932  -7.456  1.00 20.00
ATOM   1143  CD  ARG B 155     -23.646  34.611  -8.069  1.00 20.00
ATOM   1144  NE  ARG B 155     -22.218  34.685  -8.383  1.00 20.00
ATOM   1145  CZ  ARG B 155     -21.294  33.854  -7.920  1.00 20.00
ATOM   1146  NH1 ARG B 155     -21.652  32.809  -7.166  1.00 20.00
ATOM   1147  NH2 ARG B 155     -20.017  34.061  -8.246  1.00 20.00
ATOM   1148  N   GLU B 156     -24.412  40.495  -9.089  1.00 20.00
ATOM   1149  CA  GLU B 156     -23.870  41.696  -9.768  1.00 20.00
ATOM   1150  C   GLU B 156     -22.858  41.340 -10.853  1.00 20.00
ATOM   1151  O   GLU B 156     -21.789  41.952 -10.986  1.00 20.00
ATOM   1152  CB  GLU B 156     -23.313  42.713  -8.758  1.00 20.00
ATOM   1153  CG  GLU B 156     -24.403  43.225  -7.805  1.00 20.00
ATOM   1154  CD  GLU B 156     -24.105  44.631  -7.224  1.00 20.00
ATOM   1155  OE1 GLU B 156     -23.291  44.748  -6.305  1.00 20.00
ATOM   1156  OE2 GLU B 156     -24.726  45.617  -7.682  1.00 20.00
ATOM   1157  N   GLN B 157     -23.230  40.360 -11.668  1.00 20.00
ATOM   1158  CA  GLN B 157     -22.395  39.942 -12.803  1.00 20.00
ATOM   1159  C   GLN B 157     -23.166  40.125 -14.114  1.00 20.00
ATOM   1160  O   GLN B 157     -23.163  39.256 -14.968  1.00 20.00
ATOM   1161  CB  GLN B 157     -21.903  38.494 -12.584  1.00 20.00
ATOM   1162  CG  GLN B 157     -21.060  38.392 -11.285  1.00 20.00
ATOM   1163  CD  GLN B 157     -20.410  37.037 -11.017  1.00 20.00
ATOM   1164  NE2 GLN B 157     -19.308  36.752 -11.710  1.00 20.00
ATOM   1165  OE1 GLN B 157     -20.859  36.286 -10.150  1.00 20.00
ATOM   1166  N   GLY B 158     -23.839  41.270 -14.261  1.00 20.00
ATOM   1167  CA  GLY B 158     -24.472  41.630 -15.526  1.00 20.00
ATOM   1168  C   GLY B 158     -25.990  41.455 -15.597  1.00 20.00
ATOM   1169  O   GLY B 158     -26.621  41.946 -16.526  1.00 20.00
ATOM   1170  N   GLY B 159     -26.580  40.810 -14.594  1.00 20.00
ATOM   1171  CA  GLY B 159     -28.030  40.509 -14.585  1.00 20.00
ATOM   1172  C   GLY B 159     -29.032  41.663 -14.736  1.00 20.00
ATOM   1173  O   GLY B 159     -29.997  41.572 -15.518  1.00 20.00
ATOM   1174  N   LYS B 160     -28.849  42.727 -13.964  1.00 20.00
ATOM   1175  CA  LYS B 160     -29.772  43.854 -13.997  1.00 20.00
ATOM   1176  C   LYS B 160     -29.834  44.454 -15.379  1.00 20.00
ATOM   1177  O   LYS B 160     -30.916  44.753 -15.867  1.00 20.00
ATOM   1178  CB  LYS B 160     -29.378  44.946 -12.994  1.00 20.00
ATOM   1179  CG  LYS B 160     -30.363  46.117 -12.942  1.00 20.00
ATOM   1180  CD  LYS B 160     -29.855  47.278 -12.043  1.00 20.00
ATOM   1181  CE  LYS B 160     -30.542  48.603 -12.408  1.00 20.00
ATOM   1182  NZ  LYS B 160     -29.986  49.775 -11.684  1.00 20.00
ATOM   1183  N   ASP B 161     -28.665  44.642 -15.996  1.00 20.00
ATOM   1184  CA  ASP B 161     -28.572  45.274 -17.297  1.00 20.00
ATOM   1185  C   ASP B 161     -29.088  44.370 -18.406  1.00 20.00
ATOM   1186  O   ASP B 161     -29.702  44.845 -19.374  1.00 20.00
ATOM   1187  CB  ASP B 161     -27.123  45.705 -17.576  1.00 20.00
ATOM   1188  CG  ASP B 161     -26.702  46.911 -16.759  1.00 20.00
ATOM   1189  OD1 ASP B 161     -27.553  47.504 -16.051  1.00 20.00
ATOM   1190  OD2 ASP B 161     -25.503  47.288 -16.817  1.00 20.00
ATOM   1191  N   LYS B 162     -28.889  43.063 -18.259  1.00 20.00
ATOM   1192  CA  LYS B 162     -29.326  42.139 -19.289  1.00 20.00
ATOM   1193  C   LYS B 162     -30.849  42.064 -19.253  1.00 20.00
ATOM   1194  O   LYS B 162     -31.495  42.078 -20.303  1.00 20.00
ATOM   1195  CB  LYS B 162     -28.701  40.751 -19.129  1.00 20.00
ATOM   1196  CG  LYS B 162     -29.205  39.739 -20.179  1.00 20.00
ATOM   1197  CD  LYS B 162     -28.476  38.397 -20.145  1.00 20.00
ATOM   1198  CE  LYS B 162     -28.539  37.720 -21.515  1.00 20.00
ATOM   1199  NZ  LYS B 162     -28.315  36.236 -21.496  1.00 20.00
ATOM   1200  N   LEU B 163     -31.405  41.987 -18.054  1.00 20.00
ATOM   1201  CA  LEU B 163     -32.877  41.954 -17.895  1.00 20.00
ATOM   1202  C   LEU B 163     -33.546  43.259 -18.383  1.00 20.00
ATOM   1203  O   LEU B 163     -34.566  43.243 -19.080  1.00 20.00
ATOM   1204  CB  LEU B 163     -33.280  41.611 -16.467  1.00 20.00
ATOM   1205  CG  LEU B 163     -33.184  40.122 -16.087  1.00 20.00
ATOM   1206  CD1 LEU B 163     -33.533  39.914 -14.605  1.00 20.00
ATOM   1207  CD2 LEU B 163     -34.093  39.330 -16.969  1.00 20.00
ATOM   1208  N   GLN B 164     -32.910  44.380 -18.104  1.00 20.00
ATOM   1209  CA  GLN B 164     -33.459  45.650 -18.494  1.00 20.00
ATOM   1210  C   GLN B 164     -33.458  45.802 -20.040  1.00 20.00
ATOM   1211  O   GLN B 164     -34.372  46.410 -20.620  1.00 20.00
ATOM   1212  CB  GLN B 164     -32.670  46.780 -17.816  1.00 20.00
ATOM   1213  CG  GLN B 164     -33.311  48.125 -18.004  1.00 20.00
ATOM   1214  CD  GLN B 164     -32.342  49.121 -18.569  1.00 20.00
ATOM   1215  NE2 GLN B 164     -32.609  49.594 -19.798  1.00 20.00
ATOM   1216  OE1 GLN B 164     -31.345  49.455 -17.921  1.00 20.00
ATOM   1217  N   ALA B 165     -32.436  45.256 -20.696  1.00 20.00
ATOM   1218  CA  ALA B 165     -32.387  45.160 -22.153  1.00 20.00
ATOM   1219  C   ALA B 165     -33.552  44.356 -22.794  1.00 20.00
ATOM   1220  O   ALA B 165     -33.831  44.491 -23.989  1.00 20.00
ATOM   1221  CB  ALA B 165     -31.043  44.591 -22.579  1.00 20.00
ATOM   1222  N   HIS B 166     -34.243  43.549 -21.992  1.00 20.00
ATOM   1223  CA  HIS B 166     -35.416  42.792 -22.428  1.00 20.00
ATOM   1224  C   HIS B 166     -36.708  43.217 -21.760  1.00 20.00
ATOM   1225  O   HIS B 166     -37.675  42.476 -21.782  1.00 20.00
ATOM   1226  CB  HIS B 166     -35.180  41.284 -22.185  1.00 20.00
ATOM   1227  CG  HIS B 166     -34.103  40.707 -23.042  1.00 20.00
ATOM   1228  CD2 HIS B 166     -34.164  40.002 -24.196  1.00 20.00
ATOM   1229  ND1 HIS B 166     -32.764  40.881 -22.765  1.00 20.00
ATOM   1230  CE1 HIS B 166     -32.045  40.277 -23.698  1.00 20.00
ATOM   1231  NE2 HIS B 166     -32.871  39.737 -24.575  1.00 20.00
ATOM   1232  N   GLY B 167     -36.749  44.418 -21.197  1.00 20.00
ATOM   1233  CA  GLY B 167     -37.967  44.938 -20.584  1.00 20.00
ATOM   1234  C   GLY B 167     -38.324  44.435 -19.201  1.00 20.00
ATOM   1235  O   GLY B 167     -39.501  44.546 -18.779  1.00 20.00
ATOM   1236  N   ILE B 168     -37.331  43.893 -18.492  1.00 20.00
ATOM   1237  CA  ILE B 168     -37.524  43.343 -17.149  1.00 20.00
ATOM   1238  C   ILE B 168     -36.735  44.120 -16.097  1.00 20.00
ATOM   1239  O   ILE B 168     -35.505  44.326 -16.238  1.00 20.00
ATOM   1240  CB  ILE B 168     -37.174  41.831 -17.070  1.00 20.00
ATOM   1241  CG1 ILE B 168     -37.827  41.047 -18.241  1.00 20.00
ATOM   1242  CG2 ILE B 168     -37.680  41.262 -15.727  1.00 20.00
ATOM   1243  CD1 ILE B 168     -39.323  40.985 -18.165  1.00 20.00
ATOM   1244  N   ARG B 169     -37.462  44.574 -15.080  1.00 20.00
ATOM   1245  CA  ARG B 169     -36.880  45.285 -13.936  1.00 20.00
ATOM   1246  C   ARG B 169     -36.475  44.245 -12.889  1.00 20.00
ATOM   1247  O   ARG B 169     -37.323  43.515 -12.370  1.00 20.00
ATOM   1248  CB  ARG B 169     -37.862  46.292 -13.315  1.00 20.00
ATOM   1249  CG  ARG B 169     -38.375  47.401 -14.250  1.00 20.00
ATOM   1250  CD  ARG B 169     -39.350  48.402 -13.564  1.00 20.00
ATOM   1251  NE  ARG B 169     -40.674  47.833 -13.192  1.00 20.00
ATOM   1252  CZ  ARG B 169     -41.863  48.171 -13.716  1.00 20.00
ATOM   1253  NH1 ARG B 169     -41.963  49.096 -14.663  1.00 20.00
ATOM   1254  NH2 ARG B 169     -42.995  47.596 -13.275  1.00 20.00
ATOM   1255  N   LEU B 170     -35.176  44.153 -12.620  1.00 20.00
ATOM   1256  CA  LEU B 170     -34.675  43.286 -11.534  1.00 20.00
ATOM   1257  C   LEU B 170     -34.639  43.995 -10.176  1.00 20.00
ATOM   1258  O   LEU B 170     -33.978  45.036 -10.025  1.00 20.00
ATOM   1259  CB  LEU B 170     -33.298  42.697 -11.872  1.00 20.00
ATOM   1260  CG  LEU B 170     -32.737  41.663 -10.871  1.00 20.00
ATOM   1261  CD1 LEU B 170     -33.690  40.415 -10.721  1.00 20.00
ATOM   1262  CD2 LEU B 170     -31.367  41.239 -11.305  1.00 20.00
ATOM   1263  N   HIS B 171     -35.363  43.432  -9.204  1.00 20.00
ATOM   1264  CA  HIS B 171     -35.381  43.920  -7.816  1.00 20.00
ATOM   1265  C   HIS B 171     -34.706  42.907  -6.920  1.00 20.00
ATOM   1266  O   HIS B 171     -35.165  41.754  -6.846  1.00 20.00
ATOM   1267  CB  HIS B 171     -36.834  44.080  -7.324  1.00 20.00
ATOM   1268  CG  HIS B 171     -37.697  44.904  -8.225  1.00 20.00
ATOM   1269  CD2 HIS B 171     -38.495  44.551  -9.260  1.00 20.00
ATOM   1270  ND1 HIS B 171     -37.847  46.267  -8.074  1.00 20.00
ATOM   1271  CE1 HIS B 171     -38.665  46.720  -9.006  1.00 20.00
ATOM   1272  NE2 HIS B 171     -39.087  45.695  -9.729  1.00 20.00
ATOM   1273  N   SER B 172     -33.657  43.297  -6.204  1.00 20.00
ATOM   1274  CA  SER B 172     -32.954  42.341  -5.343  1.00 20.00
ATOM   1275  C   SER B 172     -33.084  42.650  -3.862  1.00 20.00
ATOM   1276  O   SER B 172     -33.124  43.804  -3.475  1.00 20.00
ATOM   1277  CB  SER B 172     -31.489  42.306  -5.701  1.00 20.00
ATOM   1278  OG  SER B 172     -30.894  43.552  -5.494  1.00 20.00
ATOM   1279  N   VAL B 173     -33.070  41.599  -3.038  1.00 20.00
ATOM   1280  CA  VAL B 173     -33.069  41.765  -1.590  1.00 20.00
ATOM   1281  C   VAL B 173     -31.686  42.205  -1.124  1.00 20.00
ATOM   1282  O   VAL B 173     -31.544  43.015  -0.218  1.00 20.00
ATOM   1283  CB  VAL B 173     -33.507  40.489  -0.925  1.00 20.00
ATOM   1284  CG1 VAL B 173     -33.443  40.614   0.566  1.00 20.00
ATOM   1285  CG2 VAL B 173     -34.909  40.202  -1.410  1.00 20.00
ATOM   1286  N   CYS B 174     -30.662  41.671  -1.776  1.00 20.00
ATOM   1287  CA  CYS B 174     -29.314  41.857  -1.338  1.00 20.00
ATOM   1288  C   CYS B 174     -28.378  41.577  -2.502  1.00 20.00
ATOM   1289  O   CYS B 174     -28.663  40.733  -3.339  1.00 20.00
ATOM   1290  CB  CYS B 174     -29.011  40.915  -0.169  1.00 20.00
ATOM   1291  SG  CYS B 174     -27.477  41.314   0.672  1.00 20.00
ATOM   1292  N   THR B 175     -27.269  42.310  -2.566  1.00 20.00
ATOM   1293  CA  THR B 175     -26.262  42.018  -3.547  1.00 20.00
ATOM   1294  C   THR B 175     -25.203  41.087  -2.910  1.00 20.00
ATOM   1295  O   THR B 175     -25.159  40.936  -1.681  1.00 20.00
ATOM   1296  CB  THR B 175     -25.598  43.299  -4.000  1.00 20.00
ATOM   1297  CG2 THR B 175     -26.651  44.274  -4.593  1.00 20.00
ATOM   1298  OG1 THR B 175     -24.966  43.899  -2.862  1.00 20.00
ATOM   1299  N   LEU B 176     -24.327  40.512  -3.733  1.00 20.00
ATOM   1300  CA  LEU B 176     -23.232  39.675  -3.221  1.00 20.00
ATOM   1301  C   LEU B 176     -22.264  40.494  -2.357  1.00 20.00
ATOM   1302  O   LEU B 176     -21.851  40.043  -1.276  1.00 20.00
ATOM   1303  CB  LEU B 176     -22.469  39.031  -4.364  1.00 20.00
ATOM   1304  CG  LEU B 176     -21.255  38.193  -3.919  1.00 20.00
ATOM   1305  CD1 LEU B 176     -21.713  37.090  -2.944  1.00 20.00
ATOM   1306  CD2 LEU B 176     -20.553  37.614  -5.123  1.00 20.00
ATOM   1307  N   SER B 177     -21.887  41.676  -2.844  1.00 20.00
ATOM   1308  CA  SER B 177     -20.965  42.543  -2.108  1.00 20.00
ATOM   1309  C   SER B 177     -21.516  42.895  -0.708  1.00 20.00
ATOM   1310  O   SER B 177     -20.802  42.820   0.296  1.00 20.00
ATOM   1311  CB  SER B 177     -20.655  43.807  -2.928  1.00 20.00
ATOM   1312  OG ASER B 177     -21.490  44.782  -2.364  1.00 20.00
ATOM   1313  OG BSER B 177     -19.711  43.340  -3.860  1.00 20.00
ATOM   1314  N   LYS B 178     -22.792  43.262  -0.619  1.00 20.00
ATOM   1315  CA  LYS B 178     -23.389  43.513   0.704  1.00 20.00
ATOM   1316  C   LYS B 178     -23.398  42.241   1.591  1.00 20.00
ATOM   1317  O   LYS B 178     -23.164  42.295   2.819  1.00 20.00
ATOM   1318  CB  LYS B 178     -24.773  44.110   0.544  1.00 20.00
ATOM   1319  CG  LYS B 178     -25.513  44.412   1.821  1.00 20.00
ATOM   1320  CD  LYS B 178     -24.829  45.508   2.647  1.00 20.00
ATOM   1321  CE  LYS B 178     -25.789  45.982   3.776  1.00 20.00
ATOM   1322  NZ  LYS B 178     -25.228  47.104   4.601  1.00 20.00
ATOM   1323  N   MET B 179     -23.649  41.091   0.974  1.00 20.00
ATOM   1324  CA  MET B 179     -23.653  39.821   1.703  1.00 20.00
ATOM   1325  C   MET B 179     -22.254  39.505   2.244  1.00 20.00
ATOM   1326  O   MET B 179     -22.107  39.132   3.397  1.00 20.00
ATOM   1327  CB  MET B 179     -24.206  38.671   0.827  1.00 20.00
ATOM   1328  CG  MET B 179     -25.209  37.864   1.566  1.00 20.00
ATOM   1329  SD  MET B 179     -26.254  36.764   0.578  1.00 20.00
ATOM   1330  CE  MET B 179     -27.862  37.558   0.622  1.00 20.00
ATOM   1331  N   LEU B 180     -21.224  39.724   1.430  1.00 20.00
ATOM   1332  CA  LEU B 180     -19.852  39.470   1.874  1.00 20.00
ATOM   1333  C   LEU B 180     -19.484  40.421   3.018  1.00 20.00
ATOM   1334  O   LEU B 180     -18.766  40.046   3.951  1.00 20.00
ATOM   1335  CB  LEU B 180     -18.851  39.591   0.708  1.00 20.00
ATOM   1336  CG  LEU B 180     -18.937  38.480  -0.360  1.00 20.00
ATOM   1337  CD1 LEU B 180     -18.088  38.792  -1.615  1.00 20.00
ATOM   1338  CD2 LEU B 180     -18.551  37.108   0.241  1.00 20.00
ATOM   1339  N   GLU B 181     -19.994  41.645   2.947  1.00 20.00
ATOM   1340  CA  GLU B 181     -19.706  42.643   3.983  1.00 20.00
ATOM   1341  C   GLU B 181     -20.314  42.234   5.298  1.00 20.00
ATOM   1342  O   GLU B 181     -19.693  42.374   6.366  1.00 20.00
ATOM   1343  CB  GLU B 181     -20.230  44.014   3.565  1.00 20.00
ATOM   1344  CG  GLU B 181     -19.331  44.679   2.519  1.00 20.00
ATOM   1345  CD  GLU B 181     -20.003  45.842   1.792  1.00 20.00
ATOM   1346  OE1 GLU B 181     -20.923  46.479   2.383  1.00 20.00
ATOM   1347  OE2 GLU B 181     -19.617  46.119   0.621  1.00 20.00
ATOM   1348  N   ILE B 182     -21.550  41.746   5.253  1.00 20.00
ATOM   1349  CA  ILE B 182     -22.192  41.270   6.471  1.00 20.00
ATOM   1350  C   ILE B 182     -21.420  40.056   7.065  1.00 20.00
ATOM   1351  O   ILE B 182     -21.127  39.976   8.280  1.00 20.00
ATOM   1352  CB  ILE B 182     -23.668  40.947   6.186  1.00 20.00
ATOM   1353  CG1 ILE B 182     -24.414  42.252   5.913  1.00 20.00
ATOM   1354  CG2 ILE B 182     -24.325  40.226   7.363  1.00 20.00
ATOM   1355  CD1 ILE B 182     -25.856  42.031   5.470  1.00 20.00
ATOM   1356  N   LEU B 183     -21.036  39.127   6.212  1.00 20.00
ATOM   1357  CA  LEU B 183     -20.356  37.932   6.696  1.00 20.00
ATOM   1358  C   LEU B 183     -19.001  38.281   7.344  1.00 20.00
ATOM   1359  O   LEU B 183     -18.619  37.675   8.350  1.00 20.00
ATOM   1360  CB  LEU B 183     -20.163  36.959   5.539  1.00 20.00
ATOM   1361  CG  LEU B 183     -21.445  36.322   5.023  1.00 20.00
ATOM   1362  CD1 LEU B 183     -21.148  35.459   3.750  1.00 20.00
ATOM   1363  CD2 LEU B 183     -22.119  35.524   6.166  1.00 20.00
ATOM   1364  N   GLU B 184     -18.273  39.235   6.765  1.00 20.00
ATOM   1365  CA  GLU B 184     -17.008  39.666   7.349  1.00 20.00
ATOM   1366  C   GLU B 184     -17.209  40.394   8.678  1.00 20.00
ATOM   1367  O   GLU B 184     -16.512  40.109   9.666  1.00 20.00
ATOM   1368  CB  GLU B 184     -16.240  40.557   6.381  1.00 20.00
ATOM   1369  CG  GLU B 184     -14.891  40.961   6.901  1.00 20.00
ATOM   1370  CD  GLU B 184     -14.110  41.796   5.911  1.00 20.00
ATOM   1371  OE1 GLU B 184     -14.570  42.019   4.783  1.00 20.00
ATOM   1372  OE2 GLU B 184     -13.023  42.256   6.262  1.00 20.00
ATOM   1373  N   GLN B 185     -18.182  41.296   8.714  1.00 20.00
ATOM   1374  CA  GLN B 185     -18.538  41.992   9.941  1.00 20.00
ATOM   1375  C   GLN B 185     -18.921  41.014  11.017  1.00 20.00
ATOM   1376  O   GLN B 185     -18.592  41.225  12.166  1.00 20.00
ATOM   1377  CB  GLN B 185     -19.686  42.997   9.705  1.00 20.00
ATOM   1378  CG  GLN B 185     -20.696  43.212  10.897  1.00 20.00
ATOM   1379  CD  GLN B 185     -20.170  44.094  12.013  1.00 20.00
ATOM   1380  NE2 GLN B 185     -20.739  43.930  13.207  1.00 20.00
ATOM   1381  OE1 GLN B 185     -19.264  44.921  11.814  1.00 20.00
ATOM   1382  N   GLN B 186     -19.637  39.955  10.654  1.00 20.00
ATOM   1383  CA  GLN B 186     -20.103  38.999  11.646  1.00 20.00
ATOM   1384  C   GLN B 186     -19.095  37.890  11.934  1.00 20.00
ATOM   1385  O   GLN B 186     -19.442  36.923  12.607  1.00 20.00
ATOM   1386  CB  GLN B 186     -21.455  38.394  11.227  1.00 20.00
ATOM   1387  CG  GLN B 186     -22.607  39.408  11.155  1.00 20.00
ATOM   1388  CD  GLN B 186     -22.915  40.083  12.514  1.00 20.00
ATOM   1389  NE2 GLN B 186     -23.698  39.402  13.344  1.00 20.00
ATOM   1390  OE1 GLN B 186     -22.440  41.193  12.805  1.00 20.00
ATOM   1391  N   LYS B 187     -17.872  38.027  11.435  1.00 20.00
ATOM   1392  CA  LYS B 187     -16.805  37.054  11.668  1.00 20.00
ATOM   1393  C   LYS B 187     -17.082  35.647  11.114  1.00 20.00
ATOM   1394  O   LYS B 187     -16.510  34.682  11.621  1.00 20.00
ATOM   1395  CB  LYS B 187     -16.500  36.941  13.176  1.00 20.00
ATOM   1396  CG  LYS B 187     -16.312  38.252  13.866  1.00 20.00
ATOM   1397  CD  LYS B 187     -15.093  38.964  13.313  1.00 20.00
ATOM   1398  CE  LYS B 187     -14.762  40.120  14.181  1.00 20.00
ATOM   1399  NZ  LYS B 187     -13.679  40.913  13.569  1.00 20.00
ATOM   1400  N   LYS B 188     -17.944  35.527  10.096  1.00 20.00
ATOM   1401  CA  LYS B 188     -18.266  34.215   9.508  1.00 20.00
ATOM   1402  C   LYS B 188     -17.293  33.851   8.435  1.00 20.00
ATOM   1403  O   LYS B 188     -17.031  32.675   8.203  1.00 20.00
ATOM   1404  CB  LYS B 188     -19.661  34.176   8.901  1.00 20.00
ATOM   1405  CG  LYS B 188     -20.752  34.467   9.868  1.00 20.00
ATOM   1406  CD  LYS B 188     -20.602  33.698  11.178  1.00 20.00
ATOM   1407  CE  LYS B 188     -21.913  33.704  11.948  1.00 20.00
ATOM   1408  NZ  LYS B 188     -22.519  35.069  12.115  1.00 20.00
ATOM   1409  N   VAL B 189     -16.780  34.858   7.755  1.00 20.00
ATOM   1410  CA  VAL B 189     -15.737  34.659   6.792  1.00 20.00
ATOM   1411  C   VAL B 189     -14.686  35.709   7.054  1.00 20.00
ATOM   1412  O   VAL B 189     -14.998  36.811   7.482  1.00 20.00
ATOM   1413  CB  VAL B 189     -16.266  34.777   5.323  1.00 20.00
ATOM   1414  CG1 VAL B 189     -16.820  36.166   5.043  1.00 20.00
ATOM   1415  CG2 VAL B 189     -15.172  34.474   4.355  1.00 20.00
ATOM   1416  N   ASP B 190     -13.433  35.357   6.816  1.00 20.00
ATOM   1417  CA  ASP B 190     -12.329  36.257   7.090  1.00 20.00
ATOM   1418  C   ASP B 190     -12.136  37.255   5.966  1.00 20.00
ATOM   1419  O   ASP B 190     -12.584  37.035   4.843  1.00 20.00
ATOM   1420  CB  ASP B 190     -11.041  35.459   7.328  1.00 20.00
ATOM   1421  CG  ASP B 190     -10.404  34.985   6.034  1.00 20.00
ATOM   1422  OD1 ASP B 190      -9.766  35.820   5.350  1.00 20.00
ATOM   1423  OD2 ASP B 190     -10.545  33.793   5.701  1.00 20.00
ATOM   1424  N   ALA B 191     -11.409  38.322   6.279  1.00 20.00
ATOM   1425  CA  ALA B 191     -11.232  39.469   5.394  1.00 20.00
ATOM   1426  C   ALA B 191     -10.491  39.135   4.119  1.00 20.00
ATOM   1427  O   ALA B 191     -10.755  39.728   3.068  1.00 20.00
ATOM   1428  CB  ALA B 191     -10.494  40.577   6.129  1.00 20.00
ATOM   1429  N   GLU B 192      -9.548  38.205   4.201  1.00 20.00
ATOM   1430  CA  GLU B 192      -8.758  37.848   3.013  1.00 20.00
ATOM   1431  C   GLU B 192      -9.604  37.046   2.006  1.00 20.00
ATOM   1432  O   GLU B 192      -9.496  37.234   0.798  1.00 20.00
ATOM   1433  CB  GLU B 192      -7.495  37.069   3.409  1.00 20.00
ATOM   1434  CG  GLU B 192      -6.556  36.749   2.232  1.00 20.00
ATOM   1435  CD  GLU B 192      -6.338  37.944   1.315  1.00 20.00
ATOM   1436  OE1 GLU B 192      -5.942  39.007   1.842  1.00 20.00
ATOM   1437  OE2 GLU B 192      -6.570  37.829   0.083  1.00 20.00
ATOM   1438  N   THR B 193     -10.449  36.160   2.517  1.00 20.00
ATOM   1439  CA  THR B 193     -11.389  35.418   1.664  1.00 20.00
ATOM   1440  C   THR B 193     -12.306  36.386   0.919  1.00 20.00
ATOM   1441  O   THR B 193     -12.471  36.268  -0.287  1.00 20.00
ATOM   1442  CB  THR B 193     -12.206  34.415   2.499  1.00 20.00
ATOM   1443  CG2 THR B 193     -13.361  33.790   1.699  1.00 20.00
ATOM   1444  OG1 THR B 193     -11.330  33.387   2.966  1.00 20.00
ATOM   1445  N   VAL B 194     -12.864  37.370   1.624  1.00 20.00
ATOM   1446  CA  VAL B 194     -13.751  38.346   0.991  1.00 20.00
ATOM   1447  C   VAL B 194     -13.013  39.135  -0.073  1.00 20.00
ATOM   1448  O   VAL B 194     -13.544  39.367  -1.165  1.00 20.00
ATOM   1449  CB  VAL B 194     -14.397  39.326   2.027  1.00 20.00
ATOM   1450  CG1 VAL B 194     -15.221  40.383   1.330  1.00 20.00
ATOM   1451  CG2 VAL B 194     -15.250  38.564   3.024  1.00 20.00
ATOM   1452  N   GLY B 195     -11.786  39.544   0.250  1.00 20.00
ATOM   1453  CA  GLY B 195     -10.944  40.263  -0.692  1.00 20.00
ATOM   1454  C   GLY B 195     -10.638  39.431  -1.920  1.00 20.00
ATOM   1455  O   GLY B 195     -10.803  39.895  -3.047  1.00 20.00
ATOM   1456  N   ARG B 196     -10.217  38.186  -1.701  1.00 20.00
ATOM   1457  CA  ARG B 196      -9.921  37.276  -2.806  1.00 20.00
ATOM   1458  C   ARG B 196     -11.158  37.073  -3.667  1.00 20.00
ATOM   1459  O   ARG B 196     -11.067  37.113  -4.890  1.00 20.00
ATOM   1460  CB  ARG B 196      -9.405  35.922  -2.300  1.00 20.00
ATOM   1461  CG  ARG B 196      -9.249  34.854  -3.397  1.00 20.00
ATOM   1462  CD  ARG B 196      -8.469  33.637  -2.922  1.00 20.00
ATOM   1463  NE  ARG B 196      -9.201  32.911  -1.888  1.00 20.00
ATOM   1464  CZ  ARG B 196     -10.215  32.065  -2.108  1.00 20.00
ATOM   1465  NH1 ARG B 196     -10.644  31.785  -3.337  1.00 20.00
ATOM   1466  NH2 ARG B 196     -10.807  31.486  -1.074  1.00 20.00
ATOM   1467  N   VAL B 197     -12.303  36.844  -3.019  1.00 20.00
ATOM   1468  CA  VAL B 197     -13.536  36.564  -3.744  1.00 20.00
ATOM   1469  C   VAL B 197     -13.954  37.755  -4.577  1.00 20.00
ATOM   1470  O   VAL B 197     -14.282  37.594  -5.741  1.00 20.00
ATOM   1471  CB  VAL B 197     -14.686  36.146  -2.802  1.00 20.00
ATOM   1472  CG1 VAL B 197     -15.999  36.173  -3.527  1.00 20.00
ATOM   1473  CG2 VAL B 197     -14.406  34.784  -2.238  1.00 20.00
ATOM   1474  N   LYS B 198     -13.926  38.947  -3.982  1.00 20.00
ATOM   1475  CA  LYS B 198     -14.243  40.184  -4.712  1.00 20.00
ATOM   1476  C   LYS B 198     -13.288  40.426  -5.871  1.00 20.00
ATOM   1477  O   LYS B 198     -13.718  40.789  -6.960  1.00 20.00
ATOM   1478  CB  LYS B 198     -14.231  41.412  -3.789  1.00 20.00
ATOM   1479  CG  LYS B 198     -15.546  41.687  -3.100  1.00 20.00
ATOM   1480  CD  LYS B 198     -15.488  42.973  -2.255  1.00 20.00
ATOM   1481  CE  LYS B 198     -16.906  43.460  -1.904  1.00 20.00
ATOM   1482  NZ  LYS B 198     -16.981  44.467  -0.789  1.00 20.00
ATOM   1483  N   ARG B 199     -11.993  40.232  -5.635  1.00 20.00
ATOM   1484  CA  ARG B 199     -10.990  40.506  -6.667  1.00 20.00
ATOM   1485  C   ARG B 199     -11.176  39.564  -7.838  1.00 20.00
ATOM   1486  O   ARG B 199     -11.235  39.985  -8.990  1.00 20.00
ATOM   1487  CB  ARG B 199      -9.582  40.346  -6.106  1.00 20.00
ATOM   1488  CG  ARG B 199      -8.460  40.625  -7.127  1.00 20.00
ATOM   1489  CD  ARG B 199      -7.102  40.770  -6.431  1.00 20.00
ATOM   1490  NE  ARG B 199      -6.788  39.593  -5.615  1.00 20.00
ATOM   1491  CZ  ARG B 199      -6.982  39.479  -4.296  1.00 20.00
ATOM   1492  NH1 ARG B 199      -7.485  40.479  -3.569  1.00 20.00
ATOM   1493  NH2 ARG B 199      -6.654  38.340  -3.690  1.00 20.00
ATOM   1494  N   PHE B 200     -11.277  38.279  -7.526  1.00 20.00
ATOM   1495  CA  PHE B 200     -11.524  37.257  -8.527  1.00 20.00
ATOM   1496  C   PHE B 200     -12.752  37.570  -9.390  1.00 20.00
ATOM   1497  O   PHE B 200     -12.672  37.532 -10.608  1.00 20.00
ATOM   1498  CB  PHE B 200     -11.707  35.882  -7.850  1.00 20.00
ATOM   1499  CG  PHE B 200     -11.743  34.743  -8.814  1.00 20.00
ATOM   1500  CD1 PHE B 200     -10.628  33.940  -8.998  1.00 20.00
ATOM   1501  CD2 PHE B 200     -12.878  34.495  -9.570  1.00 20.00
ATOM   1502  CE1 PHE B 200     -10.665  32.900  -9.904  1.00 20.00
ATOM   1503  CE2 PHE B 200     -12.915  33.464 -10.465  1.00 20.00
ATOM   1504  CZ  PHE B 200     -11.819  32.662 -10.637  1.00 20.00
ATOM   1505  N   ILE B 201     -13.886  37.844  -8.757  1.00 20.00
ATOM   1506  CA  ILE B 201     -15.135  38.100  -9.490  1.00 20.00
ATOM   1507  C   ILE B 201     -14.961  39.250 -10.473  1.00 20.00
ATOM   1508  O   ILE B 201     -15.278  39.128 -11.658  1.00 20.00
ATOM   1509  CB  ILE B 201     -16.303  38.409  -8.517  1.00 20.00
ATOM   1510  CG1 ILE B 201     -16.822  37.094  -7.920  1.00 20.00
ATOM   1511  CG2 ILE B 201     -17.427  39.182  -9.217  1.00 20.00
ATOM   1512  CD1 ILE B 201     -17.833  37.280  -6.827  1.00 20.00
ATOM   1513  N   GLN B 202     -14.431  40.358  -9.968  1.00 20.00
ATOM   1514  CA  GLN B 202     -14.069  41.510 -10.798  1.00 20.00
ATOM   1515  C   GLN B 202     -13.379  41.079 -12.105  1.00 20.00
ATOM   1516  O   GLN B 202     -13.661  41.647 -13.158  1.00 20.00
ATOM   1517  CB  GLN B 202     -13.177  42.465  -9.994  1.00 20.00
ATOM   1518  CG  GLN B 202     -12.930  43.819 -10.643  1.00 20.00
ATOM   1519  CD  GLN B 202     -13.028  44.972  -9.651  1.00 20.00
ATOM   1520  NE2 GLN B 202     -14.116  45.008  -8.891  1.00 20.00
ATOM   1521  OE1 GLN B 202     -12.136  45.823  -9.574  1.00 20.00
ATOM   1522  N   GLU B 203     -12.499  40.073 -12.027  1.00 20.00
ATOM   1523  CA  GLU B 203     -11.871  39.437 -13.208  1.00 20.00
ATOM   1524  C   GLU B 203     -12.566  38.119 -13.590  1.00 20.00
ATOM   1525  O   GLU B 203     -13.540  38.090 -14.341  1.00 20.00
ATOM   1526  CB  GLU B 203     -10.401  39.125 -12.914  1.00 20.00
ATOM   1527  CG  GLU B 203      -9.614  40.273 -12.286  1.00 20.00
ATOM   1528  CD  GLU B 203      -8.767  41.049 -13.281  1.00 20.00
ATOM   1529  OE1 GLU B 203      -8.690  40.650 -14.463  1.00 20.00
ATOM   1530  OE2 GLU B 203      -8.167  42.062 -12.866  1.00 20.00
TER
ATOM    204  CA  GLY C 204     -13.274  36.959 -15.724  1.00 20.00 0 2 201
ATOM    205  CA  GLY C 205     -10.609  39.095 -17.390  1.00 20.00 0 2 201
ATOM    206  CA  GLY C 206      -8.708  37.188 -20.072  1.00 20.00 0 2 201
ATOM    207  CA  GLY C 207      -5.756  35.355 -18.533  1.00 20.00 0 2 201
ATOM    208  CA  GLY C 208      -3.237  38.033 -19.496  1.00 20.00 0 2 201
ATOM    209  CA  GLY C 209       0.172  36.373 -19.749  1.00 20.00 0 2 201
ATOM    210  CA  GLY C 210       0.939  38.302 -22.931  1.00 20.00 0 2 201
ATOM    211  CA  GLY C 211       3.073  40.883 -21.133  1.00 20.00 0 2 201
ATOM    212  CA  GLY C 212       6.255  39.058 -22.125  1.00 20.00 0 2 201
ATOM    213  CA  GLY C 213       4.600  37.471 -25.155  1.00 20.00 0 2 201
ATOM    214  CA  GLY C 214       4.554  33.874 -23.932  1.00 20.00 0 2 201
ATOM    215  CA  GLY C 215       3.444  32.753 -20.475  1.00 20.00 0 2 201
ATOM    216  CA  GLY C 216       5.641  29.808 -19.508  1.00 20.00 0 2 201
ATOM    217  CA  GLY C 217       8.191  31.269 -21.919  1.00 20.00 0 2 201
ATOM    218  CA  GLY C 218       9.834  32.799 -18.854  1.00 20.00 0 2 201
ATOM    219  CA  GLY C 219      11.875  29.606 -18.559  1.00 20.00 0 2 201
ATOM    220  CA  GLY C 220      13.500  30.620 -21.840  1.00 20.00 0 2 201
ATOM    221  CA  GLY C 221      14.873  33.982 -20.720  1.00 20.00 0 2 201
ATOM    222  CA  GLY C 222      16.218  32.505 -17.487  1.00 20.00 0 2 201
TER
REMARK *******************************
REMARK Evaluated from PDB file     3bvj_Aos.pdb
REMARK Old center positioned at   9.699  12.354  -0.123
REMARK Rotated by Euler angles    0.000   0.000   0.000
REMARK New center positioned at   9.699  12.354  -0.123
ATOM      1  N   LYS D  34      15.322  28.911 -18.980  1.00 20.00
ATOM      2  CA  LYS D  34      16.245  29.129 -17.824  1.00 20.00
ATOM      3  C   LYS D  34      15.590  28.658 -16.518  1.00 20.00
ATOM      4  O   LYS D  34      14.605  29.252 -16.058  1.00 20.00
ATOM      5  CB  LYS D  34      16.672  30.597 -17.735  1.00 20.00
ATOM      6  CG  LYS D  34      17.593  30.949 -16.558  1.00 20.00
ATOM      7  CD  LYS D  34      19.049  30.598 -16.841  1.00 20.00
ATOM      8  CE  LYS D  34      19.987  31.243 -15.829  1.00 20.00
ATOM      9  NZ  LYS D  34      21.431  30.902 -16.074  1.00 20.00
ATOM     10  N   GLU D  35      16.142  27.590 -15.936  1.00 20.00
ATOM     11  CA  GLU D  35      15.557  26.961 -14.744  1.00 20.00
ATOM     12  C   GLU D  35      15.509  27.861 -13.507  1.00 20.00
ATOM     13  O   GLU D  35      16.459  28.586 -13.190  1.00 20.00
ATOM     14  CB  GLU D  35      16.263  25.649 -14.404  1.00 20.00
ATOM     15  CG  GLU D  35      15.673  24.969 -13.168  1.00 20.00
ATOM     16  CD  GLU D  35      15.921  23.465 -13.098  1.00 20.00
ATOM     17  OE1 GLU D  35      16.708  22.935 -13.915  1.00 20.00
ATOM     18  OE2 GLU D  35      15.315  22.822 -12.207  1.00 20.00
ATOM     19  N   LEU D  36      14.378  27.822 -12.818  1.00 20.00
ATOM     20  CA  LEU D  36      14.220  28.558 -11.575  1.00 20.00
ATOM     21  C   LEU D  36      14.906  27.810 -10.420  1.00 20.00
ATOM     22  O   LEU D  36      14.804  26.581 -10.314  1.00 20.00
ATOM     23  CB  LEU D  36      12.732  28.771 -11.280  1.00 20.00
ATOM     24  CG  LEU D  36      11.886  29.650 -12.214  1.00 20.00
ATOM     25  CD1 LEU D  36      10.446  29.716 -11.732  1.00 20.00
ATOM     26  CD2 LEU D  36      12.451  31.060 -12.316  1.00 20.00
ATOM     27  N   SER D  37      15.603  28.559  -9.569  1.00 20.00
ATOM     28  CA  SER D  37      16.119  28.034  -8.312  1.00 20.00
ATOM     29  C   SER D  37      14.950  27.469  -7.483  1.00 20.00
ATOM     30  O   SER D  37      13.786  27.796  -7.742  1.00 20.00
ATOM     31  CB  SER D  37      16.835  29.144  -7.536  1.00 20.00
ATOM     32  OG  SER D  37      15.906  30.037  -6.924  1.00 20.00
ATOM     33  N   PHE D  38      15.259  26.612  -6.514  1.00 20.00
ATOM     34  CA  PHE D  38      14.288  26.213  -5.480  1.00 20.00
ATOM     35  C   PHE D  38      13.569  27.405  -4.835  1.00 20.00
ATOM     36  O   PHE D  38      12.335  27.397  -4.726  1.00 20.00
ATOM     37  CB  PHE D  38      14.958  25.340  -4.411  1.00 20.00
ATOM     38  CG  PHE D  38      15.524  24.038  -4.945  1.00 20.00
ATOM     39  CD1 PHE D  38      14.817  23.281  -5.871  1.00 20.00
ATOM     40  CD2 PHE D  38      16.739  23.556  -4.468  1.00 20.00
ATOM     41  CE1 PHE D  38      15.319  22.082  -6.359  1.00 20.00
ATOM     42  CE2 PHE D  38      17.264  22.345  -4.934  1.00 20.00
ATOM     43  CZ  PHE D  38      16.549  21.604  -5.883  1.00 20.00
ATOM     44  N   GLY D  39      14.330  28.430  -4.441  1.00 20.00
ATOM     45  CA  GLY D  39      13.773  29.638  -3.809  1.00 20.00
ATOM     46  C   GLY D  39      12.757  30.382  -4.658  1.00 20.00
ATOM     47  O   GLY D  39      11.752  30.884  -4.147  1.00 20.00
ATOM     48  N   ALA D  40      13.020  30.458  -5.958  1.00 20.00
ATOM     49  CA  ALA D  40      12.079  31.053  -6.916  1.00 20.00
ATOM     50  C   ALA D  40      10.841  30.152  -7.077  1.00 20.00
ATOM     51  O   ALA D  40       9.704  30.620  -7.044  1.00 20.00
ATOM     52  CB  ALA D  40      12.775  31.293  -8.245  1.00 20.00
ATOM     53  N   ARG D  41      11.057  28.847  -7.218  1.00 20.00
ATOM     54  CA  ARG D  41       9.938  27.900  -7.302  1.00 20.00
ATOM     55  C   ARG D  41       8.985  27.957  -6.104  1.00 20.00
ATOM     56  O   ARG D  41       7.783  27.717  -6.257  1.00 20.00
ATOM     57  CB  ARG D  41      10.468  26.477  -7.551  1.00 20.00
ATOM     58  CG  ARG D  41      11.042  26.286  -8.950  1.00 20.00
ATOM     59  CD  ARG D  41      11.910  25.044  -9.016  1.00 20.00
ATOM     60  NE  ARG D  41      11.054  23.859  -9.062  1.00 20.00
ATOM     61  CZ  ARG D  41      11.492  22.609  -9.023  1.00 20.00
ATOM     62  NH1 ARG D  41      10.622  21.601  -9.074  1.00 20.00
ATOM     63  NH2 ARG D  41      12.791  22.378  -8.906  1.00 20.00
ATOM     64  N   ALA D  42       9.510  28.327  -4.937  1.00 20.00
ATOM     65  CA  ALA D  42       8.744  28.385  -3.688  1.00 20.00
ATOM     66  C   ALA D  42       7.735  29.532  -3.778  1.00 20.00
ATOM     67  O   ALA D  42       6.766  29.581  -3.022  1.00 20.00
ATOM     68  CB  ALA D  42       9.666  28.624  -2.528  1.00 20.00
ATOM     69  N   GLU D  43       7.983  30.448  -4.710  1.00 20.00
ATOM     70  CA  GLU D  43       7.108  31.619  -4.879  1.00 20.00
ATOM     71  C   GLU D  43       6.156  31.533  -6.074  1.00 20.00
ATOM     72  O   GLU D  43       5.359  32.464  -6.300  1.00 20.00
ATOM     73  CB  GLU D  43       7.959  32.898  -4.926  1.00 20.00
ATOM     74  CG  GLU D  43       8.676  33.161  -3.609  1.00 20.00
ATOM     75  CD  GLU D  43       9.471  34.461  -3.578  1.00 20.00
ATOM     76  OE1 GLU D  43       9.702  35.029  -4.663  1.00 20.00
ATOM     77  OE2 GLU D  43       9.870  34.902  -2.465  1.00 20.00
ATOM     78  N   LEU D  44       6.224  30.426  -6.825  1.00 20.00
ATOM     79  CA  LEU D  44       5.376  30.207  -8.010  1.00 20.00
ATOM     80  C   LEU D  44       3.881  30.400  -7.704  1.00 20.00
ATOM     81  O   LEU D  44       3.429  29.991  -6.641  1.00 20.00
ATOM     82  CB  LEU D  44       5.632  28.831  -8.633  1.00 20.00
ATOM     83  CG  LEU D  44       6.868  28.655  -9.523  1.00 20.00
ATOM     84  CD1 LEU D  44       7.192  27.194  -9.778  1.00 20.00
ATOM     85  CD2 LEU D  44       6.681  29.347 -10.876  1.00 20.00
ATOM     86  N   PRO D  45       3.122  31.063  -8.605  1.00 20.00
ATOM     87  CA  PRO D  45       1.699  31.317  -8.308  1.00 20.00
ATOM     88  C   PRO D  45       0.895  30.064  -7.912  1.00 20.00
ATOM     89  O   PRO D  45       0.100  30.107  -6.959  1.00 20.00
ATOM     90  CB  PRO D  45       1.172  31.878  -9.626  1.00 20.00
ATOM     91  CG  PRO D  45       2.364  32.548 -10.253  1.00 20.00
ATOM     92  CD  PRO D  45       3.506  31.607  -9.926  1.00 20.00
ATOM     93  N   ARG D  46       1.112  28.968  -8.636  1.00 20.00
ATOM     94  CA  ARG D  46       0.386  27.708  -8.391  1.00 20.00
ATOM     95  C   ARG D  46       1.077  26.718  -7.449  1.00 20.00
ATOM     96  O   ARG D  46       0.651  25.560  -7.364  1.00 20.00
ATOM     97  CB  ARG D  46       0.056  27.005  -9.710  1.00 20.00
ATOM     98  CG  ARG D  46      -0.874  27.783 -10.641  1.00 20.00
ATOM     99  CD  ARG D  46      -1.023  27.072 -11.990  1.00 20.00
ATOM    100  NE  ARG D  46      -1.615  25.741 -11.832  1.00 20.00
ATOM    101  CZ  ARG D  46      -2.923  25.496 -11.735  1.00 20.00
ATOM    102  NH1 ARG D  46      -3.804  26.493 -11.802  1.00 20.00
ATOM    103  NH2 ARG D  46      -3.355  24.248 -11.574  1.00 20.00
ATOM    104  N   ILE D  47       2.087  27.183  -6.709  1.00 20.00
ATOM    105  CA  ILE D  47       2.783  26.342  -5.727  1.00 20.00
ATOM    106  C   ILE D  47       1.906  25.913  -4.546  1.00 20.00
ATOM    107  O   ILE D  47       1.143  26.695  -3.974  1.00 20.00
ATOM    108  CB  ILE D  47       4.096  27.000  -5.204  1.00 20.00
ATOM    109  CG1 ILE D  47       5.103  25.939  -4.751  1.00 20.00
ATOM    110  CG2 ILE D  47       3.841  28.041  -4.101  1.00 20.00
ATOM    111  CD1 ILE D  47       5.693  25.103  -5.914  1.00 20.00
ATOM    112  N   HIS D  48       2.023  24.646  -4.174  1.00 20.00
ATOM    113  CA  HIS D  48       1.338  24.152  -3.001  1.00 20.00
ATOM    114  C   HIS D  48       2.069  24.665  -1.741  1.00 20.00
ATOM    115  O   HIS D  48       3.294  24.717  -1.717  1.00 20.00
ATOM    116  CB  HIS D  48       1.292  22.614  -3.065  1.00 20.00
ATOM    117  CG  HIS D  48       0.352  22.013  -2.073  1.00 20.00
ATOM    118  CD2 HIS D  48      -0.935  21.615  -2.192  1.00 20.00
ATOM    119  ND1 HIS D  48       0.695  21.811  -0.753  1.00 20.00
ATOM    120  CE1 HIS D  48      -0.341  21.308  -0.103  1.00 20.00
ATOM    121  NE2 HIS D  48      -1.341  21.179  -0.955  1.00 20.00
ATOM    122  N   PRO D  49       1.335  25.049  -0.684  1.00 20.00
ATOM    123  CA  PRO D  49       1.989  25.568   0.518  1.00 20.00
ATOM    124  C   PRO D  49       3.075  24.639   1.094  1.00 20.00
ATOM    125  O   PRO D  49       4.122  25.107   1.562  1.00 20.00
ATOM    126  CB  PRO D  49       0.826  25.719   1.504  1.00 20.00
ATOM    127  CG  PRO D  49      -0.351  25.915   0.641  1.00 20.00
ATOM    128  CD  PRO D  49      -0.133  25.053  -0.546  1.00 20.00
ATOM    129  N   VAL D  50       2.837  23.334   1.031  1.00 20.00
ATOM    130  CA  VAL D  50       3.793  22.355   1.561  1.00 20.00
ATOM    131  C   VAL D  50       5.073  22.312   0.724  1.00 20.00
ATOM    132  O   VAL D  50       6.182  22.212   1.282  1.00 20.00
ATOM    133  CB  VAL D  50       3.176  20.938   1.589  1.00 20.00
ATOM    134  CG1 VAL D  50       4.172  19.909   2.126  1.00 20.00
ATOM    135  CG2 VAL D  50       1.907  20.935   2.398  1.00 20.00
ATOM    136  N   ALA D  51       4.899  22.354  -0.597  1.00 20.00
ATOM    137  CA  ALA D  51       5.991  22.410  -1.558  1.00 20.00
ATOM    138  C   ALA D  51       6.796  23.694  -1.343  1.00 20.00
ATOM    139  O   ALA D  51       8.025  23.671  -1.346  1.00 20.00
ATOM    140  CB  ALA D  51       5.462  22.344  -2.985  1.00 20.00
ATOM    141  N   SER D  52       6.089  24.801  -1.128  1.00 20.00
ATOM    142  CA  SER D  52       6.722  26.083  -0.876  1.00 20.00
ATOM    143  C   SER D  52       7.620  26.082   0.351  1.00 20.00
ATOM    144  O   SER D  52       8.777  26.530   0.291  1.00 20.00
ATOM    145  CB  SER D  52       5.657  27.190  -0.779  1.00 20.00
ATOM    146  OG  SER D  52       6.277  28.446  -0.573  1.00 20.00
ATOM    147  N   LYS D  53       7.083  25.560   1.455  1.00 20.00
ATOM    148  CA  LYS D  53       7.813  25.430   2.709  1.00 20.00
ATOM    149  C   LYS D  53       9.058  24.581   2.483  1.00 20.00
ATOM    150  O   LYS D  53      10.136  24.943   2.935  1.00 20.00
ATOM    151  CB  LYS D  53       6.918  24.800   3.780  1.00 20.00
ATOM    152  CG  LYS D  53       7.589  24.577   5.133  1.00 20.00
ATOM    153  CD  LYS D  53       6.596  24.007   6.159  1.00 20.00
ATOM    154  CE  LYS D  53       7.156  24.118   7.570  1.00 20.00
ATOM    155  NZ  LYS D  53       6.457  23.232   8.545  1.00 20.00
ATOM    156  N   LEU D  54       8.898  23.474   1.769  1.00 20.00
ATOM    157  CA  LEU D  54      10.004  22.563   1.469  1.00 20.00
ATOM    158  C   LEU D  54      11.090  23.254   0.632  1.00 20.00
ATOM    159  O   LEU D  54      12.273  23.214   0.981  1.00 20.00
ATOM    160  CB  LEU D  54       9.475  21.291   0.782  1.00 20.00
ATOM    161  CG  LEU D  54      10.537  20.326   0.228  1.00 20.00
ATOM    162  CD1 LEU D  54      11.394  19.756   1.335  1.00 20.00
ATOM    163  CD2 LEU D  54       9.877  19.201  -0.585  1.00 20.00
ATOM    164  N   LEU D  55      10.670  23.887  -0.461  1.00 20.00
ATOM    165  CA  LEU D  55      11.578  24.554  -1.388  1.00 20.00
ATOM    166  C   LEU D  55      12.360  25.675  -0.706  1.00 20.00
ATOM    167  O   LEU D  55      13.546  25.861  -0.997  1.00 20.00
ATOM    168  CB  LEU D  55      10.806  25.087  -2.595  1.00 20.00
ATOM    169  CG  LEU D  55      10.360  24.033  -3.616  1.00 20.00
ATOM    170  CD1 LEU D  55       9.214  24.540  -4.469  1.00 20.00
ATOM    171  CD2 LEU D  55      11.542  23.574  -4.477  1.00 20.00
ATOM    172  N  AARG D  56      11.707  26.416   0.185  1.00 20.00
ATOM    173  N  BARG D  56      11.677  26.432   0.152  1.00 20.00
ATOM    174  CA AARG D  56      12.374  27.489   0.924  1.00 20.00
ATOM    175  CA BARG D  56      12.304  27.456   0.988  1.00 20.00
ATOM    176  C  AARG D  56      13.441  26.998   1.914  1.00 20.00
ATOM    177  C  BARG D  56      13.474  26.884   1.778  1.00 20.00
ATOM    178  O  AARG D  56      14.503  27.613   2.022  1.00 20.00
ATOM    179  O  BARG D  56      14.614  27.323   1.612  1.00 20.00
ATOM    180  CB AARG D  56      11.360  28.424   1.598  1.00 20.00
ATOM    181  CB BARG D  56      11.298  28.072   1.969  1.00 20.00
ATOM    182  CG AARG D  56      10.548  29.267   0.620  1.00 20.00
ATOM    183  CG BARG D  56      10.384  29.101   1.348  1.00 20.00
ATOM    184  CD AARG D  56      10.112  30.593   1.255  1.00 20.00
ATOM    185  CD BARG D  56       9.636  29.881   2.410  1.00 20.00
ATOM    186  NE AARG D  56       8.807  31.064   0.794  1.00 20.00
ATOM    187  NE BARG D  56       8.209  29.949   2.108  1.00 20.00
ATOM    188  CZ AARG D  56       8.607  32.112  -0.002  1.00 20.00
ATOM    189  CZ BARG D  56       7.260  29.363   2.831  1.00 20.00
ATOM    190  NH1AARG D  56       7.370  32.454  -0.338  1.00 20.00
ATOM    191  NH2AARG D  56       9.631  32.830  -0.454  1.00 20.00
ATOM    192  NH1BARG D  56       5.991  29.488   2.471  1.00 20.00
ATOM    193  NH2BARG D  56       7.575  28.655   3.907  1.00 20.00
ATOM    194  N   LEU D  57      13.187  25.900   2.630  1.00 20.00
ATOM    195  CA  LEU D  57      14.218  25.336   3.510  1.00 20.00
ATOM    196  C   LEU D  57      15.338  24.632   2.728  1.00 20.00
ATOM    197  O   LEU D  57      16.476  24.599   3.187  1.00 20.00
ATOM    198  CB  LEU D  57      13.615  24.454   4.609  1.00 20.00
ATOM    199  CG  LEU D  57      12.913  23.139   4.291  1.00 20.00
ATOM    200  CD1 LEU D  57      13.939  22.009   4.089  1.00 20.00
ATOM    201  CD2 LEU D  57      11.939  22.753   5.416  1.00 20.00
ATOM    202  N   MET D  58      15.032  24.095   1.550  1.00 20.00
ATOM    203  CA  MET D  58      16.056  23.502   0.677  1.00 20.00
ATOM    204  C   MET D  58      17.058  24.588   0.270  1.00 20.00
ATOM    205  O   MET D  58      18.274  24.416   0.420  1.00 20.00
ATOM    206  CB  MET D  58      15.435  22.878  -0.576  1.00 20.00
ATOM    207  CG  MET D  58      14.650  21.558  -0.322  1.00 20.00
ATOM    208  SD  MET D  58      13.595  21.168  -1.740  1.00 20.00
ATOM    209  CE  MET D  58      14.818  20.761  -2.984  1.00 20.00
ATOM    210  N   GLN D  59      16.517  25.701  -0.221  1.00 20.00
ATOM    211  CA  GLN D  59      17.295  26.913  -0.516  1.00 20.00
ATOM    212  C   GLN D  59      18.127  27.426   0.672  1.00 20.00
ATOM    213  O   GLN D  59      19.355  27.612   0.563  1.00 20.00
ATOM    214  CB  GLN D  59      16.338  28.008  -0.997  1.00 20.00
ATOM    215  CG  GLN D  59      17.051  29.252  -1.550  1.00 20.00
ATOM    216  CD  GLN D  59      17.778  28.987  -2.851  1.00 20.00
ATOM    217  NE2 GLN D  59      19.098  29.165  -2.842  1.00 20.00
ATOM    218  OE1 GLN D  59      17.160  28.655  -3.866  1.00 20.00
ATOM    219  N   LYS D  60      17.454  27.656   1.796  1.00 20.00
ATOM    220  CA  LYS D  60      18.071  28.139   3.037  1.00 20.00
ATOM    221  C   LYS D  60      19.243  27.289   3.532  1.00 20.00
ATOM    222  O   LYS D  60      20.313  27.818   3.850  1.00 20.00
ATOM    223  CB  LYS D  60      17.014  28.251   4.129  1.00 20.00
ATOM    224  CG  LYS D  60      17.501  28.853   5.452  1.00 20.00
ATOM    225  CD  LYS D  60      16.391  28.849   6.484  1.00 20.00
ATOM    226  CE  LYS D  60      16.946  29.241   7.843  1.00 20.00
ATOM    227  NZ  LYS D  60      15.860  29.383   8.858  1.00 20.00
ATOM    228  N   LYS D  61      19.040  25.977   3.586  1.00 20.00
ATOM    229  CA  LYS D  61      20.006  25.059   4.185  1.00 20.00
ATOM    230  C   LYS D  61      20.995  24.433   3.190  1.00 20.00
ATOM    231  O   LYS D  61      21.934  23.734   3.596  1.00 20.00
ATOM    232  CB  LYS D  61      19.242  23.937   4.891  1.00 20.00
ATOM    233  CG  LYS D  61      18.426  24.359   6.104  1.00 20.00
ATOM    234  CD  LYS D  61      17.521  23.207   6.575  1.00 20.00
ATOM    235  CE  LYS D  61      18.313  21.975   7.045  1.00 20.00
ATOM    236  NZ  LYS D  61      17.392  20.938   7.596  1.00 20.00
ATOM    237  N   GLU D  62      20.773  24.674   1.902  1.00 20.00
ATOM    238  CA  GLU D  62      21.574  24.109   0.805  1.00 20.00
ATOM    239  C   GLU D  62      21.537  22.581   0.874  1.00 20.00
ATOM    240  O   GLU D  62      22.563  21.900   0.872  1.00 20.00
ATOM    241  CB  GLU D  62      23.024  24.625   0.826  1.00 20.00
ATOM    242  CG  GLU D  62      23.086  26.128   0.663  1.00 20.00
ATOM    243  CD  GLU D  62      24.498  26.633   0.421  1.00 20.00
ATOM    244  OE1 GLU D  62      25.462  26.054   0.959  1.00 20.00
ATOM    245  OE2 GLU D  62      24.637  27.612  -0.327  1.00 20.00
ATOM    246  N   THR D  63      20.325  22.048   0.946  1.00 20.00
ATOM    247  CA  THR D  63      20.177  20.611   0.916  1.00 20.00
ATOM    248  C   THR D  63      18.983  20.226   0.066  1.00 20.00
ATOM    249  O   THR D  63      17.907  20.830   0.151  1.00 20.00
ATOM    250  CB  THR D  63      20.112  19.982   2.323  1.00 20.00
ATOM    251  CG2 THR D  63      18.986  20.562   3.137  1.00 20.00
ATOM    252  OG1 THR D  63      19.905  18.570   2.196  1.00 20.00
ATOM    253  N   ASN D  64      19.221  19.237  -0.780  1.00 20.00
ATOM    254  CA  ASN D  64      18.166  18.532  -1.501  1.00 20.00
ATOM    255  C   ASN D  64      18.265  17.008  -1.289  1.00 20.00
ATOM    256  O   ASN D  64      17.994  16.199  -2.189  1.00 20.00
ATOM    257  CB  ASN D  64      18.099  18.969  -2.957  1.00 20.00
ATOM    258  CG  ASN D  64      19.376  18.667  -3.751  1.00 20.00
ATOM    259  ND2 ASN D  64      19.200  18.400  -5.029  1.00 20.00
ATOM    260  OD1 ASN D  64      20.492  18.706  -3.229  1.00 20.00
ATOM    261  N   LEU D  65      18.659  16.670  -0.065  1.00 20.00
ATOM    262  CA  LEU D  65      18.769  15.296   0.409  1.00 20.00
ATOM    263  C   LEU D  65      17.580  14.937   1.312  1.00 20.00
ATOM    264  O   LEU D  65      17.328  15.600   2.334  1.00 20.00
ATOM    265  CB  LEU D  65      20.071  15.100   1.193  1.00 20.00
ATOM    266  CG  LEU D  65      20.240  13.852   2.090  1.00 20.00
ATOM    267  CD1 LEU D  65      20.225  12.553   1.262  1.00 20.00
ATOM    268  CD2 LEU D  65      21.525  13.919   2.891  1.00 20.00
ATOM    269  N   CYS D  66      16.893  13.856   0.942  1.00 20.00
ATOM    270  CA  CYS D  66      15.895  13.217   1.800  1.00 20.00
ATOM    271  C   CYS D  66      16.473  11.942   2.432  1.00 20.00
ATOM    272  O   CYS D  66      16.852  11.006   1.735  1.00 20.00
ATOM    273  CB  CYS D  66      14.654  12.875   0.979  1.00 20.00
ATOM    274  SG  CYS D  66      13.421  11.904   1.845  1.00 20.00
ATOM    275  N   LEU D  67      16.581  11.918   3.755  1.00 20.00
ATOM    276  CA  LEU D  67      17.103  10.726   4.442  1.00 20.00
ATOM    277  C   LEU D  67      16.019   9.647   4.533  1.00 20.00
ATOM    278  O   LEU D  67      14.952   9.892   5.102  1.00 20.00
ATOM    279  CB  LEU D  67      17.579  11.071   5.849  1.00 20.00
ATOM    280  CG  LEU D  67      18.021   9.889   6.719  1.00 20.00
ATOM    281  CD1 LEU D  67      19.271   9.217   6.095  1.00 20.00
ATOM    282  CD2 LEU D  67      18.196  10.258   8.189  1.00 20.00
ATOM    283  N   SER D  68      16.285   8.475   3.957  1.00 20.00
ATOM    284  CA  SER D  68      15.371   7.355   4.141  1.00 20.00
ATOM    285  C   SER D  68      15.788   6.619   5.398  1.00 20.00
ATOM    286  O   SER D  68      16.752   5.827   5.388  1.00 20.00
ATOM    287  CB  SER D  68      15.301   6.441   2.914  1.00 20.00
ATOM    288  OG  SER D  68      14.438   5.342   3.166  1.00 20.00
ATOM    289  N   ALA D  69      15.059   6.898   6.483  1.00 20.00
ATOM    290  CA  ALA D  69      15.458   6.440   7.809  1.00 20.00
ATOM    291  C   ALA D  69      14.949   5.024   8.058  1.00 20.00
ATOM    292  O   ALA D  69      14.053   4.816   8.868  1.00 20.00
ATOM    293  CB  ALA D  69      14.975   7.395   8.885  1.00 20.00
ATOM    294  N   ASP D  70      15.529   4.076   7.323  1.00 20.00
ATOM    295  CA  ASP D  70      15.113   2.674   7.347  1.00 20.00
ATOM    296  C   ASP D  70      15.775   1.946   8.520  1.00 20.00
ATOM    297  O   ASP D  70      16.796   1.250   8.353  1.00 20.00
ATOM    298  CB  ASP D  70      15.364   2.023   5.983  1.00 20.00
ATOM    299  CG  ASP D  70      14.480   2.643   4.903  1.00 20.00
ATOM    300  OD1 ASP D  70      13.404   3.167   5.289  1.00 20.00
ATOM    301  OD2 ASP D  70      14.887   2.679   3.721  1.00 20.00
ATOM    302  N   VAL D  71      15.166   2.153   9.688  1.00 20.00
ATOM    303  CA  VAL D  71      15.560   1.560  10.969  1.00 20.00
ATOM    304  C   VAL D  71      14.339   1.019  11.682  1.00 20.00
ATOM    305  O   VAL D  71      13.220   1.479  11.479  1.00 20.00
ATOM    306  CB  VAL D  71      16.273   2.553  11.942  1.00 20.00
ATOM    307  CG1 VAL D  71      17.563   3.089  11.332  1.00 20.00
ATOM    308  CG2 VAL D  71      15.330   3.679  12.438  1.00 20.00
ATOM    309  N   SER D  72      14.562   0.058  12.566  1.00 20.00
ATOM    310  CA  SER D  72      13.449  -0.568  13.247  1.00 20.00
ATOM    311  C   SER D  72      13.297  -0.119  14.709  1.00 20.00
ATOM    312  O   SER D  72      12.296  -0.440  15.334  1.00 20.00
ATOM    313  CB  SER D  72      13.554  -2.089  13.114  1.00 20.00
ATOM    314  OG  SER D  72      14.764  -2.496  13.721  1.00 20.00
ATOM    315  N   LEU D  73      14.252   0.659  15.227  1.00 20.00
ATOM    316  CA  LEU D  73      14.191   1.167  16.605  1.00 20.00
ATOM    317  C   LEU D  73      13.962   2.674  16.694  1.00 20.00
ATOM    318  O   LEU D  73      14.664   3.454  16.053  1.00 20.00
ATOM    319  CB  LEU D  73      15.469   0.808  17.377  1.00 20.00
ATOM    320  CG  LEU D  73      15.682  -0.675  17.679  1.00 20.00
ATOM    321  CD1 LEU D  73      17.124  -0.901  18.137  1.00 20.00
ATOM    322  CD2 LEU D  73      14.701  -1.117  18.767  1.00 20.00
ATOM    323  N   ALA D  74      12.991   3.077  17.506  1.00 20.00
ATOM    324  CA  ALA D  74      12.729   4.508  17.700  1.00 20.00
ATOM    325  C   ALA D  74      13.966   5.289  18.144  1.00 20.00
ATOM    326  O   ALA D  74      14.186   6.384  17.642  1.00 20.00
ATOM    327  CB  ALA D  74      11.580   4.738  18.652  1.00 20.00
ATOM    328  N   ARG D  75      14.768   4.762  19.070  1.00 20.00
ATOM    329  CA  ARG D  75      15.951   5.503  19.520  1.00 20.00
ATOM    330  C   ARG D  75      16.911   5.824  18.371  1.00 20.00
ATOM    331  O   ARG D  75      17.451   6.929  18.316  1.00 20.00
ATOM    332  CB  ARG D  75      16.680   4.852  20.709  1.00 20.00
ATOM    333  CG  ARG D  75      18.027   5.536  20.984  1.00 20.00
ATOM    334  CD  ARG D  75      18.706   5.133  22.305  1.00 20.00
ATOM    335  NE  ARG D  75      17.900   5.447  23.491  1.00 20.00
ATOM    336  CZ  ARG D  75      17.668   6.667  23.981  1.00 20.00
ATOM    337  NH1 ARG D  75      18.162   7.757  23.398  1.00 20.00
ATOM    338  NH2 ARG D  75      16.910   6.796  25.065  1.00 20.00
ATOM    339  N   GLU D  76      17.096   4.898  17.429  1.00 20.00
ATOM    340  CA  GLU D  76      18.029   5.115  16.329  1.00 20.00
ATOM    341  C   GLU D  76      17.408   6.125  15.346  1.00 20.00
ATOM    342  O   GLU D  76      18.101   7.046  14.890  1.00 20.00
ATOM    343  CB  GLU D  76      18.454   3.788  15.659  1.00 20.00
ATOM    344  CG  GLU D  76      19.654   3.924  14.700  1.00 20.00
ATOM    345  CD  GLU D  76      19.973   2.652  13.915  1.00 20.00
ATOM    346  OE1 GLU D  76      19.275   1.624  14.113  1.00 20.00
ATOM    347  OE2 GLU D  76      20.915   2.687  13.082  1.00 20.00
ATOM    348  N   LEU D  77      16.110   5.967  15.063  1.00 20.00
ATOM    349  CA  LEU D  77      15.334   6.941  14.301  1.00 20.00
ATOM    350  C   LEU D  77      15.557   8.367  14.843  1.00 20.00
ATOM    351  O   LEU D  77      15.911   9.277  14.092  1.00 20.00
ATOM    352  CB  LEU D  77      13.830   6.576  14.313  1.00 20.00
ATOM    353  CG  LEU D  77      12.895   7.614  13.662  1.00 20.00
ATOM    354  CD1 LEU D  77      13.255   7.853  12.185  1.00 20.00
ATOM    355  CD2 LEU D  77      11.441   7.217  13.754  1.00 20.00
ATOM    356  N   LEU D  78      15.315   8.565  16.139  1.00 20.00
ATOM    357  CA  LEU D  78      15.421   9.902  16.725  1.00 20.00
ATOM    358  C   LEU D  78      16.859  10.423  16.779  1.00 20.00
ATOM    359  O   LEU D  78      17.094  11.633  16.623  1.00 20.00
ATOM    360  CB  LEU D  78      14.784   9.917  18.116  1.00 20.00
ATOM    361  CG  LEU D  78      13.281   9.628  18.123  1.00 20.00
ATOM    362  CD1 LEU D  78      12.821   9.466  19.576  1.00 20.00
ATOM    363  CD2 LEU D  78      12.552  10.764  17.410  1.00 20.00
ATOM    364  N   GLN D  79      17.818   9.521  16.986  1.00 20.00
ATOM    365  CA  GLN D  79      19.222   9.940  16.989  1.00 20.00
ATOM    366  C   GLN D  79      19.681  10.353  15.572  1.00 20.00
ATOM    367  O   GLN D  79      20.423  11.327  15.408  1.00 20.00
ATOM    368  CB  GLN D  79      20.118   8.879  17.656  1.00 20.00
ATOM    369  CG  GLN D  79      19.930   8.840  19.181  1.00 20.00
ATOM    370  CD  GLN D  79      20.712   7.756  19.916  1.00 20.00
ATOM    371  NE2 GLN D  79      20.668   7.816  21.246  1.00 20.00
ATOM    372  OE1 GLN D  79      21.334   6.875  19.310  1.00 20.00
ATOM    373  N   LEU D  80      19.212   9.647  14.544  1.00 20.00
ATOM    374  CA  LEU D  80      19.536  10.036  13.179  1.00 20.00
ATOM    375  C   LEU D  80      18.900  11.377  12.798  1.00 20.00
ATOM    376  O   LEU D  80      19.565  12.211  12.191  1.00 20.00
ATOM    377  CB  LEU D  80      19.131   8.959  12.165  1.00 20.00
ATOM    378  CG  LEU D  80      19.957   7.671  12.255  1.00 20.00
ATOM    379  CD1 LEU D  80      19.241   6.568  11.487  1.00 20.00
ATOM    380  CD2 LEU D  80      21.371   7.895  11.722  1.00 20.00
ATOM    381  N   ALA D  81      17.622  11.555  13.144  1.00 20.00
ATOM    382  CA  ALA D  81      16.887  12.779  12.806  1.00 20.00
ATOM    383  C   ALA D  81      17.553  13.995  13.459  1.00 20.00
ATOM    384  O   ALA D  81      17.677  15.065  12.844  1.00 20.00
ATOM    385  CB  ALA D  81      15.437  12.659  13.264  1.00 20.00
ATOM    386  N   ASP D  82      17.977  13.827  14.702  1.00 20.00
ATOM    387  CA  ASP D  82      18.691  14.900  15.424  1.00 20.00
ATOM    388  C   ASP D  82      20.051  15.193  14.794  1.00 20.00
ATOM    389  O   ASP D  82      20.323  16.333  14.409  1.00 20.00
ATOM    390  CB  ASP D  82      18.838  14.567  16.914  1.00 20.00
ATOM    391  CG  ASP D  82      19.261  15.771  17.763  1.00 20.00
ATOM    392  OD1 ASP D  82      19.001  16.941  17.389  1.00 20.00
ATOM    393  OD2 ASP D  82      19.877  15.547  18.824  1.00 20.00
ATOM    394  N   ALA D  83      20.906  14.176  14.657  1.00 20.00
ATOM    395  CA  ALA D  83      22.254  14.411  14.110  1.00 20.00
ATOM    396  C   ALA D  83      22.265  14.831  12.637  1.00 20.00
ATOM    397  O   ALA D  83      23.081  15.678  12.235  1.00 20.00
ATOM    398  CB  ALA D  83      23.166  13.193  14.322  1.00 20.00
ATOM    399  N   LEU D  84      21.362  14.268  11.835  1.00 20.00
ATOM    400  CA  LEU D  84      21.405  14.533  10.392  1.00 20.00
ATOM    401  C   LEU D  84      20.441  15.642   9.984  1.00 20.00
ATOM    402  O   LEU D  84      20.495  16.118   8.857  1.00 20.00
ATOM    403  CB  LEU D  84      21.169  13.258   9.570  1.00 20.00
ATOM    404  CG  LEU D  84      22.378  12.329   9.394  1.00 20.00
ATOM    405  CD1 LEU D  84      22.918  11.924  10.760  1.00 20.00
ATOM    406  CD2 LEU D  84      21.958  11.106   8.591  1.00 20.00
ATOM    407  N   GLY D  85      19.577  16.051  10.909  1.00 20.00
ATOM    408  CA  GLY D  85      18.554  17.079  10.625  1.00 20.00
ATOM    409  C   GLY D  85      19.062  18.301   9.872  1.00 20.00
ATOM    410  O   GLY D  85      18.468  18.713   8.879  1.00 20.00
ATOM    411  N   PRO D  86      20.171  18.894  10.342  1.00 20.00
ATOM    412  CA  PRO D  86      20.779  20.015   9.611  1.00 20.00
ATOM    413  C   PRO D  86      21.201  19.758   8.159  1.00 20.00
ATOM    414  O   PRO D  86      21.268  20.719   7.380  1.00 20.00
ATOM    415  CB  PRO D  86      21.997  20.376  10.473  1.00 20.00
ATOM    416  CG  PRO D  86      21.643  19.890  11.840  1.00 20.00
ATOM    417  CD  PRO D  86      20.902  18.607  11.590  1.00 20.00
ATOM    418  N   SER D  87      21.502  18.503   7.803  1.00 20.00
ATOM    419  CA  SER D  87      21.964  18.150   6.453  1.00 20.00
ATOM    420  C   SER D  87      20.868  17.751   5.455  1.00 20.00
ATOM    421  O   SER D  87      21.160  17.510   4.272  1.00 20.00
ATOM    422  CB  SER D  87      22.954  16.971   6.524  1.00 20.00
ATOM    423  OG  SER D  87      23.921  17.153   7.538  1.00 20.00
ATOM    424  N   ILE D  88      19.618  17.707   5.914  1.00 20.00
ATOM    425  CA  ILE D  88      18.522  17.139   5.136  1.00 20.00
ATOM    426  C   ILE D  88      17.361  18.119   4.991  1.00 20.00
ATOM    427  O   ILE D  88      17.132  18.958   5.875  1.00 20.00
ATOM    428  CB  ILE D  88      18.008  15.796   5.743  1.00 20.00
ATOM    429  CG1 ILE D  88      17.286  16.002   7.095  1.00 20.00
ATOM    430  CG2 ILE D  88      19.167  14.779   5.772  1.00 20.00
ATOM    431  CD1 ILE D  88      16.760  14.713   7.848  1.00 20.00
ATOM    432  N   CYS D  89      16.644  18.000   3.880  1.00 20.00
ATOM    433  CA  CYS D  89      15.404  18.768   3.666  1.00 20.00
ATOM    434  C   CYS D  89      14.154  17.949   4.046  1.00 20.00
ATOM    435  O   CYS D  89      13.056  18.488   4.136  1.00 20.00
ATOM    436  CB  CYS D  89      15.267  19.180   2.196  1.00 20.00
ATOM    437  SG  CYS D  89      14.956  17.820   1.064  1.00 20.00
ATOM    438  N   MET D  90      14.331  16.645   4.208  1.00 20.00
ATOM    439  CA  MET D  90      13.208  15.747   4.475  1.00 20.00
ATOM    440  C   MET D  90      13.712  14.450   5.117  1.00 20.00
ATOM    441  O   MET D  90      14.805  13.982   4.780  1.00 20.00
ATOM    442  CB  MET D  90      12.545  15.436   3.132  1.00 20.00
ATOM    443  CG  MET D  90      11.229  14.697   3.264  1.00 20.00
ATOM    444  SD  MET D  90      10.616  14.393   1.599  1.00 20.00
ATOM    445  CE  MET D  90      10.455  16.043   0.881  1.00 20.00
ATOM    446  N   LEU D  91      12.898  13.886   6.014  1.00 20.00
ATOM    447  CA  LEU D  91      13.171  12.612   6.655  1.00 20.00
ATOM    448  C   LEU D  91      12.006  11.708   6.290  1.00 20.00
ATOM    449  O   LEU D  91      10.852  12.017   6.593  1.00 20.00
ATOM    450  CB  LEU D  91      13.322  12.761   8.176  1.00 20.00
ATOM    451  CG  LEU D  91      13.818  11.411   8.729  1.00 20.00
ATOM    452  CD1 LEU D  91      14.794  11.590   9.868  1.00 20.00
ATOM    453  CD2 LEU D  91      12.715  10.418   9.047  1.00 20.00
ATOM    454  N   LYS D  92      12.330  10.655   5.553  1.00 20.00
ATOM    455  CA  LYS D  92      11.334   9.692   5.112  1.00 20.00
ATOM    456  C   LYS D  92      11.299   8.512   6.062  1.00 20.00
ATOM    457  O   LYS D  92      12.335   7.908   6.321  1.00 20.00
ATOM    458  CB  LYS D  92      11.635   9.209   3.701  1.00 20.00
ATOM    459  CG  LYS D  92      10.591   8.241   3.132  1.00 20.00
ATOM    460  CD  LYS D  92      10.977   7.807   1.692  1.00 20.00
ATOM    461  CE  LYS D  92      11.937   6.595   1.672  1.00 20.00
ATOM    462  NZ  LYS D  92      11.334   5.346   2.224  1.00 20.00
ATOM    463  N   THR D  93      10.089   8.156   6.490  1.00 20.00
ATOM    464  CA  THR D  93       9.846   7.088   7.467  1.00 20.00
ATOM    465  C   THR D  93       9.076   5.915   6.838  1.00 20.00
ATOM    466  O   THR D  93       8.379   6.075   5.824  1.00 20.00
ATOM    467  CB  THR D  93       9.021   7.598   8.683  1.00 20.00
ATOM    468  CG2 THR D  93       9.786   8.649   9.491  1.00 20.00
ATOM    469  OG1 THR D  93       7.799   8.162   8.194  1.00 20.00
ATOM    470  N   HIS D  94       9.289   4.720   7.384  1.00 20.00
ATOM    471  CA  HIS D  94       8.365   3.600   7.243  1.00 20.00
ATOM    472  C   HIS D  94       7.918   3.284   8.659  1.00 20.00
ATOM    473  O   HIS D  94       8.516   2.456   9.354  1.00 20.00
ATOM    474  CB  HIS D  94       9.048   2.360   6.641  1.00 20.00
ATOM    475  CG  HIS D  94       9.292   2.439   5.167  1.00 20.00
ATOM    476  CD2 HIS D  94      10.443   2.377   4.460  1.00 20.00
ATOM    477  ND1 HIS D  94       8.278   2.548   4.238  1.00 20.00
ATOM    478  CE1 HIS D  94       8.796   2.581   3.025  1.00 20.00
ATOM    479  NE2 HIS D  94      10.110   2.475   3.132  1.00 20.00
ATOM    480  N   VAL D  95       6.863   3.956   9.104  1.00 20.00
ATOM    481  CA  VAL D  95       6.372   3.788  10.463  1.00 20.00
ATOM    482  C   VAL D  95       5.992   2.319  10.742  1.00 20.00
ATOM    483  O   VAL D  95       6.105   1.876  11.883  1.00 20.00
ATOM    484  CB  VAL D  95       5.187   4.759  10.728  1.00 20.00
ATOM    485  CG1 VAL D  95       3.990   4.426   9.867  1.00 20.00
ATOM    486  CG2 VAL D  95       4.792   4.804  12.171  1.00 20.00
ATOM    487  N   ASP D  96       5.614   1.568   9.707  1.00 20.00
ATOM    488  CA  ASP D  96       5.138   0.185   9.906  1.00 20.00
ATOM    489  C   ASP D  96       6.244  -0.850  10.126  1.00 20.00
ATOM    490  O   ASP D  96       5.977  -2.041  10.281  1.00 20.00
ATOM    491  CB  ASP D  96       4.162  -0.233   8.810  1.00 20.00
ATOM    492  CG  ASP D  96       4.815  -0.333   7.439  1.00 20.00
ATOM    493  OD1 ASP D  96       5.738   0.469   7.155  1.00 20.00
ATOM    494  OD2 ASP D  96       4.391  -1.215   6.662  1.00 20.00
ATOM    495  N   ILE D  97       7.471  -0.360  10.222  1.00 20.00
ATOM    496  CA  ILE D  97       8.695  -1.144  10.422  1.00 20.00
ATOM    497  C   ILE D  97       9.320  -0.827  11.799  1.00 20.00
ATOM    498  O   ILE D  97      10.205  -1.539  12.307  1.00 20.00
ATOM    499  CB  ILE D  97       9.600  -0.833   9.190  1.00 20.00
ATOM    500  CG1 ILE D  97       9.368  -1.850   8.080  1.00 20.00
ATOM    501  CG2 ILE D  97      11.047  -0.489   9.508  1.00 20.00
ATOM    502  CD1 ILE D  97       9.905  -1.393   6.729  1.00 20.00
ATOM    503  N   LEU D  98       8.831   0.236  12.434  1.00 20.00
ATOM    504  CA  LEU D  98       9.273   0.577  13.780  1.00 20.00
ATOM    505  C   LEU D  98       8.750  -0.425  14.790  1.00 20.00
ATOM    506  O   LEU D  98       7.542  -0.496  15.050  1.00 20.00
ATOM    507  CB  LEU D  98       8.793   1.976  14.188  1.00 20.00
ATOM    508  CG  LEU D  98       9.597   3.235  13.897  1.00 20.00
ATOM    509  CD1 LEU D  98       8.869   4.417  14.549  1.00 20.00
ATOM    510  CD2 LEU D  98      11.039   3.122  14.414  1.00 20.00
ATOM    511  N   ASN D  99       9.672  -1.161  15.406  1.00 20.00
ATOM    512  CA  ASN D  99       9.275  -2.128  16.405  1.00 20.00
ATOM    513  C   ASN D  99       8.629  -1.515  17.638  1.00 20.00
ATOM    514  O   ASN D  99       7.735  -2.116  18.193  1.00 20.00
ATOM    515  CB  ASN D  99      10.430  -3.071  16.765  1.00 20.00
ATOM    516  CG  ASN D  99      10.725  -4.049  15.657  1.00 20.00
ATOM    517  ND2 ASN D  99      11.977  -4.462  15.544  1.00 20.00
ATOM    518  OD1 ASN D  99       9.827  -4.406  14.880  1.00 20.00
ATOM    519  N   ASP D 100       9.052  -0.312  18.025  1.00 20.00
ATOM    520  CA  ASP D 100       8.517   0.345  19.207  1.00 20.00
ATOM    521  C   ASP D 100       7.816   1.669  18.862  1.00 20.00
ATOM    522  O   ASP D 100       7.917   2.639  19.609  1.00 20.00
ATOM    523  CB  ASP D 100       9.625   0.553  20.253  1.00 20.00
ATOM    524  CG  ASP D 100      10.899   1.151  19.656  1.00 20.00
ATOM    525  OD1 ASP D 100      10.923   1.454  18.446  1.00 20.00
ATOM    526  OD2 ASP D 100      11.895   1.292  20.392  1.00 20.00
ATOM    527  N   PHE D 101       7.108   1.708  17.735  1.00 20.00
ATOM    528  CA  PHE D 101       6.245   2.851  17.433  1.00 20.00
ATOM    529  C   PHE D 101       5.324   3.222  18.605  1.00 20.00
ATOM    530  O   PHE D 101       4.664   2.355  19.201  1.00 20.00
ATOM    531  CB  PHE D 101       5.394   2.602  16.184  1.00 20.00
ATOM    532  CG  PHE D 101       4.318   3.640  15.985  1.00 20.00
ATOM    533  CD1 PHE D 101       4.590   4.822  15.315  1.00 20.00
ATOM    534  CD2 PHE D 101       3.053   3.452  16.528  1.00 20.00
ATOM    535  CE1 PHE D 101       3.601   5.799  15.166  1.00 20.00
ATOM    536  CE2 PHE D 101       2.072   4.419  16.386  1.00 20.00
ATOM    537  CZ  PHE D 101       2.347   5.595  15.701  1.00 20.00
ATOM    538  N   THR D 102       5.302   4.514  18.942  1.00 20.00
ATOM    539  CA  THR D 102       4.185   5.111  19.677  1.00 20.00
ATOM    540  C   THR D 102       3.951   6.497  19.067  1.00 20.00
ATOM    541  O   THR D 102       4.824   7.039  18.399  1.00 20.00
ATOM    542  CB  THR D 102       4.471   5.314  21.198  1.00 20.00
ATOM    543  CG2 THR D 102       4.960   4.030  21.837  1.00 20.00
ATOM    544  OG1 THR D 102       5.474   6.327  21.350  1.00 20.00
ATOM    545  N   LEU D 103       2.794   7.095  19.328  1.00 20.00
ATOM    546  CA  LEU D 103       2.567   8.471  18.888  1.00 20.00
ATOM    547  C   LEU D 103       3.547   9.473  19.523  1.00 20.00
ATOM    548  O   LEU D 103       3.850  10.543  18.936  1.00 20.00
ATOM    549  CB  LEU D 103       1.107   8.856  19.101  1.00 20.00
ATOM    550  CG  LEU D 103       0.135   8.215  18.116  1.00 20.00
ATOM    551  CD1 LEU D 103      -1.312   8.433  18.552  1.00 20.00
ATOM    552  CD2 LEU D 103       0.388   8.763  16.707  1.00 20.00
ATOM    553  N  AASP D 104       4.050   9.124  20.705  1.00 20.00
ATOM    554  N  BASP D 104       4.050   9.106  20.701  1.00 20.00
ATOM    555  CA AASP D 104       5.051   9.936  21.401  1.00 20.00
ATOM    556  CA BASP D 104       5.050   9.896  21.418  1.00 20.00
ATOM    557  C  AASP D 104       6.383   9.992  20.661  1.00 20.00
ATOM    558  C  BASP D 104       6.363   9.991  20.650  1.00 20.00
ATOM    559  O  AASP D 104       7.055  11.025  20.677  1.00 20.00
ATOM    560  O  BASP D 104       7.002  11.046  20.639  1.00 20.00
ATOM    561  CB AASP D 104       5.256   9.451  22.841  1.00 20.00
ATOM    562  CB BASP D 104       5.308   9.348  22.827  1.00 20.00
ATOM    563  CG AASP D 104       4.168   9.932  23.781  1.00 20.00
ATOM    564  CG BASP D 104       5.912  10.392  23.745  1.00 20.00
ATOM    565  OD1AASP D 104       3.380  10.834  23.414  1.00 20.00
ATOM    566  OD2AASP D 104       4.099   9.388  24.901  1.00 20.00
ATOM    567  OD1BASP D 104       5.344  11.500  23.804  1.00 20.00
ATOM    568  OD2BASP D 104       6.948  10.120  24.395  1.00 20.00
ATOM    569  N   VAL D 105       6.759   8.894  20.005  1.00 20.00
ATOM    570  CA  VAL D 105       7.937   8.893  19.129  1.00 20.00
ATOM    571  C   VAL D 105       7.750   9.926  18.014  1.00 20.00
ATOM    572  O   VAL D 105       8.659  10.700  17.708  1.00 20.00
ATOM    573  CB  VAL D 105       8.196   7.500  18.532  1.00 20.00
ATOM    574  CG1 VAL D 105       9.227   7.565  17.404  1.00 20.00
ATOM    575  CG2 VAL D 105       8.645   6.545  19.637  1.00 20.00
ATOM    576  N   MET D 106       6.560   9.929  17.418  1.00 20.00
ATOM    577  CA  MET D 106       6.226  10.891  16.372  1.00 20.00
ATOM    578  C   MET D 106       6.268  12.329  16.889  1.00 20.00
ATOM    579  O   MET D 106       6.813  13.201  16.223  1.00 20.00
ATOM    580  CB  MET D 106       4.897  10.523  15.714  1.00 20.00
ATOM    581  CG  MET D 106       4.839   9.027  15.315  1.00 20.00
ATOM    582  SD  MET D 106       6.424   8.332  14.741  1.00 20.00
ATOM    583  CE  MET D 106       6.468   9.085  13.142  1.00 20.00
ATOM    584  N   LYS D 107       5.777  12.550  18.106  1.00 20.00
ATOM    585  CA  LYS D 107       5.863  13.865  18.751  1.00 20.00
ATOM    586  C   LYS D 107       7.301  14.351  18.842  1.00 20.00
ATOM    587  O   LYS D 107       7.595  15.498  18.497  1.00 20.00
ATOM    588  CB  LYS D 107       5.232  13.846  20.142  1.00 20.00
ATOM    589  CG  LYS D 107       5.358  15.179  20.874  1.00 20.00
ATOM    590  CD  LYS D 107       5.077  15.044  22.362  1.00 20.00
ATOM    591  CE  LYS D 107       6.290  14.494  23.091  1.00 20.00
ATOM    592  NZ  LYS D 107       5.928  13.841  24.384  1.00 20.00
ATOM    593  N   GLU D 108       8.177  13.464  19.302  1.00 20.00
ATOM    594  CA  GLU D 108       9.602  13.748  19.420  1.00 20.00
ATOM    595  C   GLU D 108      10.227  13.984  18.045  1.00 20.00
ATOM    596  O   GLU D 108      11.070  14.868  17.897  1.00 20.00
ATOM    597  CB  GLU D 108      10.354  12.643  20.188  1.00 20.00
ATOM    598  CG  GLU D 108       9.978  12.510  21.674  1.00 20.00
ATOM    599  CD  GLU D 108      10.349  13.743  22.511  1.00 20.00
ATOM    600  OE1 GLU D 108      11.298  14.489  22.140  1.00 20.00
ATOM    601  OE2 GLU D 108       9.674  13.966  23.546  1.00 20.00
ATOM    602  N   LEU D 109       9.809  13.217  17.038  1.00 20.00
ATOM    603  CA  LEU D 109      10.275  13.442  15.673  1.00 20.00
ATOM    604  C   LEU D 109       9.812  14.818  15.144  1.00 20.00
ATOM    605  O   LEU D 109      10.591  15.545  14.504  1.00 20.00
ATOM    606  CB  LEU D 109       9.836  12.297  14.728  1.00 20.00
ATOM    607  CG  LEU D 109      10.343  12.360  13.278  1.00 20.00
ATOM    608  CD1 LEU D 109      11.861  12.133  13.201  1.00 20.00
ATOM    609  CD2 LEU D 109       9.604  11.392  12.335  1.00 20.00
ATOM    610  N   ILE D 110       8.552  15.174  15.401  1.00 20.00
ATOM    611  CA  ILE D 110       8.052  16.489  14.973  1.00 20.00
ATOM    612  C   ILE D 110       8.920  17.618  15.575  1.00 20.00
ATOM    613  O   ILE D 110       9.276  18.587  14.905  1.00 20.00
ATOM    614  CB  ILE D 110       6.537  16.665  15.251  1.00 20.00
ATOM    615  CG1 ILE D 110       5.721  15.733  14.356  1.00 20.00
ATOM    616  CG2 ILE D 110       6.127  18.141  15.047  1.00 20.00
ATOM    617  CD1 ILE D 110       4.232  15.646  14.669  1.00 20.00
ATOM    618  N   THR D 111       9.284  17.469  16.840  1.00 20.00
ATOM    619  CA  THR D 111      10.125  18.451  17.531  1.00 20.00
ATOM    620  C   THR D 111      11.453  18.658  16.808  1.00 20.00
ATOM    621  O   THR D 111      11.890  19.793  16.614  1.00 20.00
ATOM    622  CB  THR D 111      10.362  18.021  18.998  1.00 20.00
ATOM    623  CG2 THR D 111      11.350  18.963  19.719  1.00 20.00
ATOM    624  OG1 THR D 111       9.097  18.020  19.675  1.00 20.00
ATOM    625  N   LEU D 112      12.087  17.552  16.425  1.00 20.00
ATOM    626  CA  LEU D 112      13.363  17.580  15.716  1.00 20.00
ATOM    627  C   LEU D 112      13.199  18.176  14.318  1.00 20.00
ATOM    628  O   LEU D 112      14.019  18.991  13.880  1.00 20.00
ATOM    629  CB  LEU D 112      13.981  16.167  15.685  1.00 20.00
ATOM    630  CG  LEU D 112      14.407  15.589  17.046  1.00 20.00
ATOM    631  CD1 LEU D 112      14.801  14.107  16.931  1.00 20.00
ATOM    632  CD2 LEU D 112      15.579  16.373  17.659  1.00 20.00
ATOM    633  N   ALA D 113      12.114  17.784  13.649  1.00 20.00
ATOM    634  CA  ALA D 113      11.681  18.343  12.370  1.00 20.00
ATOM    635  C   ALA D 113      11.558  19.873  12.417  1.00 20.00
ATOM    636  O   ALA D 113      12.088  20.546  11.551  1.00 20.00
ATOM    637  CB  ALA D 113      10.344  17.697  11.953  1.00 20.00
ATOM    638  N   LYS D 114      10.881  20.404  13.440  1.00 20.00
ATOM    639  CA  LYS D 114      10.756  21.855  13.619  1.00 20.00
ATOM    640  C   LYS D 114      12.096  22.495  14.019  1.00 20.00
ATOM    641  O   LYS D 114      12.428  23.580  13.551  1.00 20.00
ATOM    642  CB  LYS D 114       9.701  22.172  14.686  1.00 20.00
ATOM    643  CG  LYS D 114       8.280  21.783  14.325  1.00 20.00
ATOM    644  CD  LYS D 114       7.297  22.154  15.453  1.00 20.00
ATOM    645  CE  LYS D 114       5.877  22.113  14.909  1.00 20.00
ATOM    646  NZ  LYS D 114       4.844  22.021  15.994  1.00 20.00
ATOM    647  N   CYS D 115      12.845  21.839  14.909  1.00 20.00
ATOM    648  CA  CYS D 115      14.128  22.366  15.383  1.00 20.00
ATOM    649  C   CYS D 115      15.126  22.517  14.239  1.00 20.00
ATOM    650  O   CYS D 115      15.728  23.585  14.049  1.00 20.00
ATOM    651  CB  CYS D 115      14.718  21.468  16.484  1.00 20.00
ATOM    652  SG  CYS D 115      16.394  21.926  17.044  1.00 20.00
ATOM    653  N   HIS D 116      15.288  21.444  13.470  1.00 20.00
ATOM    654  CA  HIS D 116      16.270  21.407  12.382  1.00 20.00
ATOM    655  C   HIS D 116      15.746  21.810  10.996  1.00 20.00
ATOM    656  O   HIS D 116      16.531  21.952  10.049  1.00 20.00
ATOM    657  CB  HIS D 116      16.906  20.013  12.335  1.00 20.00
ATOM    658  CG  HIS D 116      17.642  19.650  13.587  1.00 20.00
ATOM    659  CD2 HIS D 116      17.535  18.581  14.413  1.00 20.00
ATOM    660  ND1 HIS D 116      18.655  20.431  14.103  1.00 20.00
ATOM    661  CE1 HIS D 116      19.120  19.872  15.207  1.00 20.00
ATOM    662  NE2 HIS D 116      18.468  18.740  15.409  1.00 20.00
ATOM    663  N   GLU D 117      14.432  22.019  10.881  1.00 20.00
ATOM    664  CA  GLU D 117      13.782  22.399   9.630  1.00 20.00
ATOM    665  C   GLU D 117      13.877  21.358   8.507  1.00 20.00
ATOM    666  O   GLU D 117      14.621  21.543   7.529  1.00 20.00
ATOM    667  CB  GLU D 117      14.296  23.746   9.096  1.00 20.00
ATOM    668  CG  GLU D 117      14.106  24.927  10.004  1.00 20.00
ATOM    669  CD  GLU D 117      14.398  26.208   9.250  1.00 20.00
ATOM    670  OE1 GLU D 117      15.524  26.725   9.382  1.00 20.00
ATOM    671  OE2 GLU D 117      13.531  26.642   8.465  1.00 20.00
ATOM    672  N   PHE D 118      13.157  20.250   8.666  1.00 20.00
ATOM    673  CA  PHE D 118      12.898  19.353   7.546  1.00 20.00
ATOM    674  C   PHE D 118      11.436  18.908   7.588  1.00 20.00
ATOM    675  O   PHE D 118      10.784  19.032   8.632  1.00 20.00
ATOM    676  CB  PHE D 118      13.878  18.160   7.576  1.00 20.00
ATOM    677  CG  PHE D 118      13.860  17.352   8.846  1.00 20.00
ATOM    678  CD1 PHE D 118      12.883  16.389   9.061  1.00 20.00
ATOM    679  CD2 PHE D 118      14.837  17.557   9.826  1.00 20.00
ATOM    680  CE1 PHE D 118      12.891  15.614  10.224  1.00 20.00
ATOM    681  CE2 PHE D 118      14.858  16.800  10.999  1.00 20.00
ATOM    682  CZ  PHE D 118      13.881  15.831  11.202  1.00 20.00
ATOM    683  N   LEU D 119      10.949  18.354   6.487  1.00 20.00
ATOM    684  CA  LEU D 119       9.607  17.810   6.454  1.00 20.00
ATOM    685  C   LEU D 119       9.681  16.319   6.745  1.00 20.00
ATOM    686  O   LEU D 119      10.695  15.654   6.460  1.00 20.00
ATOM    687  CB  LEU D 119       8.942  18.046   5.102  1.00 20.00
ATOM    688  CG  LEU D 119       8.663  19.496   4.663  1.00 20.00
ATOM    689  CD1 LEU D 119       7.675  19.485   3.508  1.00 20.00
ATOM    690  CD2 LEU D 119       8.167  20.342   5.781  1.00 20.00
ATOM    691  N   ILE D 120       8.586  15.802   7.290  1.00 20.00
ATOM    692  CA  ILE D 120       8.459  14.377   7.573  1.00 20.00
ATOM    693  C   ILE D 120       7.595  13.775   6.453  1.00 20.00
ATOM    694  O   ILE D 120       6.470  14.233   6.194  1.00 20.00
ATOM    695  CB  ILE D 120       7.841  14.091   8.967  1.00 20.00
ATOM    696  CG1 ILE D 120       8.723  14.682  10.075  1.00 20.00
ATOM    697  CG2 ILE D 120       7.642  12.565   9.161  1.00 20.00
ATOM    698  CD1 ILE D 120       8.052  14.769  11.423  1.00 20.00
ATOM    699  N   PHE D 121       8.118  12.733   5.803  1.00 20.00
ATOM    700  CA  PHE D 121       7.438  12.060   4.685  1.00 20.00
ATOM    701  C   PHE D 121       7.252  10.598   5.102  1.00 20.00
ATOM    702  O   PHE D 121       8.232   9.851   5.190  1.00 20.00
ATOM    703  CB  PHE D 121       8.296  12.221   3.418  1.00 20.00
ATOM    704  CG  PHE D 121       8.033  11.237   2.278  1.00 20.00
ATOM    705  CD1 PHE D 121       6.796  10.611   2.074  1.00 20.00
ATOM    706  CD2 PHE D 121       9.047  11.004   1.347  1.00 20.00
ATOM    707  CE1 PHE D 121       6.597   9.733   1.022  1.00 20.00
ATOM    708  CE2 PHE D 121       8.844  10.148   0.244  1.00 20.00
ATOM    709  CZ  PHE D 121       7.616   9.501   0.094  1.00 20.00
ATOM    710  N   GLU D 122       6.010  10.204   5.366  1.00 20.00
ATOM    711  CA  GLU D 122       5.687   8.777   5.570  1.00 20.00
ATOM    712  C   GLU D 122       5.497   8.043   4.240  1.00 20.00
ATOM    713  O   GLU D 122       4.580   8.339   3.460  1.00 20.00
ATOM    714  CB  GLU D 122       4.525   8.574   6.559  1.00 20.00
ATOM    715  CG  GLU D 122       3.892   7.169   6.614  1.00 20.00
ATOM    716  CD  GLU D 122       4.868   6.012   6.907  1.00 20.00
ATOM    717  OE1 GLU D 122       5.766   6.183   7.762  1.00 20.00
ATOM    718  OE2 GLU D 122       4.671   4.906   6.329  1.00 20.00
ATOM    719  N   ASP D 123       6.391   7.094   3.981  1.00 20.00
ATOM    720  CA  ASP D 123       6.431   6.379   2.710  1.00 20.00
ATOM    721  C   ASP D 123       5.477   5.173   2.745  1.00 20.00
ATOM    722  O   ASP D 123       5.890   3.991   2.701  1.00 20.00
ATOM    723  CB  ASP D 123       7.868   5.932   2.440  1.00 20.00
ATOM    724  CG  ASP D 123       8.057   5.342   1.038  1.00 20.00
ATOM    725  OD1 ASP D 123       7.140   5.327   0.181  1.00 20.00
ATOM    726  OD2 ASP D 123       9.172   4.854   0.786  1.00 20.00
ATOM    727  N   ARG D 124       4.194   5.491   2.805  1.00 20.00
ATOM    728  CA  ARG D 124       3.162   4.487   3.051  1.00 20.00
ATOM    729  C   ARG D 124       2.676   3.808   1.759  1.00 20.00
ATOM    730  O   ARG D 124       2.090   2.702   1.811  1.00 20.00
ATOM    731  CB  ARG D 124       2.040   5.099   3.904  1.00 20.00
ATOM    732  CG  ARG D 124       0.780   4.255   4.109  1.00 20.00
ATOM    733  CD  ARG D 124       1.045   2.938   4.805  1.00 20.00
ATOM    734  NE  ARG D 124      -0.174   2.134   4.900  1.00 20.00
ATOM    735  CZ  ARG D 124      -0.661   1.372   3.924  1.00 20.00
ATOM    736  NH1 ARG D 124      -1.780   0.700   4.144  1.00 20.00
ATOM    737  NH2 ARG D 124      -0.060   1.274   2.735  1.00 20.00
ATOM    738  N   LYS D 125       2.910   4.443   0.606  1.00 20.00
ATOM    739  CA  LYS D 125       2.535   3.877  -0.684  1.00 20.00
ATOM    740  C   LYS D 125       1.066   3.448  -0.618  1.00 20.00
ATOM    741  O   LYS D 125       0.715   2.298  -0.864  1.00 20.00
ATOM    742  CB  LYS D 125       3.423   2.678  -1.086  1.00 20.00
ATOM    743  CG  LYS D 125       4.887   3.068  -1.229  1.00 20.00
ATOM    744  CD  LYS D 125       5.704   1.931  -1.818  1.00 20.00
ATOM    745  CE  LYS D 125       7.007   2.461  -2.448  1.00 20.00
ATOM    746  NZ  LYS D 125       7.909   3.133  -1.445  1.00 20.00
ATOM    747  N   PHE D 126       0.197   4.400  -0.296  1.00 20.00
ATOM    748  CA  PHE D 126      -1.236   4.103  -0.303  1.00 20.00
ATOM    749  C   PHE D 126      -1.610   3.624  -1.713  1.00 20.00
ATOM    750  O   PHE D 126      -1.168   4.143  -2.739  1.00 20.00
ATOM    751  CB  PHE D 126      -2.073   5.338   0.118  1.00 20.00
ATOM    752  CG  PHE D 126      -1.859   5.798   1.547  1.00 20.00
ATOM    753  CD1 PHE D 126      -1.023   6.867   1.821  1.00 20.00
ATOM    754  CD2 PHE D 126      -2.567   5.221   2.594  1.00 20.00
ATOM    755  CE1 PHE D 126      -0.852   7.334   3.140  1.00 20.00
ATOM    756  CE2 PHE D 126      -2.409   5.667   3.920  1.00 20.00
ATOM    757  CZ  PHE D 126      -1.546   6.741   4.178  1.00 20.00
ATOM    758  N   ALA D 127      -2.455   2.606  -1.749  1.00 20.00
ATOM    759  CA  ALA D 127      -2.683   1.849  -2.964  1.00 20.00
ATOM    760  C   ALA D 127      -3.994   1.070  -2.937  1.00 20.00
ATOM    761  O   ALA D 127      -4.123   0.064  -3.615  1.00 20.00
ATOM    762  CB  ALA D 127      -1.448   0.906  -3.270  1.00 20.00
ATOM    763  N   ASP D 128      -4.974   1.563  -2.180  1.00 20.00
ATOM    764  CA  ASP D 128      -6.287   0.922  -2.122  1.00 20.00
ATOM    765  C   ASP D 128      -7.319   1.842  -2.784  1.00 20.00
ATOM    766  O   ASP D 128      -6.976   2.902  -3.305  1.00 20.00
ATOM    767  CB  ASP D 128      -6.682   0.671  -0.664  1.00 20.00
ATOM    768  CG  ASP D 128      -7.410  -0.657  -0.475  1.00 20.00
ATOM    769  OD1 ASP D 128      -8.393  -0.870  -1.219  1.00 20.00
ATOM    770  OD2 ASP D 128      -7.008  -1.470   0.396  1.00 20.00
ATOM    771  N   ILE D 129      -8.592   1.456  -2.710  1.00 20.00
ATOM    772  CA  ILE D 129      -9.666   2.308  -3.197  1.00 20.00
ATOM    773  C   ILE D 129      -9.791   3.517  -2.270  1.00 20.00
ATOM    774  O   ILE D 129      -9.393   3.450  -1.117  1.00 20.00
ATOM    775  CB  ILE D 129     -11.010   1.526  -3.306  1.00 20.00
ATOM    776  CG1 ILE D 129     -11.507   1.034  -1.931  1.00 20.00
ATOM    777  CG2 ILE D 129     -10.889   0.429  -4.369  1.00 20.00
ATOM    778  CD1 ILE D 129     -13.000   0.610  -1.909  1.00 20.00
ATOM    779  N   GLY D 130     -10.362   4.615  -2.756  1.00 20.00
ATOM    780  CA  GLY D 130     -10.485   5.815  -1.923  1.00 20.00
ATOM    781  C   GLY D 130     -11.106   5.654  -0.554  1.00 20.00
ATOM    782  O   GLY D 130     -10.616   6.210   0.421  1.00 20.00
ATOM    783  N   ASN D 131     -12.200   4.905  -0.476  1.00 20.00
ATOM    784  CA  ASN D 131     -12.852   4.668   0.809  1.00 20.00
ATOM    785  C   ASN D 131     -11.919   4.073   1.879  1.00 20.00
ATOM    786  O   ASN D 131     -11.991   4.407   3.062  1.00 20.00
ATOM    787  CB  ASN D 131     -14.097   3.793   0.615  1.00 20.00
ATOM    788  CG  ASN D 131     -15.041   3.879   1.801  1.00 20.00
ATOM    789  ND2 ASN D 131     -15.176   2.788   2.546  1.00 20.00
ATOM    790  OD1 ASN D 131     -15.588   4.944   2.085  1.00 20.00
ATOM    791  N   THR D 132     -11.010   3.196   1.455  1.00 20.00
ATOM    792  CA  THR D 132     -10.128   2.514   2.381  1.00 20.00
ATOM    793  C   THR D 132      -8.943   3.402   2.766  1.00 20.00
ATOM    794  O   THR D 132      -8.672   3.575   3.960  1.00 20.00
ATOM    795  CB  THR D 132      -9.686   1.164   1.786  1.00 20.00
ATOM    796  CG2 THR D 132      -8.563   0.500   2.631  1.00 20.00
ATOM    797  OG1 THR D 132     -10.850   0.311   1.681  1.00 20.00
ATOM    798  N   VAL D 133      -8.300   4.004   1.765  1.00 20.00
ATOM    799  CA  VAL D 133      -7.095   4.813   2.012  1.00 20.00
ATOM    800  C   VAL D 133      -7.359   5.982   2.957  1.00 20.00
ATOM    801  O   VAL D 133      -6.478   6.323   3.747  1.00 20.00
ATOM    802  CB  VAL D 133      -6.304   5.251   0.745  1.00 20.00
ATOM    803  CG1 VAL D 133      -5.811   4.031  -0.057  1.00 20.00
ATOM    804  CG2 VAL D 133      -7.130   6.194  -0.144  1.00 20.00
ATOM    805  N  ALYS D 134      -8.557   6.565   2.944  1.00 20.00
ATOM    806  N  BLYS D 134      -8.526   6.620   2.837  1.00 20.00
ATOM    807  CA ALYS D 134      -8.825   7.634   3.910  1.00 20.00
ATOM    808  CA BLYS D 134      -8.853   7.750   3.712  1.00 20.00
ATOM    809  C  ALYS D 134      -8.783   7.143   5.368  1.00 20.00
ATOM    810  C  BLYS D 134      -8.707   7.324   5.170  1.00 20.00
ATOM    811  O  ALYS D 134      -8.263   7.833   6.239  1.00 20.00
ATOM    812  O  BLYS D 134      -8.137   8.037   5.988  1.00 20.00
ATOM    813  CB ALYS D 134     -10.093   8.427   3.553  1.00 20.00
ATOM    814  CB BLYS D 134     -10.248   8.327   3.414  1.00 20.00
ATOM    815  CG ALYS D 134     -11.374   7.889   4.122  1.00 20.00
ATOM    816  CG BLYS D 134     -11.394   7.381   3.677  1.00 20.00
ATOM    817  CD ALYS D 134     -12.543   8.833   3.839  1.00 20.00
ATOM    818  CD BLYS D 134     -12.756   8.040   3.446  1.00 20.00
ATOM    819  CE ALYS D 134     -13.275   8.435   2.570  1.00 20.00
ATOM    820  CE BLYS D 134     -13.908   7.110   3.838  1.00 20.00
ATOM    821  NZ ALYS D 134     -14.765   8.611   2.625  1.00 20.00
ATOM    822  NZ BLYS D 134     -13.800   6.606   5.240  1.00 20.00
ATOM    823  N  ALYS D 135      -9.263   5.926   5.619  1.00 20.00
ATOM    824  N  BLYS D 135      -9.171   6.115   5.473  1.00 20.00
ATOM    825  CA ALYS D 135      -9.171   5.308   6.936  1.00 20.00
ATOM    826  CA BLYS D 135      -9.089   5.577   6.818  1.00 20.00
ATOM    827  C  ALYS D 135      -7.724   4.957   7.315  1.00 20.00
ATOM    828  C  BLYS D 135      -7.663   5.181   7.228  1.00 20.00
ATOM    829  O  ALYS D 135      -7.315   5.088   8.472  1.00 20.00
ATOM    830  O  BLYS D 135      -7.209   5.497   8.323  1.00 20.00
ATOM    831  CB ALYS D 135     -10.046   4.046   7.004  1.00 20.00
ATOM    832  CB BLYS D 135     -10.043   4.393   6.956  1.00 20.00
ATOM    833  CG ALYS D 135     -11.541   4.316   7.209  1.00 20.00
ATOM    834  CG BLYS D 135     -11.499   4.758   6.685  1.00 20.00
ATOM    835  CD ALYS D 135     -12.391   3.041   7.094  1.00 20.00
ATOM    836  CD BLYS D 135     -12.328   3.489   6.506  1.00 20.00
ATOM    837  CE ALYS D 135     -12.749   2.668   5.647  1.00 20.00
ATOM    838  CE BLYS D 135     -13.789   3.796   6.220  1.00 20.00
ATOM    839  NZ ALYS D 135     -13.823   1.630   5.504  1.00 20.00
ATOM    840  NZ BLYS D 135     -14.628   2.974   7.134  1.00 20.00
ATOM    841  N   GLN D 136      -6.951   4.507   6.329  1.00 20.00
ATOM    842  CA  GLN D 136      -5.565   4.106   6.579  1.00 20.00
ATOM    843  C   GLN D 136      -4.688   5.322   6.854  1.00 20.00
ATOM    844  O   GLN D 136      -3.696   5.232   7.567  1.00 20.00
ATOM    845  CB  GLN D 136      -5.019   3.347   5.360  1.00 20.00
ATOM    846  CG  GLN D 136      -5.748   2.010   5.161  1.00 20.00
ATOM    847  CD  GLN D 136      -5.246   1.265   3.973  1.00 20.00
ATOM    848  NE2 GLN D 136      -5.063  -0.047   4.133  1.00 20.00
ATOM    849  OE1 GLN D 136      -4.982   1.860   2.925  1.00 20.00
ATOM    850  N   TYR D 137      -5.088   6.457   6.290  1.00 20.00
ATOM    851  CA  TYR D 137      -4.335   7.712   6.432  1.00 20.00
ATOM    852  C   TYR D 137      -4.665   8.442   7.726  1.00 20.00
ATOM    853  O   TYR D 137      -3.786   8.923   8.428  1.00 20.00
ATOM    854  CB  TYR D 137      -4.626   8.588   5.210  1.00 20.00
ATOM    855  CG  TYR D 137      -3.895   9.914   5.025  1.00 20.00
ATOM    856  CD1 TYR D 137      -2.586  10.122   5.476  1.00 20.00
ATOM    857  CD2 TYR D 137      -4.530  10.950   4.334  1.00 20.00
ATOM    858  CE1 TYR D 137      -1.913  11.361   5.231  1.00 20.00
ATOM    859  CE2 TYR D 137      -3.882  12.169   4.085  1.00 20.00
ATOM    860  CZ  TYR D 137      -2.585  12.383   4.564  1.00 20.00
ATOM    861  OH  TYR D 137      -1.998  13.614   4.296  1.00 20.00
ATOM    862  N   GLU D 138      -5.953   8.553   8.018  1.00 20.00
ATOM    863  CA  GLU D 138      -6.417   9.232   9.209  1.00 20.00
ATOM    864  C   GLU D 138      -6.276   8.430  10.506  1.00 20.00
ATOM    865  O   GLU D 138      -5.903   8.970  11.553  1.00 20.00
ATOM    866  CB  GLU D 138      -7.883   9.610   9.020  1.00 20.00
ATOM    867  CG  GLU D 138      -8.383  10.543  10.108  1.00 20.00
ATOM    868  CD  GLU D 138      -9.763  11.078   9.766  1.00 20.00
ATOM    869  OE1 GLU D 138     -10.623  10.281   9.323  1.00 20.00
ATOM    870  OE2 GLU D 138      -9.975  12.291   9.929  1.00 20.00
ATOM    871  N   GLY D 139      -6.610   7.143  10.430  1.00 20.00
ATOM    872  CA  GLY D 139      -6.917   6.358  11.621  1.00 20.00
ATOM    873  C   GLY D 139      -5.936   5.247  11.925  1.00 20.00
ATOM    874  O   GLY D 139      -4.732   5.378  11.712  1.00 20.00
ATOM    875  N   GLY D 140      -6.468   4.161  12.476  1.00 20.00
ATOM    876  CA  GLY D 140      -5.653   3.047  12.977  1.00 20.00
ATOM    877  C   GLY D 140      -4.718   3.462  14.096  1.00 20.00
ATOM    878  O   GLY D 140      -4.909   4.496  14.751  1.00 20.00
ATOM    879  N  AILE D 141      -3.687   2.658  14.322  1.00 20.00
ATOM    880  N  BILE D 141      -3.678   2.675  14.324  1.00 20.00
ATOM    881  CA AILE D 141      -2.731   2.964  15.386  1.00 20.00
ATOM    882  CA BILE D 141      -2.769   3.013  15.415  1.00 20.00
ATOM    883  C  AILE D 141      -1.833   4.142  14.980  1.00 20.00
ATOM    884  C  BILE D 141      -1.752   4.092  15.002  1.00 20.00
ATOM    885  O  AILE D 141      -1.512   5.001  15.800  1.00 20.00
ATOM    886  O  BILE D 141      -1.260   4.836  15.849  1.00 20.00
ATOM    887  CB AILE D 141      -1.884   1.713  15.773  1.00 20.00
ATOM    888  CB BILE D 141      -2.072   1.763  16.016  1.00 20.00
ATOM    889  CG1AILE D 141      -2.700   0.715  16.620  1.00 20.00
ATOM    890  CG2AILE D 141      -0.559   2.111  16.441  1.00 20.00
ATOM    891  CG1BILE D 141      -1.424   0.925  14.909  1.00 20.00
ATOM    892  CG2BILE D 141      -3.072   0.899  16.817  1.00 20.00
ATOM    893  CD1AILE D 141      -3.080   1.200  18.003  1.00 20.00
ATOM    894  CD1BILE D 141      -0.218   0.135  15.386  1.00 20.00
ATOM    895  N   PHE D 142      -1.444   4.176  13.708  1.00 20.00
ATOM    896  CA  PHE D 142      -0.431   5.120  13.225  1.00 20.00
ATOM    897  C   PHE D 142      -0.852   6.597  13.169  1.00 20.00
ATOM    898  O   PHE D 142      -0.016   7.484  13.365  1.00 20.00
ATOM    899  CB  PHE D 142       0.139   4.685  11.876  1.00 20.00
ATOM    900  CG  PHE D 142       0.873   3.354  11.911  1.00 20.00
ATOM    901  CD1 PHE D 142       1.753   3.036  12.927  1.00 20.00
ATOM    902  CD2 PHE D 142       0.715   2.453  10.855  1.00 20.00
ATOM    903  CE1 PHE D 142       2.435   1.796  12.940  1.00 20.00
ATOM    904  CE2 PHE D 142       1.418   1.230  10.837  1.00 20.00
ATOM    905  CZ  PHE D 142       2.275   0.913  11.898  1.00 20.00
ATOM    906  N   LYS D 143      -2.136   6.845  12.968  1.00 20.00
ATOM    907  CA  LYS D 143      -2.646   8.191  12.691  1.00 20.00
ATOM    908  C   LYS D 143      -1.666   9.005  11.840  1.00 20.00
ATOM    909  O   LYS D 143      -1.211  10.057  12.278  1.00 20.00
ATOM    910  CB  LYS D 143      -2.979   8.938  13.991  1.00 20.00
ATOM    911  CG  LYS D 143      -4.108   8.288  14.842  1.00 20.00
ATOM    912  CD  LYS D 143      -4.324   9.088  16.100  1.00 20.00
ATOM    913  CE  LYS D 143      -5.523   8.600  16.906  1.00 20.00
ATOM    914  NZ  LYS D 143      -6.709   9.479  16.668  1.00 20.00
ATOM    915  N   ILE D 144      -1.388   8.547  10.613  1.00 20.00
ATOM    916  CA  ILE D 144      -0.303   9.084   9.792  1.00 20.00
ATOM    917  C   ILE D 144      -0.523  10.570   9.525  1.00 20.00
ATOM    918  O   ILE D 144       0.419  11.354   9.640  1.00 20.00
ATOM    919  CB  ILE D 144      -0.147   8.296   8.451  1.00 20.00
ATOM    920  CG1 ILE D 144       0.356   6.873   8.749  1.00 20.00
ATOM    921  CG2 ILE D 144       0.772   9.022   7.431  1.00 20.00
ATOM    922  CD1 ILE D 144       0.092   5.927   7.668  1.00 20.00
ATOM    923  N   ALA D 145      -1.771  10.939   9.230  1.00 20.00
ATOM    924  CA  ALA D 145      -2.075  12.315   8.827  1.00 20.00
ATOM    925  C   ALA D 145      -1.750  13.338   9.926  1.00 20.00
ATOM    926  O   ALA D 145      -1.465  14.508   9.633  1.00 20.00
ATOM    927  CB  ALA D 145      -3.547  12.424   8.393  1.00 20.00
ATOM    928  N   SER D 146      -1.784  12.892  11.181  1.00 20.00
ATOM    929  CA  SER D 146      -1.522  13.749  12.336  1.00 20.00
ATOM    930  C   SER D 146      -0.073  14.219  12.461  1.00 20.00
ATOM    931  O   SER D 146       0.182  15.245  13.078  1.00 20.00
ATOM    932  CB  SER D 146      -1.980  13.080  13.641  1.00 20.00
ATOM    933  OG  SER D 146      -1.107  12.025  14.038  1.00 20.00
ATOM    934  N   TRP D 147       0.870  13.473  11.886  1.00 20.00
ATOM    935  CA  TRP D 147       2.298  13.834  11.966  1.00 20.00
ATOM    936  C   TRP D 147       3.089  13.913  10.634  1.00 20.00
ATOM    937  O   TRP D 147       4.194  14.472  10.599  1.00 20.00
ATOM    938  CB  TRP D 147       3.017  12.909  12.949  1.00 20.00
ATOM    939  CG  TRP D 147       2.792  11.469  12.647  1.00 20.00
ATOM    940  CD1 TRP D 147       1.865  10.649  13.207  1.00 20.00
ATOM    941  CD2 TRP D 147       3.520  10.678  11.692  1.00 20.00
ATOM    942  CE2 TRP D 147       2.983   9.374  11.737  1.00 20.00
ATOM    943  CE3 TRP D 147       4.572  10.950  10.804  1.00 20.00
ATOM    944  NE1 TRP D 147       1.968   9.386  12.659  1.00 20.00
ATOM    945  CZ2 TRP D 147       3.442   8.344  10.908  1.00 20.00
ATOM    946  CZ3 TRP D 147       5.047   9.918   9.987  1.00 20.00
ATOM    947  CH2 TRP D 147       4.485   8.627  10.059  1.00 20.00
ATOM    948  N   ALA D 148       2.548  13.338   9.564  1.00 20.00
ATOM    949  CA  ALA D 148       3.233  13.319   8.271  1.00 20.00
ATOM    950  C   ALA D 148       2.889  14.553   7.417  1.00 20.00
ATOM    951  O   ALA D 148       1.741  14.734   7.000  1.00 20.00
ATOM    952  CB  ALA D 148       2.936  12.009   7.511  1.00 20.00
ATOM    953  N   ASP D 149       3.889  15.398   7.164  1.00 20.00
ATOM    954  CA  ASP D 149       3.760  16.498   6.192  1.00 20.00
ATOM    955  C   ASP D 149       3.382  15.938   4.834  1.00 20.00
ATOM    956  O   ASP D 149       2.478  16.444   4.168  1.00 20.00
ATOM    957  CB  ASP D 149       5.077  17.269   6.058  1.00 20.00
ATOM    958  CG  ASP D 149       5.483  17.930   7.356  1.00 20.00
ATOM    959  OD1 ASP D 149       4.818  18.900   7.761  1.00 20.00
ATOM    960  OD2 ASP D 149       6.467  17.478   7.941  1.00 20.00
ATOM    961  N   LEU D 150       4.059  14.864   4.435  1.00 20.00
ATOM    962  CA  LEU D 150       3.904  14.302   3.095  1.00 20.00
ATOM    963  C   LEU D 150       3.643  12.810   3.209  1.00 20.00
ATOM    964  O   LEU D 150       4.191  12.150   4.107  1.00 20.00
ATOM    965  CB  LEU D 150       5.203  14.459   2.298  1.00 20.00
ATOM    966  CG  LEU D 150       5.561  15.884   1.847  1.00 20.00
ATOM    967  CD1 LEU D 150       6.950  15.942   1.212  1.00 20.00
ATOM    968  CD2 LEU D 150       4.522  16.434   0.888  1.00 20.00
ATOM    969  N   VAL D 151       2.838  12.283   2.293  1.00 20.00
ATOM    970  CA  VAL D 151       2.719  10.827   2.159  1.00 20.00
ATOM    971  C   VAL D 151       2.772  10.573   0.656  1.00 20.00
ATOM    972  O   VAL D 151       2.734  11.531  -0.128  1.00 20.00
ATOM    973  CB  VAL D 151       1.388  10.251   2.707  1.00 20.00
ATOM    974  CG1 VAL D 151       1.339  10.316   4.233  1.00 20.00
ATOM    975  CG2 VAL D 151       0.165  10.948   2.029  1.00 20.00
ATOM    976  N   ASN D 152       2.835   9.302   0.245  1.00 20.00
ATOM    977  CA  ASN D 152       2.805   8.986  -1.183  1.00 20.00
ATOM    978  C   ASN D 152       1.758   7.927  -1.549  1.00 20.00
ATOM    979  O   ASN D 152       1.288   7.206  -0.671  1.00 20.00
ATOM    980  CB  ASN D 152       4.200   8.633  -1.725  1.00 20.00
ATOM    981  CG  ASN D 152       4.803   7.404  -1.063  1.00 20.00
ATOM    982  ND2 ASN D 152       5.931   6.950  -1.592  1.00 20.00
ATOM    983  OD1 ASN D 152       4.286   6.893  -0.079  1.00 20.00
ATOM    984  N   ALA D 153       1.459   7.803  -2.841  1.00 20.00
ATOM    985  CA  ALA D 153       0.435   6.874  -3.340  1.00 20.00
ATOM    986  C   ALA D 153       0.814   6.312  -4.693  1.00 20.00
ATOM    987  O   ALA D 153       1.438   6.978  -5.511  1.00 20.00
ATOM    988  CB  ALA D 153      -0.930   7.575  -3.451  1.00 20.00
ATOM    989  N   HIS D 154       0.413   5.069  -4.906  1.00 20.00
ATOM    990  CA  HIS D 154       0.459   4.443  -6.198  1.00 20.00
ATOM    991  C   HIS D 154      -0.782   4.867  -6.967  1.00 20.00
ATOM    992  O   HIS D 154      -1.843   5.040  -6.366  1.00 20.00
ATOM    993  CB  HIS D 154       0.464   2.932  -6.068  1.00 20.00
ATOM    994  CG  HIS D 154       1.815   2.342  -5.754  1.00 20.00
ATOM    995  CD2 HIS D 154       2.223   1.545  -4.734  1.00 20.00
ATOM    996  ND1 HIS D 154       2.911   2.498  -6.577  1.00 20.00
ATOM    997  CE1 HIS D 154       3.931   1.818  -6.090  1.00 20.00
ATOM    998  NE2 HIS D 154       3.538   1.220  -4.980  1.00 20.00
ATOM    999  N   VAL D 155      -0.653   4.947  -8.289  1.00 20.00
ATOM   1000  CA  VAL D 155      -1.747   5.443  -9.138  1.00 20.00
ATOM   1001  C   VAL D 155      -2.586   4.322  -9.784  1.00 20.00
ATOM   1002  O   VAL D 155      -3.635   4.596 -10.380  1.00 20.00
ATOM   1003  CB  VAL D 155      -1.275   6.461 -10.217  1.00 20.00
ATOM   1004  CG1 VAL D 155      -0.597   7.657  -9.596  1.00 20.00
ATOM   1005  CG2 VAL D 155      -0.361   5.801 -11.313  1.00 20.00
ATOM   1006  N   VAL D 156      -2.117   3.077  -9.660  1.00 20.00
ATOM   1007  CA  VAL D 156      -2.855   1.891 -10.100  1.00 20.00
ATOM   1008  C   VAL D 156      -4.370   1.866  -9.778  1.00 20.00
ATOM   1009  O   VAL D 156      -5.135   1.440 -10.657  1.00 20.00
ATOM   1010  CB  VAL D 156      -2.126   0.553  -9.735  1.00 20.00
ATOM   1011  CG1 VAL D 156      -2.000   0.324  -8.222  1.00 20.00
ATOM   1012  CG2 VAL D 156      -2.833  -0.635 -10.359  1.00 20.00
ATOM   1013  N   PRO D 157      -4.816   2.331  -8.579  1.00 20.00
ATOM   1014  CA  PRO D 157      -6.270   2.249  -8.342  1.00 20.00
ATOM   1015  C   PRO D 157      -7.128   3.227  -9.144  1.00 20.00
ATOM   1016  O   PRO D 157      -8.348   3.098  -9.098  1.00 20.00
ATOM   1017  CB  PRO D 157      -6.421   2.574  -6.850  1.00 20.00
ATOM   1018  CG  PRO D 157      -5.039   2.433  -6.268  1.00 20.00
ATOM   1019  CD  PRO D 157      -4.158   2.903  -7.386  1.00 20.00
ATOM   1020  N   GLY D 158      -6.518   4.161  -9.873  1.00 20.00
ATOM   1021  CA  GLY D 158      -7.250   5.320 -10.390  1.00 20.00
ATOM   1022  C   GLY D 158      -7.268   6.463  -9.400  1.00 20.00
ATOM   1023  O   GLY D 158      -6.843   6.301  -8.251  1.00 20.00
ATOM   1024  N   SER D 159      -7.851   7.593  -9.806  1.00 20.00
ATOM   1025  CA  SER D 159      -7.740   8.854  -9.072  1.00 20.00
ATOM   1026  C   SER D 159      -8.501   8.846  -7.738  1.00 20.00
ATOM   1027  O   SER D 159      -8.327   9.725  -6.883  1.00 20.00
ATOM   1028  CB  SER D 159      -8.191  10.036  -9.959  1.00 20.00
ATOM   1029  OG  SER D 159      -9.552   9.838 -10.336  1.00 20.00
ATOM   1030  N   GLY D 160      -9.344   7.834  -7.560  1.00 20.00
ATOM   1031  CA  GLY D 160      -9.983   7.578  -6.280  1.00 20.00
ATOM   1032  C   GLY D 160      -9.010   7.511  -5.109  1.00 20.00
ATOM   1033  O   GLY D 160      -9.356   7.939  -4.021  1.00 20.00
ATOM   1034  N   VAL D 161      -7.797   6.992  -5.318  1.00 20.00
ATOM   1035  CA  VAL D 161      -6.828   6.882  -4.219  1.00 20.00
ATOM   1036  C   VAL D 161      -6.445   8.298  -3.780  1.00 20.00
ATOM   1037  O   VAL D 161      -6.356   8.553  -2.583  1.00 20.00
ATOM   1038  CB  VAL D 161      -5.558   6.061  -4.606  1.00 20.00
ATOM   1039  CG1 VAL D 161      -4.693   6.795  -5.648  1.00 20.00
ATOM   1040  CG2 VAL D 161      -4.763   5.676  -3.339  1.00 20.00
ATOM   1041  N   VAL D 162      -6.269   9.204  -4.747  1.00 20.00
ATOM   1042  CA  VAL D 162      -6.015  10.625  -4.448  1.00 20.00
ATOM   1043  C   VAL D 162      -7.208  11.330  -3.789  1.00 20.00
ATOM   1044  O   VAL D 162      -7.031  12.001  -2.771  1.00 20.00
ATOM   1045  CB  VAL D 162      -5.553  11.414  -5.699  1.00 20.00
ATOM   1046  CG1 VAL D 162      -5.356  12.888  -5.352  1.00 20.00
ATOM   1047  CG2 VAL D 162      -4.250  10.807  -6.271  1.00 20.00
ATOM   1048  N   LYS D 163      -8.405  11.155  -4.355  1.00 20.00
ATOM   1049  CA  LYS D 163      -9.640  11.708  -3.784  1.00 20.00
ATOM   1050  C   LYS D 163      -9.846  11.263  -2.342  1.00 20.00
ATOM   1051  O   LYS D 163     -10.228  12.060  -1.493  1.00 20.00
ATOM   1052  CB  LYS D 163     -10.869  11.290  -4.579  1.00 20.00
ATOM   1053  CG  LYS D 163     -10.925  11.864  -5.981  1.00 20.00
ATOM   1054  CD  LYS D 163     -12.002  11.132  -6.780  1.00 20.00
ATOM   1055  CE  LYS D 163     -12.040  11.638  -8.193  1.00 20.00
ATOM   1056  NZ  LYS D 163     -11.590  13.061  -8.184  1.00 20.00
ATOM   1057  N   GLY D 164      -9.605   9.981  -2.072  1.00 20.00
ATOM   1058  CA  GLY D 164      -9.693   9.471  -0.704  1.00 20.00
ATOM   1059  C   GLY D 164      -8.718  10.148   0.251  1.00 20.00
ATOM   1060  O   GLY D 164      -9.103  10.586   1.347  1.00 20.00
ATOM   1061  N   LEU D 165      -7.443  10.209  -0.130  1.00 20.00
ATOM   1062  CA  LEU D 165      -6.422  10.744   0.773  1.00 20.00
ATOM   1063  C   LEU D 165      -6.689  12.224   1.028  1.00 20.00
ATOM   1064  O   LEU D 165      -6.502  12.732   2.132  1.00 20.00
ATOM   1065  CB  LEU D 165      -5.010  10.604   0.207  1.00 20.00
ATOM   1066  CG  LEU D 165      -4.533   9.137   0.134  1.00 20.00
ATOM   1067  CD1 LEU D 165      -3.194   9.003  -0.570  1.00 20.00
ATOM   1068  CD2 LEU D 165      -4.485   8.550   1.546  1.00 20.00
ATOM   1069  N   GLN D 166      -7.114  12.916  -0.018  1.00 20.00
ATOM   1070  CA  GLN D 166      -7.256  14.366   0.094  1.00 20.00
ATOM   1071  C   GLN D 166      -8.423  14.811   0.981  1.00 20.00
ATOM   1072  O   GLN D 166      -8.375  15.903   1.545  1.00 20.00
ATOM   1073  CB  GLN D 166      -7.281  15.028  -1.276  1.00 20.00
ATOM   1074  CG  GLN D 166      -8.578  14.934  -2.025  1.00 20.00
ATOM   1075  CD  GLN D 166      -8.535  15.702  -3.339  1.00 20.00
ATOM   1076  NE2 GLN D 166      -9.656  15.696  -4.050  1.00 20.00
ATOM   1077  OE1 GLN D 166      -7.517  16.298  -3.705  1.00 20.00
ATOM   1078  N   GLU D 167      -9.437  13.962   1.134  1.00 20.00
ATOM   1079  CA  GLU D 167     -10.545  14.218   2.063  1.00 20.00
ATOM   1080  C   GLU D 167     -10.010  14.423   3.477  1.00 20.00
ATOM   1081  O   GLU D 167     -10.557  15.210   4.247  1.00 20.00
ATOM   1082  CB  GLU D 167     -11.502  13.021   2.119  1.00 20.00
ATOM   1083  CG  GLU D 167     -12.527  12.967   1.012  1.00 20.00
ATOM   1084  CD  GLU D 167     -13.692  12.044   1.343  1.00 20.00
ATOM   1085  OE1 GLU D 167     -13.841  11.583   2.509  1.00 20.00
ATOM   1086  OE2 GLU D 167     -14.469  11.785   0.403  1.00 20.00
ATOM   1087  N   VAL D 168      -8.932  13.704   3.799  1.00 20.00
ATOM   1088  CA  VAL D 168      -8.260  13.823   5.090  1.00 20.00
ATOM   1089  C   VAL D 168      -7.135  14.858   5.031  1.00 20.00
ATOM   1090  O   VAL D 168      -6.956  15.651   5.953  1.00 20.00
ATOM   1091  CB  VAL D 168      -7.654  12.452   5.476  1.00 20.00
ATOM   1092  CG1 VAL D 168      -6.779  12.550   6.738  1.00 20.00
ATOM   1093  CG2 VAL D 168      -8.769  11.418   5.660  1.00 20.00
ATOM   1094  N   GLY D 169      -6.368  14.824   3.939  1.00 20.00
ATOM   1095  CA  GLY D 169      -5.146  15.606   3.812  1.00 20.00
ATOM   1096  C   GLY D 169      -5.341  17.095   3.638  1.00 20.00
ATOM   1097  O   GLY D 169      -4.625  17.893   4.261  1.00 20.00
ATOM   1098  N   LEU D 170      -6.285  17.476   2.779  1.00 20.00
ATOM   1099  CA  LEU D 170      -6.553  18.908   2.546  1.00 20.00
ATOM   1100  C   LEU D 170      -6.889  19.697   3.813  1.00 20.00
ATOM   1101  O   LEU D 170      -6.259  20.730   4.053  1.00 20.00
ATOM   1102  CB  LEU D 170      -7.627  19.113   1.478  1.00 20.00
ATOM   1103  CG  LEU D 170      -7.074  18.983   0.071  1.00 20.00
ATOM   1104  CD1 LEU D 170      -8.255  18.699  -0.829  1.00 20.00
ATOM   1105  CD2 LEU D 170      -6.409  20.330  -0.284  1.00 20.00
ATOM   1106  N   PRO D 171      -7.874  19.232   4.624  1.00 20.00
ATOM   1107  CA  PRO D 171      -8.183  19.959   5.850  1.00 20.00
ATOM   1108  C   PRO D 171      -6.981  20.083   6.802  1.00 20.00
ATOM   1109  O   PRO D 171      -6.926  20.988   7.628  1.00 20.00
ATOM   1110  CB  PRO D 171      -9.277  19.098   6.496  1.00 20.00
ATOM   1111  CG  PRO D 171      -9.917  18.381   5.327  1.00 20.00
ATOM   1112  CD  PRO D 171      -8.760  18.065   4.446  1.00 20.00
ATOM   1113  N   LEU D 172      -6.039  19.153   6.702  1.00 20.00
ATOM   1114  CA  LEU D 172      -4.858  19.185   7.551  1.00 20.00
ATOM   1115  C   LEU D 172      -3.632  19.850   6.885  1.00 20.00
ATOM   1116  O   LEU D 172      -2.522  19.772   7.437  1.00 20.00
ATOM   1117  CB  LEU D 172      -4.524  17.751   7.996  1.00 20.00
ATOM   1118  CG  LEU D 172      -5.456  17.081   9.021  1.00 20.00
ATOM   1119  CD1 LEU D 172      -5.064  15.616   9.257  1.00 20.00
ATOM   1120  CD2 LEU D 172      -5.419  17.858  10.315  1.00 20.00
ATOM   1121  N  AHIS D 173      -3.844  20.493   5.735  1.00 20.00
ATOM   1122  N  BHIS D 173      -3.811  20.441   5.701  1.00 20.00
ATOM   1123  CA AHIS D 173      -2.773  21.162   4.987  1.00 20.00
ATOM   1124  CA BHIS D 173      -2.744  21.212   5.042  1.00 20.00
ATOM   1125  C  AHIS D 173      -1.580  20.216   4.847  1.00 20.00
ATOM   1126  C  BHIS D 173      -1.597  20.334   4.517  1.00 20.00
ATOM   1127  O  AHIS D 173      -0.457  20.519   5.263  1.00 20.00
ATOM   1128  O  BHIS D 173      -0.491  20.838   4.299  1.00 20.00
ATOM   1129  CB AHIS D 173      -2.359  22.476   5.669  1.00 20.00
ATOM   1130  CB BHIS D 173      -2.189  22.250   6.036  1.00 20.00
ATOM   1131  CG AHIS D 173      -3.433  23.520   5.686  1.00 20.00
ATOM   1132  CG BHIS D 173      -1.499  23.419   5.397  1.00 20.00
ATOM   1133  CD2AHIS D 173      -3.437  24.800   5.243  1.00 20.00
ATOM   1134  ND1AHIS D 173      -4.684  23.296   6.216  1.00 20.00
ATOM   1135  CD2BHIS D 173      -1.968  24.630   5.011  1.00 20.00
ATOM   1136  ND1BHIS D 173      -0.146  23.428   5.128  1.00 20.00
ATOM   1137  CE1AHIS D 173      -5.420  24.385   6.081  1.00 20.00
ATOM   1138  NE2AHIS D 173      -4.687  25.310   5.491  1.00 20.00
ATOM   1139  CE1BHIS D 173       0.186  24.589   4.589  1.00 20.00
ATOM   1140  NE2BHIS D 173      -0.901  25.336   4.507  1.00 20.00
ATOM   1141  N   ARG D 174      -1.866  19.047   4.288  1.00 20.00
ATOM   1142  CA  ARG D 174      -0.846  18.068   3.898  1.00 20.00
ATOM   1143  C   ARG D 174      -0.636  17.993   2.393  1.00 20.00
ATOM   1144  O   ARG D 174      -1.392  18.576   1.612  1.00 20.00
ATOM   1145  CB  ARG D 174      -1.200  16.675   4.451  1.00 20.00
ATOM   1146  CG  ARG D 174      -1.589  16.664   5.895  1.00 20.00
ATOM   1147  CD  ARG D 174      -0.421  17.206   6.736  1.00 20.00
ATOM   1148  NE  ARG D 174      -0.454  16.731   8.113  1.00 20.00
ATOM   1149  CZ  ARG D 174       0.350  17.153   9.094  1.00 20.00
ATOM   1150  NH1 ARG D 174       0.250  16.644  10.316  1.00 20.00
ATOM   1151  NH2 ARG D 174       1.266  18.085   8.888  1.00 20.00
ATOM   1152  N   GLY D 175       0.417  17.290   1.974  1.00 20.00
ATOM   1153  CA  GLY D 175       0.655  17.075   0.555  1.00 20.00
ATOM   1154  C   GLY D 175       0.869  15.602   0.268  1.00 20.00
ATOM   1155  O   GLY D 175       1.179  14.828   1.178  1.00 20.00
ATOM   1156  N   CYS D 176       0.751  15.243  -1.003  1.00 20.00
ATOM   1157  CA  CYS D 176       0.881  13.868  -1.473  1.00 20.00
ATOM   1158  C   CYS D 176       1.849  13.819  -2.655  1.00 20.00
ATOM   1159  O   CYS D 176       1.866  14.735  -3.502  1.00 20.00
ATOM   1160  CB  CYS D 176      -0.507  13.372  -1.899  1.00 20.00
ATOM   1161  SG  CYS D 176      -0.580  11.642  -2.273  1.00 20.00
ATOM   1162  N   LEU D 177       2.684  12.785  -2.704  1.00 20.00
ATOM   1163  CA  LEU D 177       3.508  12.520  -3.880  1.00 20.00
ATOM   1164  C   LEU D 177       2.959  11.287  -4.581  1.00 20.00
ATOM   1165  O   LEU D 177       2.627  10.302  -3.910  1.00 20.00
ATOM   1166  CB  LEU D 177       4.974  12.261  -3.487  1.00 20.00
ATOM   1167  CG  LEU D 177       5.633  13.382  -2.676  1.00 20.00
ATOM   1168  CD1 LEU D 177       6.808  12.892  -1.804  1.00 20.00
ATOM   1169  CD2 LEU D 177       6.038  14.521  -3.610  1.00 20.00
ATOM   1170  N   LEU D 178       2.874  11.327  -5.907  1.00 20.00
ATOM   1171  CA  LEU D 178       2.404  10.169  -6.685  1.00 20.00
ATOM   1172  C   LEU D 178       3.569   9.352  -7.227  1.00 20.00
ATOM   1173  O   LEU D 178       4.504   9.933  -7.773  1.00 20.00
ATOM   1174  CB  LEU D 178       1.497  10.597  -7.841  1.00 20.00
ATOM   1175  CG  LEU D 178       0.173  11.277  -7.441  1.00 20.00
ATOM   1176  CD1 LEU D 178      -0.704  11.529  -8.665  1.00 20.00
ATOM   1177  CD2 LEU D 178      -0.567  10.491  -6.367  1.00 20.00
ATOM   1178  N   ILE D 179       3.501   8.028  -7.118  1.00 20.00
ATOM   1179  CA  ILE D 179       4.615   7.190  -7.600  1.00 20.00
ATOM   1180  C   ILE D 179       4.510   7.006  -9.128  1.00 20.00
ATOM   1181  O   ILE D 179       3.691   6.231  -9.633  1.00 20.00
ATOM   1182  CB  ILE D 179       4.754   5.864  -6.781  1.00 20.00
ATOM   1183  CG1 ILE D 179       4.997   6.161  -5.283  1.00 20.00
ATOM   1184  CG2 ILE D 179       5.861   4.944  -7.398  1.00 20.00
ATOM   1185  CD1 ILE D 179       4.533   5.051  -4.299  1.00 20.00
ATOM   1186  N   ALA D 180       5.313   7.757  -9.884  1.00 20.00
ATOM   1187  CA  ALA D 180       5.224   7.732 -11.351  1.00 20.00
ATOM   1188  C   ALA D 180       6.120   6.692 -12.009  1.00 20.00
ATOM   1189  O   ALA D 180       5.842   6.230 -13.126  1.00 20.00
ATOM   1190  CB  ALA D 180       5.526   9.125 -11.947  1.00 20.00
ATOM   1191  N   GLU D 181       7.226   6.386 -11.338  1.00 20.00
ATOM   1192  CA  GLU D 181       8.197   5.404 -11.802  1.00 20.00
ATOM   1193  C   GLU D 181       8.736   4.739 -10.546  1.00 20.00
ATOM   1194  O   GLU D 181       8.649   5.316  -9.454  1.00 20.00
ATOM   1195  CB  GLU D 181       9.353   6.076 -12.566  1.00 20.00
ATOM   1196  CG  GLU D 181       8.936   6.870 -13.804  1.00 20.00
ATOM   1197  CD  GLU D 181      10.106   7.535 -14.525  1.00 20.00
ATOM   1198  OE1 GLU D 181      11.079   7.971 -13.872  1.00 20.00
ATOM   1199  OE2 GLU D 181      10.038   7.618 -15.762  1.00 20.00
ATOM   1200  N   MET D 182       9.294   3.536 -10.705  1.00 20.00
ATOM   1201  CA  MET D 182       9.976   2.846  -9.629  1.00 20.00
ATOM   1202  C   MET D 182      11.367   2.400 -10.036  1.00 20.00
ATOM   1203  O   MET D 182      11.633   2.151 -11.210  1.00 20.00
ATOM   1204  CB  MET D 182       9.182   1.634  -9.129  1.00 20.00
ATOM   1205  CG  MET D 182       7.890   2.038  -8.435  1.00 20.00
ATOM   1206  SD  MET D 182       7.109   0.677  -7.590  1.00 20.00
ATOM   1207  CE  MET D 182       8.079   0.656  -6.083  1.00 20.00
ATOM   1208  N   SER D 183      12.227   2.243  -9.039  1.00 20.00
ATOM   1209  CA  SER D 183      13.662   2.055  -9.280  1.00 20.00
ATOM   1210  C   SER D 183      14.008   0.579  -9.470  1.00 20.00
ATOM   1211  O   SER D 183      15.126   0.211  -9.884  1.00 20.00
ATOM   1212  CB  SER D 183      14.435   2.590  -8.077  1.00 20.00
ATOM   1213  OG  SER D 183      14.044   1.863  -6.922  1.00 20.00
ATOM   1214  N   SER D 184      13.028  -0.272  -9.186  1.00 20.00
ATOM   1215  CA  SER D 184      13.270  -1.711  -9.094  1.00 20.00
ATOM   1216  C   SER D 184      13.161  -2.442 -10.437  1.00 20.00
ATOM   1217  O   SER D 184      12.413  -2.039 -11.334  1.00 20.00
ATOM   1218  CB  SER D 184      12.347  -2.344  -8.032  1.00 20.00
ATOM   1219  OG  SER D 184      11.068  -1.731  -8.032  1.00 20.00
ATOM   1220  N   THR D 185      13.920  -3.530 -10.559  1.00 20.00
ATOM   1221  CA  THR D 185      13.897  -4.365 -11.756  1.00 20.00
ATOM   1222  C   THR D 185      12.483  -4.877 -12.027  1.00 20.00
ATOM   1223  O   THR D 185      11.830  -5.408 -11.124  1.00 20.00
ATOM   1224  CB  THR D 185      14.870  -5.560 -11.632  1.00 20.00
ATOM   1225  CG2 THR D 185      15.013  -6.267 -12.979  1.00 20.00
ATOM   1226  OG1 THR D 185      16.155  -5.087 -11.199  1.00 20.00
ATOM   1227  N   GLY D 186      12.032  -4.696 -13.262  1.00 20.00
ATOM   1228  CA  GLY D 186      10.727  -5.170 -13.712  1.00 20.00
ATOM   1229  C   GLY D 186       9.567  -4.275 -13.305  1.00 20.00
ATOM   1230  O   GLY D 186       8.403  -4.670 -13.459  1.00 20.00
ATOM   1231  N   SER D 187       9.870  -3.069 -12.817  1.00 20.00
ATOM   1232  CA  SER D 187       8.827  -2.075 -12.547  1.00 20.00
ATOM   1233  C   SER D 187       7.911  -1.953 -13.764  1.00 20.00
ATOM   1234  O   SER D 187       8.384  -1.898 -14.907  1.00 20.00
ATOM   1235  CB  SER D 187       9.417  -0.712 -12.174  1.00 20.00
ATOM   1236  OG  SER D 187       8.436   0.321 -12.249  1.00 20.00
ATOM   1237  N   LEU D 188       6.607  -1.955 -13.499  1.00 20.00
ATOM   1238  CA  LEU D 188       5.562  -1.705 -14.483  1.00 20.00
ATOM   1239  C   LEU D 188       5.098  -0.242 -14.495  1.00 20.00
ATOM   1240  O   LEU D 188       4.141   0.079 -15.196  1.00 20.00
ATOM   1241  CB  LEU D 188       4.356  -2.624 -14.227  1.00 20.00
ATOM   1242  CG  LEU D 188       4.668  -4.106 -13.995  1.00 20.00
ATOM   1243  CD1 LEU D 188       3.435  -4.867 -13.545  1.00 20.00
ATOM   1244  CD2 LEU D 188       5.225  -4.720 -15.274  1.00 20.00
ATOM   1245  N   ALA D 189       5.754   0.630 -13.732  1.00 20.00
ATOM   1246  CA  ALA D 189       5.444   2.070 -13.756  1.00 20.00
ATOM   1247  C   ALA D 189       6.217   2.745 -14.900  1.00 20.00
ATOM   1248  O   ALA D 189       7.183   3.499 -14.686  1.00 20.00
ATOM   1249  CB  ALA D 189       5.744   2.738 -12.406  1.00 20.00
ATOM   1250  N   THR D 190       5.778   2.436 -16.113  1.00 20.00
ATOM   1251  CA  THR D 190       6.439   2.890 -17.342  1.00 20.00
ATOM   1252  C   THR D 190       5.402   3.362 -18.354  1.00 20.00
ATOM   1253  O   THR D 190       4.208   3.073 -18.192  1.00 20.00
ATOM   1254  CB  THR D 190       7.272   1.759 -17.958  1.00 20.00
ATOM   1255  CG2 THR D 190       8.347   1.272 -16.970  1.00 20.00
ATOM   1256  OG1 THR D 190       6.400   0.676 -18.308  1.00 20.00
ATOM   1257  N   GLY D 191       5.854   4.106 -19.367  1.00 20.00
ATOM   1258  CA  GLY D 191       5.027   4.470 -20.525  1.00 20.00
ATOM   1259  C   GLY D 191       3.706   5.091 -20.109  1.00 20.00
ATOM   1260  O   GLY D 191       3.701   6.110 -19.412  1.00 20.00
ATOM   1261  N   ASP D 192       2.593   4.472 -20.508  1.00 20.00
ATOM   1262  CA  ASP D 192       1.244   4.998 -20.233  1.00 20.00
ATOM   1263  C   ASP D 192       0.888   5.104 -18.748  1.00 20.00
ATOM   1264  O   ASP D 192       0.108   5.966 -18.351  1.00 20.00
ATOM   1265  CB  ASP D 192       0.164   4.158 -20.931  1.00 20.00
ATOM   1266  CG  ASP D 192       0.224   4.266 -22.451  1.00 20.00
ATOM   1267  OD1 ASP D 192       0.919   5.178 -22.966  1.00 20.00
ATOM   1268  OD2 ASP D 192      -0.437   3.439 -23.129  1.00 20.00
ATOM   1269  N   TYR D 193       1.460   4.203 -17.954  1.00 20.00
ATOM   1270  CA  TYR D 193       1.281   4.187 -16.513  1.00 20.00
ATOM   1271  C   TYR D 193       1.856   5.481 -15.932  1.00 20.00
ATOM   1272  O   TYR D 193       1.179   6.194 -15.189  1.00 20.00
ATOM   1273  CB  TYR D 193       1.958   2.951 -15.901  1.00 20.00
ATOM   1274  CG  TYR D 193       1.668   2.784 -14.428  1.00 20.00
ATOM   1275  CD1 TYR D 193       0.761   1.818 -13.988  1.00 20.00
ATOM   1276  CD2 TYR D 193       2.303   3.579 -13.472  1.00 20.00
ATOM   1277  CE1 TYR D 193       0.485   1.665 -12.626  1.00 20.00
ATOM   1278  CE2 TYR D 193       2.049   3.422 -12.114  1.00 20.00
ATOM   1279  CZ  TYR D 193       1.141   2.465 -11.694  1.00 20.00
ATOM   1280  OH  TYR D 193       0.865   2.315 -10.347  1.00 20.00
ATOM   1281  N   THR D 194       3.101   5.775 -16.297  1.00 20.00
ATOM   1282  CA  THR D 194       3.753   7.025 -15.898  1.00 20.00
ATOM   1283  C   THR D 194       2.974   8.267 -16.350  1.00 20.00
ATOM   1284  O   THR D 194       2.780   9.198 -15.564  1.00 20.00
ATOM   1285  CB  THR D 194       5.209   7.125 -16.393  1.00 20.00
ATOM   1286  CG2 THR D 194       5.864   8.406 -15.879  1.00 20.00
ATOM   1287  OG1 THR D 194       5.970   6.018 -15.888  1.00 20.00
ATOM   1288  N   ARG D 195       2.537   8.276 -17.608  1.00 20.00
ATOM   1289  CA  ARG D 195       1.788   9.414 -18.146  1.00 20.00
ATOM   1290  C   ARG D 195       0.480   9.598 -17.379  1.00 20.00
ATOM   1291  O   ARG D 195       0.088  10.716 -17.029  1.00 20.00
ATOM   1292  CB  ARG D 195       1.568   9.261 -19.661  1.00 20.00
ATOM   1293  CG  ARG D 195       2.880   9.378 -20.427  1.00 20.00
ATOM   1294  CD  ARG D 195       2.694   9.455 -21.953  1.00 20.00
ATOM   1295  NE  ARG D 195       2.504   8.141 -22.565  1.00 20.00
ATOM   1296  CZ  ARG D 195       3.475   7.325 -22.984  1.00 20.00
ATOM   1297  NH1 ARG D 195       3.148   6.162 -23.530  1.00 20.00
ATOM   1298  NH2 ARG D 195       4.760   7.646 -22.874  1.00 20.00
ATOM   1299  N   ALA D 196      -0.180   8.485 -17.074  1.00 20.00
ATOM   1300  CA  ALA D 196      -1.339   8.526 -16.167  1.00 20.00
ATOM   1301  C   ALA D 196      -1.091   9.175 -14.784  1.00 20.00
ATOM   1302  O   ALA D 196      -1.925   9.959 -14.300  1.00 20.00
ATOM   1303  CB  ALA D 196      -1.971   7.129 -16.040  1.00 20.00
ATOM   1304  N   ALA D 197       0.049   8.871 -14.157  1.00 20.00
ATOM   1305  CA  ALA D 197       0.439   9.445 -12.863  1.00 20.00
ATOM   1306  C   ALA D 197       0.558  10.967 -12.980  1.00 20.00
ATOM   1307  O   ALA D 197       0.077  11.712 -12.122  1.00 20.00
ATOM   1308  CB  ALA D 197       1.769   8.850 -12.381  1.00 20.00
ATOM   1309  N   VAL D 198       1.200  11.408 -14.059  1.00 20.00
ATOM   1310  CA  VAL D 198       1.404  12.839 -14.332  1.00 20.00
ATOM   1311  C   VAL D 198       0.072  13.576 -14.515  1.00 20.00
ATOM   1312  O   VAL D 198      -0.130  14.649 -13.942  1.00 20.00
ATOM   1313  CB  VAL D 198       2.350  13.058 -15.546  1.00 20.00
ATOM   1314  CG1 VAL D 198       2.398  14.555 -15.985  1.00 20.00
ATOM   1315  CG2 VAL D 198       3.743  12.557 -15.215  1.00 20.00
ATOM   1316  N   ARG D 199      -0.826  13.007 -15.320  1.00 20.00
ATOM   1317  CA  ARG D 199      -2.147  13.603 -15.544  1.00 20.00
ATOM   1318  C   ARG D 199      -2.875  13.724 -14.193  1.00 20.00
ATOM   1319  O   ARG D 199      -3.422  14.778 -13.848  1.00 20.00
ATOM   1320  CB  ARG D 199      -2.945  12.774 -16.569  1.00 20.00
ATOM   1321  CG  ARG D 199      -4.375  13.254 -16.855  1.00 20.00
ATOM   1322  CD  ARG D 199      -4.909  12.709 -18.209  1.00 20.00
ATOM   1323  NE  ARG D 199      -3.947  12.874 -19.306  1.00 20.00
ATOM   1324  CZ  ARG D 199      -3.959  13.847 -20.223  1.00 20.00
ATOM   1325  NH1 ARG D 199      -3.011  13.878 -21.156  1.00 20.00
ATOM   1326  NH2 ARG D 199      -4.898  14.790 -20.239  1.00 20.00
ATOM   1327  N   MET D 200      -2.851  12.641 -13.418  1.00 20.00
ATOM   1328  CA  MET D 200      -3.508  12.572 -12.118  1.00 20.00
ATOM   1329  C   MET D 200      -3.000  13.630 -11.127  1.00 20.00
ATOM   1330  O   MET D 200      -3.791  14.282 -10.448  1.00 20.00
ATOM   1331  CB  MET D 200      -3.366  11.155 -11.531  1.00 20.00
ATOM   1332  CG  MET D 200      -4.209  10.889 -10.281  1.00 20.00
ATOM   1333  SD  MET D 200      -4.102   9.172  -9.699  1.00 20.00
ATOM   1334  CE  MET D 200      -4.617   8.292 -11.156  1.00 20.00
ATOM   1335  N   ALA D 201      -1.685  13.833 -11.086  1.00 20.00
ATOM   1336  CA  ALA D 201      -1.093  14.944 -10.328  1.00 20.00
ATOM   1337  C   ALA D 201      -1.594  16.328 -10.796  1.00 20.00
ATOM   1338  O   ALA D 201      -2.027  17.140  -9.988  1.00 20.00
ATOM   1339  CB  ALA D 201       0.426  14.877 -10.410  1.00 20.00
ATOM   1340  N   GLU D 202      -1.560  16.591 -12.098  1.00 20.00
ATOM   1341  CA  GLU D 202      -1.949  17.908 -12.621  1.00 20.00
ATOM   1342  C   GLU D 202      -3.379  18.242 -12.247  1.00 20.00
ATOM   1343  O   GLU D 202      -3.710  19.386 -11.944  1.00 20.00
ATOM   1344  CB  GLU D 202      -1.824  17.952 -14.148  1.00 20.00
ATOM   1345  CG  GLU D 202      -0.412  17.828 -14.658  1.00 20.00
ATOM   1346  CD  GLU D 202      -0.373  17.585 -16.156  1.00 20.00
ATOM   1347  OE1 GLU D 202      -1.295  16.950 -16.725  1.00 20.00
ATOM   1348  OE2 GLU D 202       0.594  18.038 -16.779  1.00 20.00
ATOM   1349  N   GLU D 203      -4.220  17.215 -12.276  1.00 20.00
ATOM   1350  CA  GLU D 203      -5.653  17.341 -12.058  1.00 20.00
ATOM   1351  C   GLU D 203      -6.025  17.370 -10.576  1.00 20.00
ATOM   1352  O   GLU D 203      -7.164  17.668 -10.228  1.00 20.00
ATOM   1353  CB  GLU D 203      -6.363  16.222 -12.823  1.00 20.00
ATOM   1354  CG  GLU D 203      -6.134  16.415 -14.336  1.00 20.00
ATOM   1355  CD  GLU D 203      -6.797  15.379 -15.236  1.00 20.00
ATOM   1356  OE1 GLU D 203      -7.355  14.378 -14.736  1.00 20.00
ATOM   1357  OE2 GLU D 203      -6.727  15.574 -16.469  1.00 20.00
ATOM   1358  N   HIS D 204      -5.054  17.101  -9.704  1.00 20.00
ATOM   1359  CA  HIS D 204      -5.258  17.209  -8.246  1.00 20.00
ATOM   1360  C   HIS D 204      -4.164  18.016  -7.551  1.00 20.00
ATOM   1361  O   HIS D 204      -3.679  17.649  -6.478  1.00 20.00
ATOM   1362  CB  HIS D 204      -5.413  15.822  -7.617  1.00 20.00
ATOM   1363  CG  HIS D 204      -6.645  15.115  -8.076  1.00 20.00
ATOM   1364  CD2 HIS D 204      -7.889  15.057  -7.542  1.00 20.00
ATOM   1365  ND1 HIS D 204      -6.697  14.415  -9.263  1.00 20.00
ATOM   1366  CE1 HIS D 204      -7.918  13.931  -9.425  1.00 20.00
ATOM   1367  NE2 HIS D 204      -8.662  14.317  -8.403  1.00 20.00
ATOM   1368  N   SER D 205      -3.820  19.144  -8.167  1.00 20.00
ATOM   1369  CA  SER D 205      -2.736  20.005  -7.698  1.00 20.00
ATOM   1370  C   SER D 205      -2.967  20.677  -6.329  1.00 20.00
ATOM   1371  O   SER D 205      -2.026  21.147  -5.706  1.00 20.00
ATOM   1372  CB  SER D 205      -2.351  21.018  -8.798  1.00 20.00
ATOM   1373  OG  SER D 205      -3.407  21.922  -9.074  1.00 20.00
ATOM   1374  N   GLU D 206      -4.215  20.711  -5.863  1.00 20.00
ATOM   1375  CA  GLU D 206      -4.560  21.209  -4.533  1.00 20.00
ATOM   1376  C   GLU D 206      -3.939  20.342  -3.437  1.00 20.00
ATOM   1377  O   GLU D 206      -3.778  20.791  -2.305  1.00 20.00
ATOM   1378  CB  GLU D 206      -6.087  21.252  -4.382  1.00 20.00
ATOM   1379  CG  GLU D 206      -6.782  21.969  -5.556  1.00 20.00
ATOM   1380  CD  GLU D 206      -6.894  21.134  -6.839  1.00 20.00
ATOM   1381  OE1 GLU D 206      -6.946  19.882  -6.778  1.00 20.00
ATOM   1382  OE2 GLU D 206      -6.942  21.747  -7.932  1.00 20.00
ATOM   1383  N   PHE D 207      -3.611  19.096  -3.781  1.00 20.00
ATOM   1384  CA  PHE D 207      -3.117  18.138  -2.797  1.00 20.00
ATOM   1385  C   PHE D 207      -1.811  17.459  -3.200  1.00 20.00
ATOM   1386  O   PHE D 207      -0.960  17.156  -2.345  1.00 20.00
ATOM   1387  CB  PHE D 207      -4.183  17.064  -2.556  1.00 20.00
ATOM   1388  CG  PHE D 207      -3.844  16.108  -1.436  1.00 20.00
ATOM   1389  CD1 PHE D 207      -3.486  16.566  -0.176  1.00 20.00
ATOM   1390  CD2 PHE D 207      -3.878  14.740  -1.663  1.00 20.00
ATOM   1391  CE1 PHE D 207      -3.168  15.682   0.836  1.00 20.00
ATOM   1392  CE2 PHE D 207      -3.561  13.853  -0.662  1.00 20.00
ATOM   1393  CZ  PHE D 207      -3.208  14.312   0.593  1.00 20.00
ATOM   1394  N   VAL D 208      -1.691  17.165  -4.484  1.00 20.00
ATOM   1395  CA  VAL D 208      -0.513  16.485  -5.030  1.00 20.00
ATOM   1396  C   VAL D 208       0.562  17.523  -5.316  1.00 20.00
ATOM   1397  O   VAL D 208       0.353  18.447  -6.110  1.00 20.00
ATOM   1398  CB  VAL D 208      -0.821  15.730  -6.324  1.00 20.00
ATOM   1399  CG1 VAL D 208       0.470  15.133  -6.902  1.00 20.00
ATOM   1400  CG2 VAL D 208      -1.836  14.601  -6.094  1.00 20.00
ATOM   1401  N   VAL D 209       1.706  17.356  -4.657  1.00 20.00
ATOM   1402  CA  VAL D 209       2.796  18.328  -4.735  1.00 20.00
ATOM   1403  C   VAL D 209       3.937  17.825  -5.624  1.00 20.00
ATOM   1404  O   VAL D 209       4.913  18.539  -5.825  1.00 20.00
ATOM   1405  CB  VAL D 209       3.357  18.691  -3.349  1.00 20.00
ATOM   1406  CG1 VAL D 209       2.272  19.271  -2.396  1.00 20.00
ATOM   1407  CG2 VAL D 209       4.037  17.484  -2.732  1.00 20.00
ATOM   1408  N   GLY D 210       3.833  16.603  -6.149  1.00 20.00
ATOM   1409  CA  GLY D 210       4.964  16.033  -6.863  1.00 20.00
ATOM   1410  C   GLY D 210       4.990  14.530  -7.032  1.00 20.00
ATOM   1411  O   GLY D 210       3.948  13.867  -6.910  1.00 20.00
ATOM   1412  N   PHE D 211       6.186  14.013  -7.324  1.00 20.00
ATOM   1413  CA  PHE D 211       6.341  12.624  -7.774  1.00 20.00
ATOM   1414  C   PHE D 211       7.471  11.928  -7.048  1.00 20.00
ATOM   1415  O   PHE D 211       8.449  12.575  -6.620  1.00 20.00
ATOM   1416  CB  PHE D 211       6.595  12.535  -9.285  1.00 20.00
ATOM   1417  CG  PHE D 211       5.569  13.259 -10.109  1.00 20.00
ATOM   1418  CD1 PHE D 211       5.764  14.595 -10.483  1.00 20.00
ATOM   1419  CD2 PHE D 211       4.401  12.602 -10.492  1.00 20.00
ATOM   1420  CE1 PHE D 211       4.800  15.271 -11.234  1.00 20.00
ATOM   1421  CE2 PHE D 211       3.427  13.271 -11.256  1.00 20.00
ATOM   1422  CZ  PHE D 211       3.634  14.600 -11.628  1.00 20.00
ATOM   1423  N   ILE D 212       7.283  10.625  -6.859  1.00 20.00
ATOM   1424  CA  ILE D 212       8.434   9.730  -6.760  1.00 20.00
ATOM   1425  C   ILE D 212       8.700   9.241  -8.179  1.00 20.00
ATOM   1426  O   ILE D 212       7.795   8.724  -8.834  1.00 20.00
ATOM   1427  CB  ILE D 212       8.178   8.583  -5.756  1.00 20.00
ATOM   1428  CG1 ILE D 212       7.717   9.159  -4.408  1.00 20.00
ATOM   1429  CG2 ILE D 212       9.462   7.761  -5.532  1.00 20.00
ATOM   1430  CD1 ILE D 212       8.693  10.095  -3.747  1.00 20.00
ATOM   1431  N   SER D 213       9.930   9.419  -8.678  1.00 20.00
ATOM   1432  CA  SER D 213      10.265   9.016 -10.045  1.00 20.00
ATOM   1433  C   SER D 213      11.778   8.919 -10.183  1.00 20.00
ATOM   1434  O   SER D 213      12.516   9.367  -9.305  1.00 20.00
ATOM   1435  CB  SER D 213       9.709   9.991 -11.088  1.00 20.00
ATOM   1436  OG  SER D 213      10.195  11.298 -10.847  1.00 20.00
ATOM   1437  N   GLY D 214      12.231   8.371 -11.309  1.00 20.00
ATOM   1438  CA  GLY D 214      13.668   8.254 -11.566  1.00 20.00
ATOM   1439  C   GLY D 214      14.243   9.428 -12.326  1.00 20.00
ATOM   1440  O   GLY D 214      15.460   9.578 -12.411  1.00 20.00
ATOM   1441  N  ASER D 215      13.357  10.232 -12.912  1.00 20.00
ATOM   1442  N  BSER D 215      13.363  10.249 -12.893  1.00 20.00
ATOM   1443  CA ASER D 215      13.732  11.354 -13.767  1.00 20.00
ATOM   1444  CA BSER D 215      13.759  11.381 -13.720  1.00 20.00
ATOM   1445  C  ASER D 215      12.613  12.388 -13.759  1.00 20.00
ATOM   1446  C  BSER D 215      12.637  12.412 -13.710  1.00 20.00
ATOM   1447  O  ASER D 215      11.534  12.138 -13.218  1.00 20.00
ATOM   1448  O  BSER D 215      11.576  12.180 -13.128  1.00 20.00
ATOM   1449  CB ASER D 215      13.939  10.859 -15.200  1.00 20.00
ATOM   1450  CB BSER D 215      13.988  10.900 -15.153  1.00 20.00
ATOM   1451  OG ASER D 215      14.947   9.869 -15.254  1.00 20.00
ATOM   1452  OG BSER D 215      12.764  10.476 -15.725  1.00 20.00
ATOM   1453  N   ARG D 216      12.854  13.540 -14.379  1.00 20.00
ATOM   1454  CA  ARG D 216      11.797  14.537 -14.537  1.00 20.00
ATOM   1455  C   ARG D 216      10.674  13.879 -15.348  1.00 20.00
ATOM   1456  O   ARG D 216      10.930  13.201 -16.349  1.00 20.00
ATOM   1457  CB  ARG D 216      12.355  15.789 -15.211  1.00 20.00
ATOM   1458  CG  ARG D 216      11.359  16.924 -15.360  1.00 20.00
ATOM   1459  CD  ARG D 216      12.027  18.123 -16.029  1.00 20.00
ATOM   1460  NE  ARG D 216      13.029  18.738 -15.158  1.00 20.00
ATOM   1461  CZ  ARG D 216      14.015  19.530 -15.575  1.00 20.00
ATOM   1462  NH1 ARG D 216      14.874  20.046 -14.699  1.00 20.00
ATOM   1463  NH2 ARG D 216      14.147  19.800 -16.868  1.00 20.00
ATOM   1464  N   VAL D 217       9.444  13.972 -14.852  1.00 20.00
ATOM   1465  CA  VAL D 217       8.303  13.421 -15.581  1.00 20.00
ATOM   1466  C   VAL D 217       7.300  14.514 -15.943  1.00 20.00
ATOM   1467  O   VAL D 217       6.550  14.366 -16.906  1.00 20.00
ATOM   1468  CB  VAL D 217       7.562  12.274 -14.822  1.00 20.00
ATOM   1469  CG1 VAL D 217       8.460  11.033 -14.704  1.00 20.00
ATOM   1470  CG2 VAL D 217       7.052  12.750 -13.451  1.00 20.00
ATOM   1471  N   SER D 218       7.291  15.588 -15.156  1.00 20.00
ATOM   1472  CA  SER D 218       6.458  16.764 -15.406  1.00 20.00
ATOM   1473  C   SER D 218       7.338  17.971 -15.724  1.00 20.00
ATOM   1474  O   SER D 218       8.361  18.194 -15.066  1.00 20.00
ATOM   1475  CB  SER D 218       5.544  17.051 -14.211  1.00 20.00
ATOM   1476  OG  SER D 218       4.944  18.340 -14.259  1.00 20.00
ATOM   1477  N   MET D 219       6.914  18.707 -16.752  1.00 20.00
ATOM   1478  CA  MET D 219       7.467  20.009 -17.149  1.00 20.00
ATOM   1479  C   MET D 219       7.059  21.170 -16.237  1.00 20.00
ATOM   1480  O   MET D 219       7.651  22.251 -16.297  1.00 20.00
ATOM   1481  CB  MET D 219       7.009  20.366 -18.573  1.00 20.00
ATOM   1482  CG  MET D 219       7.557  19.494 -19.682  1.00 20.00
ATOM   1483  SD  MET D 219       9.189  18.810 -19.340  1.00 20.00
ATOM   1484  CE  MET D 219      10.208  20.276 -19.086  1.00 20.00
ATOM   1485  N   LYS D 220       6.034  20.972 -15.422  1.00 20.00
ATOM   1486  CA  LYS D 220       5.571  22.042 -14.543  1.00 20.00
ATOM   1487  C   LYS D 220       6.513  22.145 -13.348  1.00 20.00
ATOM   1488  O   LYS D 220       6.667  21.171 -12.603  1.00 20.00
ATOM   1489  CB  LYS D 220       4.133  21.780 -14.094  1.00 20.00
ATOM   1490  CG  LYS D 220       3.171  21.475 -15.246  1.00 20.00
ATOM   1491  CD  LYS D 220       1.745  21.665 -14.755  1.00 20.00
ATOM   1492  CE  LYS D 220       0.707  21.212 -15.764  1.00 20.00
ATOM   1493  NZ  LYS D 220       0.760  21.980 -17.028  1.00 20.00
ATOM   1494  N   PRO D 221       7.141  23.321 -13.157  1.00 20.00
ATOM   1495  CA  PRO D 221       8.063  23.543 -12.036  1.00 20.00
ATOM   1496  C   PRO D 221       7.429  23.612 -10.636  1.00 20.00
ATOM   1497  O   PRO D 221       8.166  23.560  -9.647  1.00 20.00
ATOM   1498  CB  PRO D 221       8.755  24.869 -12.388  1.00 20.00
ATOM   1499  CG  PRO D 221       7.771  25.589 -13.274  1.00 20.00
ATOM   1500  CD  PRO D 221       6.999  24.518 -14.013  1.00 20.00
ATOM   1501  N   GLU D 222       6.101  23.732 -10.554  1.00 20.00
ATOM   1502  CA  GLU D 222       5.391  23.661  -9.275  1.00 20.00
ATOM   1503  C   GLU D 222       5.481  22.267  -8.642  1.00 20.00
ATOM   1504  O   GLU D 222       5.251  22.152  -7.443  1.00 20.00
ATOM   1505  CB  GLU D 222       3.898  23.992  -9.396  1.00 20.00
ATOM   1506  CG  GLU D 222       3.549  25.397  -9.836  1.00 20.00
ATOM   1507  CD  GLU D 222       3.818  25.665 -11.322  1.00 20.00
ATOM   1508  OE1 GLU D 222       4.020  24.728 -12.140  1.00 20.00
ATOM   1509  OE2 GLU D 222       3.869  26.860 -11.677  1.00 20.00
ATOM   1510  N   PHE D 223       5.779  21.234  -9.433  1.00 20.00
ATOM   1511  CA  PHE D 223       5.868  19.854  -8.921  1.00 20.00
ATOM   1512  C   PHE D 223       7.266  19.420  -8.505  1.00 20.00
ATOM   1513  O   PHE D 223       8.240  19.699  -9.215  1.00 20.00
ATOM   1514  CB  PHE D 223       5.322  18.874  -9.954  1.00 20.00
ATOM   1515  CG  PHE D 223       3.831  18.939 -10.096  1.00 20.00
ATOM   1516  CD1 PHE D 223       3.258  19.320 -11.300  1.00 20.00
ATOM   1517  CD2 PHE D 223       3.007  18.663  -9.011  1.00 20.00
ATOM   1518  CE1 PHE D 223       1.867  19.389 -11.424  1.00 20.00
ATOM   1519  CE2 PHE D 223       1.621  18.748  -9.116  1.00 20.00
ATOM   1520  CZ  PHE D 223       1.053  19.092 -10.332  1.00 20.00
ATOM   1521  N   LEU D 224       7.376  18.743  -7.366  1.00 20.00
ATOM   1522  CA  LEU D 224       8.675  18.220  -6.939  1.00 20.00
ATOM   1523  C   LEU D 224       8.930  16.851  -7.550  1.00 20.00
ATOM   1524  O   LEU D 224       8.002  16.083  -7.759  1.00 20.00
ATOM   1525  CB  LEU D 224       8.777  18.164  -5.404  1.00 20.00
ATOM   1526  CG  LEU D 224       8.345  19.378  -4.578  1.00 20.00
ATOM   1527  CD1 LEU D 224       7.811  18.887  -3.218  1.00 20.00
ATOM   1528  CD2 LEU D 224       9.469  20.382  -4.413  1.00 20.00
ATOM   1529  N   HIS D 225      10.194  16.544  -7.826  1.00 20.00
ATOM   1530  CA  HIS D 225      10.584  15.202  -8.226  1.00 20.00
ATOM   1531  C   HIS D 225      11.573  14.689  -7.185  1.00 20.00
ATOM   1532  O   HIS D 225      12.613  15.329  -6.954  1.00 20.00
ATOM   1533  CB  HIS D 225      11.234  15.209  -9.618  1.00 20.00
ATOM   1534  CG  HIS D 225      10.315  15.639 -10.723  1.00 20.00
ATOM   1535  CD2 HIS D 225       9.493  14.931 -11.537  1.00 20.00
ATOM   1536  ND1 HIS D 225      10.192  16.953 -11.106  1.00 20.00
ATOM   1537  CE1 HIS D 225       9.322  17.043 -12.099  1.00 20.00
ATOM   1538  NE2 HIS D 225       8.882  15.829 -12.382  1.00 20.00
ATOM   1539  N   LEU D 226      11.202  13.590  -6.522  1.00 20.00
ATOM   1540  CA  LEU D 226      12.051  12.888  -5.565  1.00 20.00
ATOM   1541  C   LEU D 226      12.446  11.530  -6.164  1.00 20.00
ATOM   1542  O   LEU D 226      11.631  10.816  -6.767  1.00 20.00
ATOM   1543  CB  LEU D 226      11.363  12.702  -4.212  1.00 20.00
ATOM   1544  CG  LEU D 226      11.033  13.923  -3.359  1.00 20.00
ATOM   1545  CD1 LEU D 226       9.968  14.760  -4.072  1.00 20.00
ATOM   1546  CD2 LEU D 226      10.534  13.415  -2.017  1.00 20.00
ATOM   1547  N   THR D 227      13.714  11.184  -6.020  1.00 20.00
ATOM   1548  CA  THR D 227      14.219   9.994  -6.672  1.00 20.00
ATOM   1549  C   THR D 227      14.946   9.081  -5.685  1.00 20.00
ATOM   1550  O   THR D 227      15.990   9.459  -5.149  1.00 20.00
ATOM   1551  CB  THR D 227      15.156  10.375  -7.826  1.00 20.00
ATOM   1552  CG2 THR D 227      15.818   9.116  -8.428  1.00 20.00
ATOM   1553  OG1 THR D 227      14.428  11.128  -8.811  1.00 20.00
ATOM   1554  N   PRO D 228      14.390   7.877  -5.463  1.00 20.00
ATOM   1555  CA  PRO D 228      15.026   6.871  -4.620  1.00 20.00
ATOM   1556  C   PRO D 228      15.879   5.964  -5.510  1.00 20.00
ATOM   1557  O   PRO D 228      15.899   6.156  -6.743  1.00 20.00
ATOM   1558  CB  PRO D 228      13.809   6.124  -4.052  1.00 20.00
ATOM   1559  CG  PRO D 228      12.839   6.087  -5.191  1.00 20.00
ATOM   1560  CD  PRO D 228      13.098   7.386  -5.992  1.00 20.00
ATOM   1561  N   GLY D 229      16.559   4.976  -4.928  1.00 20.00
ATOM   1562  CA  GLY D 229      17.479   4.153  -5.721  1.00 20.00
ATOM   1563  C   GLY D 229      18.756   4.940  -6.011  1.00 20.00
ATOM   1564  O   GLY D 229      19.257   4.938  -7.130  1.00 20.00
ATOM   1565  N   VAL D 230      19.274   5.612  -4.992  1.00 20.00
ATOM   1566  CA  VAL D 230      20.448   6.483  -5.138  1.00 20.00
ATOM   1567  C   VAL D 230      21.581   6.029  -4.224  1.00 20.00
ATOM   1568  O   VAL D 230      21.385   5.828  -3.034  1.00 20.00
ATOM   1569  CB  VAL D 230      20.101   7.966  -4.839  1.00 20.00
ATOM   1570  CG1 VAL D 230      21.370   8.842  -4.682  1.00 20.00
ATOM   1571  CG2 VAL D 230      19.184   8.527  -5.911  1.00 20.00
ATOM   1572  N   GLN D 231      22.768   5.874  -4.810  1.00 20.00
ATOM   1573  CA  GLN D 231      24.018   5.666  -4.087  1.00 20.00
ATOM   1574  C   GLN D 231      25.193   6.248  -4.867  1.00 20.00
ATOM   1575  O   GLN D 231      25.123   6.398  -6.090  1.00 20.00
ATOM   1576  CB  GLN D 231      24.270   4.174  -3.813  1.00 20.00
ATOM   1577  CG  GLN D 231      23.763   3.802  -2.439  1.00 20.00
ATOM   1578  CD  GLN D 231      24.020   2.368  -2.062  1.00 20.00
ATOM   1579  NE2 GLN D 231      25.180   1.849  -2.455  1.00 20.00
ATOM   1580  OE1 GLN D 231      23.194   1.738  -1.392  1.00 20.00
ATOM   1581  N   LEU D 232      26.249   6.588  -4.139  1.00 20.00
ATOM   1582  CA  LEU D 232      27.438   7.189  -4.736  1.00 20.00
ATOM   1583  C   LEU D 232      28.147   6.185  -5.644  1.00 20.00
ATOM   1584  O   LEU D 232      28.618   6.557  -6.712  1.00 20.00
ATOM   1585  CB  LEU D 232      28.364   7.777  -3.672  1.00 20.00
ATOM   1586  CG  LEU D 232      27.904   9.039  -2.935  1.00 20.00
ATOM   1587  CD1 LEU D 232      28.904   9.320  -1.823  1.00 20.00
ATOM   1588  CD2 LEU D 232      27.780  10.261  -3.836  1.00 20.00
ATOM   1589  N   GLU D 233      28.154   4.914  -5.251  1.00 20.00
ATOM   1590  CA  GLU D 233      28.674   3.824  -6.083  1.00 20.00
ATOM   1591  C   GLU D 233      27.562   3.115  -6.872  1.00 20.00
ATOM   1592  O   GLU D 233      26.429   3.000  -6.389  1.00 20.00
ATOM   1593  CB  GLU D 233      29.373   2.789  -5.195  1.00 20.00
ATOM   1594  CG  GLU D 233      30.441   3.347  -4.262  1.00 20.00
ATOM   1595  CD  GLU D 233      31.785   3.564  -4.961  1.00 20.00
ATOM   1596  OE1 GLU D 233      31.865   3.395  -6.195  1.00 20.00
ATOM   1597  OE2 GLU D 233      32.764   3.905  -4.263  1.00 20.00
ATOM   1598  N   ALA D 234      27.899   2.605  -8.060  1.00 20.00
ATOM   1599  CA  ALA D 234      27.018   1.714  -8.830  1.00 20.00
ATOM   1600  C   ALA D 234      26.731   0.371  -8.138  1.00 20.00
ATOM   1601  O   ALA D 234      27.522  -0.098  -7.309  1.00 20.00
ATOM   1602  CB  ALA D 234      27.594   1.481 -10.234  1.00 20.00
ATOM   1603  N   GLY D 235      25.601  -0.250  -8.486  1.00 20.00
ATOM   1604  CA  GLY D 235      25.212  -1.535  -7.893  1.00 20.00
ATOM   1605  C   GLY D 235      23.716  -1.720  -7.719  1.00 20.00
ATOM   1606  O   GLY D 235      22.920  -1.060  -8.393  1.00 20.00
ATOM   1607  N   GLY D 236      23.348  -2.625  -6.810  1.00 20.00
ATOM   1608  CA  GLY D 236      21.953  -2.943  -6.489  1.00 20.00
ATOM   1609  C   GLY D 236      21.885  -3.811  -5.243  1.00 20.00
ATOM   1610  O   GLY D 236      22.891  -3.979  -4.552  1.00 20.00
ATOM   1611  N   ASP D 237      20.705  -4.339  -4.920  1.00 20.00
ATOM   1612  CA  ASP D 237      20.605  -5.394  -3.907  1.00 20.00
ATOM   1613  C   ASP D 237      20.093  -6.702  -4.539  1.00 20.00
ATOM   1614  O   ASP D 237      19.886  -6.758  -5.756  1.00 20.00
ATOM   1615  CB  ASP D 237      19.810  -4.935  -2.666  1.00 20.00
ATOM   1616  CG  ASP D 237      18.318  -4.732  -2.932  1.00 20.00
ATOM   1617  OD1 ASP D 237      17.835  -5.025  -4.047  1.00 20.00
ATOM   1618  OD2 ASP D 237      17.615  -4.274  -2.003  1.00 20.00
ATOM   1619  N   ASN D 238      19.907  -7.758  -3.748  1.00 20.00
ATOM   1620  CA  ASN D 238      19.413  -9.019  -4.323  1.00 20.00
ATOM   1621  C   ASN D 238      17.882  -9.187  -4.334  1.00 20.00
ATOM   1622  O   ASN D 238      17.372 -10.279  -4.617  1.00 20.00
ATOM   1623  CB  ASN D 238      20.136 -10.250  -3.741  1.00 20.00
ATOM   1624  CG  ASN D 238      19.806 -10.516  -2.275  1.00 20.00
ATOM   1625  ND2 ASN D 238      20.362 -11.604  -1.745  1.00 20.00
ATOM   1626  OD1 ASN D 238      19.068  -9.766  -1.626  1.00 20.00
ATOM   1627  N   LEU D 239      17.166  -8.101  -4.036  1.00 20.00
ATOM   1628  CA  LEU D 239      15.699  -8.091  -4.068  1.00 20.00
ATOM   1629  C   LEU D 239      15.150  -7.047  -5.051  1.00 20.00
ATOM   1630  O   LEU D 239      14.066  -6.496  -4.842  1.00 20.00
ATOM   1631  CB  LEU D 239      15.107  -7.919  -2.655  1.00 20.00
ATOM   1632  CG  LEU D 239      15.290  -9.090  -1.681  1.00 20.00
ATOM   1633  CD1 LEU D 239      14.760  -8.788  -0.276  1.00 20.00
ATOM   1634  CD2 LEU D 239      14.659 -10.366  -2.244  1.00 20.00
ATOM   1635  N   GLY D 240      15.925  -6.759  -6.096  1.00 20.00
ATOM   1636  CA  GLY D 240      15.453  -5.992  -7.253  1.00 20.00
ATOM   1637  C   GLY D 240      15.763  -4.507  -7.324  1.00 20.00
ATOM   1638  O   GLY D 240      15.524  -3.893  -8.360  1.00 20.00
ATOM   1639  N   GLN D 241      16.304  -3.942  -6.242  1.00 20.00
ATOM   1640  CA  GLN D 241      16.729  -2.526  -6.182  1.00 20.00
ATOM   1641  C   GLN D 241      17.993  -2.278  -7.020  1.00 20.00
ATOM   1642  O   GLN D 241      18.897  -3.115  -7.068  1.00 20.00
ATOM   1643  CB  GLN D 241      16.946  -2.101  -4.720  1.00 20.00
ATOM   1644  CG  GLN D 241      17.497  -0.683  -4.473  1.00 20.00
ATOM   1645  CD  GLN D 241      16.540   0.428  -4.894  1.00 20.00
ATOM   1646  NE2 GLN D 241      16.188   1.322  -3.957  1.00 20.00
ATOM   1647  OE1 GLN D 241      16.138   0.486  -6.057  1.00 20.00
ATOM   1648  N   GLN D 242      18.034  -1.131  -7.695  1.00 20.00
ATOM   1649  CA  GLN D 242      19.136  -0.772  -8.589  1.00 20.00
ATOM   1650  C   GLN D 242      19.503   0.675  -8.274  1.00 20.00
ATOM   1651  O   GLN D 242      18.628   1.472  -7.912  1.00 20.00
ATOM   1652  CB  GLN D 242      18.727  -0.882 -10.064  1.00 20.00
ATOM   1653  CG  GLN D 242      17.636  -1.917 -10.364  1.00 20.00
ATOM   1654  CD  GLN D 242      17.124  -1.841 -11.796  1.00 20.00
ATOM   1655  NE2 GLN D 242      15.898  -1.358 -11.968  1.00 20.00
ATOM   1656  OE1 GLN D 242      17.822  -2.221 -12.736  1.00 20.00
ATOM   1657  N   TYR D 243      20.781   1.018  -8.424  1.00 20.00
ATOM   1658  CA  TYR D 243      21.252   2.319  -7.937  1.00 20.00
ATOM   1659  C   TYR D 243      21.825   3.215  -9.024  1.00 20.00
ATOM   1660  O   TYR D 243      22.424   2.739  -9.999  1.00 20.00
ATOM   1661  CB  TYR D 243      22.264   2.154  -6.802  1.00 20.00
ATOM   1662  CG  TYR D 243      21.660   1.612  -5.525  1.00 20.00
ATOM   1663  CD1 TYR D 243      21.957   0.328  -5.097  1.00 20.00
ATOM   1664  CD2 TYR D 243      20.771   2.373  -4.763  1.00 20.00
ATOM   1665  CE1 TYR D 243      21.412  -0.192  -3.932  1.00 20.00
ATOM   1666  CE2 TYR D 243      20.206   1.858  -3.598  1.00 20.00
ATOM   1667  CZ  TYR D 243      20.524   0.574  -3.193  1.00 20.00
ATOM   1668  OH  TYR D 243      20.000   0.040  -2.028  1.00 20.00
ATOM   1669  N   ASN D 244      21.626   4.518  -8.849  1.00 20.00
ATOM   1670  CA  ASN D 244      22.238   5.532  -9.715  1.00 20.00
ATOM   1671  C   ASN D 244      22.789   6.641  -8.837  1.00 20.00
ATOM   1672  O   ASN D 244      22.331   6.812  -7.712  1.00 20.00
ATOM   1673  CB  ASN D 244      21.227   6.139 -10.692  1.00 20.00
ATOM   1674  CG  ASN D 244      20.953   5.236 -11.899  1.00 20.00
ATOM   1675  ND2 ASN D 244      19.771   4.626 -11.922  1.00 20.00
ATOM   1676  OD1 ASN D 244      21.796   5.077 -12.783  1.00 20.00
ATOM   1677  N   SER D 245      23.771   7.392  -9.331  1.00 20.00
ATOM   1678  CA  SER D 245      24.403   8.423  -8.510  1.00 20.00
ATOM   1679  C   SER D 245      23.558   9.706  -8.436  1.00 20.00
ATOM   1680  O   SER D 245      22.767   9.962  -9.340  1.00 20.00
ATOM   1681  CB  SER D 245      25.771   8.788  -9.081  1.00 20.00
ATOM   1682  OG  SER D 245      25.595   9.359 -10.363  1.00 20.00
ATOM   1683  N   PRO D 246      23.794  10.532  -7.403  1.00 20.00
ATOM   1684  CA  PRO D 246      23.212  11.880  -7.274  1.00 20.00
ATOM   1685  C   PRO D 246      23.475  12.705  -8.515  1.00 20.00
ATOM   1686  O   PRO D 246      22.562  13.336  -9.052  1.00 20.00
ATOM   1687  CB  PRO D 246      23.957  12.464  -6.076  1.00 20.00
ATOM   1688  CG  PRO D 246      24.280  11.271  -5.233  1.00 20.00
ATOM   1689  CD  PRO D 246      24.638  10.202  -6.238  1.00 20.00
ATOM   1690  N   GLN D 247      24.713  12.668  -9.003  1.00 20.00
ATOM   1691  CA  GLN D 247      25.050  13.408 -10.216  1.00 20.00
ATOM   1692  C   GLN D 247      24.187  13.007 -11.425  1.00 20.00
ATOM   1693  O   GLN D 247      23.722  13.861 -12.178  1.00 20.00
ATOM   1694  CB  GLN D 247      26.552  13.287 -10.510  1.00 20.00
ATOM   1695  CG  GLN D 247      26.966  14.064 -11.771  1.00 20.00
ATOM   1696  CD  GLN D 247      28.474  14.234 -11.899  1.00 20.00
ATOM   1697  NE2 GLN D 247      29.080  13.439 -12.774  1.00 20.00
ATOM   1698  OE1 GLN D 247      29.088  15.071 -11.219  1.00 20.00
ATOM   1699  N   GLU D 248      23.964  11.712 -11.614  1.00 20.00
ATOM   1700  CA  GLU D 248      23.119  11.220 -12.712  1.00 20.00
ATOM   1701  C   GLU D 248      21.649  11.605 -12.522  1.00 20.00
ATOM   1702  O   GLU D 248      20.987  12.077 -13.449  1.00 20.00
ATOM   1703  CB  GLU D 248      23.268   9.701 -12.853  1.00 20.00
ATOM   1704  CG  GLU D 248      22.247   8.989 -13.743  1.00 20.00
ATOM   1705  CD  GLU D 248      22.426   9.275 -15.226  1.00 20.00
ATOM   1706  OE1 GLU D 248      23.535   9.681 -15.629  1.00 20.00
ATOM   1707  OE2 GLU D 248      21.454   9.087 -15.987  1.00 20.00
ATOM   1708  N   VAL D 249      21.174  11.436 -11.293  1.00 20.00
ATOM   1709  CA  VAL D 249      19.763  11.613 -10.932  1.00 20.00
ATOM   1710  C   VAL D 249      19.361  13.096 -10.911  1.00 20.00
ATOM   1711  O   VAL D 249      18.334  13.472 -11.481  1.00 20.00
ATOM   1712  CB  VAL D 249      19.503  10.896  -9.578  1.00 20.00
ATOM   1713  CG1 VAL D 249      18.340  11.495  -8.843  1.00 20.00
ATOM   1714  CG2 VAL D 249      19.338   9.375  -9.802  1.00 20.00
ATOM   1715  N   ILE D 250      20.170  13.933 -10.262  1.00 20.00
ATOM   1716  CA  ILE D 250      19.874  15.367 -10.179  1.00 20.00
ATOM   1717  C   ILE D 250      20.375  16.070 -11.446  1.00 20.00
ATOM   1718  O   ILE D 250      19.600  16.715 -12.153  1.00 20.00
ATOM   1719  CB  ILE D 250      20.445  16.045  -8.882  1.00 20.00
ATOM   1720  CG1 ILE D 250      19.966  15.338  -7.605  1.00 20.00
ATOM   1721  CG2 ILE D 250      20.155  17.572  -8.884  1.00 20.00
ATOM   1722  CD1 ILE D 250      18.454  15.287  -7.390  1.00 20.00
ATOM   1723  N   GLY D 251      21.661  15.895 -11.753  1.00 20.00
ATOM   1724  CA  GLY D 251      22.316  16.569 -12.878  1.00 20.00
ATOM   1725  C   GLY D 251      21.821  16.218 -14.271  1.00 20.00
ATOM   1726  O   GLY D 251      21.517  17.117 -15.052  1.00 20.00
ATOM   1727  N   LYS D 252      21.730  14.927 -14.580  1.00 20.00
ATOM   1728  CA  LYS D 252      21.353  14.439 -15.905  1.00 20.00
ATOM   1729  C   LYS D 252      19.855  14.165 -16.113  1.00 20.00
ATOM   1730  O   LYS D 252      19.293  14.522 -17.155  1.00 20.00
ATOM   1731  CB  LYS D 252      22.176  13.193 -16.230  1.00 20.00
ATOM   1732  CG  LYS D 252      23.670  13.480 -16.362  1.00 20.00
ATOM   1733  CD  LYS D 252      24.475  12.225 -16.714  1.00 20.00
ATOM   1734  CE  LYS D 252      25.957  12.530 -16.928  1.00 20.00
ATOM   1735  NZ  LYS D 252      26.543  13.372 -15.837  1.00 20.00
ATOM   1736  N   ARG D 253      19.218  13.537 -15.123  1.00 20.00
ATOM   1737  CA  ARG D 253      17.814  13.124 -15.203  1.00 20.00
ATOM   1738  C   ARG D 253      16.840  14.191 -14.712  1.00 20.00
ATOM   1739  O   ARG D 253      15.625  14.053 -14.886  1.00 20.00
ATOM   1740  CB  ARG D 253      17.601  11.786 -14.484  1.00 20.00
ATOM   1741  CG  ARG D 253      18.350  10.646 -15.165  1.00 20.00
ATOM   1742  CD  ARG D 253      18.217   9.311 -14.472  1.00 20.00
ATOM   1743  NE  ARG D 253      18.887   8.283 -15.271  1.00 20.00
ATOM   1744  CZ  ARG D 253      18.866   6.972 -15.033  1.00 20.00
ATOM   1745  NH1 ARG D 253      19.508   6.148 -15.862  1.00 20.00
ATOM   1746  NH2 ARG D 253      18.207   6.470 -13.994  1.00 20.00
ATOM   1747  N   GLY D 254      17.383  15.251 -14.118  1.00 20.00
ATOM   1748  CA  GLY D 254      16.599  16.433 -13.764  1.00 20.00
ATOM   1749  C   GLY D 254      15.658  16.328 -12.568  1.00 20.00
ATOM   1750  O   GLY D 254      14.724  17.119 -12.460  1.00 20.00
ATOM   1751  N   SER D 255      15.902  15.392 -11.649  1.00 20.00
ATOM   1752  CA  SER D 255      15.113  15.314 -10.420  1.00 20.00
ATOM   1753  C   SER D 255      15.553  16.365  -9.390  1.00 20.00
ATOM   1754  O   SER D 255      16.663  16.913  -9.463  1.00 20.00
ATOM   1755  CB  SER D 255      15.156  13.884  -9.852  1.00 20.00
ATOM   1756  OG  SER D 255      14.135  13.712  -8.880  1.00 20.00
ATOM   1757  N   ASP D 256      14.684  16.670  -8.430  1.00 20.00
ATOM   1758  CA  ASP D 256      14.980  17.672  -7.416  1.00 20.00
ATOM   1759  C   ASP D 256      15.696  17.161  -6.180  1.00 20.00
ATOM   1760  O   ASP D 256      16.543  17.861  -5.615  1.00 20.00
ATOM   1761  CB  ASP D 256      13.684  18.328  -6.940  1.00 20.00
ATOM   1762  CG  ASP D 256      12.962  19.053  -8.054  1.00 20.00
ATOM   1763  OD1 ASP D 256      13.626  19.766  -8.829  1.00 20.00
ATOM   1764  OD2 ASP D 256      11.722  18.920  -8.145  1.00 20.00
ATOM   1765  N   ILE D 257      15.302  15.977  -5.708  1.00 20.00
ATOM   1766  CA  ILE D 257      15.684  15.512  -4.390  1.00 20.00
ATOM   1767  C   ILE D 257      16.068  14.039  -4.488  1.00 20.00
ATOM   1768  O   ILE D 257      15.374  13.234  -5.142  1.00 20.00
ATOM   1769  CB  ILE D 257      14.509  15.685  -3.398  1.00 20.00
ATOM   1770  CG1 ILE D 257      14.208  17.162  -3.119  1.00 20.00
ATOM   1771  CG2 ILE D 257      14.731  14.880  -2.108  1.00 20.00
ATOM   1772  CD1 ILE D 257      12.805  17.377  -2.489  1.00 20.00
ATOM   1773  N   ILE D 258      17.185  13.693  -3.858  1.00 20.00
ATOM   1774  CA  ILE D 258      17.549  12.288  -3.746  1.00 20.00
ATOM   1775  C   ILE D 258      17.056  11.732  -2.420  1.00 20.00
ATOM   1776  O   ILE D 258      17.131  12.389  -1.386  1.00 20.00
ATOM   1777  CB  ILE D 258      19.076  12.031  -3.932  1.00 20.00
ATOM   1778  CG1 ILE D 258      19.902  12.782  -2.878  1.00 20.00
ATOM   1779  CG2 ILE D 258      19.491  12.347  -5.367  1.00 20.00
ATOM   1780  CD1 ILE D 258      21.422  12.480  -2.967  1.00 20.00
ATOM   1781  N   ILE D 259      16.548  10.510  -2.495  1.00 20.00
ATOM   1782  CA  ILE D 259      16.139   9.725  -1.354  1.00 20.00
ATOM   1783  C   ILE D 259      17.202   8.642  -1.170  1.00 20.00
ATOM   1784  O   ILE D 259      17.400   7.791  -2.044  1.00 20.00
ATOM   1785  CB  ILE D 259      14.773   9.050  -1.585  1.00 20.00
ATOM   1786  CG1 ILE D 259      13.690  10.140  -1.734  1.00 20.00
ATOM   1787  CG2 ILE D 259      14.479   8.030  -0.448  1.00 20.00
ATOM   1788  CD1 ILE D 259      12.240   9.586  -1.928  1.00 20.00
ATOM   1789  N   VAL D 260      17.860   8.709  -0.028  1.00 20.00
ATOM   1790  CA  VAL D 260      18.986   7.813   0.291  1.00 20.00
ATOM   1791  C   VAL D 260      18.784   7.085   1.617  1.00 20.00
ATOM   1792  O   VAL D 260      18.641   7.700   2.686  1.00 20.00
ATOM   1793  CB  VAL D 260      20.350   8.557   0.257  1.00 20.00
ATOM   1794  CG1 VAL D 260      21.521   7.544   0.339  1.00 20.00
ATOM   1795  CG2 VAL D 260      20.489   9.413  -0.977  1.00 20.00
ATOM   1796  N   GLY D 261      18.787   5.751   1.534  1.00 20.00
ATOM   1797  CA  GLY D 261      18.627   4.854   2.688  1.00 20.00
ATOM   1798  C   GLY D 261      19.968   4.236   3.050  1.00 20.00
ATOM   1799  O   GLY D 261      20.750   4.846   3.783  1.00 20.00
ATOM   1800  N   ARG D 262      20.227   3.034   2.542  1.00 20.00
ATOM   1801  CA  ARG D 262      21.423   2.277   2.948  1.00 20.00
ATOM   1802  C   ARG D 262      22.758   2.976   2.662  1.00 20.00
ATOM   1803  O   ARG D 262      23.697   2.836   3.444  1.00 20.00
ATOM   1804  CB  ARG D 262      21.387   0.841   2.408  1.00 20.00
ATOM   1805  CG  ARG D 262      20.332  -0.010   3.129  1.00 20.00
ATOM   1806  CD  ARG D 262      19.921  -1.236   2.330  1.00 20.00
ATOM   1807  NE  ARG D 262      18.979  -0.938   1.249  1.00 20.00
ATOM   1808  CZ  ARG D 262      18.558  -1.831   0.352  1.00 20.00
ATOM   1809  NH1 ARG D 262      17.677  -1.474  -0.576  1.00 20.00
ATOM   1810  NH2 ARG D 262      18.985  -3.098   0.405  1.00 20.00
ATOM   1811  N   GLY D 263      22.852   3.718   1.556  1.00 20.00
ATOM   1812  CA  GLY D 263      24.029   4.581   1.309  1.00 20.00
ATOM   1813  C   GLY D 263      24.469   5.436   2.496  1.00 20.00
ATOM   1814  O   GLY D 263      25.660   5.721   2.672  1.00 20.00
ATOM   1815  N   ILE D 264      23.510   5.884   3.305  1.00 20.00
ATOM   1816  CA  ILE D 264      23.801   6.585   4.549  1.00 20.00
ATOM   1817  C   ILE D 264      23.706   5.648   5.771  1.00 20.00
ATOM   1818  O   ILE D 264      24.672   5.530   6.516  1.00 20.00
ATOM   1819  CB  ILE D 264      22.952   7.892   4.728  1.00 20.00
ATOM   1820  CG1 ILE D 264      23.273   8.912   3.608  1.00 20.00
ATOM   1821  CG2 ILE D 264      23.146   8.490   6.123  1.00 20.00
ATOM   1822  CD1 ILE D 264      22.211  10.012   3.400  1.00 20.00
ATOM   1823  N   ILE D 265      22.578   4.966   5.952  1.00 20.00
ATOM   1824  CA  ILE D 265      22.290   4.195   7.154  1.00 20.00
ATOM   1825  C   ILE D 265      23.370   3.145   7.488  1.00 20.00
ATOM   1826  O   ILE D 265      23.662   2.913   8.672  1.00 20.00
ATOM   1827  CB  ILE D 265      20.865   3.552   7.058  1.00 20.00
ATOM   1828  CG1 ILE D 265      19.818   4.643   6.801  1.00 20.00
ATOM   1829  CG2 ILE D 265      20.537   2.665   8.290  1.00 20.00
ATOM   1830  CD1 ILE D 265      19.699   5.685   7.897  1.00 20.00
ATOM   1831  N   SER D 266      23.937   2.511   6.460  1.00 20.00
ATOM   1832  CA  SER D 266      24.871   1.392   6.655  1.00 20.00
ATOM   1833  C   SER D 266      26.319   1.826   6.921  1.00 20.00
ATOM   1834  O   SER D 266      27.156   1.009   7.342  1.00 20.00
ATOM   1835  CB  SER D 266      24.787   0.414   5.480  1.00 20.00
ATOM   1836  OG  SER D 266      23.538  -0.275   5.490  1.00 20.00
ATOM   1837  N   ALA D 267      26.593   3.109   6.702  1.00 20.00
ATOM   1838  CA  ALA D 267      27.897   3.722   6.932  1.00 20.00
ATOM   1839  C   ALA D 267      28.182   3.805   8.428  1.00 20.00
ATOM   1840  O   ALA D 267      27.253   3.855   9.233  1.00 20.00
ATOM   1841  CB  ALA D 267      27.945   5.108   6.313  1.00 20.00
ATOM   1842  N   ALA D 268      29.461   3.772   8.805  1.00 20.00
ATOM   1843  CA  ALA D 268      29.831   3.946  10.214  1.00 20.00
ATOM   1844  C   ALA D 268      29.451   5.342  10.693  1.00 20.00
ATOM   1845  O   ALA D 268      28.756   5.476  11.699  1.00 20.00
ATOM   1846  CB  ALA D 268      31.312   3.683  10.448  1.00 20.00
ATOM   1847  N   ASP D 269      29.880   6.367   9.956  1.00 20.00
ATOM   1848  CA  ASP D 269      29.563   7.746  10.299  1.00 20.00
ATOM   1849  C   ASP D 269      28.472   8.258   9.347  1.00 20.00
ATOM   1850  O   ASP D 269      28.729   8.627   8.204  1.00 20.00
ATOM   1851  CB  ASP D 269      30.842   8.597  10.315  1.00 20.00
ATOM   1852  CG  ASP D 269      30.584  10.072  10.593  1.00 20.00
ATOM   1853  OD1 ASP D 269      29.447  10.469  10.944  1.00 20.00
ATOM   1854  OD2 ASP D 269      31.550  10.852  10.438  1.00 20.00
ATOM   1855  N   ARG D 270      27.241   8.224   9.847  1.00 20.00
ATOM   1856  CA  ARG D 270      26.051   8.537   9.058  1.00 20.00
ATOM   1857  C   ARG D 270      25.970  10.042   8.835  1.00 20.00
ATOM   1858  O   ARG D 270      25.305  10.496   7.912  1.00 20.00
ATOM   1859  CB  ARG D 270      24.773   8.057   9.767  1.00 20.00
ATOM   1860  CG  ARG D 270      24.313   6.622   9.479  1.00 20.00
ATOM   1861  CD  ARG D 270      24.914   5.579  10.420  1.00 20.00
ATOM   1862  NE  ARG D 270      24.307   5.530  11.754  1.00 20.00
ATOM   1863  CZ  ARG D 270      23.293   4.746  12.126  1.00 20.00
ATOM   1864  NH1 ARG D 270      22.694   3.930  11.267  1.00 20.00
ATOM   1865  NH2 ARG D 270      22.840   4.801  13.375  1.00 20.00
ATOM   1866  N   LEU D 271      26.628  10.823   9.690  1.00 20.00
ATOM   1867  CA  LEU D 271      26.627  12.271   9.520  1.00 20.00
ATOM   1868  C   LEU D 271      27.527  12.660   8.357  1.00 20.00
ATOM   1869  O   LEU D 271      27.103  13.417   7.487  1.00 20.00
ATOM   1870  CB  LEU D 271      27.031  13.005  10.804  1.00 20.00
ATOM   1871  CG  LEU D 271      27.168  14.533  10.711  1.00 20.00
ATOM   1872  CD1 LEU D 271      25.973  15.250  10.035  1.00 20.00
ATOM   1873  CD2 LEU D 271      27.404  15.088  12.122  1.00 20.00
ATOM   1874  N  AGLU D 272      28.749  12.133   8.324  1.00 20.00
ATOM   1875  N  BGLU D 272      28.758  12.145   8.353  1.00 20.00
ATOM   1876  CA AGLU D 272      29.639  12.366   7.186  1.00 20.00
ATOM   1877  CA BGLU D 272      29.670  12.293   7.217  1.00 20.00
ATOM   1878  C  AGLU D 272      29.088  11.779   5.882  1.00 20.00
ATOM   1879  C  BGLU D 272      29.016  11.820   5.922  1.00 20.00
ATOM   1880  O  AGLU D 272      29.273  12.357   4.812  1.00 20.00
ATOM   1881  O  BGLU D 272      29.057  12.517   4.906  1.00 20.00
ATOM   1882  CB AGLU D 272      31.044  11.825   7.470  1.00 20.00
ATOM   1883  CB BGLU D 272      30.964  11.498   7.441  1.00 20.00
ATOM   1884  CG AGLU D 272      32.118  12.263   6.474  1.00 20.00
ATOM   1885  CG BGLU D 272      31.863  11.389   6.205  1.00 20.00
ATOM   1886  CD AGLU D 272      32.063  13.742   6.122  1.00 20.00
ATOM   1887  CD BGLU D 272      33.253  10.863   6.521  1.00 20.00
ATOM   1888  OE1AGLU D 272      32.173  14.582   7.042  1.00 20.00
ATOM   1889  OE2AGLU D 272      31.914  14.070   4.921  1.00 20.00
ATOM   1890  OE1BGLU D 272      33.436   9.626   6.593  1.00 20.00
ATOM   1891  OE2BGLU D 272      34.168  11.696   6.706  1.00 20.00
ATOM   1892  N   ALA D 273      28.422  10.628   5.967  1.00 20.00
ATOM   1893  CA  ALA D 273      27.766  10.052   4.797  1.00 20.00
ATOM   1894  C   ALA D 273      26.691  11.008   4.266  1.00 20.00
ATOM   1895  O   ALA D 273      26.628  11.261   3.064  1.00 20.00
ATOM   1896  CB  ALA D 273      27.190   8.662   5.094  1.00 20.00
ATOM   1897  N   ALA D 274      25.873  11.550   5.161  1.00 20.00
ATOM   1898  CA  ALA D 274      24.779  12.433   4.759  1.00 20.00
ATOM   1899  C   ALA D 274      25.362  13.682   4.115  1.00 20.00
ATOM   1900  O   ALA D 274      24.837  14.153   3.123  1.00 20.00
ATOM   1901  CB  ALA D 274      23.925  12.821   5.933  1.00 20.00
ATOM   1902  N   GLU D 275      26.425  14.219   4.712  1.00 20.00
ATOM   1903  CA  GLU D 275      27.100  15.377   4.140  1.00 20.00
ATOM   1904  C   GLU D 275      27.611  15.116   2.731  1.00 20.00
ATOM   1905  O   GLU D 275      27.503  15.993   1.893  1.00 20.00
ATOM   1906  CB  GLU D 275      28.204  15.906   5.065  1.00 20.00
ATOM   1907  CG  GLU D 275      27.646  16.758   6.201  1.00 20.00
ATOM   1908  CD  GLU D 275      27.048  18.052   5.688  1.00 20.00
ATOM   1909  OE1 GLU D 275      27.789  18.864   5.072  1.00 20.00
ATOM   1910  OE2 GLU D 275      25.831  18.252   5.888  1.00 20.00
ATOM   1911  N  AMET D 276      28.166  13.930   2.482  1.00 20.00
ATOM   1912  N  BMET D 276      28.150  13.922   2.489  1.00 20.00
ATOM   1913  CA AMET D 276      28.646  13.567   1.147  1.00 20.00
ATOM   1914  CA BMET D 276      28.647  13.543   1.169  1.00 20.00
ATOM   1915  C  AMET D 276      27.504  13.578   0.133  1.00 20.00
ATOM   1916  C  BMET D 276      27.520  13.548   0.136  1.00 20.00
ATOM   1917  O  AMET D 276      27.639  14.136  -0.966  1.00 20.00
ATOM   1918  O  BMET D 276      27.677  14.083  -0.971  1.00 20.00
ATOM   1919  CB AMET D 276      29.351  12.206   1.150  1.00 20.00
ATOM   1920  CB BMET D 276      29.352  12.183   1.226  1.00 20.00
ATOM   1921  CG AMET D 276      30.693  12.174   1.882  1.00 20.00
ATOM   1922  CG BMET D 276      30.474  12.125   2.267  1.00 20.00
ATOM   1923  SD AMET D 276      32.004  13.238   1.239  1.00 20.00
ATOM   1924  SD BMET D 276      31.633  10.752   2.077  1.00 20.00
ATOM   1925  CE AMET D 276      32.365  12.430  -0.320  1.00 20.00
ATOM   1926  CE BMET D 276      32.507  11.243   0.589  1.00 20.00
ATOM   1927  N   TYR D 277      26.377  12.979   0.520  1.00 20.00
ATOM   1928  CA  TYR D 277      25.195  12.941  -0.341  1.00 20.00
ATOM   1929  C   TYR D 277      24.621  14.338  -0.562  1.00 20.00
ATOM   1930  O   TYR D 277      24.278  14.677  -1.684  1.00 20.00
ATOM   1931  CB  TYR D 277      24.138  11.970   0.181  1.00 20.00
ATOM   1932  CG  TYR D 277      24.494  10.540  -0.154  1.00 20.00
ATOM   1933  CD1 TYR D 277      25.197   9.739   0.747  1.00 20.00
ATOM   1934  CD2 TYR D 277      24.153   9.988  -1.390  1.00 20.00
ATOM   1935  CE1 TYR D 277      25.553   8.421   0.422  1.00 20.00
ATOM   1936  CE2 TYR D 277      24.507   8.668  -1.707  1.00 20.00
ATOM   1937  CZ  TYR D 277      25.220   7.904  -0.804  1.00 20.00
ATOM   1938  OH  TYR D 277      25.572   6.608  -1.126  1.00 20.00
ATOM   1939  N   ARG D 278      24.594  15.151   0.492  1.00 20.00
ATOM   1940  CA  ARG D 278      24.049  16.502   0.400  1.00 20.00
ATOM   1941  C   ARG D 278      24.884  17.324  -0.563  1.00 20.00
ATOM   1942  O   ARG D 278      24.364  18.029  -1.419  1.00 20.00
ATOM   1943  CB  ARG D 278      24.029  17.207   1.765  1.00 20.00
ATOM   1944  CG  ARG D 278      23.486  18.633   1.662  1.00 20.00
ATOM   1945  CD  ARG D 278      23.622  19.441   2.949  1.00 20.00
ATOM   1946  NE  ARG D 278      25.011  19.763   3.283  1.00 20.00
ATOM   1947  CZ  ARG D 278      25.752  20.685   2.666  1.00 20.00
ATOM   1948  NH1 ARG D 278      27.003  20.898   3.071  1.00 20.00
ATOM   1949  NH2 ARG D 278      25.266  21.397   1.652  1.00 20.00
ATOM   1950  N   LYS D 279      26.199  17.240  -0.400  1.00 20.00
ATOM   1951  CA  LYS D 279      27.085  18.023  -1.252  1.00 20.00
ATOM   1952  C   LYS D 279      26.996  17.559  -2.693  1.00 20.00
ATOM   1953  O   LYS D 279      26.981  18.381  -3.585  1.00 20.00
ATOM   1954  CB  LYS D 279      28.511  18.016  -0.705  1.00 20.00
ATOM   1955  CG  LYS D 279      28.635  18.849   0.555  1.00 20.00
ATOM   1956  CD  LYS D 279      30.063  18.763   1.061  1.00 20.00
ATOM   1957  CE  LYS D 279      30.253  19.382   2.431  1.00 20.00
ATOM   1958  NZ  LYS D 279      31.448  18.716   3.058  1.00 20.00
ATOM   1959  N   ALA D 280      26.887  16.249  -2.905  1.00 20.00
ATOM   1960  CA  ALA D 280      26.759  15.704  -4.249  1.00 20.00
ATOM   1961  C   ALA D 280      25.472  16.195  -4.909  1.00 20.00
ATOM   1962  O   ALA D 280      25.508  16.658  -6.059  1.00 20.00
ATOM   1963  CB  ALA D 280      26.808  14.168  -4.240  1.00 20.00
ATOM   1964  N   ALA D 281      24.344  16.039  -4.209  1.00 20.00
ATOM   1965  CA  ALA D 281      23.039  16.418  -4.766  1.00 20.00
ATOM   1966  C   ALA D 281      22.933  17.942  -4.990  1.00 20.00
ATOM   1967  O   ALA D 281      22.464  18.383  -6.052  1.00 20.00
ATOM   1968  CB  ALA D 281      21.879  15.882  -3.913  1.00 20.00
ATOM   1969  N   TRP D 282      23.421  18.716  -4.019  1.00 20.00
ATOM   1970  CA  TRP D 282      23.395  20.173  -4.087  1.00 20.00
ATOM   1971  C   TRP D 282      24.241  20.720  -5.235  1.00 20.00
ATOM   1972  O   TRP D 282      23.776  21.539  -6.028  1.00 20.00
ATOM   1973  CB  TRP D 282      23.790  20.841  -2.760  1.00 20.00
ATOM   1974  CG  TRP D 282      23.507  22.319  -2.800  1.00 20.00
ATOM   1975  CD1 TRP D 282      24.415  23.329  -3.006  1.00 20.00
ATOM   1976  CD2 TRP D 282      22.223  22.947  -2.704  1.00 20.00
ATOM   1977  CE2 TRP D 282      22.430  24.345  -2.839  1.00 20.00
ATOM   1978  CE3 TRP D 282      20.915  22.472  -2.509  1.00 20.00
ATOM   1979  NE1 TRP D 282      23.772  24.551  -3.020  1.00 20.00
ATOM   1980  CZ2 TRP D 282      21.379  25.266  -2.778  1.00 20.00
ATOM   1981  CZ3 TRP D 282      19.865  23.402  -2.458  1.00 20.00
ATOM   1982  CH2 TRP D 282      20.112  24.777  -2.598  1.00 20.00
ATOM   1983  N   GLU D 283      25.482  20.254  -5.335  1.00 20.00
ATOM   1984  CA  GLU D 283      26.328  20.710  -6.430  1.00 20.00
ATOM   1985  C   GLU D 283      25.774  20.318  -7.808  1.00 20.00
ATOM   1986  O   GLU D 283      25.872  21.096  -8.756  1.00 20.00
ATOM   1987  CB  GLU D 283      27.764  20.225  -6.229  1.00 20.00
ATOM   1988  CG  GLU D 283      28.717  20.679  -7.315  1.00 20.00
ATOM   1989  CD  GLU D 283      28.788  22.189  -7.485  1.00 20.00
ATOM   1990  OE1 GLU D 283      28.843  22.945  -6.471  1.00 20.00
ATOM   1991  OE2 GLU D 283      28.810  22.605  -8.662  1.00 20.00
ATOM   1992  N   ALA D 284      25.171  19.130  -7.909  1.00 20.00
ATOM   1993  CA  ALA D 284      24.557  18.684  -9.156  1.00 20.00
ATOM   1994  C   ALA D 284      23.395  19.605  -9.551  1.00 20.00
ATOM   1995  O   ALA D 284      23.181  19.911 -10.733  1.00 20.00
ATOM   1996  CB  ALA D 284      24.072  17.230  -9.026  1.00 20.00
ATOM   1997  N   TYR D 285      22.629  20.024  -8.550  1.00 20.00
ATOM   1998  CA  TYR D 285      21.547  20.979  -8.738  1.00 20.00
ATOM   1999  C   TYR D 285      22.071  22.340  -9.242  1.00 20.00
ATOM   2000  O   TYR D 285      21.600  22.854 -10.264  1.00 20.00
ATOM   2001  CB  TYR D 285      20.752  21.115  -7.430  1.00 20.00
ATOM   2002  CG  TYR D 285      20.019  22.423  -7.269  1.00 20.00
ATOM   2003  CD1 TYR D 285      18.900  22.729  -8.044  1.00 20.00
ATOM   2004  CD2 TYR D 285      20.458  23.357  -6.330  1.00 20.00
ATOM   2005  CE1 TYR D 285      18.231  23.940  -7.886  1.00 20.00
ATOM   2006  CE2 TYR D 285      19.804  24.555  -6.156  1.00 20.00
ATOM   2007  CZ  TYR D 285      18.703  24.849  -6.940  1.00 20.00
ATOM   2008  OH  TYR D 285      18.069  26.054  -6.733  1.00 20.00
ATOM   2009  N   LEU D 286      23.058  22.888  -8.537  1.00 20.00
ATOM   2010  CA  LEU D 286      23.734  24.131  -8.947  1.00 20.00
ATOM   2011  C   LEU D 286      24.271  24.118 -10.381  1.00 20.00
ATOM   2012  O   LEU D 286      24.117  25.112 -11.096  1.00 20.00
ATOM   2013  CB  LEU D 286      24.845  24.520  -7.965  1.00 20.00
ATOM   2014  CG  LEU D 286      24.496  24.925  -6.534  1.00 20.00
ATOM   2015  CD1 LEU D 286      25.778  25.259  -5.821  1.00 20.00
ATOM   2016  CD2 LEU D 286      23.502  26.086  -6.482  1.00 20.00
ATOM   2017  N  ASER D 287      24.878  23.008 -10.798  1.00 20.00
ATOM   2018  N  BSER D 287      24.905  23.010 -10.772  1.00 20.00
ATOM   2019  CA ASER D 287      25.413  22.875 -12.154  1.00 20.00
ATOM   2020  CA BSER D 287      25.398  22.813 -12.136  1.00 20.00
ATOM   2021  C  ASER D 287      24.336  22.729 -13.231  1.00 20.00
ATOM   2022  C  BSER D 287      24.262  22.950 -13.138  1.00 20.00
ATOM   2023  O  ASER D 287      24.590  23.000 -14.407  1.00 20.00
ATOM   2024  O  BSER D 287      24.400  23.648 -14.145  1.00 20.00
ATOM   2025  CB ASER D 287      26.418  21.724 -12.228  1.00 20.00
ATOM   2026  CB BSER D 287      26.081  21.447 -12.304  1.00 20.00
ATOM   2027  OG ASER D 287      27.523  21.990 -11.379  1.00 20.00
ATOM   2028  OG BSER D 287      25.153  20.389 -12.501  1.00 20.00
ATOM   2029  N   ARG D 288      23.141  22.301 -12.828  1.00 20.00
ATOM   2030  CA  ARG D 288      22.003  22.192 -13.736  1.00 20.00
ATOM   2031  C   ARG D 288      21.386  23.557 -14.046  1.00 20.00
ATOM   2032  O   ARG D 288      20.931  23.785 -15.166  1.00 20.00
ATOM   2033  CB  ARG D 288      20.954  21.228 -13.160  1.00 20.00
ATOM   2034  CG  ARG D 288      19.793  20.889 -14.081  1.00 20.00
ATOM   2035  CD  ARG D 288      18.862  19.886 -13.388  1.00 20.00
ATOM   2036  NE  ARG D 288      17.836  20.496 -12.527  1.00 20.00
ATOM   2037  CZ  ARG D 288      17.329  19.928 -11.430  1.00 20.00
ATOM   2038  NH1 ARG D 288      17.786  18.752 -11.021  1.00 20.00
ATOM   2039  NH2 ARG D 288      16.382  20.541 -10.719  1.00 20.00
ATOM   2040  N   LEU D 289      21.378  24.435 -13.048  1.00 20.00
ATOM   2041  CA  LEU D 289      20.900  25.810 -13.151  1.00 20.00
ATOM   2042  C   LEU D 289      21.782  26.678 -14.048  1.00 20.00
ATOM   2043  O   LEU D 289      21.280  27.562 -14.763  1.00 20.00
ATOM   2044  CB  LEU D 289      20.862  26.429 -11.754  1.00 20.00
ATOM   2045  CG  LEU D 289      19.558  26.693 -10.993  1.00 20.00
ATOM   2046  CD1 LEU D 289      18.498  25.644 -11.223  1.00 20.00
ATOM   2047  CD2 LEU D 289      19.884  26.841  -9.514  1.00 20.00
ATOM   2048  N   GLY D 290      23.091  26.436 -13.979  1.00 20.00
ATOM   2049  CA  GLY D 290      24.074  27.139 -14.803  1.00 20.00
ATOM   2050  C   GLY D 290      24.197  28.603 -14.433  1.00 20.00
ATOM   2051  O   GLY D 290      24.796  28.941 -13.414  1.00 20.00
ATOM   2052  P   XMP D2000      17.824   2.301  -0.140  1.00 20.00
ATOM   2053  O1P XMP D2000      18.284   1.739   1.175  1.00 20.00
ATOM   2054  O2P XMP D2000      18.463   3.613  -0.475  1.00 20.00
ATOM   2055  O3P XMP D2000      17.732   1.384  -1.325  1.00 20.00
ATOM   2056  C5' XMP D2000      15.433   3.366  -0.564  1.00 20.00
ATOM   2057  O5' XMP D2000      16.299   2.612   0.256  1.00 20.00
ATOM   2058  C4' XMP D2000      14.185   3.686   0.251  1.00 20.00
ATOM   2059  O4' XMP D2000      13.322   4.113  -0.791  1.00 20.00
ATOM   2060  C3' XMP D2000      13.518   2.455   0.860  1.00 20.00
ATOM   2061  O3' XMP D2000      12.788   2.848   2.017  1.00 20.00
ATOM   2062  C2' XMP D2000      12.525   1.909  -0.163  1.00 20.00
ATOM   2063  O2' XMP D2000      11.296   1.442   0.443  1.00 20.00
ATOM   2064  C1' XMP D2000      12.243   3.169  -0.985  1.00 20.00
ATOM   2065  N1  XMP D2000       9.561   4.254  -5.367  1.00 20.00
ATOM   2066  C2  XMP D2000       9.273   4.516  -4.068  1.00 20.00
ATOM   2067  O2  XMP D2000       8.226   5.130  -3.766  1.00 20.00
ATOM   2068  N3  XMP D2000      10.083   4.136  -3.049  1.00 20.00
ATOM   2069  C4  XMP D2000      11.248   3.484  -3.249  1.00 20.00
ATOM   2070  C5  XMP D2000      11.608   3.166  -4.534  1.00 20.00
ATOM   2071  C6  XMP D2000      10.712   3.601  -5.635  1.00 20.00
ATOM   2072  O6  XMP D2000      11.021   3.330  -6.798  1.00 20.00
ATOM   2073  N7  XMP D2000      12.789   2.541  -4.498  1.00 20.00
ATOM   2074  C8  XMP D2000      13.166   2.446  -3.208  1.00 20.00
ATOM   2075  N9  XMP D2000      12.203   3.003  -2.449  1.00 20.00
ATOM   2076  C1  GOL D3000      -2.863  26.440  -6.485  1.00 20.00
ATOM   2077  O1  GOL D3000      -3.558  26.589  -7.706  1.00 20.00
ATOM   2078  C2  GOL D3000      -2.996  24.994  -6.024  1.00 20.00
ATOM   2079  O2  GOL D3000      -2.936  24.142  -7.146  1.00 20.00
ATOM   2080  C3  GOL D3000      -1.916  24.649  -4.997  1.00 20.00
ATOM   2081  O3  GOL D3000      -2.390  24.953  -3.697  1.00 20.00
ATOM   2082  O1  SO4 D4000     -11.342  13.886 -10.515  1.00 20.00
ATOM   2083  O2  SO4 D4000     -11.266  13.407 -12.871  1.00 20.00
ATOM   2084  O3  SO4 D4000      -9.614  12.517 -11.425  1.00 20.00
ATOM   2085  O4  SO4 D4000     -11.862  11.704 -11.317  1.00 20.00
ATOM   2086  S   SO4 D4000     -11.024  12.880 -11.528  1.00 20.00
TER
ATOM    481  CA  GLY E 481      27.484 -25.531  27.457  1.00 20.00 0 2 201
ATOM    482  CA  GLY E 482      28.479 -25.826  31.113  1.00 20.00 0 2 201
ATOM    483  CA  GLY E 483      24.820 -25.957  32.129  1.00 20.00 0 2 201
ATOM    484  CA  GLY E 484      23.848 -27.519  28.803  1.00 20.00 0 2 201
ATOM    485  CA  GLY E 485      24.751 -30.184  26.250  1.00 20.00 0 2 201
ATOM    486  CA  GLY E 486      24.587 -27.607  23.463  1.00 20.00 0 2 201
TER
REMARK *******************************
REMARK Evaluated from PDB file     2wns_Br.pdb
REMARK Old center positioned at -33.475 -40.499 -35.037
REMARK Rotated by Euler angles  282.425  79.978 251.589
REMARK New center positioned at  32.664 -33.490   9.502
ATOM      1  N   LEU F   8      28.814 -27.192  24.762  1.00 20.00
ATOM      2  CA  LEU F   8      28.361 -27.168  23.336  1.00 20.00
ATOM      3  C   LEU F   8      27.956 -25.766  22.865  1.00 20.00
ATOM      4  O   LEU F   8      28.348 -25.327  21.774  1.00 20.00
ATOM      5  CB  LEU F   8      27.195 -28.147  23.144  1.00 20.00
ATOM      6  CG  LEU F   8      27.186 -28.951  21.840  1.00 20.00
ATOM      7  CD1 LEU F   8      28.610 -29.369  21.450  1.00 20.00
ATOM      8  CD2 LEU F   8      26.291 -30.180  21.972  1.00 20.00
ATOM      9  N   GLY F   9      27.169 -25.075  23.689  1.00 20.00
ATOM     10  CA  GLY F   9      26.790 -23.681  23.444  1.00 20.00
ATOM     11  C   GLY F   9      27.926 -22.751  23.040  1.00 20.00
ATOM     12  O   GLY F   9      27.814 -22.027  22.044  1.00 20.00
ATOM     13  N   PRO F  10      29.021 -22.739  23.816  1.00 20.00
ATOM     14  CA  PRO F  10      30.166 -21.894  23.491  1.00 20.00
ATOM     15  C   PRO F  10      30.753 -22.200  22.126  1.00 20.00
ATOM     16  O   PRO F  10      31.107 -21.291  21.372  1.00 20.00
ATOM     17  CB  PRO F  10      31.179 -22.232  24.589  1.00 20.00
ATOM     18  CG  PRO F  10      30.357 -22.715  25.724  1.00 20.00
ATOM     19  CD  PRO F  10      29.140 -23.349  25.155  1.00 20.00
ATOM     20  N   LEU F  11      30.839 -23.483  21.810  1.00 20.00
ATOM     21  CA  LEU F  11      31.337 -23.923  20.513  1.00 20.00
ATOM     22  C   LEU F  11      30.483 -23.385  19.343  1.00 20.00
ATOM     23  O   LEU F  11      31.019 -22.929  18.314  1.00 20.00
ATOM     24  CB  LEU F  11      31.406 -25.456  20.507  1.00 20.00
ATOM     25  CG  LEU F  11      32.266 -26.096  19.428  1.00 20.00
ATOM     26  CD1 LEU F  11      32.805 -27.419  19.932  1.00 20.00
ATOM     27  CD2 LEU F  11      31.477 -26.285  18.135  1.00 20.00
ATOM     28  N   VAL F  12      29.165 -23.432  19.513  1.00 20.00
ATOM     29  CA  VAL F  12      28.204 -22.887  18.534  1.00 20.00
ATOM     30  C   VAL F  12      28.375 -21.365  18.327  1.00 20.00
ATOM     31  O   VAL F  12      28.355 -20.869  17.194  1.00 20.00
ATOM     32  CB  VAL F  12      26.754 -23.201  18.967  1.00 20.00
ATOM     33  CG1 VAL F  12      25.741 -22.592  18.005  1.00 20.00
ATOM     34  CG2 VAL F  12      26.554 -24.724  19.080  1.00 20.00
ATOM     35  N   THR F  13      28.592 -20.640  19.423  1.00 20.00
ATOM     36  CA  THR F  13      28.864 -19.196  19.365  1.00 20.00
ATOM     37  C   THR F  13      30.114 -18.857  18.550  1.00 20.00
ATOM     38  O   THR F  13      30.091 -17.955  17.692  1.00 20.00
ATOM     39  CB  THR F  13      29.023 -18.620  20.763  1.00 20.00
ATOM     40  CG2 THR F  13      29.017 -17.101  20.700  1.00 20.00
ATOM     41  OG1 THR F  13      27.946 -19.088  21.587  1.00 20.00
ATOM     42  N   GLY F  14      31.196 -19.590  18.810  1.00 20.00
ATOM     43  CA  GLY F  14      32.425 -19.431  18.043  1.00 20.00
ATOM     44  C   GLY F  14      32.157 -19.618  16.570  1.00 20.00
ATOM     45  O   GLY F  14      32.551 -18.779  15.757  1.00 20.00
ATOM     46  N   LEU F  15      31.452 -20.708  16.239  1.00 20.00
ATOM     47  CA  LEU F  15      31.112 -21.030  14.854  1.00 20.00
ATOM     48  C   LEU F  15      30.325 -19.895  14.172  1.00 20.00
ATOM     49  O   LEU F  15      30.628 -19.492  13.031  1.00 20.00
ATOM     50  CB  LEU F  15      30.357 -22.376  14.789  1.00 20.00
ATOM     51  CG  LEU F  15      31.200 -23.615  15.167  1.00 20.00
ATOM     52  CD1 LEU F  15      30.382 -24.893  15.166  1.00 20.00
ATOM     53  CD2 LEU F  15      32.398 -23.778  14.239  1.00 20.00
ATOM     54  N   TYR F  16      29.338 -19.373  14.880  1.00 20.00
ATOM     55  CA  TYR F  16      28.610 -18.180  14.441  1.00 20.00
ATOM     56  C   TYR F  16      29.568 -17.022  14.115  1.00 20.00
ATOM     57  O   TYR F  16      29.426 -16.378  13.080  1.00 20.00
ATOM     58  CB  TYR F  16      27.600 -17.732  15.491  1.00 20.00
ATOM     59  CG  TYR F  16      26.760 -16.562  15.019  1.00 20.00
ATOM     60  CD1 TYR F  16      25.640 -16.776  14.206  1.00 20.00
ATOM     61  CD2 TYR F  16      27.103 -15.248  15.345  1.00 20.00
ATOM     62  CE1 TYR F  16      24.865 -15.711  13.742  1.00 20.00
ATOM     63  CE2 TYR F  16      26.332 -14.163  14.886  1.00 20.00
ATOM     64  CZ  TYR F  16      25.210 -14.410  14.085  1.00 20.00
ATOM     65  OH  TYR F  16      24.432 -13.374  13.622  1.00 20.00
ATOM     66  N   ASP F  17      30.558 -16.800  14.973  1.00 20.00
ATOM     67  CA  ASP F  17      31.497 -15.681  14.799  1.00 20.00
ATOM     68  C   ASP F  17      32.374 -15.811  13.562  1.00 20.00
ATOM     69  O   ASP F  17      32.686 -14.806  12.915  1.00 20.00
ATOM     70  CB  ASP F  17      32.381 -15.509  16.032  1.00 20.00
ATOM     71  CG  ASP F  17      31.583 -15.162  17.286  1.00 20.00
ATOM     72  OD1 ASP F  17      30.477 -14.577  17.161  1.00 20.00
ATOM     73  OD2 ASP F  17      32.071 -15.475  18.398  1.00 20.00
ATOM     74  N   VAL F  18      32.762 -17.032  13.211  1.00 20.00
ATOM     75  CA  VAL F  18      33.531 -17.224  11.980  1.00 20.00
ATOM     76  C   VAL F  18      32.624 -17.360  10.745  1.00 20.00
ATOM     77  O   VAL F  18      33.078 -17.819   9.684  1.00 20.00
ATOM     78  CB  VAL F  18      34.501 -18.408  12.087  1.00 20.00
ATOM     79  CG1 VAL F  18      35.571 -18.120  13.110  1.00 20.00
ATOM     80  CG2 VAL F  18      33.761 -19.703  12.418  1.00 20.00
ATOM     81  N   GLN F  19      31.361 -16.928  10.894  1.00 20.00
ATOM     82  CA  GLN F  19      30.334 -16.946   9.841  1.00 20.00
ATOM     83  C   GLN F  19      30.090 -18.341   9.272  1.00 20.00
ATOM     84  O   GLN F  19      30.015 -18.519   8.054  1.00 20.00
ATOM     85  CB  GLN F  19      30.645 -15.953   8.713  1.00 20.00
ATOM     86  CG  GLN F  19      30.472 -14.472   9.103  1.00 20.00
ATOM     87  CD  GLN F  19      31.668 -13.899   9.841  1.00 20.00
ATOM     88  NE2 GLN F  19      31.504 -12.687  10.393  1.00 20.00
ATOM     89  OE1 GLN F  19      32.739 -14.527   9.912  1.00 20.00
ATOM     90  N   ALA F  20      29.952 -19.323  10.151  1.00 20.00
ATOM     91  CA  ALA F  20      29.785 -20.709   9.717  1.00 20.00
ATOM     92  C   ALA F  20      28.345 -20.994   9.296  1.00 20.00
ATOM     93  O   ALA F  20      28.091 -21.941   8.546  1.00 20.00
ATOM     94  CB  ALA F  20      30.213 -21.673  10.806  1.00 20.00
ATOM     95  N   PHE F  21      27.401 -20.171   9.741  1.00 20.00
ATOM     96  CA  PHE F  21      25.987 -20.423   9.421  1.00 20.00
ATOM     97  C   PHE F  21      25.463 -19.499   8.347  1.00 20.00
ATOM     98  O   PHE F  21      25.240 -18.322   8.600  1.00 20.00
ATOM     99  CB  PHE F  21      25.147 -20.305  10.680  1.00 20.00
ATOM    100  CG  PHE F  21      25.603 -21.213  11.751  1.00 20.00
ATOM    101  CD1 PHE F  21      25.424 -22.580  11.627  1.00 20.00
ATOM    102  CD2 PHE F  21      26.234 -20.722  12.878  1.00 20.00
ATOM    103  CE1 PHE F  21      25.853 -23.437  12.605  1.00 20.00
ATOM    104  CE2 PHE F  21      26.663 -21.569  13.869  1.00 20.00
ATOM    105  CZ  PHE F  21      26.476 -22.935  13.735  1.00 20.00
ATOM    106  N   LYS F  22      25.272 -20.041   7.144  1.00 20.00
ATOM    107  CA  LYS F  22      24.804 -19.266   6.025  1.00 20.00
ATOM    108  C   LYS F  22      23.359 -19.612   5.791  1.00 20.00
ATOM    109  O   LYS F  22      22.982 -20.781   5.855  1.00 20.00
ATOM    110  CB  LYS F  22      25.586 -19.578   4.747  1.00 20.00
ATOM    111  CG  LYS F  22      27.100 -19.634   4.879  1.00 20.00
ATOM    112  CD  LYS F  22      27.731 -18.278   4.903  1.00 20.00
ATOM    113  CE  LYS F  22      29.210 -18.373   4.591  1.00 20.00
ATOM    114  NZ  LYS F  22      29.937 -17.268   5.272  1.00 20.00
ATOM    115  N   PHE F  23      22.561 -18.590   5.499  1.00 20.00
ATOM    116  CA  PHE F  23      21.158 -18.783   5.149  1.00 20.00
ATOM    117  C   PHE F  23      20.872 -18.238   3.761  1.00 20.00
ATOM    118  O   PHE F  23      21.515 -17.287   3.288  1.00 20.00
ATOM    119  CB  PHE F  23      20.242 -18.134   6.184  1.00 20.00
ATOM    120  CG  PHE F  23      20.418 -18.686   7.551  1.00 20.00
ATOM    121  CD1 PHE F  23      19.675 -19.768   7.972  1.00 20.00
ATOM    122  CD2 PHE F  23      21.353 -18.138   8.422  1.00 20.00
ATOM    123  CE1 PHE F  23      19.855 -20.298   9.252  1.00 20.00
ATOM    124  CE2 PHE F  23      21.539 -18.656   9.696  1.00 20.00
ATOM    125  CZ  PHE F  23      20.786 -19.730  10.118  1.00 20.00
ATOM    126  N   GLY F  24      19.898 -18.859   3.113  1.00 20.00
ATOM    127  CA  GLY F  24      19.514 -18.483   1.774  1.00 20.00
ATOM    128  C   GLY F  24      19.028 -19.707   1.053  1.00 20.00
ATOM    129  O   GLY F  24      18.080 -20.360   1.482  1.00 20.00
ATOM    130  N   ASP F  25      19.697 -20.011  -0.045  1.00 20.00
ATOM    131  CA  ASP F  25      19.306 -21.090  -0.906  1.00 20.00
ATOM    132  C   ASP F  25      20.602 -21.671  -1.427  1.00 20.00
ATOM    133  O   ASP F  25      21.402 -20.956  -2.043  1.00 20.00
ATOM    134  CB  ASP F  25      18.429 -20.563  -2.047  1.00 20.00
ATOM    135  CG  ASP F  25      17.542 -21.630  -2.644  1.00 20.00
ATOM    136  OD1 ASP F  25      17.078 -22.522  -1.891  1.00 20.00
ATOM    137  OD2 ASP F  25      17.307 -21.579  -3.873  1.00 20.00
ATOM    138  N   PHE F  26      20.829 -22.952  -1.129  1.00 20.00
ATOM    139  CA  PHE F  26      22.091 -23.617  -1.469  1.00 20.00
ATOM    140  C   PHE F  26      21.855 -25.017  -2.033  1.00 20.00
ATOM    141  O   PHE F  26      21.020 -25.757  -1.517  1.00 20.00
ATOM    142  CB  PHE F  26      22.984 -23.717  -0.229  1.00 20.00
ATOM    143  CG  PHE F  26      23.140 -22.423   0.517  1.00 20.00
ATOM    144  CD1 PHE F  26      24.000 -21.442   0.056  1.00 20.00
ATOM    145  CD2 PHE F  26      22.413 -22.186   1.678  1.00 20.00
ATOM    146  CE1 PHE F  26      24.131 -20.246   0.742  1.00 20.00
ATOM    147  CE2 PHE F  26      22.537 -21.002   2.366  1.00 20.00
ATOM    148  CZ  PHE F  26      23.405 -20.033   1.909  1.00 20.00
ATOM    149  N   VAL F  27      22.581 -25.386  -3.091  1.00 20.00
ATOM    150  CA  VAL F  27      22.539 -26.773  -3.554  1.00 20.00
ATOM    151  C   VAL F  27      23.714 -27.496  -2.880  1.00 20.00
ATOM    152  O   VAL F  27      24.862 -27.067  -2.977  1.00 20.00
ATOM    153  CB  VAL F  27      22.537 -26.905  -5.099  1.00 20.00
ATOM    154  CG1 VAL F  27      22.410 -28.364  -5.511  1.00 20.00
ATOM    155  CG2 VAL F  27      21.383 -26.104  -5.717  1.00 20.00
ATOM    156  N   LEU F  28      23.394 -28.562  -2.147  1.00 20.00
ATOM    157  CA  LEU F  28      24.382 -29.342  -1.410  1.00 20.00
ATOM    158  C   LEU F  28      25.049 -30.310  -2.372  1.00 20.00
ATOM    159  O   LEU F  28      24.562 -30.500  -3.488  1.00 20.00
ATOM    160  CB  LEU F  28      23.694 -30.127  -0.310  1.00 20.00
ATOM    161  CG  LEU F  28      22.793 -29.296   0.606  1.00 20.00
ATOM    162  CD1 LEU F  28      22.398 -30.128   1.786  1.00 20.00
ATOM    163  CD2 LEU F  28      23.490 -28.027   1.058  1.00 20.00
ATOM    164  N   LYS F  29      26.144 -30.939  -1.956  1.00 20.00
ATOM    165  CA  LYS F  29      26.821 -31.888  -2.842  1.00 20.00
ATOM    166  C   LYS F  29      25.854 -32.984  -3.281  1.00 20.00
ATOM    167  O   LYS F  29      25.872 -33.384  -4.425  1.00 20.00
ATOM    168  CB  LYS F  29      28.075 -32.487  -2.192  1.00 20.00
ATOM    169  CG  LYS F  29      29.243 -31.514  -2.074  1.00 20.00
ATOM    170  CD  LYS F  29      30.548 -32.244  -1.741  1.00 20.00
ATOM    171  CE  LYS F  29      31.785 -31.309  -1.708  1.00 20.00
ATOM    172  NZ  LYS F  29      31.787 -30.261  -0.617  1.00 20.00
ATOM    173  N   SER F  30      24.980 -33.432  -2.380  1.00 20.00
ATOM    174  CA  SER F  30      23.966 -34.444  -2.697  1.00 20.00
ATOM    175  C   SER F  30      22.868 -33.954  -3.635  1.00 20.00
ATOM    176  O   SER F  30      21.885 -34.662  -3.843  1.00 20.00
ATOM    177  CB  SER F  30      23.316 -34.989  -1.413  1.00 20.00
ATOM    178  OG  SER F  30      22.617 -33.985  -0.684  1.00 20.00
ATOM    179  N   GLY F  31      23.016 -32.753  -4.194  1.00 20.00
ATOM    180  CA  GLY F  31      22.101 -32.270  -5.236  1.00 20.00
ATOM    181  C   GLY F  31      20.765 -31.701  -4.794  1.00 20.00
ATOM    182  O   GLY F  31      19.977 -31.291  -5.651  1.00 20.00
ATOM    183  N   LEU F  32      20.497 -31.672  -3.487  1.00 20.00
ATOM    184  CA  LEU F  32      19.259 -31.073  -2.960  1.00 20.00
ATOM    185  C   LEU F  32      19.457 -29.592  -2.639  1.00 20.00
ATOM    186  O   LEU F  32      20.556 -29.180  -2.303  1.00 20.00
ATOM    187  CB  LEU F  32      18.807 -31.787  -1.690  1.00 20.00
ATOM    188  CG  LEU F  32      17.990 -33.082  -1.799  1.00 20.00
ATOM    189  CD1 LEU F  32      18.773 -34.188  -2.529  1.00 20.00
ATOM    190  CD2 LEU F  32      17.579 -33.527  -0.385  1.00 20.00
ATOM    191  N   SER F  33      18.387 -28.803  -2.719  1.00 20.00
ATOM    192  CA  SER F  33      18.453 -27.394  -2.323  1.00 20.00
ATOM    193  C   SER F  33      18.282 -27.296  -0.815  1.00 20.00
ATOM    194  O   SER F  33      17.582 -28.124  -0.220  1.00 20.00
ATOM    195  CB  SER F  33      17.365 -26.570  -3.010  1.00 20.00
ATOM    196  OG  SER F  33      17.373 -26.791  -4.400  1.00 20.00
ATOM    197  N   SER F  34      18.906 -26.297  -0.193  1.00 20.00
ATOM    198  CA  SER F  34      18.850 -26.154   1.272  1.00 20.00
ATOM    199  C   SER F  34      18.760 -24.696   1.654  1.00 20.00
ATOM    200  O   SER F  34      19.429 -23.849   1.041  1.00 20.00
ATOM    201  CB  SER F  34      20.104 -26.755   1.932  1.00 20.00
ATOM    202  OG  SER F  34      20.077 -26.614   3.350  1.00 20.00
ATOM    203  N   PRO F  35      17.981 -24.397   2.699  1.00 20.00
ATOM    204  CA  PRO F  35      17.914 -23.039   3.209  1.00 20.00
ATOM    205  C   PRO F  35      19.107 -22.664   4.081  1.00 20.00
ATOM    206  O   PRO F  35      19.205 -21.508   4.515  1.00 20.00
ATOM    207  CB  PRO F  35      16.658 -23.073   4.085  1.00 20.00
ATOM    208  CG  PRO F  35      16.663 -24.434   4.606  1.00 20.00
ATOM    209  CD  PRO F  35      17.166 -25.311   3.513  1.00 20.00
ATOM    210  N   ILE F  36      19.978 -23.643   4.379  1.00 20.00
ATOM    211  CA  ILE F  36      21.100 -23.435   5.298  1.00 20.00
ATOM    212  C   ILE F  36      22.372 -24.181   4.837  1.00 20.00
ATOM    213  O   ILE F  36      22.312 -25.305   4.288  1.00 20.00
ATOM    214  CB  ILE F  36      20.706 -23.855   6.739  1.00 20.00
ATOM    215  CG1 ILE F  36      21.752 -23.414   7.749  1.00 20.00
ATOM    216  CG2 ILE F  36      20.477 -25.339   6.835  1.00 20.00
ATOM    217  CD1 ILE F  36      21.346 -23.755   9.183  1.00 20.00
ATOM    218  N   TYR F  37      23.514 -23.526   5.051  1.00 20.00
ATOM    219  CA  TYR F  37      24.811 -24.132   4.775  1.00 20.00
ATOM    220  C   TYR F  37      25.714 -23.862   5.962  1.00 20.00
ATOM    221  O   TYR F  37      25.736 -22.731   6.490  1.00 20.00
ATOM    222  CB  TYR F  37      25.425 -23.563   3.488  1.00 20.00
ATOM    223  CG  TYR F  37      26.608 -24.369   2.973  1.00 20.00
ATOM    224  CD1 TYR F  37      26.414 -25.423   2.084  1.00 20.00
ATOM    225  CD2 TYR F  37      27.905 -24.091   3.390  1.00 20.00
ATOM    226  CE1 TYR F  37      27.498 -26.167   1.604  1.00 20.00
ATOM    227  CE2 TYR F  37      28.988 -24.836   2.928  1.00 20.00
ATOM    228  CZ  TYR F  37      28.775 -25.864   2.039  1.00 20.00
ATOM    229  OH  TYR F  37      29.831 -26.603   1.566  1.00 20.00
ATOM    230  N   ILE F  38      26.408 -24.905   6.413  1.00 20.00
ATOM    231  CA  ILE F  38      27.380 -24.790   7.502  1.00 20.00
ATOM    232  C   ILE F  38      28.813 -24.873   6.942  1.00 20.00
ATOM    233  O   ILE F  38      29.254 -25.931   6.476  1.00 20.00
ATOM    234  CB  ILE F  38      27.169 -25.846   8.564  1.00 20.00
ATOM    235  CG1 ILE F  38      25.797 -25.651   9.249  1.00 20.00
ATOM    236  CG2 ILE F  38      28.240 -25.753   9.621  1.00 20.00
ATOM    237  CD1 ILE F  38      24.641 -25.958   8.379  1.00 20.00
ATOM    238  N   ASP F  39      29.508 -23.747   7.016  1.00 20.00
ATOM    239  CA  ASP F  39      30.807 -23.533   6.374  1.00 20.00
ATOM    240  C   ASP F  39      31.854 -23.258   7.448  1.00 20.00
ATOM    241  O   ASP F  39      31.981 -22.127   7.927  1.00 20.00
ATOM    242  CB  ASP F  39      30.711 -22.333   5.416  1.00 20.00
ATOM    243  CG  ASP F  39      31.971 -22.131   4.586  1.00 20.00
ATOM    244  OD1 ASP F  39      33.013 -22.749   4.887  1.00 20.00
ATOM    245  OD2 ASP F  39      31.909 -21.353   3.620  1.00 20.00
ATOM    246  N   LEU F  40      32.605 -24.295   7.805  1.00 20.00
ATOM    247  CA  LEU F  40      33.636 -24.230   8.847  1.00 20.00
ATOM    248  C   LEU F  40      35.012 -23.790   8.326  1.00 20.00
ATOM    249  O   LEU F  40      36.013 -23.840   9.066  1.00 20.00
ATOM    250  CB  LEU F  40      33.788 -25.605   9.532  1.00 20.00
ATOM    251  CG  LEU F  40      33.089 -25.781  10.875  1.00 20.00
ATOM    252  CD1 LEU F  40      31.602 -25.901  10.712  1.00 20.00
ATOM    253  CD2 LEU F  40      33.623 -26.991  11.561  1.00 20.00
ATOM    254  N   ARG F  41      35.081 -23.375   7.070  1.00 20.00
ATOM    255  CA  ARG F  41      36.366 -22.976   6.496  1.00 20.00
ATOM    256  C   ARG F  41      37.047 -21.835   7.234  1.00 20.00
ATOM    257  O   ARG F  41      38.284 -21.720   7.193  1.00 20.00
ATOM    258  CB  ARG F  41      36.208 -22.565   5.033  1.00 20.00
ATOM    259  CG  ARG F  41      36.272 -23.721   4.056  1.00 20.00
ATOM    260  CD  ARG F  41      36.056 -23.212   2.590  1.00 20.00
ATOM    261  NE  ARG F  41      34.695 -22.719   2.349  1.00 20.00
ATOM    262  CZ  ARG F  41      34.282 -22.219   1.184  1.00 20.00
ATOM    263  NH1 ARG F  41      35.103 -22.127   0.132  1.00 20.00
ATOM    264  NH2 ARG F  41      33.033 -21.822   1.065  1.00 20.00
ATOM    265  N   GLY F  42      36.252 -20.987   7.874  1.00 20.00
ATOM    266  CA  GLY F  42      36.746 -19.819   8.611  1.00 20.00
ATOM    267  C   GLY F  42      37.330 -20.118   9.974  1.00 20.00
ATOM    268  O   GLY F  42      37.980 -19.272  10.572  1.00 20.00
ATOM    269  N   ILE F  43      37.118 -21.333  10.458  1.00 20.00
ATOM    270  CA  ILE F  43      37.655 -21.761  11.733  1.00 20.00
ATOM    271  C   ILE F  43      39.204 -21.621  11.829  1.00 20.00
ATOM    272  O   ILE F  43      39.726 -21.430  12.912  1.00 20.00
ATOM    273  CB  ILE F  43      37.228 -23.207  12.034  1.00 20.00
ATOM    274  CG1 ILE F  43      37.237 -23.495  13.527  1.00 20.00
ATOM    275  CG2 ILE F  43      38.132 -24.183  11.317  1.00 20.00
ATOM    276  CD1 ILE F  43      36.423 -24.721  13.878  1.00 20.00
ATOM    277  N   VAL F  44      39.925 -21.671  10.710  1.00 20.00
ATOM    278  CA  VAL F  44      41.394 -21.496  10.756  1.00 20.00
ATOM    279  C   VAL F  44      41.842 -20.103  11.224  1.00 20.00
ATOM    280  O   VAL F  44      43.032 -19.901  11.573  1.00 20.00
ATOM    281  CB  VAL F  44      42.056 -21.788   9.394  1.00 20.00
ATOM    282  CG1 VAL F  44      41.824 -23.252   9.026  1.00 20.00
ATOM    283  CG2 VAL F  44      41.540 -20.828   8.287  1.00 20.00
ATOM    284  N   SER F  45      40.912 -19.146  11.212  1.00 20.00
ATOM    285  CA  SER F  45      41.179 -17.780  11.665  1.00 20.00
ATOM    286  C   SER F  45      41.082 -17.620  13.199  1.00 20.00
ATOM    287  O   SER F  45      41.468 -16.573  13.745  1.00 20.00
ATOM    288  CB  SER F  45      40.190 -16.826  11.004  1.00 20.00
ATOM    289  OG  SER F  45      38.892 -17.023  11.569  1.00 20.00
ATOM    290  N   ARG F  46      40.569 -18.657  13.874  1.00 20.00
ATOM    291  CA  ARG F  46      40.386 -18.659  15.323  1.00 20.00
ATOM    292  C   ARG F  46      40.980 -19.927  15.929  1.00 20.00
ATOM    293  O   ARG F  46      40.244 -20.877  16.212  1.00 20.00
ATOM    294  CB  ARG F  46      38.902 -18.590  15.670  1.00 20.00
ATOM    295  CG  ARG F  46      38.202 -17.369  15.122  1.00 20.00
ATOM    296  CD  ARG F  46      38.510 -16.115  15.909  1.00 20.00
ATOM    297  NE  ARG F  46      37.675 -15.041  15.373  1.00 20.00
ATOM    298  CZ  ARG F  46      36.439 -14.745  15.779  1.00 20.00
ATOM    299  NH1 ARG F  46      35.860 -15.394  16.800  1.00 20.00
ATOM    300  NH2 ARG F  46      35.791 -13.766  15.162  1.00 20.00
ATOM    301  N   PRO F  47      42.308 -19.948  16.135  1.00 20.00
ATOM    302  CA  PRO F  47      43.005 -21.151  16.578  1.00 20.00
ATOM    303  C   PRO F  47      42.494 -21.742  17.889  1.00 20.00
ATOM    304  O   PRO F  47      42.595 -22.947  18.079  1.00 20.00
ATOM    305  CB  PRO F  47      44.432 -20.662  16.772  1.00 20.00
ATOM    306  CG  PRO F  47      44.290 -19.240  16.996  1.00 20.00
ATOM    307  CD  PRO F  47      43.237 -18.814  16.081  1.00 20.00
ATOM    308  N   ARG F  48      41.965 -20.911  18.777  1.00 20.00
ATOM    309  CA  ARG F  48      41.342 -21.407  20.018  1.00 20.00
ATOM    310  C   ARG F  48      40.120 -22.272  19.744  1.00 20.00
ATOM    311  O   ARG F  48      39.968 -23.362  20.303  1.00 20.00
ATOM    312  CB  ARG F  48      40.863 -20.244  20.886  1.00 20.00
ATOM    313  CG  ARG F  48      41.869 -19.760  21.874  1.00 20.00
ATOM    314  CD  ARG F  48      41.669 -18.281  22.216  1.00 20.00
ATOM    315  NE  ARG F  48      42.960 -17.701  22.601  1.00 20.00
ATOM    316  CZ  ARG F  48      43.761 -16.983  21.807  1.00 20.00
ATOM    317  NH1 ARG F  48      43.414 -16.688  20.549  1.00 20.00
ATOM    318  NH2 ARG F  48      44.917 -16.528  22.293  1.00 20.00
ATOM    319  N   LEU F  49      39.233 -21.744  18.905  1.00 20.00
ATOM    320  CA  LEU F  49      38.061 -22.467  18.452  1.00 20.00
ATOM    321  C   LEU F  49      38.434 -23.721  17.657  1.00 20.00
ATOM    322  O   LEU F  49      37.795 -24.742  17.802  1.00 20.00
ATOM    323  CB  LEU F  49      37.174 -21.539  17.621  1.00 20.00
ATOM    324  CG  LEU F  49      35.839 -22.103  17.113  1.00 20.00
ATOM    325  CD1 LEU F  49      34.871 -22.356  18.267  1.00 20.00
ATOM    326  CD2 LEU F  49      35.240 -21.166  16.069  1.00 20.00
ATOM    327  N   LEU F  50      39.459 -23.649  16.808  1.00 20.00
ATOM    328  CA  LEU F  50      39.894 -24.840  16.102  1.00 20.00
ATOM    329  C   LEU F  50      40.273 -25.922  17.095  1.00 20.00
ATOM    330  O   LEU F  50      39.912 -27.080  16.927  1.00 20.00
ATOM    331  CB  LEU F  50      41.083 -24.542  15.176  1.00 20.00
ATOM    332  CG  LEU F  50      41.281 -25.569  14.064  1.00 20.00
ATOM    333  CD1 LEU F  50      42.195 -24.999  12.981  1.00 20.00
ATOM    334  CD2 LEU F  50      41.849 -26.841  14.579  1.00 20.00
ATOM    335  N   SER F  51      40.969 -25.537  18.152  1.00 20.00
ATOM    336  CA  SER F  51      41.438 -26.495  19.146  1.00 20.00
ATOM    337  C   SER F  51      40.266 -27.116  19.878  1.00 20.00
ATOM    338  O   SER F  51      40.241 -28.321  20.065  1.00 20.00
ATOM    339  CB  SER F  51      42.432 -25.849  20.128  1.00 20.00
ATOM    340  OG  SER F  51      43.706 -25.705  19.497  1.00 20.00
ATOM    341  N   GLN F  52      39.277 -26.291  20.219  1.00 20.00
ATOM    342  CA  GLN F  52      38.082 -26.756  20.934  1.00 20.00
ATOM    343  C   GLN F  52      37.281 -27.759  20.104  1.00 20.00
ATOM    344  O   GLN F  52      36.822 -28.769  20.614  1.00 20.00
ATOM    345  CB  GLN F  52      37.188 -25.581  21.276  1.00 20.00
ATOM    346  CG  GLN F  52      37.773 -24.636  22.296  1.00 20.00
ATOM    347  CD  GLN F  52      37.216 -23.245  22.152  1.00 20.00
ATOM    348  NE2 GLN F  52      38.023 -22.241  22.476  1.00 20.00
ATOM    349  OE1 GLN F  52      36.063 -23.073  21.743  1.00 20.00
ATOM    350  N   VAL F  53      37.117 -27.452  18.820  1.00 20.00
ATOM    351  CA  VAL F  53      36.458 -28.349  17.886  1.00 20.00
ATOM    352  C   VAL F  53      37.229 -29.660  17.814  1.00 20.00
ATOM    353  O   VAL F  53      36.630 -30.718  17.974  1.00 20.00
ATOM    354  CB  VAL F  53      36.271 -27.687  16.490  1.00 20.00
ATOM    355  CG1 VAL F  53      35.893 -28.717  15.417  1.00 20.00
ATOM    356  CG2 VAL F  53      35.211 -26.604  16.590  1.00 20.00
ATOM    357  N   ALA F  54      38.545 -29.591  17.613  1.00 20.00
ATOM    358  CA  ALA F  54      39.383 -30.776  17.644  1.00 20.00
ATOM    359  C   ALA F  54      39.198 -31.566  18.941  1.00 20.00
ATOM    360  O   ALA F  54      39.065 -32.791  18.873  1.00 20.00
ATOM    361  CB  ALA F  54      40.868 -30.434  17.426  1.00 20.00
ATOM    362  N   ASP F  55      39.152 -30.905  20.094  1.00 20.00
ATOM    363  CA  ASP F  55      39.098 -31.643  21.374  1.00 20.00
ATOM    364  C   ASP F  55      37.762 -32.350  21.549  1.00 20.00
ATOM    365  O   ASP F  55      37.705 -33.464  22.087  1.00 20.00
ATOM    366  CB AASP F  55      39.366 -30.764  22.592  1.00 20.00
ATOM    367  CB BASP F  55      39.253 -30.696  22.586  1.00 20.00
ATOM    368  CG AASP F  55      39.579 -31.586  23.861  1.00 20.00
ATOM    369  CG BASP F  55      40.676 -30.134  22.768  1.00 20.00
ATOM    370  OD1AASP F  55      40.475 -32.460  23.877  1.00 20.00
ATOM    371  OD2AASP F  55      38.830 -31.376  24.835  1.00 20.00
ATOM    372  OD1BASP F  55      41.675 -30.790  22.391  1.00 20.00
ATOM    373  OD2BASP F  55      40.790 -29.029  23.353  1.00 20.00
ATOM    374  N   ILE F  56      36.691 -31.688  21.132  1.00 20.00
ATOM    375  CA  ILE F  56      35.364 -32.274  21.268  1.00 20.00
ATOM    376  C   ILE F  56      35.201 -33.476  20.362  1.00 20.00
ATOM    377  O   ILE F  56      34.581 -34.467  20.750  1.00 20.00
ATOM    378  CB  ILE F  56      34.234 -31.239  21.092  1.00 20.00
ATOM    379  CG1 ILE F  56      32.934 -31.798  21.704  1.00 20.00
ATOM    380  CG2 ILE F  56      34.070 -30.794  19.617  1.00 20.00
ATOM    381  CD1 ILE F  56      32.087 -30.758  22.355  1.00 20.00
ATOM    382  N   LEU F  57      35.796 -33.436  19.167  1.00 20.00
ATOM    383  CA  LEU F  57      35.728 -34.599  18.278  1.00 20.00
ATOM    384  C   LEU F  57      36.489 -35.784  18.901  1.00 20.00
ATOM    385  O   LEU F  57      36.012 -36.924  18.925  1.00 20.00
ATOM    386  CB  LEU F  57      36.288 -34.242  16.882  1.00 20.00
ATOM    387  CG  LEU F  57      35.500 -33.273  16.013  1.00 20.00
ATOM    388  CD1 LEU F  57      36.417 -32.727  14.879  1.00 20.00
ATOM    389  CD2 LEU F  57      34.251 -33.921  15.418  1.00 20.00
ATOM    390  N   PHE F  58      37.682 -35.520  19.408  1.00 20.00
ATOM    391  CA  PHE F  58      38.477 -36.585  20.015  1.00 20.00
ATOM    392  C   PHE F  58      37.820 -37.167  21.258  1.00 20.00
ATOM    393  O   PHE F  58      37.825 -38.387  21.435  1.00 20.00
ATOM    394  CB  PHE F  58      39.861 -36.090  20.382  1.00 20.00
ATOM    395  CG  PHE F  58      40.751 -37.164  20.933  1.00 20.00
ATOM    396  CD1 PHE F  58      41.329 -38.092  20.088  1.00 20.00
ATOM    397  CD2 PHE F  58      40.988 -37.265  22.299  1.00 20.00
ATOM    398  CE1 PHE F  58      42.146 -39.085  20.584  1.00 20.00
ATOM    399  CE2 PHE F  58      41.809 -38.260  22.798  1.00 20.00
ATOM    400  CZ  PHE F  58      42.392 -39.170  21.929  1.00 20.00
ATOM    401  N   GLN F  59      37.282 -36.304  22.117  1.00 20.00
ATOM    402  CA  GLN F  59      36.548 -36.757  23.304  1.00 20.00
ATOM    403  C   GLN F  59      35.348 -37.608  22.952  1.00 20.00
ATOM    404  O   GLN F  59      34.981 -38.485  23.706  1.00 20.00
ATOM    405  CB  GLN F  59      36.052 -35.595  24.165  1.00 20.00
ATOM    406  CG  GLN F  59      37.138 -34.757  24.874  1.00 20.00
ATOM    407  CD  GLN F  59      37.871 -35.506  25.967  1.00 20.00
ATOM    408  NE2 GLN F  59      38.766 -36.434  25.572  1.00 20.00
ATOM    409  OE1 GLN F  59      37.647 -35.249  27.166  1.00 20.00
ATOM    410  N   THR F  60      34.714 -37.330  21.817  1.00 20.00
ATOM    411  CA  THR F  60      33.575 -38.119  21.393  1.00 20.00
ATOM    412  C   THR F  60      34.026 -39.555  21.126  1.00 20.00
ATOM    413  O   THR F  60      33.391 -40.501  21.582  1.00 20.00
ATOM    414  CB  THR F  60      32.923 -37.510  20.137  1.00 20.00
ATOM    415  CG2 THR F  60      31.828 -38.394  19.631  1.00 20.00
ATOM    416  OG1 THR F  60      32.400 -36.218  20.464  1.00 20.00
ATOM    417  N   ALA F  61      35.153 -39.708  20.408  1.00 20.00
ATOM    418  CA  ALA F  61      35.766 -41.008  20.163  1.00 20.00
ATOM    419  C   ALA F  61      36.125 -41.725  21.464  1.00 20.00
ATOM    420  O   ALA F  61      35.842 -42.910  21.623  1.00 20.00
ATOM    421  CB  ALA F  61      37.041 -40.855  19.252  1.00 20.00
ATOM    422  N   GLN F  62      36.692 -40.987  22.408  1.00 20.00
ATOM    423  CA  GLN F  62      37.142 -41.546  23.693  1.00 20.00
ATOM    424  C   GLN F  62      35.987 -42.032  24.551  1.00 20.00
ATOM    425  O   GLN F  62      36.113 -43.058  25.206  1.00 20.00
ATOM    426  CB  GLN F  62      37.950 -40.509  24.481  1.00 20.00
ATOM    427  CG  GLN F  62      39.280 -40.144  23.830  1.00 20.00
ATOM    428  CD  GLN F  62      40.276 -41.292  23.836  1.00 20.00
ATOM    429  NE2 GLN F  62      41.115 -41.339  24.873  1.00 20.00
ATOM    430  OE1 GLN F  62      40.305 -42.131  22.912  1.00 20.00
ATOM    431  N   ASN F  63      34.879 -41.291  24.543  1.00 20.00
ATOM    432  CA  ASN F  63      33.687 -41.674  25.294  1.00 20.00
ATOM    433  C   ASN F  63      32.958 -42.842  24.680  1.00 20.00
ATOM    434  O   ASN F  63      32.135 -43.453  25.356  1.00 20.00
ATOM    435  CB  ASN F  63      32.698 -40.512  25.400  1.00 20.00
ATOM    436  CG  ASN F  63      33.258 -39.351  26.157  1.00 20.00
ATOM    437  ND2 ASN F  63      32.761 -38.161  25.865  1.00 20.00
ATOM    438  OD1 ASN F  63      34.142 -39.510  26.988  1.00 20.00
ATOM    439  N   ALA F  64      33.207 -43.109  23.390  1.00 20.00
ATOM    440  CA  ALA F  64      32.615 -44.245  22.694  1.00 20.00
ATOM    441  C   ALA F  64      33.408 -45.531  22.959  1.00 20.00
ATOM    442  O   ALA F  64      32.949 -46.630  22.654  1.00 20.00
ATOM    443  CB  ALA F  64      32.551 -43.961  21.199  1.00 20.00
ATOM    444  N   GLY F  65      34.612 -45.373  23.508  1.00 20.00
ATOM    445  CA  GLY F  65      35.485 -46.490  23.863  1.00 20.00
ATOM    446  C   GLY F  65      36.009 -47.233  22.650  1.00 20.00
ATOM    447  O   GLY F  65      36.406 -48.380  22.751  1.00 20.00
ATOM    448  N   ILE F  66      36.015 -46.588  21.494  1.00 20.00
ATOM    449  CA  ILE F  66      36.519 -47.236  20.300  1.00 20.00
ATOM    450  C   ILE F  66      38.054 -47.186  20.305  1.00 20.00
ATOM    451  O   ILE F  66      38.679 -46.374  21.001  1.00 20.00
ATOM    452  CB  ILE F  66      35.902 -46.644  19.021  1.00 20.00
ATOM    453  CG1 ILE F  66      36.300 -45.177  18.812  1.00 20.00
ATOM    454  CG2 ILE F  66      34.365 -46.741  19.090  1.00 20.00
ATOM    455  CD1 ILE F  66      35.921 -44.660  17.449  1.00 20.00
ATOM    456  N   SER F  67      38.662 -48.064  19.536  1.00 20.00
ATOM    457  CA  SER F  67      40.086 -48.096  19.465  1.00 20.00
ATOM    458  C   SER F  67      40.506 -47.893  18.026  1.00 20.00
ATOM    459  O   SER F  67      39.799 -48.288  17.090  1.00 20.00
ATOM    460  CB  SER F  67      40.617 -49.404  20.048  1.00 20.00
ATOM    461  OG  SER F  67      40.046 -50.510  19.383  1.00 20.00
ATOM    462  N   PHE F  68      41.654 -47.258  17.858  1.00 20.00
ATOM    463  CA  PHE F  68      42.182 -46.977  16.551  1.00 20.00
ATOM    464  C   PHE F  68      43.664 -46.737  16.675  1.00 20.00
ATOM    465  O   PHE F  68      44.167 -46.409  17.748  1.00 20.00
ATOM    466  CB  PHE F  68      41.490 -45.754  15.945  1.00 20.00
ATOM    467  CG  PHE F  68      41.345 -44.606  16.902  1.00 20.00
ATOM    468  CD1 PHE F  68      42.274 -43.582  16.933  1.00 20.00
ATOM    469  CD2 PHE F  68      40.270 -44.569  17.796  1.00 20.00
ATOM    470  CE1 PHE F  68      42.130 -42.506  17.843  1.00 20.00
ATOM    471  CE2 PHE F  68      40.123 -43.522  18.702  1.00 20.00
ATOM    472  CZ  PHE F  68      41.047 -42.495  18.741  1.00 20.00
ATOM    473  N   ASP F  69      44.351 -46.873  15.558  1.00 20.00
ATOM    474  CA  ASP F  69      45.802 -46.740  15.498  1.00 20.00
ATOM    475  C   ASP F  69      46.244 -45.407  14.911  1.00 20.00
ATOM    476  O   ASP F  69      47.328 -44.895  15.213  1.00 20.00
ATOM    477  CB  ASP F  69      46.384 -47.868  14.636  1.00 20.00
ATOM    478  CG  ASP F  69      46.094 -49.240  15.213  1.00 20.00
ATOM    479  OD1 ASP F  69      46.644 -49.535  16.293  1.00 20.00
ATOM    480  OD2 ASP F  69      45.302 -49.998  14.610  1.00 20.00
ATOM    481  N   THR F  70      45.427 -44.868  14.030  1.00 20.00
ATOM    482  CA  THR F  70      45.776 -43.668  13.339  1.00 20.00
ATOM    483  C   THR F  70      44.508 -42.859  13.113  1.00 20.00
ATOM    484  O   THR F  70      43.382 -43.341  13.374  1.00 20.00
ATOM    485  CB  THR F  70      46.515 -44.023  12.024  1.00 20.00
ATOM    486  CG2 THR F  70      45.530 -44.553  10.950  1.00 20.00
ATOM    487  OG1 THR F  70      47.198 -42.870  11.537  1.00 20.00
ATOM    488  N   VAL F  71      44.685 -41.623  12.672  1.00 20.00
ATOM    489  CA  VAL F  71      43.566 -40.710  12.386  1.00 20.00
ATOM    490  C   VAL F  71      43.761 -40.072  11.012  1.00 20.00
ATOM    491  O   VAL F  71      44.910 -39.785  10.575  1.00 20.00
ATOM    492  CB  VAL F  71      43.418 -39.640  13.502  1.00 20.00
ATOM    493  CG1 VAL F  71      42.375 -38.623  13.154  1.00 20.00
ATOM    494  CG2 VAL F  71      43.081 -40.304  14.855  1.00 20.00
ATOM    495  N   CYS F  72      42.644 -39.883  10.312  1.00 20.00
ATOM    496  CA  CYS F  72      42.621 -39.250   8.982  1.00 20.00
ATOM    497  C   CYS F  72      41.387 -38.322   8.847  1.00 20.00
ATOM    498  O   CYS F  72      40.259 -38.749   9.146  1.00 20.00
ATOM    499  CB  CYS F  72      42.542 -40.335   7.922  1.00 20.00
ATOM    500  SG  CYS F  72      42.709 -39.727   6.249  1.00 20.00
ATOM    501  N   GLY F  73      41.596 -37.068   8.436  1.00 20.00
ATOM    502  CA  GLY F  73      40.490 -36.162   8.103  1.00 20.00
ATOM    503  C   GLY F  73      39.939 -36.368   6.702  1.00 20.00
ATOM    504  O   GLY F  73      40.699 -36.662   5.753  1.00 20.00
ATOM    505  N   VAL F  74      38.621 -36.219   6.545  1.00 20.00
ATOM    506  CA  VAL F  74      38.023 -36.118   5.178  1.00 20.00
ATOM    507  C   VAL F  74      38.432 -34.803   4.469  1.00 20.00
ATOM    508  O   VAL F  74      38.248 -33.732   5.032  1.00 20.00
ATOM    509  CB  VAL F  74      36.514 -36.210   5.247  1.00 20.00
ATOM    510  CG1 VAL F  74      35.888 -36.133   3.830  1.00 20.00
ATOM    511  CG2 VAL F  74      36.086 -37.534   5.958  1.00 20.00
ATOM    512  N   PRO F  75      39.006 -34.861   3.240  1.00 20.00
ATOM    513  CA  PRO F  75      39.309 -33.577   2.595  1.00 20.00
ATOM    514  C   PRO F  75      38.060 -32.684   2.491  1.00 20.00
ATOM    515  O   PRO F  75      36.987 -33.223   2.258  1.00 20.00
ATOM    516  CB  PRO F  75      39.827 -33.979   1.203  1.00 20.00
ATOM    517  CG  PRO F  75      40.310 -35.401   1.362  1.00 20.00
ATOM    518  CD  PRO F  75      39.345 -36.004   2.392  1.00 20.00
ATOM    519  N   TYR F  76      38.147 -31.359   2.695  1.00 20.00
ATOM    520  CA  TYR F  76      39.363 -30.605   3.003  1.00 20.00
ATOM    521  C   TYR F  76      39.324 -29.862   4.340  1.00 20.00
ATOM    522  O   TYR F  76      40.340 -29.742   5.044  1.00 20.00
ATOM    523  CB  TYR F  76      39.601 -29.579   1.906  1.00 20.00
ATOM    524  CG  TYR F  76      39.809 -30.210   0.568  1.00 20.00
ATOM    525  CD1 TYR F  76      41.055 -30.632   0.186  1.00 20.00
ATOM    526  CD2 TYR F  76      38.746 -30.413  -0.312  1.00 20.00
ATOM    527  CE1 TYR F  76      41.263 -31.209  -1.020  1.00 20.00
ATOM    528  CE2 TYR F  76      38.954 -31.000  -1.552  1.00 20.00
ATOM    529  CZ  TYR F  76      40.224 -31.392  -1.902  1.00 20.00
ATOM    530  OH  TYR F  76      40.480 -32.010  -3.121  1.00 20.00
ATOM    531  N   THR F  77      38.152 -29.367   4.703  1.00 20.00
ATOM    532  CA  THR F  77      38.034 -28.543   5.911  1.00 20.00
ATOM    533  C   THR F  77      38.535 -29.254   7.157  1.00 20.00
ATOM    534  O   THR F  77      39.182 -28.626   7.993  1.00 20.00
ATOM    535  CB  THR F  77      36.609 -27.982   6.021  1.00 20.00
ATOM    536  CG2 THR F  77      36.464 -26.989   7.179  1.00 20.00
ATOM    537  OG1 THR F  77      36.345 -27.256   4.816  1.00 20.00
ATOM    538  N   ALA F  78      38.369 -30.572   7.216  1.00 20.00
ATOM    539  CA  ALA F  78      38.713 -31.346   8.411  1.00 20.00
ATOM    540  C   ALA F  78      40.196 -31.687   8.514  1.00 20.00
ATOM    541  O   ALA F  78      40.644 -32.164   9.535  1.00 20.00
ATOM    542  CB  ALA F  78      37.894 -32.621   8.450  1.00 20.00
ATOM    543  N   LEU F  79      40.975 -31.433   7.479  1.00 20.00
ATOM    544  CA  LEU F  79      42.405 -31.778   7.543  1.00 20.00
ATOM    545  C   LEU F  79      43.120 -31.164   8.766  1.00 20.00
ATOM    546  O   LEU F  79      43.743 -31.891   9.526  1.00 20.00
ATOM    547  CB  LEU F  79      43.108 -31.468   6.219  1.00 20.00
ATOM    548  CG  LEU F  79      42.599 -32.299   5.031  1.00 20.00
ATOM    549  CD1 LEU F  79      43.515 -32.164   3.800  1.00 20.00
ATOM    550  CD2 LEU F  79      42.448 -33.740   5.402  1.00 20.00
ATOM    551  N   PRO F  80      42.961 -29.847   9.012  1.00 20.00
ATOM    552  CA  PRO F  80      43.564 -29.285  10.213  1.00 20.00
ATOM    553  C   PRO F  80      42.971 -29.770  11.524  1.00 20.00
ATOM    554  O   PRO F  80      43.699 -29.851  12.535  1.00 20.00
ATOM    555  CB  PRO F  80      43.383 -27.786  10.063  1.00 20.00
ATOM    556  CG  PRO F  80      42.663 -27.573   8.833  1.00 20.00
ATOM    557  CD  PRO F  80      42.394 -28.829   8.133  1.00 20.00
ATOM    558  N   LEU F  81      41.701 -30.121  11.549  1.00 20.00
ATOM    559  CA  LEU F  81      41.166 -30.703  12.770  1.00 20.00
ATOM    560  C   LEU F  81      41.914 -32.004  13.104  1.00 20.00
ATOM    561  O   LEU F  81      42.351 -32.200  14.224  1.00 20.00
ATOM    562  CB  LEU F  81      39.653 -30.929  12.646  1.00 20.00
ATOM    563  CG ALEU F  81      38.705 -29.720  12.574  1.00 20.00
ATOM    564  CG BLEU F  81      38.781 -29.672  12.455  1.00 20.00
ATOM    565  CD1ALEU F  81      39.404 -28.442  12.113  1.00 20.00
ATOM    566  CD2ALEU F  81      37.477 -30.029  11.703  1.00 20.00
ATOM    567  CD1BLEU F  81      37.413 -30.038  11.872  1.00 20.00
ATOM    568  CD2BLEU F  81      38.612 -28.839  13.750  1.00 20.00
ATOM    569  N   ALA F  82      42.107 -32.882  12.110  1.00 20.00
ATOM    570  CA  ALA F  82      42.845 -34.120  12.351  1.00 20.00
ATOM    571  C   ALA F  82      44.242 -33.793  12.809  1.00 20.00
ATOM    572  O   ALA F  82      44.770 -34.457  13.720  1.00 20.00
ATOM    573  CB  ALA F  82      42.851 -35.015  11.110  1.00 20.00
ATOM    574  N   THR F  83      44.870 -32.781  12.180  1.00 20.00
ATOM    575  CA  THR F  83      46.231 -32.423  12.549  1.00 20.00
ATOM    576  C   THR F  83      46.304 -32.001  14.007  1.00 20.00
ATOM    577  O   THR F  83      47.208 -32.399  14.720  1.00 20.00
ATOM    578  CB  THR F  83      46.787 -31.370  11.634  1.00 20.00
ATOM    579  CG2 THR F  83      48.150 -30.891  12.107  1.00 20.00
ATOM    580  OG1 THR F  83      46.878 -31.924  10.314  1.00 20.00
ATOM    581  N   VAL F  84      45.303 -31.291  14.490  1.00 20.00
ATOM    582  CA  VAL F  84      45.332 -30.866  15.891  1.00 20.00
ATOM    583  C   VAL F  84      45.043 -31.999  16.868  1.00 20.00
ATOM    584  O   VAL F  84      45.737 -32.124  17.891  1.00 20.00
ATOM    585  CB  VAL F  84      44.472 -29.626  16.111  1.00 20.00
ATOM    586  CG1 VAL F  84      44.389 -29.291  17.586  1.00 20.00
ATOM    587  CG2 VAL F  84      45.093 -28.458  15.310  1.00 20.00
ATOM    588  N   ILE F  85      44.084 -32.856  16.548  1.00 20.00
ATOM    589  CA  ILE F  85      43.866 -34.091  17.331  1.00 20.00
ATOM    590  C   ILE F  85      45.148 -34.930  17.451  1.00 20.00
ATOM    591  O   ILE F  85      45.513 -35.400  18.525  1.00 20.00
ATOM    592  CB  ILE F  85      42.762 -34.970  16.701  1.00 20.00
ATOM    593  CG1 ILE F  85      41.393 -34.298  16.850  1.00 20.00
ATOM    594  CG2 ILE F  85      42.736 -36.359  17.327  1.00 20.00
ATOM    595  CD1 ILE F  85      40.340 -34.862  15.921  1.00 20.00
ATOM    596  N   CYS F  86      45.856 -35.090  16.342  1.00 20.00
ATOM    597  CA  CYS F  86      47.017 -35.937  16.332  1.00 20.00
ATOM    598  C   CYS F  86      48.188 -35.306  17.085  1.00 20.00
ATOM    599  O   CYS F  86      48.926 -36.000  17.804  1.00 20.00
ATOM    600  CB  CYS F  86      47.360 -36.292  14.879  1.00 20.00
ATOM    601  SG  CYS F  86      46.118 -37.448  14.172  1.00 20.00
ATOM    602  N   SER F  87      48.330 -33.988  16.934  1.00 20.00
ATOM    603  CA  SER F  87      49.375 -33.217  17.577  1.00 20.00
ATOM    604  C   SER F  87      49.172 -33.154  19.098  1.00 20.00
ATOM    605  O   SER F  87      50.075 -33.436  19.862  1.00 20.00
ATOM    606  CB  SER F  87      49.399 -31.790  16.999  1.00 20.00
ATOM    607  OG  SER F  87      50.399 -31.023  17.619  1.00 20.00
ATOM    608  N   THR F  88      47.963 -32.812  19.504  1.00 20.00
ATOM    609  CA  THR F  88      47.597 -32.705  20.912  1.00 20.00
ATOM    610  C   THR F  88      47.725 -34.034  21.638  1.00 20.00
ATOM    611  O   THR F  88      48.312 -34.107  22.709  1.00 20.00
ATOM    612  CB  THR F  88      46.174 -32.164  21.010  1.00 20.00
ATOM    613  CG2 THR F  88      45.691 -32.093  22.427  1.00 20.00
ATOM    614  OG1 THR F  88      46.158 -30.846  20.442  1.00 20.00
ATOM    615  N   ASN F  89      47.205 -35.093  21.037  1.00 20.00
ATOM    616  CA  ASN F  89      47.160 -36.414  21.658  1.00 20.00
ATOM    617  C   ASN F  89      48.243 -37.387  21.249  1.00 20.00
ATOM    618  O   ASN F  89      48.217 -38.537  21.648  1.00 20.00
ATOM    619  CB  ASN F  89      45.802 -37.025  21.359  1.00 20.00
ATOM    620  CG  ASN F  89      44.699 -36.153  21.841  1.00 20.00
ATOM    621  ND2 ASN F  89      44.037 -35.429  20.928  1.00 20.00
ATOM    622  OD1 ASN F  89      44.474 -36.086  23.033  1.00 20.00
ATOM    623  N   GLN F  90      49.196 -36.925  20.447  1.00 20.00
ATOM    624  CA  GLN F  90      50.332 -37.742  20.073  1.00 20.00
ATOM    625  C   GLN F  90      49.898 -39.067  19.418  1.00 20.00
ATOM    626  O   GLN F  90      50.248 -40.175  19.864  1.00 20.00
ATOM    627  CB  GLN F  90      51.284 -37.864  21.282  1.00 20.00
ATOM    628  CG  GLN F  90      51.776 -36.427  21.734  1.00 20.00
ATOM    629  CD  GLN F  90      52.811 -35.831  20.754  1.00 20.00
ATOM    630  NE2 GLN F  90      52.515 -34.661  20.171  1.00 20.00
ATOM    631  OE1 GLN F  90      53.839 -36.440  20.505  1.00 20.00
ATOM    632  N   ILE F  91      49.132 -38.916  18.334  1.00 20.00
ATOM    633  CA  ILE F  91      48.633 -40.023  17.543  1.00 20.00
ATOM    634  C   ILE F  91      49.214 -39.914  16.145  1.00 20.00
ATOM    635  O   ILE F  91      49.149 -38.844  15.552  1.00 20.00
ATOM    636  CB  ILE F  91      47.141 -39.925  17.375  1.00 20.00
ATOM    637  CG1 ILE F  91      46.440 -39.997  18.744  1.00 20.00
ATOM    638  CG2 ILE F  91      46.612 -41.052  16.472  1.00 20.00
ATOM    639  CD1 ILE F  91      44.997 -39.598  18.638  1.00 20.00
ATOM    640  N   PRO F  92      49.713 -41.017  15.585  1.00 20.00
ATOM    641  CA  PRO F  92      50.163 -40.976  14.193  1.00 20.00
ATOM    642  C   PRO F  92      49.007 -40.621  13.221  1.00 20.00
ATOM    643  O   PRO F  92      47.872 -41.031  13.433  1.00 20.00
ATOM    644  CB  PRO F  92      50.677 -42.403  13.951  1.00 20.00
ATOM    645  CG  PRO F  92      50.936 -42.953  15.292  1.00 20.00
ATOM    646  CD  PRO F  92      49.942 -42.343  16.192  1.00 20.00
ATOM    647  N   MET F  93      49.295 -39.828  12.192  1.00 20.00
ATOM    648  CA  MET F  93      48.274 -39.351  11.247  1.00 20.00
ATOM    649  C   MET F  93      48.451 -39.866   9.834  1.00 20.00
ATOM    650  O   MET F  93      49.570 -39.997   9.344  1.00 20.00
ATOM    651  CB  MET F  93      48.329 -37.832  11.192  1.00 20.00
ATOM    652  CG  MET F  93      47.217 -37.145  10.365  1.00 20.00
ATOM    653  SD  MET F  93      47.224 -35.369  10.757  1.00 20.00
ATOM    654  CE  MET F  93      48.806 -34.887  10.063  1.00 20.00
ATOM    655  N   LEU F  94      47.336 -40.071   9.142  1.00 20.00
ATOM    656  CA  LEU F  94      47.367 -40.247   7.694  1.00 20.00
ATOM    657  C   LEU F  94      46.712 -39.029   7.044  1.00 20.00
ATOM    658  O   LEU F  94      45.788 -38.437   7.606  1.00 20.00
ATOM    659  CB  LEU F  94      46.643 -41.537   7.292  1.00 20.00
ATOM    660  CG  LEU F  94      47.237 -42.830   7.835  1.00 20.00
ATOM    661  CD1 LEU F  94      46.454 -44.045   7.346  1.00 20.00
ATOM    662  CD2 LEU F  94      48.735 -42.933   7.426  1.00 20.00
ATOM    663  N   ILE F  95      47.194 -38.658   5.861  1.00 20.00
ATOM    664  CA  ILE F  95      46.565 -37.615   5.078  1.00 20.00
ATOM    665  C   ILE F  95      46.158 -38.147   3.725  1.00 20.00
ATOM    666  O   ILE F  95      46.991 -38.568   2.938  1.00 20.00
ATOM    667  CB  ILE F  95      47.510 -36.408   4.886  1.00 20.00
ATOM    668  CG1 ILE F  95      48.023 -35.902   6.239  1.00 20.00
ATOM    669  CG2 ILE F  95      46.807 -35.283   4.081  1.00 20.00
ATOM    670  CD1 ILE F  95      49.017 -34.703   6.133  1.00 20.00
ATOM    671  N   ARG F  96      44.869 -38.151   3.466  1.00 20.00
ATOM    672  CA  ARG F  96      44.363 -38.389   2.126  1.00 20.00
ATOM    673  C   ARG F  96      44.613 -37.171   1.241  1.00 20.00
ATOM    674  O   ARG F  96      44.168 -36.073   1.569  1.00 20.00
ATOM    675  CB  ARG F  96      42.867 -38.661   2.156  1.00 20.00
ATOM    676  CG  ARG F  96      42.233 -38.452   0.774  1.00 20.00
ATOM    677  CD  ARG F  96      41.138 -39.369   0.479  1.00 20.00
ATOM    678  NE  ARG F  96      40.811 -39.341  -0.951  1.00 20.00
ATOM    679  CZ  ARG F  96      39.589 -39.110  -1.448  1.00 20.00
ATOM    680  NH1 ARG F  96      38.550 -38.888  -0.649  1.00 20.00
ATOM    681  NH2 ARG F  96      39.396 -39.127  -2.764  1.00 20.00
ATOM    682  N   ARG F  97      45.289 -37.358   0.110  1.00 20.00
ATOM    683  CA  ARG F  97      45.511 -36.272  -0.832  1.00 20.00
ATOM    684  C   ARG F  97      44.542 -36.400  -2.012  1.00 20.00
ATOM    685  O   ARG F  97      44.770 -37.187  -2.943  1.00 20.00
ATOM    686  CB  ARG F  97      46.956 -36.225  -1.347  1.00 20.00
ATOM    687  CG  ARG F  97      47.936 -35.714  -0.316  1.00 20.00
ATOM    688  CD  ARG F  97      48.014 -34.156  -0.271  1.00 20.00
ATOM    689  NE  ARG F  97      48.754 -33.738   0.917  1.00 20.00
ATOM    690  CZ  ARG F  97      48.322 -32.906   1.858  1.00 20.00
ATOM    691  NH1 ARG F  97      47.140 -32.322   1.739  1.00 20.00
ATOM    692  NH2 ARG F  97      49.102 -32.611   2.915  1.00 20.00
ATOM    693  N   LYS F  98      43.472 -35.608  -1.967  1.00 20.00
ATOM    694  CA  LYS F  98      42.447 -35.609  -2.995  1.00 20.00
ATOM    695  C   LYS F  98      42.708 -34.479  -3.977  1.00 20.00
ATOM    696  O   LYS F  98      42.838 -33.335  -3.581  1.00 20.00
ATOM    697  CB  LYS F  98      41.070 -35.449  -2.348  1.00 20.00
ATOM    698  CG  LYS F  98      39.903 -35.420  -3.321  1.00 20.00
ATOM    699  CD  LYS F  98      38.580 -35.250  -2.514  1.00 20.00
ATOM    700  CE  LYS F  98      37.421 -34.811  -3.388  1.00 20.00
ATOM    701  NZ  LYS F  98      37.032 -35.892  -4.321  1.00 20.00
ATOM    702  N   GLU F  99      42.797 -34.810  -5.263  1.00 20.00
ATOM    703  CA  GLU F  99      43.023 -33.820  -6.337  1.00 20.00
ATOM    704  C   GLU F  99      42.087 -34.163  -7.520  1.00 20.00
ATOM    705  O   GLU F  99      40.973 -34.647  -7.288  1.00 20.00
ATOM    706  CB  GLU F  99      44.490 -33.811  -6.772  1.00 20.00
ATOM    707  CG  GLU F  99      45.467 -33.346  -5.724  1.00 20.00
ATOM    708  CD  GLU F  99      46.839 -33.113  -6.326  1.00 20.00
ATOM    709  OE1 GLU F  99      47.385 -34.047  -6.954  1.00 20.00
ATOM    710  OE2 GLU F  99      47.376 -31.994  -6.199  1.00 20.00
ATOM    711  N   THR F 100      42.495 -33.943  -8.775  1.00 20.00
ATOM    712  CA  THR F 100      41.540 -34.143  -9.892  1.00 20.00
ATOM    713  C   THR F 100      41.979 -35.212 -10.905  1.00 20.00
ATOM    714  O   THR F 100      41.501 -35.238 -12.057  1.00 20.00
ATOM    715  CB  THR F 100      41.173 -32.778 -10.569  1.00 20.00
ATOM    716  CG2 THR F 100      40.560 -31.821  -9.525  1.00 20.00
ATOM    717  OG1 THR F 100      42.341 -32.188 -11.167  1.00 20.00
ATOM    718  N   LYS F 101      42.809 -36.145 -10.429  1.00 20.00
ATOM    719  CA  LYS F 101      43.341 -37.261 -11.227  1.00 20.00
ATOM    720  C   LYS F 101      44.140 -36.848 -12.457  1.00 20.00
ATOM    721  O   LYS F 101      44.197 -37.585 -13.448  1.00 20.00
ATOM    722  CB  LYS F 101      42.238 -38.243 -11.615  1.00 20.00
ATOM    723  CG  LYS F 101      41.375 -38.670 -10.448  1.00 20.00
ATOM    724  CD  LYS F 101      40.320 -39.701 -10.905  1.00 20.00
ATOM    725  CE  LYS F 101      39.353 -40.078  -9.775  1.00 20.00
ATOM    726  NZ  LYS F 101      39.532 -41.472  -9.276  1.00 20.00
ATOM    727  N   ASP F 102      44.770 -35.681 -12.377  1.00 20.00
ATOM    728  CA  ASP F 102      45.612 -35.191 -13.452  1.00 20.00
ATOM    729  C   ASP F 102      46.817 -36.094 -13.668  1.00 20.00
ATOM    730  O   ASP F 102      47.198 -36.909 -12.798  1.00 20.00
ATOM    731  CB  ASP F 102      46.076 -33.748 -13.161  1.00 20.00
ATOM    732  CG  ASP F 102      44.918 -32.746 -13.138  1.00 20.00
ATOM    733  OD1 ASP F 102      45.133 -31.544 -12.820  1.00 20.00
ATOM    734  OD2 ASP F 102      43.792 -33.165 -13.440  1.00 20.00
ATOM    735  N   TYR F 103      47.421 -35.954 -14.840  1.00 20.00
ATOM    736  CA  TYR F 103      48.711 -36.584 -15.095  1.00 20.00
ATOM    737  C   TYR F 103      49.740 -36.119 -14.076  1.00 20.00
ATOM    738  O   TYR F 103      49.881 -34.934 -13.821  1.00 20.00
ATOM    739  CB  TYR F 103      49.224 -36.255 -16.490  1.00 20.00
ATOM    740  CG  TYR F 103      50.414 -37.102 -16.914  1.00 20.00
ATOM    741  CD1 TYR F 103      50.246 -38.430 -17.238  1.00 20.00
ATOM    742  CD2 TYR F 103      51.693 -36.578 -16.968  1.00 20.00
ATOM    743  CE1 TYR F 103      51.326 -39.231 -17.634  1.00 20.00
ATOM    744  CE2 TYR F 103      52.778 -37.361 -17.351  1.00 20.00
ATOM    745  CZ  TYR F 103      52.587 -38.700 -17.679  1.00 20.00
ATOM    746  OH  TYR F 103      53.652 -39.500 -18.081  1.00 20.00
ATOM    747  N   GLY F 104      50.464 -37.065 -13.491  1.00 20.00
ATOM    748  CA  GLY F 104      51.514 -36.726 -12.526  1.00 20.00
ATOM    749  C   GLY F 104      51.048 -36.588 -11.087  1.00 20.00
ATOM    750  O   GLY F 104      51.753 -36.005 -10.259  1.00 20.00
ATOM    751  N   THR F 105      49.861 -37.121 -10.778  1.00 20.00
ATOM    752  CA  THR F 105      49.435 -37.250  -9.403  1.00 20.00
ATOM    753  C   THR F 105      50.341 -38.236  -8.653  1.00 20.00
ATOM    754  O   THR F 105      50.943 -39.132  -9.241  1.00 20.00
ATOM    755  CB  THR F 105      47.951 -37.734  -9.244  1.00 20.00
ATOM    756  CG2 THR F 105      46.957 -36.608  -9.530  1.00 20.00
ATOM    757  OG1 THR F 105      47.701 -38.836 -10.120  1.00 20.00
ATOM    758  N   LYS F 106      50.403 -38.048  -7.339  1.00 20.00
ATOM    759  CA  LYS F 106      51.255 -38.828  -6.466  1.00 20.00
ATOM    760  C   LYS F 106      50.374 -39.806  -5.640  1.00 20.00
ATOM    761  O   LYS F 106      49.186 -40.064  -5.988  1.00 20.00
ATOM    762  CB  LYS F 106      52.081 -37.869  -5.595  1.00 20.00
ATOM    763  CG  LYS F 106      53.139 -37.055  -6.382  1.00 20.00
ATOM    764  CD  LYS F 106      54.006 -36.241  -5.428  1.00 20.00
ATOM    765  CE  LYS F 106      54.954 -35.293  -6.129  1.00 20.00
ATOM    766  NZ  LYS F 106      55.831 -35.977  -7.145  1.00 20.00
ATOM    767  N   ARG F 107      50.931 -40.388  -4.580  1.00 20.00
ATOM    768  CA  ARG F 107      50.186 -41.430  -3.837  1.00 20.00
ATOM    769  C   ARG F 107      48.923 -40.813  -3.275  1.00 20.00
ATOM    770  O   ARG F 107      48.868 -39.621  -3.067  1.00 20.00
ATOM    771  CB  ARG F 107      51.021 -42.015  -2.686  1.00 20.00
ATOM    772  CG  ARG F 107      51.306 -41.023  -1.544  1.00 20.00
ATOM    773  CD  ARG F 107      52.257 -41.640  -0.512  1.00 20.00
ATOM    774  NE  ARG F 107      53.584 -41.821  -1.102  1.00 20.00
ATOM    775  CZ  ARG F 107      54.585 -42.475  -0.522  1.00 20.00
ATOM    776  NH1 ARG F 107      54.428 -43.011   0.686  1.00 20.00
ATOM    777  NH2 ARG F 107      55.752 -42.586  -1.162  1.00 20.00
ATOM    778  N   LEU F 108      47.948 -41.647  -2.982  1.00 20.00
ATOM    779  CA  LEU F 108      46.631 -41.188  -2.512  1.00 20.00
ATOM    780  C   LEU F 108      46.538 -40.921  -1.015  1.00 20.00
ATOM    781  O   LEU F 108      45.709 -40.083  -0.570  1.00 20.00
ATOM    782  CB  LEU F 108      45.584 -42.229  -2.913  1.00 20.00
ATOM    783  CG  LEU F 108      44.996 -42.168  -4.339  1.00 20.00
ATOM    784  CD1 LEU F 108      46.054 -42.160  -5.435  1.00 20.00
ATOM    785  CD2 LEU F 108      44.076 -43.368  -4.525  1.00 20.00
ATOM    786  N   VAL F 109      47.389 -41.601  -0.233  1.00 20.00
ATOM    787  CA  VAL F 109      47.417 -41.435   1.204  1.00 20.00
ATOM    788  C   VAL F 109      48.853 -41.311   1.718  1.00 20.00
ATOM    789  O   VAL F 109      49.669 -42.165   1.480  1.00 20.00
ATOM    790  CB  VAL F 109      46.747 -42.608   1.927  1.00 20.00
ATOM    791  CG1 VAL F 109      46.924 -42.448   3.415  1.00 20.00
ATOM    792  CG2 VAL F 109      45.256 -42.734   1.518  1.00 20.00
ATOM    793  N   GLU F 110      49.124 -40.226   2.439  1.00 20.00
ATOM    794  CA  GLU F 110      50.422 -39.951   2.987  1.00 20.00
ATOM    795  C   GLU F 110      50.531 -40.401   4.441  1.00 20.00
ATOM    796  O   GLU F 110      49.523 -40.561   5.156  1.00 20.00
ATOM    797  CB  GLU F 110      50.711 -38.446   2.873  1.00 20.00
ATOM    798  CG  GLU F 110      50.608 -37.953   1.435  1.00 20.00
ATOM    799  CD  GLU F 110      50.900 -36.473   1.309  1.00 20.00
ATOM    800  OE1 GLU F 110      51.232 -35.845   2.339  1.00 20.00
ATOM    801  OE2 GLU F 110      50.823 -35.946   0.186  1.00 20.00
ATOM    802  N   GLY F 111      51.763 -40.625   4.866  1.00 20.00
ATOM    803  CA  GLY F 111      52.030 -41.151   6.205  1.00 20.00
ATOM    804  C   GLY F 111      52.340 -42.636   6.143  1.00 20.00
ATOM    805  O   GLY F 111      52.257 -43.256   5.091  1.00 20.00
ATOM    806  N   THR F 112      52.711 -43.219   7.271  1.00 20.00
ATOM    807  CA  THR F 112      53.072 -44.629   7.299  1.00 20.00
ATOM    808  C   THR F 112      51.840 -45.521   7.322  1.00 20.00
ATOM    809  O   THR F 112      51.065 -45.498   8.263  1.00 20.00
ATOM    810  CB  THR F 112      53.966 -44.912   8.519  1.00 20.00
ATOM    811  CG2 THR F 112      54.230 -46.445   8.669  1.00 20.00
ATOM    812  OG1 THR F 112      55.192 -44.208   8.327  1.00 20.00
ATOM    813  N   ILE F 113      51.664 -46.326   6.271  1.00 20.00
ATOM    814  CA  ILE F 113      50.499 -47.177   6.142  1.00 20.00
ATOM    815  C   ILE F 113      50.886 -48.593   6.557  1.00 20.00
ATOM    816  O   ILE F 113      51.768 -49.193   5.929  1.00 20.00
ATOM    817  CB  ILE F 113      49.968 -47.180   4.697  1.00 20.00
ATOM    818  CG1 ILE F 113      49.432 -45.803   4.330  1.00 20.00
ATOM    819  CG2 ILE F 113      48.889 -48.198   4.549  1.00 20.00
ATOM    820  CD1 ILE F 113      49.230 -45.562   2.847  1.00 20.00
ATOM    821  N   ASN F 114      50.237 -49.098   7.621  1.00 20.00
ATOM    822  CA  ASN F 114      50.414 -50.456   8.098  1.00 20.00
ATOM    823  C   ASN F 114      49.129 -51.232   7.871  1.00 20.00
ATOM    824  O   ASN F 114      48.204 -51.170   8.718  1.00 20.00
ATOM    825  CB  ASN F 114      50.749 -50.483   9.600  1.00 20.00
ATOM    826  CG  ASN F 114      51.936 -49.616   9.982  1.00 20.00
ATOM    827  ND2 ASN F 114      53.026 -49.723   9.229  1.00 20.00
ATOM    828  OD1 ASN F 114      51.876 -48.863  10.962  1.00 20.00
ATOM    829  N   PRO F 115      49.059 -51.990   6.750  1.00 20.00
ATOM    830  CA  PRO F 115      47.838 -52.667   6.395  1.00 20.00
ATOM    831  C   PRO F 115      47.291 -53.484   7.556  1.00 20.00
ATOM    832  O   PRO F 115      48.044 -54.123   8.281  1.00 20.00
ATOM    833  CB  PRO F 115      48.223 -53.538   5.210  1.00 20.00
ATOM    834  CG  PRO F 115      49.408 -52.838   4.580  1.00 20.00
ATOM    835  CD  PRO F 115      50.130 -52.195   5.741  1.00 20.00
ATOM    836  N   GLY F 116      45.997 -53.432   7.742  1.00 20.00
ATOM    837  CA  GLY F 116      45.362 -54.103   8.866  1.00 20.00
ATOM    838  C   GLY F 116      45.180 -53.243  10.094  1.00 20.00
ATOM    839  O   GLY F 116      44.303 -53.559  10.954  1.00 20.00
ATOM    840  N   GLU F 117      45.973 -52.176  10.226  1.00 20.00
ATOM    841  CA  GLU F 117      45.762 -51.223  11.318  1.00 20.00
ATOM    842  C   GLU F 117      44.483 -50.446  11.082  1.00 20.00
ATOM    843  O   GLU F 117      44.002 -50.356   9.944  1.00 20.00
ATOM    844  CB  GLU F 117      46.951 -50.267  11.528  1.00 20.00
ATOM    845  CG  GLU F 117      48.156 -50.994  12.121  1.00 20.00
ATOM    846  CD  GLU F 117      49.305 -50.092  12.575  1.00 20.00
ATOM    847  OE1 GLU F 117      49.241 -48.854  12.429  1.00 20.00
ATOM    848  OE2 GLU F 117      50.289 -50.659  13.072  1.00 20.00
ATOM    849  N   THR F 118      43.933 -49.904  12.170  1.00 20.00
ATOM    850  CA  THR F 118      42.665 -49.214  12.122  1.00 20.00
ATOM    851  C   THR F 118      42.813 -47.693  12.111  1.00 20.00
ATOM    852  O   THR F 118      43.495 -47.136  12.967  1.00 20.00
ATOM    853  CB  THR F 118      41.803 -49.612  13.311  1.00 20.00
ATOM    854  CG2 THR F 118      40.535 -48.815  13.338  1.00 20.00
ATOM    855  OG1 THR F 118      41.466 -50.993  13.184  1.00 20.00
ATOM    856  N   CYS F 119      42.159 -47.046  11.142  1.00 20.00
ATOM    857  CA  CYS F 119      42.139 -45.584  10.996  1.00 20.00
ATOM    858  C   CYS F 119      40.768 -44.996  11.351  1.00 20.00
ATOM    859  O   CYS F 119      39.745 -45.408  10.823  1.00 20.00
ATOM    860  CB  CYS F 119      42.546 -45.211   9.545  1.00 20.00
ATOM    861  SG  CYS F 119      42.706 -43.439   9.249  1.00 20.00
ATOM    862  N   LEU F 120      40.754 -44.033  12.266  1.00 20.00
ATOM    863  CA  LEU F 120      39.567 -43.271  12.613  1.00 20.00
ATOM    864  C   LEU F 120      39.360 -42.093  11.641  1.00 20.00
ATOM    865  O   LEU F 120      40.299 -41.319  11.400  1.00 20.00
ATOM    866  CB  LEU F 120      39.757 -42.686  14.009  1.00 20.00
ATOM    867  CG  LEU F 120      38.597 -41.846  14.565  1.00 20.00
ATOM    868  CD1 LEU F 120      37.372 -42.706  14.796  1.00 20.00
ATOM    869  CD2 LEU F 120      39.013 -41.171  15.851  1.00 20.00
ATOM    870  N   ILE F 121      38.159 -41.945  11.101  1.00 20.00
ATOM    871  CA  ILE F 121      37.865 -40.816  10.214  1.00 20.00
ATOM    872  C   ILE F 121      37.287 -39.638  10.978  1.00 20.00
ATOM    873  O   ILE F 121      36.419 -39.812  11.837  1.00 20.00
ATOM    874  CB  ILE F 121      36.900 -41.210   9.095  1.00 20.00
ATOM    875  CG1 ILE F 121      37.372 -42.485   8.380  1.00 20.00
ATOM    876  CG2 ILE F 121      36.733 -40.074   8.110  1.00 20.00
ATOM    877  CD1 ILE F 121      38.741 -42.379   7.725  1.00 20.00
ATOM    878  N   ILE F 122      37.782 -38.445  10.646  1.00 20.00
ATOM    879  CA  ILE F 122      37.303 -37.179  11.221  1.00 20.00
ATOM    880  C   ILE F 122      36.682 -36.270  10.147  1.00 20.00
ATOM    881  O   ILE F 122      37.263 -36.067   9.058  1.00 20.00
ATOM    882  CB  ILE F 122      38.455 -36.416  11.960  1.00 20.00
ATOM    883  CG1 ILE F 122      39.022 -37.265  13.100  1.00 20.00
ATOM    884  CG2 ILE F 122      37.980 -35.095  12.534  1.00 20.00
ATOM    885  CD1 ILE F 122      37.997 -37.627  14.155  1.00 20.00
ATOM    886  N   GLU F 123      35.497 -35.745  10.460  1.00 20.00
ATOM    887  CA  GLU F 123      34.738 -34.907   9.540  1.00 20.00
ATOM    888  C   GLU F 123      34.068 -33.707  10.209  1.00 20.00
ATOM    889  O   GLU F 123      33.743 -33.730  11.402  1.00 20.00
ATOM    890  CB  GLU F 123      33.697 -35.742   8.767  1.00 20.00
ATOM    891  CG  GLU F 123      32.943 -34.992   7.614  1.00 20.00
ATOM    892  CD  GLU F 123      33.886 -34.362   6.514  1.00 20.00
ATOM    893  OE1 GLU F 123      34.812 -33.603   6.851  1.00 20.00
ATOM    894  OE2 GLU F 123      33.649 -34.570   5.311  1.00 20.00
ATOM    895  N   ASP F 124      33.891 -32.657   9.420  1.00 20.00
ATOM    896  CA  ASP F 124      33.200 -31.443   9.858  1.00 20.00
ATOM    897  C   ASP F 124      31.683 -31.541   9.764  1.00 20.00
ATOM    898  O   ASP F 124      31.012 -31.421  10.789  1.00 20.00
ATOM    899  CB  ASP F 124      33.728 -30.167   9.169  1.00 20.00
ATOM    900  CG  ASP F 124      33.623 -30.167   7.633  1.00 20.00
ATOM    901  OD1 ASP F 124      33.332 -31.182   6.977  1.00 20.00
ATOM    902  OD2 ASP F 124      33.842 -29.082   7.068  1.00 20.00
ATOM    903  N   VAL F 125      31.160 -31.748   8.562  1.00 20.00
ATOM    904  CA  VAL F 125      29.709 -31.851   8.335  1.00 20.00
ATOM    905  C   VAL F 125      29.398 -33.086   7.479  1.00 20.00
ATOM    906  O   VAL F 125      30.009 -33.283   6.433  1.00 20.00
ATOM    907  CB  VAL F 125      29.144 -30.618   7.594  1.00 20.00
ATOM    908  CG1 VAL F 125      27.635 -30.757   7.397  1.00 20.00
ATOM    909  CG2 VAL F 125      29.468 -29.329   8.353  1.00 20.00
ATOM    910  N   VAL F 126      28.425 -33.872   7.908  1.00 20.00
ATOM    911  CA  VAL F 126      27.926 -35.002   7.102  1.00 20.00
ATOM    912  C   VAL F 126      26.472 -34.765   6.636  1.00 20.00
ATOM    913  O   VAL F 126      25.599 -34.446   7.452  1.00 20.00
ATOM    914  CB  VAL F 126      28.015 -36.353   7.879  1.00 20.00
ATOM    915  CG1 VAL F 126      27.119 -37.393   7.239  1.00 20.00
ATOM    916  CG2 VAL F 126      29.458 -36.883   7.943  1.00 20.00
ATOM    917  N   THR F 127      26.215 -34.926   5.335  1.00 20.00
ATOM    918  CA  THR F 127      24.853 -34.850   4.762  1.00 20.00
ATOM    919  C   THR F 127      24.374 -36.266   4.337  1.00 20.00
ATOM    920  O   THR F 127      23.796 -36.988   5.131  1.00 20.00
ATOM    921  CB  THR F 127      24.817 -33.841   3.562  1.00 20.00
ATOM    922  CG2 THR F 127      23.380 -33.602   3.058  1.00 20.00
ATOM    923  OG1 THR F 127      25.359 -32.585   3.978  1.00 20.00
ATOM    924  N   SER F 128      24.625 -36.661   3.086  1.00 20.00
ATOM    925  CA  SER F 128      24.324 -38.029   2.631  1.00 20.00
ATOM    926  C   SER F 128      25.239 -39.102   3.253  1.00 20.00
ATOM    927  O   SER F 128      24.853 -40.290   3.345  1.00 20.00
ATOM    928  CB  SER F 128      24.403 -38.098   1.086  1.00 20.00
ATOM    929  OG  SER F 128      25.718 -37.853   0.580  1.00 20.00
ATOM    930  N   GLY F 129      26.459 -38.703   3.657  1.00 20.00
ATOM    931  CA  GLY F 129      27.497 -39.652   4.027  1.00 20.00
ATOM    932  C   GLY F 129      28.437 -40.018   2.876  1.00 20.00
ATOM    933  O   GLY F 129      29.425 -40.717   3.077  1.00 20.00
ATOM    934  N   SER F 130      28.167 -39.543   1.673  1.00 20.00
ATOM    935  CA  SER F 130      28.975 -39.955   0.512  1.00 20.00
ATOM    936  C   SER F 130      30.416 -39.485   0.579  1.00 20.00
ATOM    937  O   SER F 130      31.321 -40.232   0.214  1.00 20.00
ATOM    938  CB  SER F 130      28.348 -39.474  -0.802  1.00 20.00
ATOM    939  OG  SER F 130      27.040 -39.994  -0.916  1.00 20.00
ATOM    940  N   SER F 131      30.623 -38.252   1.038  1.00 20.00
ATOM    941  CA  SER F 131      31.966 -37.697   1.198  1.00 20.00
ATOM    942  C   SER F 131      32.813 -38.519   2.193  1.00 20.00
ATOM    943  O   SER F 131      33.975 -38.827   1.896  1.00 20.00
ATOM    944  CB  SER F 131      31.920 -36.212   1.590  1.00 20.00
ATOM    945  OG  SER F 131      31.356 -35.427   0.532  1.00 20.00
ATOM    946  N   VAL F 132      32.234 -38.870   3.352  1.00 20.00
ATOM    947  CA  VAL F 132      32.914 -39.778   4.291  1.00 20.00
ATOM    948  C   VAL F 132      33.260 -41.131   3.600  1.00 20.00
ATOM    949  O   VAL F 132      34.384 -41.608   3.672  1.00 20.00
ATOM    950  CB  VAL F 132      32.084 -40.049   5.585  1.00 20.00
ATOM    951  CG1 VAL F 132      32.697 -41.202   6.392  1.00 20.00
ATOM    952  CG2 VAL F 132      31.976 -38.797   6.467  1.00 20.00
ATOM    953  N   LEU F 133      32.279 -41.722   2.925  1.00 20.00
ATOM    954  CA  LEU F 133      32.418 -43.048   2.344  1.00 20.00
ATOM    955  C   LEU F 133      33.518 -43.037   1.291  1.00 20.00
ATOM    956  O   LEU F 133      34.287 -43.991   1.208  1.00 20.00
ATOM    957  CB  LEU F 133      31.096 -43.500   1.713  1.00 20.00
ATOM    958  CG  LEU F 133      31.092 -44.845   0.979  1.00 20.00
ATOM    959  CD1 LEU F 133      31.743 -45.940   1.817  1.00 20.00
ATOM    960  CD2 LEU F 133      29.629 -45.227   0.629  1.00 20.00
ATOM    961  N   GLU F 134      33.627 -41.957   0.524  1.00 20.00
ATOM    962  CA  GLU F 134      34.691 -41.877  -0.500  1.00 20.00
ATOM    963  C   GLU F 134      36.081 -42.059   0.142  1.00 20.00
ATOM    964  O   GLU F 134      36.952 -42.830  -0.346  1.00 20.00
ATOM    965  CB  GLU F 134      34.599 -40.548  -1.254  1.00 20.00
ATOM    966  CG  GLU F 134      35.628 -40.380  -2.392  1.00 20.00
ATOM    967  CD  GLU F 134      35.569 -38.998  -3.041  1.00 20.00
ATOM    968  OE1 GLU F 134      36.589 -38.269  -3.023  1.00 20.00
ATOM    969  OE2 GLU F 134      34.490 -38.633  -3.557  1.00 20.00
ATOM    970  N   THR F 135      36.291 -41.345   1.246  1.00 20.00
ATOM    971  CA  THR F 135      37.549 -41.380   1.978  1.00 20.00
ATOM    972  C   THR F 135      37.786 -42.740   2.622  1.00 20.00
ATOM    973  O   THR F 135      38.890 -43.266   2.562  1.00 20.00
ATOM    974  CB  THR F 135      37.639 -40.205   2.985  1.00 20.00
ATOM    975  CG2 THR F 135      38.775 -40.399   3.979  1.00 20.00
ATOM    976  OG1 THR F 135      37.849 -39.000   2.252  1.00 20.00
ATOM    977  N   VAL F 136      36.751 -43.302   3.248  1.00 20.00
ATOM    978  CA  VAL F 136      36.821 -44.646   3.764  1.00 20.00
ATOM    979  C   VAL F 136      37.323 -45.646   2.718  1.00 20.00
ATOM    980  O   VAL F 136      38.216 -46.435   3.017  1.00 20.00
ATOM    981  CB  VAL F 136      35.467 -45.152   4.257  1.00 20.00
ATOM    982  CG1 VAL F 136      35.519 -46.652   4.516  1.00 20.00
ATOM    983  CG2 VAL F 136      35.062 -44.414   5.501  1.00 20.00
ATOM    984  N   GLU F 137      36.760 -45.580   1.513  1.00 20.00
ATOM    985  CA  GLU F 137      37.074 -46.519   0.436  1.00 20.00
ATOM    986  C   GLU F 137      38.503 -46.361  -0.049  1.00 20.00
ATOM    987  O   GLU F 137      39.181 -47.335  -0.291  1.00 20.00
ATOM    988  CB  GLU F 137      36.078 -46.392  -0.733  1.00 20.00
ATOM    989  CG  GLU F 137      34.663 -46.900  -0.332  1.00 20.00
ATOM    990  CD  GLU F 137      33.589 -46.790  -1.424  1.00 20.00
ATOM    991  OE1 GLU F 137      33.587 -45.803  -2.199  1.00 20.00
ATOM    992  OE2 GLU F 137      32.717 -47.692  -1.469  1.00 20.00
ATOM    993  N   VAL F 138      38.967 -45.130  -0.124  1.00 20.00
ATOM    994  CA  VAL F 138      40.386 -44.874  -0.461  1.00 20.00
ATOM    995  C   VAL F 138      41.296 -45.496   0.600  1.00 20.00
ATOM    996  O   VAL F 138      42.263 -46.153   0.268  1.00 20.00
ATOM    997  CB  VAL F 138      40.675 -43.343  -0.580  1.00 20.00
ATOM    998  CG1 VAL F 138      42.191 -43.062  -0.650  1.00 20.00
ATOM    999  CG2 VAL F 138      39.929 -42.755  -1.784  1.00 20.00
ATOM   1000  N   LEU F 139      40.955 -45.344   1.879  1.00 20.00
ATOM   1001  CA  LEU F 139      41.812 -45.892   2.952  1.00 20.00
ATOM   1002  C   LEU F 139      41.771 -47.424   2.972  1.00 20.00
ATOM   1003  O   LEU F 139      42.806 -48.086   3.132  1.00 20.00
ATOM   1004  CB  LEU F 139      41.414 -45.357   4.311  1.00 20.00
ATOM   1005  CG  LEU F 139      41.767 -43.915   4.622  1.00 20.00
ATOM   1006  CD1 LEU F 139      40.826 -43.462   5.751  1.00 20.00
ATOM   1007  CD2 LEU F 139      43.226 -43.718   5.008  1.00 20.00
ATOM   1008  N   GLN F 140      40.578 -47.973   2.760  1.00 20.00
ATOM   1009  CA  GLN F 140      40.429 -49.415   2.639  1.00 20.00
ATOM   1010  C   GLN F 140      41.238 -49.965   1.482  1.00 20.00
ATOM   1011  O   GLN F 140      41.947 -50.945   1.621  1.00 20.00
ATOM   1012  CB  GLN F 140      38.976 -49.768   2.511  1.00 20.00
ATOM   1013  CG  GLN F 140      38.262 -49.576   3.833  1.00 20.00
ATOM   1014  CD  GLN F 140      36.787 -49.738   3.714  1.00 20.00
ATOM   1015  NE2 GLN F 140      36.148 -50.101   4.817  1.00 20.00
ATOM   1016  OE1 GLN F 140      36.206 -49.482   2.660  1.00 20.00
ATOM   1017  N   LYS F 141      41.191 -49.292   0.353  1.00 20.00
ATOM   1018  CA  LYS F 141      41.987 -49.738  -0.773  1.00 20.00
ATOM   1019  C   LYS F 141      43.489 -49.739  -0.469  1.00 20.00
ATOM   1020  O   LYS F 141      44.204 -50.599  -0.972  1.00 20.00
ATOM   1021  CB  LYS F 141      41.649 -48.943  -2.031  1.00 20.00
ATOM   1022  CG  LYS F 141      40.247 -49.312  -2.518  1.00 20.00
ATOM   1023  CD  LYS F 141      39.665 -48.391  -3.589  1.00 20.00
ATOM   1024  CE  LYS F 141      38.146 -48.624  -3.695  1.00 20.00
ATOM   1025  NZ  LYS F 141      37.460 -47.543  -4.462  1.00 20.00
ATOM   1026  N   GLU F 142      43.944 -48.792   0.351  1.00 20.00
ATOM   1027  CA  GLU F 142      45.339 -48.714   0.759  1.00 20.00
ATOM   1028  C   GLU F 142      45.665 -49.688   1.888  1.00 20.00
ATOM   1029  O   GLU F 142      46.812 -49.785   2.290  1.00 20.00
ATOM   1030  CB  GLU F 142      45.711 -47.290   1.190  1.00 20.00
ATOM   1031  CG  GLU F 142      45.597 -46.246   0.082  1.00 20.00
ATOM   1032  CD  GLU F 142      46.624 -46.403  -1.020  1.00 20.00
ATOM   1033  OE1 GLU F 142      47.813 -46.535  -0.711  1.00 20.00
ATOM   1034  OE2 GLU F 142      46.239 -46.347  -2.207  1.00 20.00
ATOM   1035  N   GLY F 143      44.649 -50.372   2.424  1.00 20.00
ATOM   1036  CA  GLY F 143      44.879 -51.527   3.287  1.00 20.00
ATOM   1037  C   GLY F 143      44.504 -51.336   4.739  1.00 20.00
ATOM   1038  O   GLY F 143      44.692 -52.236   5.550  1.00 20.00
ATOM   1039  N   LEU F 144      43.970 -50.160   5.068  1.00 20.00
ATOM   1040  CA  LEU F 144      43.560 -49.846   6.433  1.00 20.00
ATOM   1041  C   LEU F 144      42.189 -50.399   6.706  1.00 20.00
ATOM   1042  O   LEU F 144      41.390 -50.520   5.805  1.00 20.00
ATOM   1043  CB  LEU F 144      43.543 -48.334   6.630  1.00 20.00
ATOM   1044  CG  LEU F 144      45.008 -47.900   6.416  1.00 20.00
ATOM   1045  CD1 LEU F 144      45.137 -46.661   5.591  1.00 20.00
ATOM   1046  CD2 LEU F 144      45.761 -47.865   7.759  1.00 20.00
ATOM   1047  N   LYS F 145      41.953 -50.760   7.953  1.00 20.00
ATOM   1048  CA  LYS F 145      40.624 -51.114   8.459  1.00 20.00
ATOM   1049  C   LYS F 145      39.985 -49.820   8.887  1.00 20.00
ATOM   1050  O   LYS F 145      40.675 -48.977   9.463  1.00 20.00
ATOM   1051  CB  LYS F 145      40.801 -52.021   9.670  1.00 20.00
ATOM   1052  CG  LYS F 145      39.546 -52.432  10.435  1.00 20.00
ATOM   1053  CD  LYS F 145      39.917 -53.553  11.443  1.00 20.00
ATOM   1054  CE  LYS F 145      38.801 -53.843  12.473  1.00 20.00
ATOM   1055  NZ  LYS F 145      39.063 -55.137  13.213  1.00 20.00
ATOM   1056  N   VAL F 146      38.701 -49.628   8.608  1.00 20.00
ATOM   1057  CA  VAL F 146      38.010 -48.436   9.069  1.00 20.00
ATOM   1058  C   VAL F 146      36.690 -48.894   9.620  1.00 20.00
ATOM   1059  O   VAL F 146      35.942 -49.577   8.929  1.00 20.00
ATOM   1060  CB  VAL F 146      37.726 -47.430   7.946  1.00 20.00
ATOM   1061  CG1 VAL F 146      37.144 -46.157   8.528  1.00 20.00
ATOM   1062  CG2 VAL F 146      38.989 -47.122   7.127  1.00 20.00
ATOM   1063  N   THR F 147      36.393 -48.511  10.845  1.00 20.00
ATOM   1064  CA  THR F 147      35.144 -48.918  11.468  1.00 20.00
ATOM   1065  C   THR F 147      34.308 -47.769  12.011  1.00 20.00
ATOM   1066  O   THR F 147      33.110 -47.960  12.286  1.00 20.00
ATOM   1067  CB  THR F 147      35.399 -49.884  12.615  1.00 20.00
ATOM   1068  CG2 THR F 147      35.842 -51.255  12.089  1.00 20.00
ATOM   1069  OG1 THR F 147      36.386 -49.332  13.497  1.00 20.00
ATOM   1070  N   ASP F 148      34.918 -46.587  12.162  1.00 20.00
ATOM   1071  CA  ASP F 148      34.272 -45.467  12.856  1.00 20.00
ATOM   1072  C   ASP F 148      34.612 -44.144  12.199  1.00 20.00
ATOM   1073  O   ASP F 148      35.735 -43.958  11.688  1.00 20.00
ATOM   1074  CB  ASP F 148      34.711 -45.410  14.310  1.00 20.00
ATOM   1075  CG  ASP F 148      34.340 -46.638  15.073  1.00 20.00
ATOM   1076  OD1 ASP F 148      33.158 -46.729  15.522  1.00 20.00
ATOM   1077  OD2 ASP F 148      35.239 -47.497  15.251  1.00 20.00
ATOM   1078  N   ALA F 149      33.634 -43.250  12.201  1.00 20.00
ATOM   1079  CA  ALA F 149      33.818 -41.859  11.768  1.00 20.00
ATOM   1080  C   ALA F 149      33.254 -40.910  12.838  1.00 20.00
ATOM   1081  O   ALA F 149      32.153 -41.159  13.377  1.00 20.00
ATOM   1082  CB  ALA F 149      33.137 -41.616  10.437  1.00 20.00
ATOM   1083  N   ILE F 150      34.000 -39.849  13.152  1.00 20.00
ATOM   1084  CA  ILE F 150      33.472 -38.799  14.050  1.00 20.00
ATOM   1085  C   ILE F 150      33.212 -37.525  13.261  1.00 20.00
ATOM   1086  O   ILE F 150      34.096 -37.060  12.504  1.00 20.00
ATOM   1087  CB  ILE F 150      34.412 -38.428  15.241  1.00 20.00
ATOM   1088  CG1 ILE F 150      35.117 -39.651  15.850  1.00 20.00
ATOM   1089  CG2 ILE F 150      33.623 -37.569  16.296  1.00 20.00
ATOM   1090  CD1 ILE F 150      34.221 -40.735  16.416  1.00 20.00
ATOM   1091  N   VAL F 151      32.014 -36.964  13.429  1.00 20.00
ATOM   1092  CA  VAL F 151      31.606 -35.779  12.691  1.00 20.00
ATOM   1093  C   VAL F 151      31.150 -34.727  13.669  1.00 20.00
ATOM   1094  O   VAL F 151      30.501 -35.044  14.689  1.00 20.00
ATOM   1095  CB  VAL F 151      30.503 -36.061  11.602  1.00 20.00
ATOM   1096  CG1 VAL F 151      29.098 -36.424  12.224  1.00 20.00
ATOM   1097  CG2 VAL F 151      30.397 -34.883  10.649  1.00 20.00
ATOM   1098  N   LEU F 152      31.512 -33.477  13.393  1.00 20.00
ATOM   1099  CA  LEU F 152      31.059 -32.388  14.263  1.00 20.00
ATOM   1100  C   LEU F 152      29.545 -32.163  14.146  1.00 20.00
ATOM   1101  O   LEU F 152      28.812 -32.141  15.177  1.00 20.00
ATOM   1102  CB  LEU F 152      31.812 -31.100  13.954  1.00 20.00
ATOM   1103  CG  LEU F 152      31.436 -29.942  14.879  1.00 20.00
ATOM   1104  CD1 LEU F 152      31.953 -30.209  16.312  1.00 20.00
ATOM   1105  CD2 LEU F 152      31.969 -28.658  14.350  1.00 20.00
ATOM   1106  N   LEU F 153      29.090 -32.003  12.901  1.00 20.00
ATOM   1107  CA  LEU F 153      27.686 -31.753  12.601  1.00 20.00
ATOM   1108  C   LEU F 153      27.096 -32.787  11.647  1.00 20.00
ATOM   1109  O   LEU F 153      27.523 -32.912  10.499  1.00 20.00
ATOM   1110  CB  LEU F 153      27.481 -30.376  11.994  1.00 20.00
ATOM   1111  CG  LEU F 153      26.026 -30.083  11.616  1.00 20.00
ATOM   1112  CD1 LEU F 153      25.114 -30.090  12.847  1.00 20.00
ATOM   1113  CD2 LEU F 153      25.910 -28.770  10.907  1.00 20.00
ATOM   1114  N   ASP F 154      26.080 -33.501  12.132  1.00 20.00
ATOM   1115  CA  ASP F 154      25.364 -34.473  11.309  1.00 20.00
ATOM   1116  C   ASP F 154      24.080 -33.808  10.849  1.00 20.00
ATOM   1117  O   ASP F 154      23.219 -33.457  11.672  1.00 20.00
ATOM   1118  CB  ASP F 154      25.040 -35.737  12.108  1.00 20.00
ATOM   1119  CG  ASP F 154      24.287 -36.788  11.283  1.00 20.00
ATOM   1120  OD1 ASP F 154      24.015 -36.583  10.071  1.00 20.00
ATOM   1121  OD2 ASP F 154      23.963 -37.830  11.870  1.00 20.00
ATOM   1122  N   ARG F 155      23.935 -33.625   9.546  1.00 20.00
ATOM   1123  CA  ARG F 155      22.802 -32.856   9.033  1.00 20.00
ATOM   1124  C   ARG F 155      21.508 -33.674   9.022  1.00 20.00
ATOM   1125  O   ARG F 155      20.457 -33.140   8.692  1.00 20.00
ATOM   1126  CB  ARG F 155      23.091 -32.283   7.645  1.00 20.00
ATOM   1127  CG  ARG F 155      23.953 -31.012   7.646  1.00 20.00
ATOM   1128  CD  ARG F 155      24.210 -30.468   6.260  1.00 20.00
ATOM   1129  NE  ARG F 155      22.926 -30.150   5.622  1.00 20.00
ATOM   1130  CZ  ARG F 155      22.507 -28.949   5.236  1.00 20.00
ATOM   1131  NH1 ARG F 155      23.270 -27.873   5.340  1.00 20.00
ATOM   1132  NH2 ARG F 155      21.283 -28.837   4.712  1.00 20.00
ATOM   1133  N   GLU F 156      21.605 -34.957   9.361  1.00 20.00
ATOM   1134  CA  GLU F 156      20.460 -35.867   9.489  1.00 20.00
ATOM   1135  C   GLU F 156      19.716 -36.089   8.181  1.00 20.00
ATOM   1136  O   GLU F 156      18.485 -36.033   8.136  1.00 20.00
ATOM   1137  CB  GLU F 156      19.491 -35.376  10.570  1.00 20.00
ATOM   1138  CG  GLU F 156      20.130 -35.105  11.901  1.00 20.00
ATOM   1139  CD  GLU F 156      19.124 -34.577  12.926  1.00 20.00
ATOM   1140  OE1 GLU F 156      18.813 -33.356  12.934  1.00 20.00
ATOM   1141  OE2 GLU F 156      18.678 -35.401  13.737  1.00 20.00
ATOM   1142  N   GLN F 157      20.487 -36.349   7.127  1.00 20.00
ATOM   1143  CA  GLN F 157      19.976 -36.655   5.808  1.00 20.00
ATOM   1144  C   GLN F 157      20.428 -38.075   5.372  1.00 20.00
ATOM   1145  O   GLN F 157      20.818 -38.295   4.229  1.00 20.00
ATOM   1146  CB  GLN F 157      20.454 -35.592   4.815  1.00 20.00
ATOM   1147  CG  GLN F 157      19.688 -35.595   3.498  1.00 20.00
ATOM   1148  CD  GLN F 157      20.309 -34.713   2.418  1.00 20.00
ATOM   1149  NE2 GLN F 157      20.797 -35.341   1.333  1.00 20.00
ATOM   1150  OE1 GLN F 157      20.319 -33.481   2.535  1.00 20.00
ATOM   1151  N   GLY F 158      20.388 -39.024   6.302  1.00 20.00
ATOM   1152  CA  GLY F 158      20.653 -40.435   5.995  1.00 20.00
ATOM   1153  C   GLY F 158      22.101 -40.884   6.107  1.00 20.00
ATOM   1154  O   GLY F 158      22.421 -42.017   5.751  1.00 20.00
ATOM   1155  N   GLY F 159      22.975 -40.015   6.612  1.00 20.00
ATOM   1156  CA  GLY F 159      24.399 -40.334   6.775  1.00 20.00
ATOM   1157  C   GLY F 159      24.723 -41.552   7.614  1.00 20.00
ATOM   1158  O   GLY F 159      25.534 -42.405   7.215  1.00 20.00
ATOM   1159  N   LYS F 160      24.092 -41.646   8.779  1.00 20.00
ATOM   1160  CA  LYS F 160      24.362 -42.740   9.659  1.00 20.00
ATOM   1161  C   LYS F 160      24.034 -44.065   8.956  1.00 20.00
ATOM   1162  O   LYS F 160      24.848 -44.979   8.971  1.00 20.00
ATOM   1163  CB  LYS F 160      23.593 -42.597  10.975  1.00 20.00
ATOM   1164  CG  LYS F 160      24.132 -43.501  12.067  1.00 20.00
ATOM   1165  CD  LYS F 160      23.141 -43.734  13.226  1.00 20.00
ATOM   1166  CE  LYS F 160      23.470 -42.895  14.459  1.00 20.00
ATOM   1167  NZ  LYS F 160      22.878 -43.457  15.718  1.00 20.00
ATOM   1168  N   ASP F 161      22.867 -44.143   8.306  1.00 20.00
ATOM   1169  CA  ASP F 161      22.434 -45.375   7.608  1.00 20.00
ATOM   1170  C   ASP F 161      23.336 -45.726   6.418  1.00 20.00
ATOM   1171  O   ASP F 161      23.755 -46.876   6.284  1.00 20.00
ATOM   1172  CB  ASP F 161      20.977 -45.269   7.124  1.00 20.00
ATOM   1173  CG  ASP F 161      19.977 -45.223   8.264  1.00 20.00
ATOM   1174  OD1 ASP F 161      20.317 -45.621   9.393  1.00 20.00
ATOM   1175  OD2 ASP F 161      18.827 -44.787   8.030  1.00 20.00
ATOM   1176  N   LYS F 162      23.624 -44.752   5.556  1.00 20.00
ATOM   1177  CA  LYS F 162      24.523 -44.983   4.426  1.00 20.00
ATOM   1178  C   LYS F 162      25.845 -45.549   4.913  1.00 20.00
ATOM   1179  O   LYS F 162      26.376 -46.509   4.331  1.00 20.00
ATOM   1180  CB  LYS F 162      24.758 -43.707   3.614  1.00 20.00
ATOM   1181  CG  LYS F 162      25.637 -43.894   2.355  1.00 20.00
ATOM   1182  CD  LYS F 162      25.215 -42.919   1.227  1.00 20.00
ATOM   1183  CE  LYS F 162      25.514 -43.449  -0.188  1.00 20.00
ATOM   1184  NZ  LYS F 162      26.736 -42.854  -0.785  1.00 20.00
ATOM   1185  N   LEU F 163      26.371 -44.980   5.990  1.00 20.00
ATOM   1186  CA  LEU F 163      27.679 -45.389   6.497  1.00 20.00
ATOM   1187  C   LEU F 163      27.593 -46.758   7.158  1.00 20.00
ATOM   1188  O   LEU F 163      28.456 -47.609   6.965  1.00 20.00
ATOM   1189  CB  LEU F 163      28.255 -44.316   7.435  1.00 20.00
ATOM   1190  CG  LEU F 163      28.821 -43.120   6.669  1.00 20.00
ATOM   1191  CD1 LEU F 163      29.059 -41.906   7.593  1.00 20.00
ATOM   1192  CD2 LEU F 163      30.126 -43.548   5.915  1.00 20.00
ATOM   1193  N   GLN F 164      26.529 -46.987   7.922  1.00 20.00
ATOM   1194  CA  GLN F 164      26.313 -48.295   8.500  1.00 20.00
ATOM   1195  C   GLN F 164      26.217 -49.383   7.432  1.00 20.00
ATOM   1196  O   GLN F 164      26.705 -50.482   7.630  1.00 20.00
ATOM   1197  CB  GLN F 164      25.030 -48.297   9.332  1.00 20.00
ATOM   1198  CG  GLN F 164      24.809 -49.586  10.089  1.00 20.00
ATOM   1199  CD  GLN F 164      23.640 -49.462  11.051  1.00 20.00
ATOM   1200  NE2 GLN F 164      22.642 -50.337  10.894  1.00 20.00
ATOM   1201  OE1 GLN F 164      23.626 -48.575  11.916  1.00 20.00
ATOM   1202  N   ALA F 165      25.581 -49.069   6.316  1.00 20.00
ATOM   1203  CA  ALA F 165      25.453 -50.002   5.199  1.00 20.00
ATOM   1204  C   ALA F 165      26.805 -50.407   4.601  1.00 20.00
ATOM   1205  O   ALA F 165      26.902 -51.381   3.842  1.00 20.00
ATOM   1206  CB  ALA F 165      24.576 -49.400   4.126  1.00 20.00
ATOM   1207  N   HIS F 166      27.854 -49.667   4.928  1.00 20.00
ATOM   1208  CA  HIS F 166      29.179 -50.007   4.439  1.00 20.00
ATOM   1209  C   HIS F 166      30.107 -50.325   5.600  1.00 20.00
ATOM   1210  O   HIS F 166      31.328 -50.334   5.433  1.00 20.00
ATOM   1211  CB  HIS F 166      29.706 -48.871   3.576  1.00 20.00
ATOM   1212  CG  HIS F 166      28.905 -48.638   2.334  1.00 20.00
ATOM   1213  CD2 HIS F 166      29.135 -48.990   1.047  1.00 20.00
ATOM   1214  ND1 HIS F 166      27.701 -47.963   2.333  1.00 20.00
ATOM   1215  CE1 HIS F 166      27.230 -47.901   1.101  1.00 20.00
ATOM   1216  NE2 HIS F 166      28.083 -48.513   0.299  1.00 20.00
ATOM   1217  N   GLY F 167      29.513 -50.585   6.769  1.00 20.00
ATOM   1218  CA  GLY F 167      30.241 -51.124   7.938  1.00 20.00
ATOM   1219  C   GLY F 167      30.894 -50.084   8.840  1.00 20.00
ATOM   1220  O   GLY F 167      31.729 -50.412   9.669  1.00 20.00
ATOM   1221  N   ILE F 168      30.513 -48.829   8.658  1.00 20.00
ATOM   1222  CA  ILE F 168      31.130 -47.724   9.349  1.00 20.00
ATOM   1223  C   ILE F 168      30.108 -47.125  10.272  1.00 20.00
ATOM   1224  O   ILE F 168      29.014 -46.817   9.849  1.00 20.00
ATOM   1225  CB  ILE F 168      31.558 -46.645   8.382  1.00 20.00
ATOM   1226  CG1 ILE F 168      32.586 -47.227   7.399  1.00 20.00
ATOM   1227  CG2 ILE F 168      32.089 -45.415   9.163  1.00 20.00
ATOM   1228  CD1 ILE F 168      33.689 -48.008   8.076  1.00 20.00
ATOM   1229  N   ARG F 169      30.506 -46.934  11.522  1.00 20.00
ATOM   1230  CA  ARG F 169      29.664 -46.326  12.533  1.00 20.00
ATOM   1231  C   ARG F 169      29.989 -44.821  12.633  1.00 20.00
ATOM   1232  O   ARG F 169      31.122 -44.440  12.947  1.00 20.00
ATOM   1233  CB  ARG F 169      29.896 -47.026  13.871  1.00 20.00
ATOM   1234  CG  ARG F 169      28.952 -46.576  14.963  1.00 20.00
ATOM   1235  CD  ARG F 169      29.428 -47.065  16.323  1.00 20.00
ATOM   1236  NE  ARG F 169      28.512 -46.627  17.380  1.00 20.00
ATOM   1237  CZ  ARG F 169      27.317 -47.171  17.596  1.00 20.00
ATOM   1238  NH1 ARG F 169      26.867 -48.166  16.822  1.00 20.00
ATOM   1239  NH2 ARG F 169      26.550 -46.722  18.594  1.00 20.00
ATOM   1240  N   LEU F 170      28.991 -43.988  12.360  1.00 20.00
ATOM   1241  CA  LEU F 170      29.106 -42.532  12.482  1.00 20.00
ATOM   1242  C   LEU F 170      28.800 -42.099  13.916  1.00 20.00
ATOM   1243  O   LEU F 170      27.729 -42.429  14.436  1.00 20.00
ATOM   1244  CB  LEU F 170      28.098 -41.850  11.555  1.00 20.00
ATOM   1245  CG  LEU F 170      28.126 -40.312  11.494  1.00 20.00
ATOM   1246  CD1 LEU F 170      29.474 -39.852  10.875  1.00 20.00
ATOM   1247  CD2 LEU F 170      26.953 -39.770  10.731  1.00 20.00
ATOM   1248  N   HIS F 171      29.723 -41.358  14.544  1.00 20.00
ATOM   1249  CA  HIS F 171      29.448 -40.692  15.838  1.00 20.00
ATOM   1250  C   HIS F 171      29.375 -39.181  15.591  1.00 20.00
ATOM   1251  O   HIS F 171      30.294 -38.592  15.017  1.00 20.00
ATOM   1252  CB  HIS F 171      30.551 -41.002  16.847  1.00 20.00
ATOM   1253  CG  HIS F 171      30.912 -42.454  16.910  1.00 20.00
ATOM   1254  CD2 HIS F 171      31.531 -43.266  16.016  1.00 20.00
ATOM   1255  ND1 HIS F 171      30.621 -43.242  18.006  1.00 20.00
ATOM   1256  CE1 HIS F 171      31.052 -44.474  17.785  1.00 20.00
ATOM   1257  NE2 HIS F 171      31.609 -44.517  16.584  1.00 20.00
ATOM   1258  N   SER F 172      28.292 -38.542  16.012  1.00 20.00
ATOM   1259  CA  SER F 172      28.179 -37.112  15.770  1.00 20.00
ATOM   1260  C   SER F 172      28.255 -36.314  17.062  1.00 20.00
ATOM   1261  O   SER F 172      27.621 -36.680  18.060  1.00 20.00
ATOM   1262  CB  SER F 172      26.870 -36.819  15.069  1.00 20.00
ATOM   1263  OG  SER F 172      25.811 -37.021  15.975  1.00 20.00
ATOM   1264  N   VAL F 173      28.971 -35.198  17.034  1.00 20.00
ATOM   1265  CA  VAL F 173      29.047 -34.332  18.207  1.00 20.00
ATOM   1266  C   VAL F 173      27.694 -33.667  18.393  1.00 20.00
ATOM   1267  O   VAL F 173      27.204 -33.569  19.518  1.00 20.00
ATOM   1268  CB  VAL F 173      30.106 -33.270  18.060  1.00 20.00
ATOM   1269  CG1 VAL F 173      30.053 -32.297  19.230  1.00 20.00
ATOM   1270  CG2 VAL F 173      31.482 -33.901  17.924  1.00 20.00
ATOM   1271  N   CYS F 174      27.109 -33.215  17.284  1.00 20.00
ATOM   1272  CA  CYS F 174      25.843 -32.478  17.279  1.00 20.00
ATOM   1273  C   CYS F 174      25.070 -32.723  15.984  1.00 20.00
ATOM   1274  O   CYS F 174      25.665 -32.958  14.944  1.00 20.00
ATOM   1275  CB  CYS F 174      26.128 -30.985  17.391  1.00 20.00
ATOM   1276  SG  CYS F 174      24.703 -29.970  17.773  1.00 20.00
ATOM   1277  N   THR F 175      23.752 -32.640  16.057  1.00 20.00
ATOM   1278  CA  THR F 175      22.903 -32.676  14.885  1.00 20.00
ATOM   1279  C   THR F 175      22.466 -31.291  14.487  1.00 20.00
ATOM   1280  O   THR F 175      22.515 -30.348  15.299  1.00 20.00
ATOM   1281  CB  THR F 175      21.617 -33.478  15.163  1.00 20.00
ATOM   1282  CG2 THR F 175      21.951 -34.895  15.634  1.00 20.00
ATOM   1283  OG1 THR F 175      20.841 -32.777  16.142  1.00 20.00
ATOM   1284  N   LEU F 176      21.993 -31.163  13.251  1.00 20.00
ATOM   1285  CA  LEU F 176      21.492 -29.894  12.772  1.00 20.00
ATOM   1286  C   LEU F 176      20.298 -29.461  13.628  1.00 20.00
ATOM   1287  O   LEU F 176      20.145 -28.266  13.918  1.00 20.00
ATOM   1288  CB  LEU F 176      21.104 -29.975  11.295  1.00 20.00
ATOM   1289  CG  LEU F 176      20.554 -28.712  10.600  1.00 20.00
ATOM   1290  CD1 LEU F 176      21.463 -27.504  10.751  1.00 20.00
ATOM   1291  CD2 LEU F 176      20.310 -28.967   9.097  1.00 20.00
ATOM   1292  N   SER F 177      19.469 -30.417  14.033  1.00 20.00
ATOM   1293  CA  SER F 177      18.292 -30.091  14.839  1.00 20.00
ATOM   1294  C   SER F 177      18.726 -29.379  16.095  1.00 20.00
ATOM   1295  O   SER F 177      18.316 -28.247  16.332  1.00 20.00
ATOM   1296  CB  SER F 177      17.504 -31.337  15.205  1.00 20.00
ATOM   1297  OG  SER F 177      16.692 -31.708  14.114  1.00 20.00
ATOM   1298  N   LYS F 178      19.586 -30.038  16.869  1.00 20.00
ATOM   1299  CA  LYS F 178      20.197 -29.452  18.066  1.00 20.00
ATOM   1300  C   LYS F 178      20.889 -28.099  17.849  1.00 20.00
ATOM   1301  O   LYS F 178      20.720 -27.174  18.641  1.00 20.00
ATOM   1302  CB  LYS F 178      21.211 -30.431  18.652  1.00 20.00
ATOM   1303  CG  LYS F 178      21.804 -30.010  19.992  1.00 20.00
ATOM   1304  CD  LYS F 178      20.710 -29.986  21.074  1.00 20.00
ATOM   1305  CE  LYS F 178      21.336 -29.870  22.452  1.00 20.00
ATOM   1306  NZ  LYS F 178      20.329 -29.531  23.495  1.00 20.00
ATOM   1307  N   MET F 179      21.692 -27.986  16.800  1.00 20.00
ATOM   1308  CA  MET F 179      22.431 -26.769  16.586  1.00 20.00
ATOM   1309  C   MET F 179      21.479 -25.601  16.356  1.00 20.00
ATOM   1310  O   MET F 179      21.730 -24.495  16.820  1.00 20.00
ATOM   1311  CB  MET F 179      23.397 -26.918  15.425  1.00 20.00
ATOM   1312  CG  MET F 179      24.525 -25.925  15.459  1.00 20.00
ATOM   1313  SD  MET F 179      25.993 -26.504  14.527  1.00 20.00
ATOM   1314  CE  MET F 179      26.764 -27.612  15.732  1.00 20.00
ATOM   1315  N   LEU F 180      20.392 -25.843  15.633  1.00 20.00
ATOM   1316  CA  LEU F 180      19.363 -24.818  15.417  1.00 20.00
ATOM   1317  C   LEU F 180      18.701 -24.385  16.716  1.00 20.00
ATOM   1318  O   LEU F 180      18.372 -23.218  16.886  1.00 20.00
ATOM   1319  CB  LEU F 180      18.283 -25.326  14.486  1.00 20.00
ATOM   1320  CG  LEU F 180      18.672 -25.160  13.031  1.00 20.00
ATOM   1321  CD1 LEU F 180      17.929 -26.213  12.170  1.00 20.00
ATOM   1322  CD2 LEU F 180      18.385 -23.713  12.591  1.00 20.00
ATOM   1323  N   GLU F 181      18.502 -25.330  17.618  1.00 20.00
ATOM   1324  CA  GLU F 181      17.910 -25.018  18.917  1.00 20.00
ATOM   1325  C   GLU F 181      18.846 -24.126  19.742  1.00 20.00
ATOM   1326  O   GLU F 181      18.438 -23.107  20.296  1.00 20.00
ATOM   1327  CB  GLU F 181      17.591 -26.304  19.671  1.00 20.00
ATOM   1328  CG  GLU F 181      16.461 -27.084  19.026  1.00 20.00
ATOM   1329  CD  GLU F 181      16.196 -28.421  19.694  1.00 20.00
ATOM   1330  OE1 GLU F 181      16.562 -28.580  20.887  1.00 20.00
ATOM   1331  OE2 GLU F 181      15.614 -29.309  19.014  1.00 20.00
ATOM   1332  N   ILE F 182      20.115 -24.514  19.798  1.00 20.00
ATOM   1333  CA  ILE F 182      21.116 -23.712  20.474  1.00 20.00
ATOM   1334  C   ILE F 182      21.168 -22.312  19.869  1.00 20.00
ATOM   1335  O   ILE F 182      21.161 -21.326  20.607  1.00 20.00
ATOM   1336  CB  ILE F 182      22.489 -24.382  20.430  1.00 20.00
ATOM   1337  CG1 ILE F 182      22.475 -25.604  21.354  1.00 20.00
ATOM   1338  CG2 ILE F 182      23.571 -23.384  20.832  1.00 20.00
ATOM   1339  CD1 ILE F 182      23.528 -26.637  21.038  1.00 20.00
ATOM   1340  N   LEU F 183      21.180 -22.224  18.540  1.00 20.00
ATOM   1341  CA  LEU F 183      21.175 -20.929  17.854  1.00 20.00
ATOM   1342  C   LEU F 183      19.955 -20.069  18.217  1.00 20.00
ATOM   1343  O   LEU F 183      20.080 -18.843  18.322  1.00 20.00
ATOM   1344  CB  LEU F 183      21.277 -21.098  16.339  1.00 20.00
ATOM   1345  CG  LEU F 183      22.709 -21.301  15.822  1.00 20.00
ATOM   1346  CD1 LEU F 183      22.672 -21.863  14.402  1.00 20.00
ATOM   1347  CD2 LEU F 183      23.543 -19.971  15.892  1.00 20.00
ATOM   1348  N   GLU F 184      18.794 -20.691  18.407  1.00 20.00
ATOM   1349  CA  GLU F 184      17.588 -19.956  18.818  1.00 20.00
ATOM   1350  C   GLU F 184      17.745 -19.415  20.251  1.00 20.00
ATOM   1351  O   GLU F 184      17.596 -18.214  20.482  1.00 20.00
ATOM   1352  CB  GLU F 184      16.331 -20.834  18.724  1.00 20.00
ATOM   1353  CG  GLU F 184      15.023 -20.030  18.653  1.00 20.00
ATOM   1354  CD  GLU F 184      13.743 -20.897  18.527  1.00 20.00
ATOM   1355  OE1 GLU F 184      12.673 -20.455  19.003  1.00 20.00
ATOM   1356  OE2 GLU F 184      13.791 -22.005  17.942  1.00 20.00
ATOM   1357  N   GLN F 185      18.062 -20.308  21.190  1.00 20.00
ATOM   1358  CA  GLN F 185      18.372 -19.959  22.592  1.00 20.00
ATOM   1359  C   GLN F 185      19.277 -18.728  22.694  1.00 20.00
ATOM   1360  O   GLN F 185      19.021 -17.826  23.477  1.00 20.00
ATOM   1361  CB  GLN F 185      19.036 -21.162  23.277  1.00 20.00
ATOM   1362  CG  GLN F 185      19.435 -20.966  24.731  1.00 20.00
ATOM   1363  CD  GLN F 185      18.265 -20.625  25.634  1.00 20.00
ATOM   1364  NE2 GLN F 185      18.389 -19.518  26.368  1.00 20.00
ATOM   1365  OE1 GLN F 185      17.265 -21.355  25.687  1.00 20.00
ATOM   1366  N   GLN F 186      20.314 -18.687  21.861  1.00 20.00
ATOM   1367  CA  GLN F 186      21.246 -17.570  21.835  1.00 20.00
ATOM   1368  C   GLN F 186      20.755 -16.378  20.988  1.00 20.00
ATOM   1369  O   GLN F 186      21.543 -15.476  20.667  1.00 20.00
ATOM   1370  CB  GLN F 186      22.620 -18.052  21.347  1.00 20.00
ATOM   1371  CG  GLN F 186      23.241 -19.175  22.181  1.00 20.00
ATOM   1372  CD  GLN F 186      24.691 -19.475  21.785  1.00 20.00
ATOM   1373  NE2 GLN F 186      25.265 -20.519  22.376  1.00 20.00
ATOM   1374  OE1 GLN F 186      25.288 -18.764  20.971  1.00 20.00
ATOM   1375  N   LYS F 187      19.470 -16.379  20.626  1.00 20.00
ATOM   1376  CA  LYS F 187      18.844 -15.312  19.829  1.00 20.00
ATOM   1377  C   LYS F 187      19.627 -14.926  18.568  1.00 20.00
ATOM   1378  O   LYS F 187      19.634 -13.762  18.173  1.00 20.00
ATOM   1379  CB  LYS F 187      18.597 -14.059  20.697  1.00 20.00
ATOM   1380  N   LYS F 188      20.288 -15.893  17.942  1.00 20.00
ATOM   1381  CA  LYS F 188      21.035 -15.638  16.707  1.00 20.00
ATOM   1382  C   LYS F 188      20.196 -15.962  15.468  1.00 20.00
ATOM   1383  O   LYS F 188      20.572 -15.620  14.345  1.00 20.00
ATOM   1384  CB  LYS F 188      22.336 -16.443  16.703  1.00 20.00
ATOM   1385  CG  LYS F 188      23.316 -16.075  17.809  1.00 20.00
ATOM   1386  CD  LYS F 188      23.883 -14.674  17.634  1.00 20.00
ATOM   1387  CE  LYS F 188      24.690 -14.253  18.847  1.00 20.00
ATOM   1388  NZ  LYS F 188      25.737 -15.248  19.173  1.00 20.00
ATOM   1389  N   VAL F 189      19.054 -16.603  15.686  1.00 20.00
ATOM   1390  CA  VAL F 189      18.157 -16.977  14.605  1.00 20.00
ATOM   1391  C   VAL F 189      16.719 -16.966  15.131  1.00 20.00
ATOM   1392  O   VAL F 189      16.451 -17.419  16.253  1.00 20.00
ATOM   1393  CB  VAL F 189      18.526 -18.369  14.065  1.00 20.00
ATOM   1394  CG1 VAL F 189      17.967 -19.451  14.964  1.00 20.00
ATOM   1395  CG2 VAL F 189      18.033 -18.540  12.644  1.00 20.00
ATOM   1396  N   ASP F 190      15.805 -16.443  14.323  1.00 20.00
ATOM   1397  CA  ASP F 190      14.422 -16.233  14.770  1.00 20.00
ATOM   1398  C   ASP F 190      13.582 -17.513  14.789  1.00 20.00
ATOM   1399  O   ASP F 190      13.988 -18.541  14.231  1.00 20.00
ATOM   1400  CB  ASP F 190      13.715 -15.113  13.964  1.00 20.00
ATOM   1401  CG  ASP F 190      13.915 -15.223  12.452  1.00 20.00
ATOM   1402  OD1 ASP F 190      14.521 -16.206  11.983  1.00 20.00
ATOM   1403  OD2 ASP F 190      13.464 -14.305  11.727  1.00 20.00
ATOM   1404  N   ALA F 191      12.420 -17.435  15.442  1.00 20.00
ATOM   1405  CA  ALA F 191      11.496 -18.571  15.564  1.00 20.00
ATOM   1406  C   ALA F 191      10.869 -18.999  14.220  1.00 20.00
ATOM   1407  O   ALA F 191      10.255 -20.066  14.126  1.00 20.00
ATOM   1408  CB  ALA F 191      10.396 -18.254  16.582  1.00 20.00
ATOM   1409  N   GLU F 192      11.011 -18.168  13.188  1.00 20.00
ATOM   1410  CA  GLU F 192      10.530 -18.500  11.852  1.00 20.00
ATOM   1411  C   GLU F 192      11.525 -19.434  11.142  1.00 20.00
ATOM   1412  O   GLU F 192      11.197 -20.587  10.826  1.00 20.00
ATOM   1413  CB  GLU F 192      10.305 -17.206  11.050  1.00 20.00
ATOM   1414  CG  GLU F 192       9.825 -17.410   9.611  1.00 20.00
ATOM   1415  CD  GLU F 192      10.945 -17.276   8.587  1.00 20.00
ATOM   1416  OE1 GLU F 192      11.323 -16.122   8.281  1.00 20.00
ATOM   1417  OE2 GLU F 192      11.437 -18.316   8.093  1.00 20.00
ATOM   1418  N   THR F 193      12.745 -18.941  10.917  1.00 20.00
ATOM   1419  CA  THR F 193      13.749 -19.703  10.178  1.00 20.00
ATOM   1420  C   THR F 193      14.119 -20.993  10.911  1.00 20.00
ATOM   1421  O   THR F 193      14.555 -21.948  10.279  1.00 20.00
ATOM   1422  CB  THR F 193      15.013 -18.873   9.841  1.00 20.00
ATOM   1423  CG2 THR F 193      14.733 -17.869   8.740  1.00 20.00
ATOM   1424  OG1 THR F 193      15.451 -18.176  11.002  1.00 20.00
ATOM   1425  N   VAL F 194      13.921 -21.053  12.225  1.00 20.00
ATOM   1426  CA  VAL F 194      14.092 -22.330  12.917  1.00 20.00
ATOM   1427  C   VAL F 194      13.094 -23.344  12.349  1.00 20.00
ATOM   1428  O   VAL F 194      13.502 -24.425  11.921  1.00 20.00
ATOM   1429  CB  VAL F 194      13.986 -22.236  14.475  1.00 20.00
ATOM   1430  CG1 VAL F 194      15.105 -21.371  15.031  1.00 20.00
ATOM   1431  CG2 VAL F 194      12.631 -21.717  14.933  1.00 20.00
ATOM   1432  N   GLY F 195      11.810 -22.977  12.311  1.00 20.00
ATOM   1433  CA  GLY F 195      10.751 -23.838  11.772  1.00 20.00
ATOM   1434  C   GLY F 195      11.001 -24.213  10.323  1.00 20.00
ATOM   1435  O   GLY F 195      10.926 -25.383   9.952  1.00 20.00
ATOM   1436  N   ARG F 196      11.298 -23.204   9.510  1.00 20.00
ATOM   1437  CA  ARG F 196      11.643 -23.408   8.109  1.00 20.00
ATOM   1438  C   ARG F 196      12.725 -24.482   7.933  1.00 20.00
ATOM   1439  O   ARG F 196      12.552 -25.411   7.136  1.00 20.00
ATOM   1440  CB  ARG F 196      12.103 -22.090   7.476  1.00 20.00
ATOM   1441  CG  ARG F 196      12.599 -22.220   6.035  1.00 20.00
ATOM   1442  CD  ARG F 196      13.257 -20.948   5.548  1.00 20.00
ATOM   1443  NE  ARG F 196      12.283 -19.931   5.152  1.00 20.00
ATOM   1444  CZ  ARG F 196      12.556 -18.632   5.021  1.00 20.00
ATOM   1445  NH1 ARG F 196      13.782 -18.163   5.272  1.00 20.00
ATOM   1446  NH2 ARG F 196      11.594 -17.783   4.650  1.00 20.00
ATOM   1447  N   VAL F 197      13.830 -24.360   8.669  1.00 20.00
ATOM   1448  CA  VAL F 197      14.910 -25.330   8.572  1.00 20.00
ATOM   1449  C   VAL F 197      14.459 -26.698   9.102  1.00 20.00
ATOM   1450  O   VAL F 197      14.801 -27.729   8.515  1.00 20.00
ATOM   1451  CB  VAL F 197      16.210 -24.845   9.275  1.00 20.00
ATOM   1452  CG1 VAL F 197      17.312 -25.892   9.172  1.00 20.00
ATOM   1453  CG2 VAL F 197      16.700 -23.556   8.650  1.00 20.00
ATOM   1454  N   LYS F 198      13.674 -26.713  10.180  1.00 20.00
ATOM   1455  CA  LYS F 198      13.166 -27.977  10.745  1.00 20.00
ATOM   1456  C   LYS F 198      12.362 -28.732   9.686  1.00 20.00
ATOM   1457  O   LYS F 198      12.593 -29.925   9.423  1.00 20.00
ATOM   1458  CB  LYS F 198      12.256 -27.728  11.961  1.00 20.00
ATOM   1459  CG  LYS F 198      12.940 -27.215  13.236  1.00 20.00
ATOM   1460  CD  LYS F 198      11.960 -26.319  14.047  1.00 20.00
ATOM   1461  CE  LYS F 198      12.339 -26.143  15.519  1.00 20.00
ATOM   1462  NZ  LYS F 198      11.211 -25.553  16.305  1.00 20.00
ATOM   1463  N   ARG F 199      11.414 -28.011   9.090  1.00 20.00
ATOM   1464  CA  ARG F 199      10.594 -28.551   8.019  1.00 20.00
ATOM   1465  C   ARG F 199      11.453 -29.090   6.894  1.00 20.00
ATOM   1466  O   ARG F 199      11.169 -30.152   6.342  1.00 20.00
ATOM   1467  CB  ARG F 199       9.636 -27.489   7.486  1.00 20.00
ATOM   1468  CG  ARG F 199       8.360 -27.387   8.304  1.00 20.00
ATOM   1469  CD  ARG F 199       7.342 -26.477   7.625  1.00 20.00
ATOM   1470  NE  ARG F 199       7.835 -25.103   7.501  1.00 20.00
ATOM   1471  CZ  ARG F 199       7.542 -24.096   8.328  1.00 20.00
ATOM   1472  NH1 ARG F 199       6.734 -24.263   9.377  1.00 20.00
ATOM   1473  NH2 ARG F 199       8.061 -22.893   8.101  1.00 20.00
ATOM   1474  N   PHE F 200      12.523 -28.374   6.576  1.00 20.00
ATOM   1475  CA  PHE F 200      13.436 -28.826   5.543  1.00 20.00
ATOM   1476  C   PHE F 200      14.090 -30.173   5.868  1.00 20.00
ATOM   1477  O   PHE F 200      14.375 -30.958   4.950  1.00 20.00
ATOM   1478  CB  PHE F 200      14.529 -27.793   5.252  1.00 20.00
ATOM   1479  CG  PHE F 200      15.702 -28.378   4.545  1.00 20.00
ATOM   1480  CD1 PHE F 200      15.698 -28.507   3.169  1.00 20.00
ATOM   1481  CD2 PHE F 200      16.777 -28.882   5.260  1.00 20.00
ATOM   1482  CE1 PHE F 200      16.770 -29.072   2.511  1.00 20.00
ATOM   1483  CE2 PHE F 200      17.847 -29.462   4.605  1.00 20.00
ATOM   1484  CZ  PHE F 200      17.846 -29.558   3.231  1.00 20.00
ATOM   1485  N   ILE F 201      14.351 -30.434   7.147  1.00 20.00
ATOM   1486  CA  ILE F 201      15.036 -31.675   7.541  1.00 20.00
ATOM   1487  C   ILE F 201      14.218 -32.957   7.263  1.00 20.00
ATOM   1488  O   ILE F 201      14.740 -33.902   6.652  1.00 20.00
ATOM   1489  CB  ILE F 201      15.477 -31.655   9.013  1.00 20.00
ATOM   1490  CG1 ILE F 201      16.523 -30.560   9.233  1.00 20.00
ATOM   1491  CG2 ILE F 201      16.052 -33.014   9.398  1.00 20.00
ATOM   1492  CD1 ILE F 201      17.005 -30.451  10.680  1.00 20.00
ATOM   1493  N   GLN F 202      12.961 -32.993   7.706  1.00 20.00
ATOM   1494  CA  GLN F 202      12.051 -34.104   7.321  1.00 20.00
ATOM   1495  C   GLN F 202      11.842 -34.223   5.792  1.00 20.00
ATOM   1496  O   GLN F 202      11.829 -35.333   5.248  1.00 20.00
ATOM   1497  CB  GLN F 202      10.683 -34.061   8.041  1.00 20.00
ATOM   1498  CG  GLN F 202      10.230 -32.722   8.622  1.00 20.00
ATOM   1499  CD  GLN F 202      10.670 -32.511  10.063  1.00 20.00
ATOM   1500  NE2 GLN F 202      11.253 -33.543  10.669  1.00 20.00
ATOM   1501  OE1 GLN F 202      10.480 -31.433  10.627  1.00 20.00
ATOM   1502  N   GLU F 203      11.677 -33.088   5.118  1.00 20.00
ATOM   1503  CA  GLU F 203      11.632 -33.051   3.647  1.00 20.00
ATOM   1504  C   GLU F 203      12.846 -33.716   2.987  1.00 20.00
ATOM   1505  O   GLU F 203      12.700 -34.458   2.005  1.00 20.00
ATOM   1506  CB  GLU F 203      11.575 -31.613   3.139  1.00 20.00
ATOM   1507  CG  GLU F 203      10.233 -30.938   3.250  1.00 20.00
ATOM   1508  CD  GLU F 203      10.245 -29.535   2.660  1.00 20.00
ATOM   1509  OE1 GLU F 203      11.269 -29.124   2.079  1.00 20.00
ATOM   1510  OE2 GLU F 203       9.218 -28.847   2.774  1.00 20.00
ATOM   1511  N   ALA F 204      14.039 -33.423   3.505  1.00 20.00
ATOM   1512  CA  ALA F 204      15.311 -33.900   2.911  1.00 20.00
ATOM   1513  C   ALA F 204      15.547 -35.408   3.069  1.00 20.00
ATOM   1514  O   ALA F 204      16.271 -36.012   2.261  1.00 20.00
ATOM   1515  CB  ALA F 204      16.507 -33.117   3.478  1.00 20.00
ATOM   1516  N   HIS F 205      14.947 -36.000   4.108  1.00 20.00
ATOM   1517  CA  HIS F 205      14.957 -37.458   4.313  1.00 20.00
ATOM   1518  C   HIS F 205      14.109 -38.224   3.265  1.00 20.00
ATOM   1519  O   HIS F 205      14.169 -39.452   3.210  1.00 20.00
ATOM   1520  CB  HIS F 205      14.480 -37.794   5.737  1.00 20.00
ATOM   1521  N   HIS F 206      13.315 -37.497   2.467  1.00 20.00
ATOM   1522  CA  HIS F 206      12.592 -38.068   1.326  1.00 20.00
ATOM   1523  C   HIS F 206      13.375 -37.878   0.024  1.00 20.00
ATOM   1524  O   HIS F 206      14.605 -38.009  -0.002  1.00 20.00
ATOM   1525  CB  HIS F 206      11.211 -37.428   1.182  1.00 20.00
ATOM   1526  CG  HIS F 206      10.210 -37.898   2.191  1.00 20.00
ATOM   1527  CD2 HIS F 206       9.625 -37.257   3.231  1.00 20.00
ATOM   1528  ND1 HIS F 206       9.674 -39.168   2.171  1.00 20.00
ATOM   1529  CE1 HIS F 206       8.810 -39.293   3.163  1.00 20.00
ATOM   1530  NE2 HIS F 206       8.762 -38.151   3.823  1.00 20.00
TER
ATOM    686  CA  GLY G 686       9.199 -38.700   2.916  1.00 20.00 0 2 201
ATOM    687  CA  GLY G 687       6.361 -39.497   0.517  1.00 20.00 0 2 201
ATOM    688  CA  GLY G 688       4.619 -37.241  -1.997  1.00 20.00 0 2 201
ATOM    689  CA  GLY G 689       1.291 -36.833  -0.209  1.00 20.00 0 2 201
ATOM    690  CA  GLY G 690       1.295 -33.161  -1.186  1.00 20.00 0 2 201
ATOM    691  CA  GLY G 691       1.778 -34.456  -4.726  1.00 20.00 0 2 201
ATOM    692  CA  GLY G 692      -1.951 -35.156  -4.942  1.00 20.00 0 2 201
ATOM    693  CA  GLY G 693      -2.103 -36.724  -8.399  1.00 20.00 0 2 201
ATOM    694  CA  GLY G 694      -2.302 -40.172  -6.816  1.00 20.00 0 2 201
ATOM    695  CA  GLY G 695      -6.043 -39.788  -6.267  1.00 20.00 0 2 201
ATOM    696  CA  GLY G 696      -8.409 -39.824  -3.294  1.00 20.00 0 2 201
ATOM    697  CA  GLY G 697     -11.438 -39.994  -5.582  1.00 20.00 0 2 201
ATOM    698  CA  GLY G 698     -13.153 -37.378  -7.739  1.00 20.00 0 2 201
ATOM    699  CA  GLY G 699     -16.330 -39.354  -8.408  1.00 20.00 0 2 201
ATOM    700  CA  GLY G 700     -17.751 -36.796 -10.833  1.00 20.00 0 2 201
ATOM    701  CA  GLY G 701     -16.380 -37.570 -14.292  1.00 20.00 0 2 201
ATOM    702  CA  GLY G 702     -15.964 -34.370 -16.300  1.00 20.00 0 2 201
ATOM    703  CA  GLY G 703     -17.478 -32.375 -19.157  1.00 20.00 0 2 201
ATOM    704  CA  GLY G 704     -13.920 -31.792 -20.355  1.00 20.00 0 2 201
TER
REMARK *******************************
REMARK Evaluated from PDB file     3bvj_Bos.pdb
REMARK Old center positioned at  -8.856 -12.747  -0.081
REMARK Rotated by Euler angles    0.000   0.000   0.000
REMARK New center positioned at  -8.856 -12.747  -0.081
ATOM      1  N   LYS H  34     -12.174 -28.652 -18.855  1.00 20.00
ATOM      2  CA  LYS H  34     -13.414 -28.826 -18.045  1.00 20.00
ATOM      3  C   LYS H  34     -13.174 -28.495 -16.571  1.00 20.00
ATOM      4  O   LYS H  34     -12.140 -28.882 -16.010  1.00 20.00
ATOM      5  CB  LYS H  34     -13.959 -30.253 -18.176  1.00 20.00
ATOM      6  CG  LYS H  34     -15.189 -30.518 -17.301  1.00 20.00
ATOM      7  CD  LYS H  34     -15.656 -31.959 -17.386  1.00 20.00
ATOM      8  CE  LYS H  34     -16.512 -32.368 -16.195  1.00 20.00
ATOM      9  NZ  LYS H  34     -17.818 -31.649 -16.143  1.00 20.00
ATOM     10  N   GLU H  35     -14.162 -27.828 -15.965  1.00 20.00
ATOM     11  CA  GLU H  35     -14.132 -27.329 -14.580  1.00 20.00
ATOM     12  C   GLU H  35     -14.175 -28.395 -13.485  1.00 20.00
ATOM     13  O   GLU H  35     -15.092 -29.225 -13.426  1.00 20.00
ATOM     14  CB  GLU H  35     -15.294 -26.364 -14.332  1.00 20.00
ATOM     15  CG  GLU H  35     -15.262 -25.077 -15.124  1.00 20.00
ATOM     16  CD  GLU H  35     -14.956 -23.849 -14.274  1.00 20.00
ATOM     17  OE1 GLU H  35     -15.398 -23.779 -13.100  1.00 20.00
ATOM     18  OE2 GLU H  35     -14.283 -22.938 -14.804  1.00 20.00
ATOM     19  N   LEU H  36     -13.175 -28.353 -12.612  1.00 20.00
ATOM     20  CA  LEU H  36     -13.157 -29.187 -11.422  1.00 20.00
ATOM     21  C   LEU H  36     -13.808 -28.427 -10.279  1.00 20.00
ATOM     22  O   LEU H  36     -13.757 -27.188 -10.253  1.00 20.00
ATOM     23  CB  LEU H  36     -11.724 -29.581 -11.050  1.00 20.00
ATOM     24  CG  LEU H  36     -10.882 -30.331 -12.089  1.00 20.00
ATOM     25  CD1 LEU H  36      -9.405 -30.079 -11.771  1.00 20.00
ATOM     26  CD2 LEU H  36     -11.224 -31.819 -12.131  1.00 20.00
ATOM     27  N   SER H  37     -14.403 -29.183  -9.356  1.00 20.00
ATOM     28  CA  SER H  37     -14.921 -28.656  -8.105  1.00 20.00
ATOM     29  C   SER H  37     -13.782 -28.106  -7.240  1.00 20.00
ATOM     30  O   SER H  37     -12.603 -28.428  -7.458  1.00 20.00
ATOM     31  CB  SER H  37     -15.706 -29.731  -7.335  1.00 20.00
ATOM     32  OG  SER H  37     -14.856 -30.804  -6.941  1.00 20.00
ATOM     33  N   PHE H  38     -14.144 -27.253  -6.292  1.00 20.00
ATOM     34  CA  PHE H  38     -13.206 -26.808  -5.254  1.00 20.00
ATOM     35  C   PHE H  38     -12.515 -28.008  -4.584  1.00 20.00
ATOM     36  O   PHE H  38     -11.298 -28.004  -4.381  1.00 20.00
ATOM     37  CB  PHE H  38     -13.918 -25.945  -4.222  1.00 20.00
ATOM     38  CG  PHE H  38     -14.470 -24.640  -4.762  1.00 20.00
ATOM     39  CD1 PHE H  38     -13.755 -23.876  -5.680  1.00 20.00
ATOM     40  CD2 PHE H  38     -15.691 -24.166  -4.294  1.00 20.00
ATOM     41  CE1 PHE H  38     -14.254 -22.639  -6.160  1.00 20.00
ATOM     42  CE2 PHE H  38     -16.206 -22.952  -4.737  1.00 20.00
ATOM     43  CZ  PHE H  38     -15.483 -22.180  -5.682  1.00 20.00
ATOM     44  N   GLY H  39     -13.289 -29.039  -4.258  1.00 20.00
ATOM     45  CA  GLY H  39     -12.752 -30.259  -3.629  1.00 20.00
ATOM     46  C   GLY H  39     -11.651 -30.897  -4.461  1.00 20.00
ATOM     47  O   GLY H  39     -10.585 -31.236  -3.934  1.00 20.00
ATOM     48  N   ALA H  40     -11.895 -31.047  -5.758  1.00 20.00
ATOM     49  CA  ALA H  40     -10.908 -31.644  -6.667  1.00 20.00
ATOM     50  C   ALA H  40      -9.700 -30.736  -6.908  1.00 20.00
ATOM     51  O   ALA H  40      -8.557 -31.197  -6.944  1.00 20.00
ATOM     52  CB  ALA H  40     -11.562 -32.022  -7.970  1.00 20.00
ATOM     53  N   ARG H  41      -9.950 -29.441  -7.073  1.00 20.00
ATOM     54  CA  ARG H  41      -8.849 -28.478  -7.200  1.00 20.00
ATOM     55  C   ARG H  41      -7.920 -28.529  -5.981  1.00 20.00
ATOM     56  O   ARG H  41      -6.707 -28.405  -6.134  1.00 20.00
ATOM     57  CB  ARG H  41      -9.400 -27.073  -7.448  1.00 20.00
ATOM     58  CG  ARG H  41     -10.024 -26.959  -8.819  1.00 20.00
ATOM     59  CD  ARG H  41     -10.815 -25.677  -8.998  1.00 20.00
ATOM     60  NE  ARG H  41      -9.921 -24.521  -9.008  1.00 20.00
ATOM     61  CZ  ARG H  41     -10.343 -23.267  -8.845  1.00 20.00
ATOM     62  NH1 ARG H  41      -9.480 -22.264  -8.880  1.00 20.00
ATOM     63  NH2 ARG H  41     -11.641 -23.029  -8.700  1.00 20.00
ATOM     64  N   ALA H  42      -8.474 -28.792  -4.798  1.00 20.00
ATOM     65  CA  ALA H  42      -7.692 -28.927  -3.564  1.00 20.00
ATOM     66  C   ALA H  42      -6.687 -30.084  -3.627  1.00 20.00
ATOM     67  O   ALA H  42      -5.702 -30.090  -2.898  1.00 20.00
ATOM     68  CB  ALA H  42      -8.598 -29.104  -2.369  1.00 20.00
ATOM     69  N   GLU H  43      -6.932 -31.047  -4.510  1.00 20.00
ATOM     70  CA  GLU H  43      -6.042 -32.203  -4.650  1.00 20.00
ATOM     71  C   GLU H  43      -5.086 -32.138  -5.849  1.00 20.00
ATOM     72  O   GLU H  43      -4.308 -33.075  -6.073  1.00 20.00
ATOM     73  CB  GLU H  43      -6.880 -33.480  -4.673  1.00 20.00
ATOM     74  CG  GLU H  43      -7.494 -33.821  -3.334  1.00 20.00
ATOM     75  CD  GLU H  43      -8.451 -34.994  -3.409  1.00 20.00
ATOM     76  OE1 GLU H  43      -8.449 -35.727  -4.420  1.00 20.00
ATOM     77  OE2 GLU H  43      -9.228 -35.157  -2.455  1.00 20.00
ATOM     78  N   LEU H  44      -5.098 -31.027  -6.595  1.00 20.00
ATOM     79  CA  LEU H  44      -4.228 -30.860  -7.763  1.00 20.00
ATOM     80  C   LEU H  44      -2.748 -31.026  -7.405  1.00 20.00
ATOM     81  O   LEU H  44      -2.334 -30.547  -6.348  1.00 20.00
ATOM     82  CB  LEU H  44      -4.428 -29.494  -8.413  1.00 20.00
ATOM     83  CG  LEU H  44      -5.738 -29.415  -9.195  1.00 20.00
ATOM     84  CD1 LEU H  44      -6.042 -27.974  -9.562  1.00 20.00
ATOM     85  CD2 LEU H  44      -5.682 -30.335 -10.417  1.00 20.00
ATOM     86  N   PRO H  45      -1.965 -31.715  -8.266  1.00 20.00
ATOM     87  CA  PRO H  45      -0.539 -31.939  -7.988  1.00 20.00
ATOM     88  C   PRO H  45       0.242 -30.669  -7.595  1.00 20.00
ATOM     89  O   PRO H  45       1.036 -30.685  -6.642  1.00 20.00
ATOM     90  CB  PRO H  45      -0.010 -32.503  -9.317  1.00 20.00
ATOM     91  CG  PRO H  45      -1.159 -33.192  -9.922  1.00 20.00
ATOM     92  CD  PRO H  45      -2.364 -32.339  -9.545  1.00 20.00
ATOM     93  N  AARG H  46       0.012 -29.567  -8.302  1.00 20.00
ATOM     94  N  BARG H  46      -0.004 -29.585  -8.322  1.00 20.00
ATOM     95  CA AARG H  46       0.789 -28.345  -8.056  1.00 20.00
ATOM     96  CA BARG H  46       0.728 -28.344  -8.094  1.00 20.00
ATOM     97  C  AARG H  46       0.202 -27.385  -7.005  1.00 20.00
ATOM     98  C  BARG H  46      -0.032 -27.309  -7.266  1.00 20.00
ATOM     99  O  AARG H  46       0.775 -26.324  -6.733  1.00 20.00
ATOM    100  O  BARG H  46       0.198 -26.105  -7.419  1.00 20.00
ATOM    101  CB AARG H  46       1.077 -27.637  -9.379  1.00 20.00
ATOM    102  CB BARG H  46       1.159 -27.750  -9.425  1.00 20.00
ATOM    103  CG AARG H  46       1.898 -28.487 -10.352  1.00 20.00
ATOM    104  CG BARG H  46       2.172 -28.601 -10.169  1.00 20.00
ATOM    105  CD AARG H  46       2.022 -27.822 -11.713  1.00 20.00
ATOM    106  CD BARG H  46       2.584 -27.889 -11.434  1.00 20.00
ATOM    107  NE AARG H  46       2.886 -28.573 -12.627  1.00 20.00
ATOM    108  NE BARG H  46       2.978 -26.508 -11.161  1.00 20.00
ATOM    109  CZ AARG H  46       4.209 -28.448 -12.702  1.00 20.00
ATOM    110  CZ BARG H  46       4.239 -26.093 -11.085  1.00 20.00
ATOM    111  NH1AARG H  46       4.848 -27.596 -11.908  1.00 20.00
ATOM    112  NH2AARG H  46       4.898 -29.181 -13.571  1.00 20.00
ATOM    113  NH1BARG H  46       5.232 -26.954 -11.275  1.00 20.00
ATOM    114  NH2BARG H  46       4.507 -24.821 -10.826  1.00 20.00
ATOM    115  N   ILE H  47      -0.904 -27.789  -6.381  1.00 20.00
ATOM    116  CA  ILE H  47      -1.655 -26.940  -5.447  1.00 20.00
ATOM    117  C   ILE H  47      -0.797 -26.513  -4.240  1.00 20.00
ATOM    118  O   ILE H  47      -0.022 -27.295  -3.678  1.00 20.00
ATOM    119  CB  ILE H  47      -2.999 -27.596  -4.981  1.00 20.00
ATOM    120  CG1 ILE H  47      -3.978 -26.550  -4.432  1.00 20.00
ATOM    121  CG2 ILE H  47      -2.771 -28.712  -3.943  1.00 20.00
ATOM    122  CD1 ILE H  47      -4.696 -25.724  -5.504  1.00 20.00
ATOM    123  N   HIS H  48      -0.895 -25.240  -3.893  1.00 20.00
ATOM    124  CA  HIS H  48      -0.263 -24.731  -2.683  1.00 20.00
ATOM    125  C   HIS H  48      -1.048 -25.225  -1.460  1.00 20.00
ATOM    126  O   HIS H  48      -2.284 -25.268  -1.512  1.00 20.00
ATOM    127  CB  HIS H  48      -0.236 -23.199  -2.748  1.00 20.00
ATOM    128  CG  HIS H  48       0.658 -22.573  -1.724  1.00 20.00
ATOM    129  CD2 HIS H  48       1.887 -22.019  -1.834  1.00 20.00
ATOM    130  ND1 HIS H  48       0.316 -22.488  -0.391  1.00 20.00
ATOM    131  CE1 HIS H  48       1.304 -21.918   0.281  1.00 20.00
ATOM    132  NE2 HIS H  48       2.261 -21.608  -0.575  1.00 20.00
ATOM    133  N   PRO H  49      -0.358 -25.612  -0.361  1.00 20.00
ATOM    134  CA  PRO H  49      -1.043 -26.079   0.851  1.00 20.00
ATOM    135  C   PRO H  49      -2.095 -25.114   1.400  1.00 20.00
ATOM    136  O   PRO H  49      -3.173 -25.554   1.789  1.00 20.00
ATOM    137  CB  PRO H  49       0.100 -26.272   1.856  1.00 20.00
ATOM    138  CG  PRO H  49       1.272 -26.573   0.992  1.00 20.00
ATOM    139  CD  PRO H  49       1.108 -25.635  -0.172  1.00 20.00
ATOM    140  N   VAL H  50      -1.811 -23.811   1.381  1.00 20.00
ATOM    141  CA  VAL H  50      -2.785 -22.820   1.811  1.00 20.00
ATOM    142  C   VAL H  50      -4.022 -22.808   0.920  1.00 20.00
ATOM    143  O   VAL H  50      -5.144 -22.736   1.430  1.00 20.00
ATOM    144  CB  VAL H  50      -2.171 -21.397   1.894  1.00 20.00
ATOM    145  CG1 VAL H  50      -3.212 -20.407   2.423  1.00 20.00
ATOM    146  CG2 VAL H  50      -1.004 -21.405   2.840  1.00 20.00
ATOM    147  N   ALA H  51      -3.809 -22.877  -0.391  1.00 20.00
ATOM    148  CA  ALA H  51      -4.900 -22.938  -1.369  1.00 20.00
ATOM    149  C   ALA H  51      -5.717 -24.213  -1.130  1.00 20.00
ATOM    150  O   ALA H  51      -6.955 -24.209  -1.164  1.00 20.00
ATOM    151  CB  ALA H  51      -4.338 -22.916  -2.793  1.00 20.00
ATOM    152  N   SER H  52      -5.010 -25.314  -0.885  1.00 20.00
ATOM    153  CA  SER H  52      -5.669 -26.582  -0.623  1.00 20.00
ATOM    154  C   SER H  52      -6.566 -26.539   0.616  1.00 20.00
ATOM    155  O   SER H  52      -7.712 -26.996   0.567  1.00 20.00
ATOM    156  CB  SER H  52      -4.632 -27.715  -0.540  1.00 20.00
ATOM    157  OG  SER H  52      -5.316 -28.948  -0.676  1.00 20.00
ATOM    158  N   LYS H  53      -6.045 -26.005   1.721  1.00 20.00
ATOM    159  CA  LYS H  53      -6.804 -25.861   2.950  1.00 20.00
ATOM    160  C   LYS H  53      -8.065 -25.064   2.630  1.00 20.00
ATOM    161  O   LYS H  53      -9.162 -25.477   2.987  1.00 20.00
ATOM    162  CB  LYS H  53      -5.994 -25.101   4.011  1.00 20.00
ATOM    163  CG  LYS H  53      -6.641 -25.108   5.402  1.00 20.00
ATOM    164  CD  LYS H  53      -5.729 -24.434   6.427  1.00 20.00
ATOM    165  CE  LYS H  53      -6.352 -24.476   7.816  1.00 20.00
ATOM    166  NZ  LYS H  53      -5.607 -23.604   8.767  1.00 20.00
ATOM    167  N   LEU H  54      -7.874 -23.908   1.990  1.00 20.00
ATOM    168  CA  LEU H  54      -8.987 -23.020   1.630  1.00 20.00
ATOM    169  C   LEU H  54     -10.068 -23.721   0.810  1.00 20.00
ATOM    170  O   LEU H  54     -11.258 -23.679   1.163  1.00 20.00
ATOM    171  CB  LEU H  54      -8.471 -21.753   0.937  1.00 20.00
ATOM    172  CG  LEU H  54      -9.536 -20.793   0.383  1.00 20.00
ATOM    173  CD1 LEU H  54     -10.365 -20.251   1.533  1.00 20.00
ATOM    174  CD2 LEU H  54      -8.908 -19.637  -0.403  1.00 20.00
ATOM    175  N   LEU H  55      -9.639 -24.392  -0.254  1.00 20.00
ATOM    176  CA  LEU H  55     -10.537 -25.058  -1.191  1.00 20.00
ATOM    177  C   LEU H  55     -11.331 -26.185  -0.519  1.00 20.00
ATOM    178  O   LEU H  55     -12.528 -26.362  -0.790  1.00 20.00
ATOM    179  CB  LEU H  55      -9.748 -25.564  -2.403  1.00 20.00
ATOM    180  CG  LEU H  55      -9.320 -24.494  -3.414  1.00 20.00
ATOM    181  CD1 LEU H  55      -8.237 -25.044  -4.307  1.00 20.00
ATOM    182  CD2 LEU H  55     -10.534 -24.073  -4.231  1.00 20.00
ATOM    183  N   ARG H  56     -10.676 -26.929   0.371  1.00 20.00
ATOM    184  CA  ARG H  56     -11.388 -27.941   1.155  1.00 20.00
ATOM    185  C   ARG H  56     -12.473 -27.358   2.045  1.00 20.00
ATOM    186  O   ARG H  56     -13.583 -27.859   1.979  1.00 20.00
ATOM    187  CB  ARG H  56     -10.461 -28.859   1.958  1.00 20.00
ATOM    188  CG  ARG H  56      -9.554 -29.747   1.101  1.00 20.00
ATOM    189  CD  ARG H  56      -8.746 -30.721   1.975  1.00 20.00
ATOM    190  NE  ARG H  56      -7.867 -31.585   1.182  1.00 20.00
ATOM    191  CZ  ARG H  56      -6.550 -31.421   1.070  1.00 20.00
ATOM    192  NH1 ARG H  56      -5.841 -32.265   0.319  1.00 20.00
ATOM    193  NH2 ARG H  56      -5.944 -30.411   1.703  1.00 20.00
ATOM    194  N   LEU H  57     -12.183 -26.329   2.859  1.00 20.00
ATOM    195  CA  LEU H  57     -13.193 -25.747   3.742  1.00 20.00
ATOM    196  C   LEU H  57     -14.348 -25.074   3.005  1.00 20.00
ATOM    197  O   LEU H  57     -15.467 -25.031   3.509  1.00 20.00
ATOM    198  CB  LEU H  57     -12.586 -24.851   4.846  1.00 20.00
ATOM    199  CG  LEU H  57     -11.863 -23.559   4.464  1.00 20.00
ATOM    200  CD1 LEU H  57     -12.930 -22.468   4.184  1.00 20.00
ATOM    201  CD2 LEU H  57     -10.891 -23.094   5.544  1.00 20.00
ATOM    202  N   MET H  58     -14.069 -24.562   1.811  1.00 20.00
ATOM    203  CA  MET H  58     -15.087 -23.986   0.931  1.00 20.00
ATOM    204  C   MET H  58     -16.060 -25.099   0.532  1.00 20.00
ATOM    205  O   MET H  58     -17.279 -24.925   0.582  1.00 20.00
ATOM    206  CB  MET H  58     -14.433 -23.472  -0.344  1.00 20.00
ATOM    207  CG  MET H  58     -13.731 -22.116  -0.238  1.00 20.00
ATOM    208  SD  MET H  58     -12.606 -21.691  -1.592  1.00 20.00
ATOM    209  CE  MET H  58     -13.742 -21.300  -2.938  1.00 20.00
ATOM    210  N   GLN H  59     -15.499 -26.228   0.099  1.00 20.00
ATOM    211  CA  GLN H  59     -16.326 -27.338  -0.355  1.00 20.00
ATOM    212  C   GLN H  59     -17.106 -27.902   0.828  1.00 20.00
ATOM    213  O   GLN H  59     -18.292 -28.180   0.685  1.00 20.00
ATOM    214  CB  GLN H  59     -15.509 -28.452  -0.998  1.00 20.00
ATOM    215  CG  GLN H  59     -16.378 -29.690  -1.249  1.00 20.00
ATOM    216  CD  GLN H  59     -16.127 -30.270  -2.616  1.00 20.00
ATOM    217  NE2 GLN H  59     -15.895 -31.581  -2.673  1.00 20.00
ATOM    218  OE1 GLN H  59     -16.108 -29.543  -3.605  1.00 20.00
ATOM    219  N   LYS H  60     -16.441 -28.055   1.974  1.00 20.00
ATOM    220  CA  LYS H  60     -17.087 -28.605   3.165  1.00 20.00
ATOM    221  C   LYS H  60     -18.219 -27.725   3.701  1.00 20.00
ATOM    222  O   LYS H  60     -19.240 -28.251   4.144  1.00 20.00
ATOM    223  CB  LYS H  60     -16.078 -28.871   4.285  1.00 20.00
ATOM    224  CG  LYS H  60     -16.728 -29.127   5.649  1.00 20.00
ATOM    225  CD  LYS H  60     -15.679 -29.533   6.641  1.00 20.00
ATOM    226  CE  LYS H  60     -16.194 -29.601   8.071  1.00 20.00
ATOM    227  NZ  LYS H  60     -14.951 -29.730   8.853  1.00 20.00
ATOM    228  N   LYS H  61     -18.034 -26.406   3.649  1.00 20.00
ATOM    229  CA  LYS H  61     -18.967 -25.452   4.253  1.00 20.00
ATOM    230  C   LYS H  61     -19.969 -24.847   3.278  1.00 20.00
ATOM    231  O   LYS H  61     -20.910 -24.143   3.692  1.00 20.00
ATOM    232  CB  LYS H  61     -18.183 -24.332   4.928  1.00 20.00
ATOM    233  CG  LYS H  61     -17.509 -24.721   6.237  1.00 20.00
ATOM    234  CD  LYS H  61     -16.576 -23.624   6.722  1.00 20.00
ATOM    235  CE  LYS H  61     -17.335 -22.414   7.256  1.00 20.00
ATOM    236  NZ  LYS H  61     -16.350 -21.371   7.661  1.00 20.00
ATOM    237  N   GLU H  62     -19.773 -25.150   1.998  1.00 20.00
ATOM    238  CA  GLU H  62     -20.529 -24.579   0.870  1.00 20.00
ATOM    239  C   GLU H  62     -20.524 -23.050   0.939  1.00 20.00
ATOM    240  O   GLU H  62     -21.551 -22.375   0.848  1.00 20.00
ATOM    241  CB  GLU H  62     -21.940 -25.167   0.746  1.00 20.00
ATOM    242  CG  GLU H  62     -21.895 -26.688   0.699  1.00 20.00
ATOM    243  CD  GLU H  62     -23.250 -27.343   0.547  1.00 20.00
ATOM    244  OE1 GLU H  62     -24.276 -26.686   0.803  1.00 20.00
ATOM    245  OE2 GLU H  62     -23.276 -28.536   0.168  1.00 20.00
ATOM    246  N   THR H  63     -19.320 -22.514   1.077  1.00 20.00
ATOM    247  CA  THR H  63     -19.158 -21.079   1.056  1.00 20.00
ATOM    248  C   THR H  63     -17.933 -20.690   0.262  1.00 20.00
ATOM    249  O   THR H  63     -16.846 -21.249   0.451  1.00 20.00
ATOM    250  CB  THR H  63     -19.073 -20.439   2.452  1.00 20.00
ATOM    251  CG2 THR H  63     -17.949 -21.043   3.262  1.00 20.00
ATOM    252  OG1 THR H  63     -18.844 -19.027   2.269  1.00 20.00
ATOM    253  N   ASN H  64     -18.147 -19.755  -0.652  1.00 20.00
ATOM    254  CA  ASN H  64     -17.076 -19.084  -1.377  1.00 20.00
ATOM    255  C   ASN H  64     -17.168 -17.570  -1.123  1.00 20.00
ATOM    256  O   ASN H  64     -16.910 -16.759  -2.009  1.00 20.00
ATOM    257  CB  ASN H  64     -17.038 -19.460  -2.874  1.00 20.00
ATOM    258  CG  ASN H  64     -18.368 -19.262  -3.630  1.00 20.00
ATOM    259  ND2 ASN H  64     -18.241 -19.095  -4.939  1.00 20.00
ATOM    260  OD1 ASN H  64     -19.471 -19.287  -3.069  1.00 20.00
ATOM    261  N   LEU H  65     -17.588 -17.212   0.088  1.00 20.00
ATOM    262  CA  LEU H  65     -17.685 -15.816   0.500  1.00 20.00
ATOM    263  C   LEU H  65     -16.516 -15.445   1.433  1.00 20.00
ATOM    264  O   LEU H  65     -16.263 -16.119   2.436  1.00 20.00
ATOM    265  CB  LEU H  65     -19.021 -15.584   1.225  1.00 20.00
ATOM    266  CG  LEU H  65     -19.193 -14.258   1.987  1.00 20.00
ATOM    267  CD1 LEU H  65     -19.140 -13.014   1.077  1.00 20.00
ATOM    268  CD2 LEU H  65     -20.463 -14.270   2.830  1.00 20.00
ATOM    269  N   CYS H  66     -15.845 -14.342   1.108  1.00 20.00
ATOM    270  CA  CYS H  66     -14.853 -13.723   1.971  1.00 20.00
ATOM    271  C   CYS H  66     -15.448 -12.430   2.527  1.00 20.00
ATOM    272  O   CYS H  66     -15.831 -11.528   1.777  1.00 20.00
ATOM    273  CB  CYS H  66     -13.612 -13.386   1.162  1.00 20.00
ATOM    274  SG  CYS H  66     -12.387 -12.419   2.102  1.00 20.00
ATOM    275  N   LEU H  67     -15.544 -12.362   3.844  1.00 20.00
ATOM    276  CA  LEU H  67     -16.027 -11.154   4.493  1.00 20.00
ATOM    277  C   LEU H  67     -14.893 -10.139   4.610  1.00 20.00
ATOM    278  O   LEU H  67     -13.803 -10.435   5.120  1.00 20.00
ATOM    279  CB  LEU H  67     -16.576 -11.480   5.874  1.00 20.00
ATOM    280  CG  LEU H  67     -17.030 -10.284   6.704  1.00 20.00
ATOM    281  CD1 LEU H  67     -18.217  -9.581   6.096  1.00 20.00
ATOM    282  CD2 LEU H  67     -17.239 -10.636   8.181  1.00 20.00
ATOM    283  N   SER H  68     -15.189  -8.925   4.155  1.00 20.00
ATOM    284  CA  SER H  68     -14.293  -7.796   4.323  1.00 20.00
ATOM    285  C   SER H  68     -14.737  -7.056   5.577  1.00 20.00
ATOM    286  O   SER H  68     -15.689  -6.264   5.556  1.00 20.00
ATOM    287  CB  SER H  68     -14.344  -6.904   3.094  1.00 20.00
ATOM    288  OG  SER H  68     -13.329  -5.918   3.145  1.00 20.00
ATOM    289  N   ALA H  69     -14.023  -7.339   6.660  1.00 20.00
ATOM    290  CA  ALA H  69     -14.370  -6.877   8.005  1.00 20.00
ATOM    291  C   ALA H  69     -13.853  -5.454   8.232  1.00 20.00
ATOM    292  O   ALA H  69     -12.941  -5.235   9.017  1.00 20.00
ATOM    293  CB  ALA H  69     -13.774  -7.836   9.021  1.00 20.00
ATOM    294  N   ASP H  70     -14.431  -4.486   7.525  1.00 20.00
ATOM    295  CA  ASP H  70     -13.870  -3.132   7.527  1.00 20.00
ATOM    296  C   ASP H  70     -14.481  -2.342   8.681  1.00 20.00
ATOM    297  O   ASP H  70     -15.473  -1.615   8.511  1.00 20.00
ATOM    298  CB  ASP H  70     -14.078  -2.461   6.173  1.00 20.00
ATOM    299  CG  ASP H  70     -13.229  -3.093   5.076  1.00 20.00
ATOM    300  OD1 ASP H  70     -12.140  -3.632   5.368  1.00 20.00
ATOM    301  OD2 ASP H  70     -13.660  -3.057   3.916  1.00 20.00
ATOM    302  N   VAL H  71     -13.906  -2.540   9.860  1.00 20.00
ATOM    303  CA  VAL H  71     -14.383  -1.928  11.084  1.00 20.00
ATOM    304  C   VAL H  71     -13.163  -1.369  11.797  1.00 20.00
ATOM    305  O   VAL H  71     -12.023  -1.787  11.556  1.00 20.00
ATOM    306  CB  VAL H  71     -15.145  -2.937  12.000  1.00 20.00
ATOM    307  CG1 VAL H  71     -16.477  -3.357  11.379  1.00 20.00
ATOM    308  CG2 VAL H  71     -14.270  -4.154  12.319  1.00 20.00
ATOM    309  N   SER H  72     -13.391  -0.396  12.671  1.00 20.00
ATOM    310  CA  SER H  72     -12.276   0.273  13.297  1.00 20.00
ATOM    311  C   SER H  72     -12.085  -0.151  14.758  1.00 20.00
ATOM    312  O   SER H  72     -11.194   0.340  15.433  1.00 20.00
ATOM    313  CB  SER H  72     -12.425   1.792  13.128  1.00 20.00
ATOM    314  OG  SER H  72     -13.729   2.198  13.489  1.00 20.00
ATOM    315  N   LEU H  73     -12.901  -1.088  15.231  1.00 20.00
ATOM    316  CA  LEU H  73     -12.771  -1.573  16.610  1.00 20.00
ATOM    317  C   LEU H  73     -12.584  -3.081  16.725  1.00 20.00
ATOM    318  O   LEU H  73     -13.312  -3.850  16.096  1.00 20.00
ATOM    319  CB  LEU H  73     -13.982  -1.139  17.435  1.00 20.00
ATOM    320  CG  LEU H  73     -14.095   0.365  17.707  1.00 20.00
ATOM    321  CD1 LEU H  73     -15.307   0.547  18.589  1.00 20.00
ATOM    322  CD2 LEU H  73     -12.818   0.922  18.385  1.00 20.00
ATOM    323  N   ALA H  74     -11.620  -3.491  17.546  1.00 20.00
ATOM    324  CA  ALA H  74     -11.344  -4.921  17.766  1.00 20.00
ATOM    325  C   ALA H  74     -12.583  -5.713  18.174  1.00 20.00
ATOM    326  O   ALA H  74     -12.840  -6.795  17.650  1.00 20.00
ATOM    327  CB  ALA H  74     -10.254  -5.093  18.795  1.00 20.00
ATOM    328  N   ARG H  75     -13.356  -5.148  19.095  1.00 20.00
ATOM    329  CA  ARG H  75     -14.612  -5.708  19.574  1.00 20.00
ATOM    330  C   ARG H  75     -15.561  -6.072  18.425  1.00 20.00
ATOM    331  O   ARG H  75     -16.099  -7.175  18.386  1.00 20.00
ATOM    332  CB  ARG H  75     -15.217  -4.663  20.501  1.00 20.00
ATOM    333  CG  ARG H  75     -16.534  -4.950  21.180  1.00 20.00
ATOM    334  CD  ARG H  75     -16.871  -3.735  22.051  1.00 20.00
ATOM    335  NE  ARG H  75     -16.930  -2.482  21.286  1.00 20.00
ATOM    336  CZ  ARG H  75     -18.030  -2.020  20.694  1.00 20.00
ATOM    337  NH1 ARG H  75     -19.165  -2.699  20.788  1.00 20.00
ATOM    338  NH2 ARG H  75     -18.007  -0.877  20.023  1.00 20.00
ATOM    339  N   GLU H  76     -15.769  -5.153  17.485  1.00 20.00
ATOM    340  CA  GLU H  76     -16.708  -5.410  16.399  1.00 20.00
ATOM    341  C   GLU H  76     -16.136  -6.420  15.406  1.00 20.00
ATOM    342  O   GLU H  76     -16.870  -7.297  14.940  1.00 20.00
ATOM    343  CB  GLU H  76     -17.211  -4.133  15.712  1.00 20.00
ATOM    344  CG  GLU H  76     -16.243  -2.976  15.631  1.00 20.00
ATOM    345  CD  GLU H  76     -16.894  -1.710  15.062  1.00 20.00
ATOM    346  OE1 GLU H  76     -18.126  -1.542  15.239  1.00 20.00
ATOM    347  OE2 GLU H  76     -16.179  -0.891  14.429  1.00 20.00
ATOM    348  N   LEU H  77     -14.836  -6.324  15.135  1.00 20.00
ATOM    349  CA  LEU H  77     -14.144  -7.285  14.273  1.00 20.00
ATOM    350  C   LEU H  77     -14.422  -8.717  14.749  1.00 20.00
ATOM    351  O   LEU H  77     -14.881  -9.573  13.977  1.00 20.00
ATOM    352  CB  LEU H  77     -12.633  -6.997  14.215  1.00 20.00
ATOM    353  CG  LEU H  77     -11.657  -8.053  13.649  1.00 20.00
ATOM    354  CD1 LEU H  77     -11.908  -8.408  12.181  1.00 20.00
ATOM    355  CD2 LEU H  77     -10.171  -7.706  13.862  1.00 20.00
ATOM    356  N   LEU H  78     -14.179  -8.938  16.039  1.00 20.00
ATOM    357  CA  LEU H  78     -14.330 -10.253  16.664  1.00 20.00
ATOM    358  C   LEU H  78     -15.794 -10.725  16.736  1.00 20.00
ATOM    359  O   LEU H  78     -16.087 -11.888  16.432  1.00 20.00
ATOM    360  CB  LEU H  78     -13.628 -10.260  18.026  1.00 20.00
ATOM    361  CG  LEU H  78     -12.116 -10.014  18.142  1.00 20.00
ATOM    362  CD1 LEU H  78     -11.659  -9.829  19.584  1.00 20.00
ATOM    363  CD2 LEU H  78     -11.287 -11.134  17.496  1.00 20.00
ATOM    364  N   GLN H  79     -16.718  -9.825  17.070  1.00 20.00
ATOM    365  CA  GLN H  79     -18.150 -10.152  17.042  1.00 20.00
ATOM    366  C   GLN H  79     -18.608 -10.616  15.650  1.00 20.00
ATOM    367  O   GLN H  79     -19.354 -11.594  15.522  1.00 20.00
ATOM    368  CB  GLN H  79     -19.016  -9.006  17.608  1.00 20.00
ATOM    369  CG  GLN H  79     -18.834  -8.845  19.121  1.00 20.00
ATOM    370  CD  GLN H  79     -19.907  -8.024  19.855  1.00 20.00
ATOM    371  NE2 GLN H  79     -19.776  -7.963  21.175  1.00 20.00
ATOM    372  OE1 GLN H  79     -20.813  -7.437  19.255  1.00 20.00
ATOM    373  N   LEU H  80     -18.126  -9.945  14.603  1.00 20.00
ATOM    374  CA  LEU H  80     -18.482 -10.309  13.235  1.00 20.00
ATOM    375  C   LEU H  80     -17.823 -11.637  12.845  1.00 20.00
ATOM    376  O   LEU H  80     -18.474 -12.504  12.282  1.00 20.00
ATOM    377  CB  LEU H  80     -18.106  -9.209  12.234  1.00 20.00
ATOM    378  CG  LEU H  80     -18.991  -7.959  12.272  1.00 20.00
ATOM    379  CD1 LEU H  80     -18.420  -6.893  11.346  1.00 20.00
ATOM    380  CD2 LEU H  80     -20.434  -8.256  11.948  1.00 20.00
ATOM    381  N   ALA H  81     -16.541 -11.783  13.155  1.00 20.00
ATOM    382  CA  ALA H  81     -15.819 -13.018  12.876  1.00 20.00
ATOM    383  C   ALA H  81     -16.534 -14.227  13.509  1.00 20.00
ATOM    384  O   ALA H  81     -16.671 -15.260  12.852  1.00 20.00
ATOM    385  CB  ALA H  81     -14.376 -12.914  13.366  1.00 20.00
ATOM    386  N   ASP H  82     -17.005 -14.077  14.750  1.00 20.00
ATOM    387  CA  ASP H  82     -17.708 -15.141  15.482  1.00 20.00
ATOM    388  C   ASP H  82     -19.068 -15.421  14.852  1.00 20.00
ATOM    389  O   ASP H  82     -19.310 -16.527  14.350  1.00 20.00
ATOM    390  CB  ASP H  82     -17.833 -14.756  16.969  1.00 20.00
ATOM    391  CG  ASP H  82     -18.157 -15.940  17.891  1.00 20.00
ATOM    392  OD1 ASP H  82     -18.091 -17.120  17.480  1.00 20.00
ATOM    393  OD2 ASP H  82     -18.460 -15.668  19.075  1.00 20.00
ATOM    394  N   ALA H  83     -19.960 -14.428  14.862  1.00 20.00
ATOM    395  CA  ALA H  83     -21.275 -14.604  14.242  1.00 20.00
ATOM    396  C   ALA H  83     -21.228 -15.072  12.772  1.00 20.00
ATOM    397  O   ALA H  83     -21.988 -15.961  12.401  1.00 20.00
ATOM    398  CB  ALA H  83     -22.123 -13.330  14.367  1.00 20.00
ATOM    399  N   LEU H  84     -20.356 -14.508  11.939  1.00 20.00
ATOM    400  CA  LEU H  84     -20.392 -14.813  10.499  1.00 20.00
ATOM    401  C   LEU H  84     -19.471 -15.929  10.048  1.00 20.00
ATOM    402  O   LEU H  84     -19.525 -16.333   8.884  1.00 20.00
ATOM    403  CB  LEU H  84     -20.134 -13.564   9.630  1.00 20.00
ATOM    404  CG  LEU H  84     -21.358 -12.725   9.261  1.00 20.00
ATOM    405  CD1 LEU H  84     -22.143 -12.384  10.525  1.00 20.00
ATOM    406  CD2 LEU H  84     -20.893 -11.455   8.533  1.00 20.00
ATOM    407  N   GLY H  85     -18.646 -16.438  10.963  1.00 20.00
ATOM    408  CA  GLY H  85     -17.566 -17.365  10.583  1.00 20.00
ATOM    409  C   GLY H  85     -18.100 -18.615   9.914  1.00 20.00
ATOM    410  O   GLY H  85     -17.501 -19.111   8.975  1.00 20.00
ATOM    411  N   PRO H  86     -19.223 -19.158  10.411  1.00 20.00
ATOM    412  CA  PRO H  86     -19.833 -20.296   9.736  1.00 20.00
ATOM    413  C   PRO H  86     -20.250 -20.047   8.275  1.00 20.00
ATOM    414  O   PRO H  86     -20.297 -20.999   7.479  1.00 20.00
ATOM    415  CB  PRO H  86     -21.027 -20.642  10.647  1.00 20.00
ATOM    416  CG  PRO H  86     -20.620 -20.136  12.007  1.00 20.00
ATOM    417  CD  PRO H  86     -19.923 -18.835  11.672  1.00 20.00
ATOM    418  N   SER H  87     -20.515 -18.789   7.918  1.00 20.00
ATOM    419  CA  SER H  87     -20.978 -18.410   6.567  1.00 20.00
ATOM    420  C   SER H  87     -19.862 -18.112   5.552  1.00 20.00
ATOM    421  O   SER H  87     -20.100 -17.949   4.337  1.00 20.00
ATOM    422  CB  SER H  87     -21.892 -17.183   6.697  1.00 20.00
ATOM    423  OG  SER H  87     -23.101 -17.523   7.351  1.00 20.00
ATOM    424  N   ILE H  88     -18.633 -18.007   6.056  1.00 20.00
ATOM    425  CA  ILE H  88     -17.492 -17.523   5.273  1.00 20.00
ATOM    426  C   ILE H  88     -16.348 -18.531   5.154  1.00 20.00
ATOM    427  O   ILE H  88     -16.096 -19.305   6.093  1.00 20.00
ATOM    428  CB  ILE H  88     -16.953 -16.174   5.847  1.00 20.00
ATOM    429  CG1 ILE H  88     -16.166 -16.353   7.163  1.00 20.00
ATOM    430  CG2 ILE H  88     -18.119 -15.154   5.947  1.00 20.00
ATOM    431  CD1 ILE H  88     -15.719 -15.018   7.862  1.00 20.00
ATOM    432  N   CYS H  89     -15.661 -18.484   4.012  1.00 20.00
ATOM    433  CA  CYS H  89     -14.394 -19.205   3.803  1.00 20.00
ATOM    434  C   CYS H  89     -13.146 -18.417   4.232  1.00 20.00
ATOM    435  O   CYS H  89     -12.077 -19.005   4.428  1.00 20.00
ATOM    436  CB  CYS H  89     -14.225 -19.616   2.330  1.00 20.00
ATOM    437  SG  CYS H  89     -13.909 -18.346   1.046  1.00 20.00
ATOM    438  N   MET H  90     -13.291 -17.099   4.381  1.00 20.00
ATOM    439  CA  MET H  90     -12.142 -16.237   4.617  1.00 20.00
ATOM    440  C   MET H  90     -12.590 -14.944   5.289  1.00 20.00
ATOM    441  O   MET H  90     -13.695 -14.466   5.012  1.00 20.00
ATOM    442  CB  MET H  90     -11.485 -15.924   3.263  1.00 20.00
ATOM    443  CG  MET H  90     -10.184 -15.107   3.367  1.00 20.00
ATOM    444  SD  MET H  90      -9.573 -14.848   1.703  1.00 20.00
ATOM    445  CE  MET H  90      -9.335 -16.508   1.088  1.00 20.00
ATOM    446  N   LEU H  91     -11.762 -14.409   6.190  1.00 20.00
ATOM    447  CA  LEU H  91     -12.029 -13.104   6.785  1.00 20.00
ATOM    448  C   LEU H  91     -10.894 -12.187   6.348  1.00 20.00
ATOM    449  O   LEU H  91      -9.721 -12.468   6.623  1.00 20.00
ATOM    450  CB  LEU H  91     -12.097 -13.173   8.309  1.00 20.00
ATOM    451  CG  LEU H  91     -12.632 -11.853   8.870  1.00 20.00
ATOM    452  CD1 LEU H  91     -13.642 -12.134   9.963  1.00 20.00
ATOM    453  CD2 LEU H  91     -11.478 -10.992   9.349  1.00 20.00
ATOM    454  N   LYS H  92     -11.245 -11.141   5.600  1.00 20.00
ATOM    455  CA  LYS H  92     -10.248 -10.178   5.146  1.00 20.00
ATOM    456  C   LYS H  92     -10.196  -8.996   6.108  1.00 20.00
ATOM    457  O   LYS H  92     -11.242  -8.437   6.467  1.00 20.00
ATOM    458  CB  LYS H  92     -10.566  -9.707   3.717  1.00 20.00
ATOM    459  CG  LYS H  92      -9.498  -8.795   3.120  1.00 20.00
ATOM    460  CD  LYS H  92      -9.905  -8.327   1.726  1.00 20.00
ATOM    461  CE  LYS H  92     -10.897  -7.137   1.821  1.00 20.00
ATOM    462  NZ  LYS H  92     -10.266  -5.874   2.340  1.00 20.00
ATOM    463  N   THR H  93      -8.983  -8.621   6.508  1.00 20.00
ATOM    464  CA  THR H  93      -8.745  -7.565   7.521  1.00 20.00
ATOM    465  C   THR H  93      -8.008  -6.375   6.877  1.00 20.00
ATOM    466  O   THR H  93      -7.335  -6.553   5.877  1.00 20.00
ATOM    467  CB  THR H  93      -7.794  -8.054   8.654  1.00 20.00
ATOM    468  CG2 THR H  93      -8.401  -9.178   9.498  1.00 20.00
ATOM    469  OG1 THR H  93      -6.586  -8.543   8.041  1.00 20.00
ATOM    470  N   HIS H  94      -8.145  -5.178   7.448  1.00 20.00
ATOM    471  CA  HIS H  94      -7.198  -4.069   7.248  1.00 20.00
ATOM    472  C   HIS H  94      -6.779  -3.733   8.689  1.00 20.00
ATOM    473  O   HIS H  94      -7.406  -2.900   9.344  1.00 20.00
ATOM    474  CB  HIS H  94      -7.878  -2.839   6.612  1.00 20.00
ATOM    475  CG  HIS H  94      -8.119  -2.937   5.134  1.00 20.00
ATOM    476  CD2 HIS H  94      -9.264  -2.897   4.402  1.00 20.00
ATOM    477  ND1 HIS H  94      -7.089  -3.006   4.221  1.00 20.00
ATOM    478  CE1 HIS H  94      -7.583  -3.041   2.996  1.00 20.00
ATOM    479  NE2 HIS H  94      -8.903  -2.995   3.077  1.00 20.00
ATOM    480  N  AVAL H  95      -5.757  -4.385   9.231  1.00 20.00
ATOM    481  N  BVAL H  95      -5.707  -4.386   9.131  1.00 20.00
ATOM    482  CA AVAL H  95      -5.436  -4.110  10.642  1.00 20.00
ATOM    483  CA BVAL H  95      -5.172  -4.240  10.487  1.00 20.00
ATOM    484  C  AVAL H  95      -4.975  -2.674  10.882  1.00 20.00
ATOM    485  C  BVAL H  95      -4.815  -2.794  10.859  1.00 20.00
ATOM    486  O  AVAL H  95      -5.038  -2.188  12.017  1.00 20.00
ATOM    487  O  BVAL H  95      -4.824  -2.408  12.037  1.00 20.00
ATOM    488  CB AVAL H  95      -4.387  -5.063  11.240  1.00 20.00
ATOM    489  CB BVAL H  95      -3.941  -5.154  10.676  1.00 20.00
ATOM    490  CG1AVAL H  95      -4.971  -6.448  11.385  1.00 20.00
ATOM    491  CG2AVAL H  95      -3.130  -5.087  10.377  1.00 20.00
ATOM    492  CG1BVAL H  95      -2.723  -4.652   9.904  1.00 20.00
ATOM    493  CG2BVAL H  95      -3.621  -5.302  12.149  1.00 20.00
ATOM    494  N   ASP H  96      -4.485  -2.022   9.831  1.00 20.00
ATOM    495  CA  ASP H  96      -4.048  -0.628   9.946  1.00 20.00
ATOM    496  C   ASP H  96      -5.188   0.403  10.110  1.00 20.00
ATOM    497  O   ASP H  96      -4.931   1.596  10.225  1.00 20.00
ATOM    498  CB  ASP H  96      -3.042  -0.267   8.835  1.00 20.00
ATOM    499  CG  ASP H  96      -3.663  -0.201   7.458  1.00 20.00
ATOM    500  OD1 ASP H  96      -4.578  -1.011   7.161  1.00 20.00
ATOM    501  OD2 ASP H  96      -3.210   0.678   6.679  1.00 20.00
ATOM    502  N  AILE H  97      -6.425  -0.080  10.171  1.00 20.00
ATOM    503  N  BILE H  97      -6.431  -0.056  10.144  1.00 20.00
ATOM    504  CA AILE H  97      -7.601   0.754  10.427  1.00 20.00
ATOM    505  CA BILE H  97      -7.520   0.846  10.499  1.00 20.00
ATOM    506  C  AILE H  97      -8.220   0.432  11.796  1.00 20.00
ATOM    507  C  BILE H  97      -8.102   0.549  11.880  1.00 20.00
ATOM    508  O  AILE H  97      -9.208   1.053  12.199  1.00 20.00
ATOM    509  O  BILE H  97      -8.957   1.292  12.363  1.00 20.00
ATOM    510  CB AILE H  97      -8.630   0.610   9.264  1.00 20.00
ATOM    511  CB BILE H  97      -8.621   0.915   9.410  1.00 20.00
ATOM    512  CG1AILE H  97      -7.991   1.035   7.940  1.00 20.00
ATOM    513  CG2AILE H  97      -9.903   1.425   9.492  1.00 20.00
ATOM    514  CG1BILE H  97      -9.439  -0.378   9.341  1.00 20.00
ATOM    515  CG2BILE H  97      -8.019   1.264   8.053  1.00 20.00
ATOM    516  CD1AILE H  97      -8.935   1.024   6.759  1.00 20.00
ATOM    517  CD1BILE H  97     -10.875  -0.151   8.939  1.00 20.00
ATOM    518  N   LEU H  98      -7.635  -0.529  12.511  1.00 20.00
ATOM    519  CA  LEU H  98      -8.101  -0.899  13.846  1.00 20.00
ATOM    520  C   LEU H  98      -7.546   0.095  14.848  1.00 20.00
ATOM    521  O   LEU H  98      -6.354   0.073  15.153  1.00 20.00
ATOM    522  CB  LEU H  98      -7.661  -2.311  14.268  1.00 20.00
ATOM    523  CG  LEU H  98      -8.496  -3.512  13.814  1.00 20.00
ATOM    524  CD1 LEU H  98      -7.795  -4.800  14.305  1.00 20.00
ATOM    525  CD2 LEU H  98      -9.954  -3.444  14.322  1.00 20.00
ATOM    526  N   ASN H  99      -8.426   0.948  15.361  1.00 20.00
ATOM    527  CA  ASN H  99      -8.036   1.944  16.356  1.00 20.00
ATOM    528  C   ASN H  99      -7.403   1.348  17.609  1.00 20.00
ATOM    529  O   ASN H  99      -6.567   1.986  18.243  1.00 20.00
ATOM    530  CB  ASN H  99      -9.230   2.849  16.703  1.00 20.00
ATOM    531  CG  ASN H  99      -9.633   3.726  15.534  1.00 20.00
ATOM    532  ND2 ASN H  99     -10.905   4.088  15.460  1.00 20.00
ATOM    533  OD1 ASN H  99      -8.799   4.053  14.682  1.00 20.00
ATOM    534  N   ASP H 100      -7.793   0.121  17.952  1.00 20.00
ATOM    535  CA  ASP H 100      -7.283  -0.547  19.145  1.00 20.00
ATOM    536  C   ASP H 100      -6.592  -1.879  18.842  1.00 20.00
ATOM    537  O   ASP H 100      -6.748  -2.838  19.599  1.00 20.00
ATOM    538  CB  ASP H 100      -8.390  -0.724  20.202  1.00 20.00
ATOM    539  CG  ASP H 100      -9.624  -1.453  19.670  1.00 20.00
ATOM    540  OD1 ASP H 100      -9.652  -1.884  18.491  1.00 20.00
ATOM    541  OD2 ASP H 100     -10.590  -1.609  20.445  1.00 20.00
ATOM    542  N   PHE H 101      -5.833  -1.933  17.744  1.00 20.00
ATOM    543  CA  PHE H 101      -5.032  -3.123  17.413  1.00 20.00
ATOM    544  C   PHE H 101      -4.116  -3.517  18.557  1.00 20.00
ATOM    545  O   PHE H 101      -3.457  -2.664  19.145  1.00 20.00
ATOM    546  CB  PHE H 101      -4.163  -2.915  16.159  1.00 20.00
ATOM    547  CG  PHE H 101      -3.116  -3.986  15.971  1.00 20.00
ATOM    548  CD1 PHE H 101      -3.451  -5.218  15.401  1.00 20.00
ATOM    549  CD2 PHE H 101      -1.820  -3.799  16.446  1.00 20.00
ATOM    550  CE1 PHE H 101      -2.482  -6.237  15.250  1.00 20.00
ATOM    551  CE2 PHE H 101      -0.867  -4.811  16.314  1.00 20.00
ATOM    552  CZ  PHE H 101      -1.199  -6.028  15.714  1.00 20.00
ATOM    553  N   THR H 102      -4.093  -4.813  18.883  1.00 20.00
ATOM    554  CA  THR H 102      -2.988  -5.413  19.625  1.00 20.00
ATOM    555  C   THR H 102      -2.778  -6.796  19.009  1.00 20.00
ATOM    556  O   THR H 102      -3.648  -7.308  18.301  1.00 20.00
ATOM    557  CB  THR H 102      -3.266  -5.588  21.146  1.00 20.00
ATOM    558  CG2 THR H 102      -3.687  -4.269  21.820  1.00 20.00
ATOM    559  OG1 THR H 102      -4.265  -6.598  21.358  1.00 20.00
ATOM    560  N   LEU H 103      -1.629  -7.404  19.262  1.00 20.00
ATOM    561  CA  LEU H 103      -1.430  -8.782  18.815  1.00 20.00
ATOM    562  C   LEU H 103      -2.429  -9.739  19.479  1.00 20.00
ATOM    563  O   LEU H 103      -2.833 -10.755  18.888  1.00 20.00
ATOM    564  CB  LEU H 103       0.029  -9.204  18.986  1.00 20.00
ATOM    565  CG  LEU H 103       0.926  -8.624  17.885  1.00 20.00
ATOM    566  CD1 LEU H 103       2.399  -8.777  18.240  1.00 20.00
ATOM    567  CD2 LEU H 103       0.628  -9.244  16.523  1.00 20.00
ATOM    568  N  AASP H 104      -2.877  -9.401  20.686  1.00 20.00
ATOM    569  N  BASP H 104      -2.833  -9.373  20.692  1.00 20.00
ATOM    570  CA AASP H 104      -3.886 -10.225  21.361  1.00 20.00
ATOM    571  CA BASP H 104      -3.862 -10.069  21.465  1.00 20.00
ATOM    572  C  AASP H 104      -5.244 -10.254  20.673  1.00 20.00
ATOM    573  C  BASP H 104      -5.171 -10.228  20.680  1.00 20.00
ATOM    574  O  AASP H 104      -5.969 -11.246  20.773  1.00 20.00
ATOM    575  O  BASP H 104      -5.768 -11.308  20.688  1.00 20.00
ATOM    576  CB AASP H 104      -4.036  -9.867  22.837  1.00 20.00
ATOM    577  CB BASP H 104      -4.046  -9.319  22.791  1.00 20.00
ATOM    578  CG AASP H 104      -3.334 -10.861  23.731  1.00 20.00
ATOM    579  CG BASP H 104      -5.316  -9.677  23.519  1.00 20.00
ATOM    580  OD1AASP H 104      -3.902 -11.949  23.955  1.00 20.00
ATOM    581  OD2AASP H 104      -2.204 -10.573  24.169  1.00 20.00
ATOM    582  OD1BASP H 104      -5.344 -10.728  24.188  1.00 20.00
ATOM    583  OD2BASP H 104      -6.266  -8.860  23.466  1.00 20.00
ATOM    584  N   VAL H 105      -5.595  -9.167  19.990  1.00 20.00
ATOM    585  CA  VAL H 105      -6.814  -9.177  19.169  1.00 20.00
ATOM    586  C   VAL H 105      -6.696 -10.229  18.046  1.00 20.00
ATOM    587  O   VAL H 105      -7.641 -10.984  17.773  1.00 20.00
ATOM    588  CB  VAL H 105      -7.087  -7.795  18.541  1.00 20.00
ATOM    589  CG1 VAL H 105      -8.259  -7.869  17.571  1.00 20.00
ATOM    590  CG2 VAL H 105      -7.323  -6.756  19.630  1.00 20.00
ATOM    591  N   MET H 106      -5.514 -10.293  17.437  1.00 20.00
ATOM    592  CA  MET H 106      -5.246 -11.275  16.382  1.00 20.00
ATOM    593  C   MET H 106      -5.248 -12.713  16.917  1.00 20.00
ATOM    594  O   MET H 106      -5.678 -13.619  16.209  1.00 20.00
ATOM    595  CB  MET H 106      -3.944 -10.969  15.637  1.00 20.00
ATOM    596  CG  MET H 106      -3.812  -9.516  15.152  1.00 20.00
ATOM    597  SD  MET H 106      -5.369  -8.742  14.634  1.00 20.00
ATOM    598  CE  MET H 106      -5.429  -9.519  13.042  1.00 20.00
ATOM    599  N  ALYS H 107      -4.759 -12.903  18.141  1.00 20.00
ATOM    600  N  BLYS H 107      -4.774 -12.918  18.144  1.00 20.00
ATOM    601  CA ALYS H 107      -4.802 -14.207  18.822  1.00 20.00
ATOM    602  CA BLYS H 107      -4.813 -14.248  18.775  1.00 20.00
ATOM    603  C  ALYS H 107      -6.247 -14.699  18.927  1.00 20.00
ATOM    604  C  BLYS H 107      -6.257 -14.725  18.959  1.00 20.00
ATOM    605  O  ALYS H 107      -6.560 -15.842  18.558  1.00 20.00
ATOM    606  O  BLYS H 107      -6.579 -15.891  18.681  1.00 20.00
ATOM    607  CB ALYS H 107      -4.177 -14.092  20.219  1.00 20.00
ATOM    608  CB BLYS H 107      -4.059 -14.229  20.113  1.00 20.00
ATOM    609  CG ALYS H 107      -4.345 -15.326  21.117  1.00 20.00
ATOM    610  CG BLYS H 107      -4.143 -15.511  20.962  1.00 20.00
ATOM    611  CD ALYS H 107      -4.278 -14.990  22.612  1.00 20.00
ATOM    612  CD BLYS H 107      -5.323 -15.508  21.940  1.00 20.00
ATOM    613  CE ALYS H 107      -5.575 -14.360  23.110  1.00 20.00
ATOM    614  CE BLYS H 107      -5.110 -16.522  23.064  1.00 20.00
ATOM    615  NZ ALYS H 107      -5.560 -13.959  24.556  1.00 20.00
ATOM    616  NZ BLYS H 107      -6.311 -16.650  23.941  1.00 20.00
ATOM    617  N   GLU H 108      -7.115 -13.815  19.420  1.00 20.00
ATOM    618  CA  GLU H 108      -8.551 -14.054  19.507  1.00 20.00
ATOM    619  C   GLU H 108      -9.169 -14.333  18.135  1.00 20.00
ATOM    620  O   GLU H 108     -10.047 -15.190  18.024  1.00 20.00
ATOM    621  CB  GLU H 108      -9.270 -12.853  20.137  1.00 20.00
ATOM    622  CG  GLU H 108      -8.898 -12.566  21.600  1.00 20.00
ATOM    623  CD  GLU H 108     -10.005 -11.866  22.389  1.00 20.00
ATOM    624  OE1 GLU H 108     -11.208 -12.070  22.087  1.00 20.00
ATOM    625  OE2 GLU H 108      -9.682 -11.109  23.335  1.00 20.00
ATOM    626  N   LEU H 109      -8.734 -13.588  17.111  1.00 20.00
ATOM    627  CA  LEU H 109      -9.171 -13.801  15.727  1.00 20.00
ATOM    628  C   LEU H 109      -8.799 -15.188  15.172  1.00 20.00
ATOM    629  O   LEU H 109      -9.614 -15.835  14.515  1.00 20.00
ATOM    630  CB  LEU H 109      -8.673 -12.686  14.780  1.00 20.00
ATOM    631  CG  LEU H 109      -9.225 -12.737  13.343  1.00 20.00
ATOM    632  CD1 LEU H 109     -10.740 -12.549  13.318  1.00 20.00
ATOM    633  CD2 LEU H 109      -8.517 -11.755  12.373  1.00 20.00
ATOM    634  N   ILE H 110      -7.569 -15.619  15.426  1.00 20.00
ATOM    635  CA  ILE H 110      -7.101 -16.941  15.019  1.00 20.00
ATOM    636  C   ILE H 110      -7.917 -18.058  15.692  1.00 20.00
ATOM    637  O   ILE H 110      -8.228 -19.062  15.054  1.00 20.00
ATOM    638  CB  ILE H 110      -5.583 -17.094  15.278  1.00 20.00
ATOM    639  CG1 ILE H 110      -4.771 -16.313  14.240  1.00 20.00
ATOM    640  CG2 ILE H 110      -5.135 -18.546  15.209  1.00 20.00
ATOM    641  CD1 ILE H 110      -3.344 -16.074  14.671  1.00 20.00
ATOM    642  N   THR H 111      -8.311 -17.862  16.949  1.00 20.00
ATOM    643  CA  THR H 111      -9.175 -18.820  17.662  1.00 20.00
ATOM    644  C   THR H 111     -10.515 -18.970  16.950  1.00 20.00
ATOM    645  O   THR H 111     -11.031 -20.084  16.808  1.00 20.00
ATOM    646  CB  THR H 111      -9.401 -18.402  19.138  1.00 20.00
ATOM    647  CG2 THR H 111     -10.385 -19.347  19.859  1.00 20.00
ATOM    648  OG1 THR H 111      -8.151 -18.444  19.825  1.00 20.00
ATOM    649  N   LEU H 112     -11.080 -17.846  16.508  1.00 20.00
ATOM    650  CA  LEU H 112     -12.348 -17.874  15.780  1.00 20.00
ATOM    651  C   LEU H 112     -12.195 -18.538  14.413  1.00 20.00
ATOM    652  O   LEU H 112     -13.060 -19.330  14.023  1.00 20.00
ATOM    653  CB  LEU H 112     -12.931 -16.471  15.642  1.00 20.00
ATOM    654  CG  LEU H 112     -13.268 -15.840  16.995  1.00 20.00
ATOM    655  CD1 LEU H 112     -13.605 -14.348  16.856  1.00 20.00
ATOM    656  CD2 LEU H 112     -14.429 -16.590  17.629  1.00 20.00
ATOM    657  N   ALA H 113     -11.095 -18.211  13.726  1.00 20.00
ATOM    658  CA  ALA H 113     -10.699 -18.789  12.431  1.00 20.00
ATOM    659  C   ALA H 113     -10.622 -20.311  12.503  1.00 20.00
ATOM    660  O   ALA H 113     -11.155 -20.999  11.632  1.00 20.00
ATOM    661  CB  ALA H 113      -9.354 -18.203  11.963  1.00 20.00
ATOM    662  N   LYS H 114      -9.977 -20.806  13.557  1.00 20.00
ATOM    663  CA  LYS H 114      -9.869 -22.242  13.834  1.00 20.00
ATOM    664  C   LYS H 114     -11.204 -22.881  14.204  1.00 20.00
ATOM    665  O   LYS H 114     -11.535 -23.942  13.693  1.00 20.00
ATOM    666  CB  LYS H 114      -8.853 -22.497  14.953  1.00 20.00
ATOM    667  CG  LYS H 114      -7.423 -22.257  14.519  1.00 20.00
ATOM    668  CD  LYS H 114      -6.421 -22.627  15.599  1.00 20.00
ATOM    669  CE  LYS H 114      -5.008 -22.369  15.120  1.00 20.00
ATOM    670  NZ  LYS H 114      -4.009 -22.641  16.187  1.00 20.00
ATOM    671  N   CYS H 115     -11.963 -22.235  15.084  1.00 20.00
ATOM    672  CA  CYS H 115     -13.259 -22.738  15.540  1.00 20.00
ATOM    673  C   CYS H 115     -14.236 -22.855  14.370  1.00 20.00
ATOM    674  O   CYS H 115     -14.839 -23.914  14.128  1.00 20.00
ATOM    675  CB  CYS H 115     -13.836 -21.812  16.620  1.00 20.00
ATOM    676  SG  CYS H 115     -15.556 -22.160  17.084  1.00 20.00
ATOM    677  N   HIS H 116     -14.382 -21.749  13.645  1.00 20.00
ATOM    678  CA  HIS H 116     -15.335 -21.677  12.554  1.00 20.00
ATOM    679  C   HIS H 116     -14.809 -22.148  11.195  1.00 20.00
ATOM    680  O   HIS H 116     -15.605 -22.344  10.264  1.00 20.00
ATOM    681  CB  HIS H 116     -15.921 -20.255  12.484  1.00 20.00
ATOM    682  CG  HIS H 116     -16.731 -19.887  13.685  1.00 20.00
ATOM    683  CD2 HIS H 116     -16.625 -18.852  14.553  1.00 20.00
ATOM    684  ND1 HIS H 116     -17.790 -20.650  14.127  1.00 20.00
ATOM    685  CE1 HIS H 116     -18.310 -20.096  15.207  1.00 20.00
ATOM    686  NE2 HIS H 116     -17.628 -18.998  15.480  1.00 20.00
ATOM    687  N   GLU H 117     -13.496 -22.374  11.103  1.00 20.00
ATOM    688  CA  GLU H 117     -12.842 -22.794   9.863  1.00 20.00
ATOM    689  C   GLU H 117     -12.917 -21.779   8.717  1.00 20.00
ATOM    690  O   GLU H 117     -13.690 -21.959   7.770  1.00 20.00
ATOM    691  CB  GLU H 117     -13.393 -24.141   9.374  1.00 20.00
ATOM    692  CG  GLU H 117     -12.803 -25.351  10.015  1.00 20.00
ATOM    693  CD  GLU H 117     -13.287 -26.633   9.354  1.00 20.00
ATOM    694  OE1 GLU H 117     -14.494 -26.951   9.445  1.00 20.00
ATOM    695  OE2 GLU H 117     -12.446 -27.296   8.722  1.00 20.00
ATOM    696  N   PHE H 118     -12.118 -20.720   8.819  1.00 20.00
ATOM    697  CA  PHE H 118     -11.893 -19.794   7.711  1.00 20.00
ATOM    698  C   PHE H 118     -10.444 -19.312   7.747  1.00 20.00
ATOM    699  O   PHE H 118      -9.817 -19.355   8.819  1.00 20.00
ATOM    700  CB  PHE H 118     -12.896 -18.617   7.736  1.00 20.00
ATOM    701  CG  PHE H 118     -12.899 -17.811   9.011  1.00 20.00
ATOM    702  CD1 PHE H 118     -11.944 -16.818   9.237  1.00 20.00
ATOM    703  CD2 PHE H 118     -13.876 -18.047   9.986  1.00 20.00
ATOM    704  CE1 PHE H 118     -11.961 -16.064  10.416  1.00 20.00
ATOM    705  CE2 PHE H 118     -13.899 -17.315  11.171  1.00 20.00
ATOM    706  CZ  PHE H 118     -12.944 -16.309  11.380  1.00 20.00
ATOM    707  N   LEU H 119      -9.940 -18.867   6.598  1.00 20.00
ATOM    708  CA  LEU H 119      -8.599 -18.294   6.477  1.00 20.00
ATOM    709  C   LEU H 119      -8.650 -16.799   6.772  1.00 20.00
ATOM    710  O   LEU H 119      -9.704 -16.168   6.629  1.00 20.00
ATOM    711  CB  LEU H 119      -7.981 -18.544   5.100  1.00 20.00
ATOM    712  CG  LEU H 119      -7.652 -19.989   4.725  1.00 20.00
ATOM    713  CD1 LEU H 119      -6.490 -19.927   3.761  1.00 20.00
ATOM    714  CD2 LEU H 119      -7.324 -20.844   5.945  1.00 20.00
ATOM    715  N   ILE H 120      -7.522 -16.262   7.239  1.00 20.00
ATOM    716  CA  ILE H 120      -7.426 -14.843   7.558  1.00 20.00
ATOM    717  C   ILE H 120      -6.541 -14.254   6.470  1.00 20.00
ATOM    718  O   ILE H 120      -5.419 -14.720   6.229  1.00 20.00
ATOM    719  CB  ILE H 120      -6.800 -14.588   8.938  1.00 20.00
ATOM    720  CG1 ILE H 120      -7.687 -15.162  10.058  1.00 20.00
ATOM    721  CG2 ILE H 120      -6.542 -13.057   9.186  1.00 20.00
ATOM    722  CD1 ILE H 120      -7.005 -15.289  11.398  1.00 20.00
ATOM    723  N   PHE H 121      -7.055 -13.215   5.835  1.00 20.00
ATOM    724  CA  PHE H 121      -6.381 -12.584   4.709  1.00 20.00
ATOM    725  C   PHE H 121      -6.173 -11.127   5.111  1.00 20.00
ATOM    726  O   PHE H 121      -7.138 -10.389   5.219  1.00 20.00
ATOM    727  CB  PHE H 121      -7.251 -12.754   3.450  1.00 20.00
ATOM    728  CG  PHE H 121      -6.947 -11.817   2.311  1.00 20.00
ATOM    729  CD1 PHE H 121      -5.683 -11.235   2.133  1.00 20.00
ATOM    730  CD2 PHE H 121      -7.938 -11.548   1.366  1.00 20.00
ATOM    731  CE1 PHE H 121      -5.441 -10.352   1.076  1.00 20.00
ATOM    732  CE2 PHE H 121      -7.684 -10.710   0.264  1.00 20.00
ATOM    733  CZ  PHE H 121      -6.444 -10.110   0.113  1.00 20.00
ATOM    734  N   GLU H 122      -4.927 -10.726   5.369  1.00 20.00
ATOM    735  CA  GLU H 122      -4.605  -9.304   5.600  1.00 20.00
ATOM    736  C   GLU H 122      -4.427  -8.572   4.261  1.00 20.00
ATOM    737  O   GLU H 122      -3.456  -8.789   3.524  1.00 20.00
ATOM    738  CB  GLU H 122      -3.353  -9.138   6.491  1.00 20.00
ATOM    739  CG  GLU H 122      -2.734  -7.720   6.532  1.00 20.00
ATOM    740  CD  GLU H 122      -3.703  -6.590   6.870  1.00 20.00
ATOM    741  OE1 GLU H 122      -4.661  -6.784   7.644  1.00 20.00
ATOM    742  OE2 GLU H 122      -3.486  -5.464   6.361  1.00 20.00
ATOM    743  N   ASP H 123      -5.355  -7.656   3.992  1.00 20.00
ATOM    744  CA  ASP H 123      -5.386  -6.877   2.763  1.00 20.00
ATOM    745  C   ASP H 123      -4.419  -5.696   2.842  1.00 20.00
[truncated: 89,651 more chars]
