# Supplementary material for: Human uridine 5′-monophosphate synthase stores metabolic potential in inactive biomolecular condensates
Source: J Biol Chem. 2023 Jan 25;299(3):102949. doi: 10.1016/j.jbc.2023.102949 (PMC9978035; doi:10.1016/j.jbc.2023.102949)
Supplement: SAXS [file mmc2.zip › FigS10/trimP2.log]

   === CORAL05  started at           19-Feb-2021   16:42:20
 Computation mode ....................................... : User
 Project identifier ..................................... : trimP2
 Project description .................................... : P2 symmetry run with data trimmed to autoGNOM boun
 Initialized random seed as ..................... : 11971971442487472
 File name with objects info ............................ : cfigoriP2.con
 Coordinates of the 1-st subunit evaluated from ......... : 2wns_A.pdb
  1530 atoms read, center at    35.17   18.84   32.34
 Coordinates of the 2-nd subunit evaluated from ......... : 3bvj_Aos.pdb
  2086 atoms read, center at     9.70   12.35   -0.12
 Subunit was fixed
 Number of backbone atoms generated ..................... : 480
Averaged formfactors of DRs used
 DR formfactor multiplier ............................... : 1.000
 Point symmetry of the particle ......................... : P2
 Number of equivalent positions ......................... : 2
 Cross penalty .......................................... : 4.144E-02
 Cross penalty weight ................................... : 100.0
 Shift penalty .......................................... : 0.5797
 Shift penalty weight ................................... : 10.00
 Total number of scattering curves ...................... : 1
 *** Accounting for constant background ***
 1-st construct, the first and the last residues: 1   and   480
 File name, 1-st experimental data ...................... : UMPS_E123Q_167-174strim.dat
 Number of experimental points found .................... : 89
 Experimental radius of gyration ........................ : 42.29
 Number of points in the Guinier Plot ................... : 0
 Maximum s-vector in master grid ........................ : 0.1900
 Number of points in partial amplitudes ................. : 101
 Maximum order of harmonics ............................. : 14
 Total penalty .......................................... : 9.941
 1-st curve:
 NEXP reduced to ........................................ : 88
 Theoretical  points from            3  to          101  used
 The best Chi^2 values: 14.823    
 Initial fVal ........................................... : 24.76
 Spatial step in angstroems ............................. : 5.000
 Angular step in degrees ................................ : 20.00
 Initial annealing temperature .......................... : 10.00
 Annealing schedule factor .............................. : 0.9000
 Max # of iterations at each T .......................... : 10000
 Max # of successes at each T ........................... : 1000
 Min # of successes to continue ......................... : 100
 Max # of annealing steps ............................... : 100
  ====  Simulated annealing procedure started  ====
 j:   1 T:  10.0     Suc:  1000 Eva:     1349 CPU:   13.9     F: 5.1750 Pen:  0.9025
 The best Chi^2 values: 4.2726    
 j:   2 T:  9.00     Suc:  1000 Eva:     2699 CPU:   28.0     F: 3.5371 Pen:  1.5177
 The best Chi^2 values: 2.0194    
 j:   3 T:  8.10     Suc:  1000 Eva:     4044 CPU:   42.5     F: 1.8337 Pen:  0.3556
 The best Chi^2 values: 1.4780    
 j:   4 T:  7.29     Suc:  1000 Eva:     5429 CPU:   57.2     F: 1.8337 Pen:  0.3556
 The best Chi^2 values: 1.4780    
 j:   5 T:  6.56     Suc:  1000 Eva:     6868 CPU:   72.4     F: 1.8337 Pen:  0.3556
 The best Chi^2 values: 1.4780    
 j:   6 T:  5.90     Suc:  1000 Eva:     8280 CPU:   87.2     F: 1.8337 Pen:  0.3556
 The best Chi^2 values: 1.4780    
 j:   7 T:  5.31     Suc:  1000 Eva:     9729 CPU:   102.     F: 1.8337 Pen:  0.3556
 The best Chi^2 values: 1.4780    
 j:   8 T:  4.78     Suc:  1000 Eva:    11264 CPU:   118.     F: 1.8337 Pen:  0.3556
 The best Chi^2 values: 1.4780    
 j:   9 T:  4.30     Suc:  1000 Eva:    12782 CPU:   134.     F: 1.8337 Pen:  0.3556
 The best Chi^2 values: 1.4780    
 j:  10 T:  3.87     Suc:  1000 Eva:    14573 CPU:   152.     F: 1.8337 Pen:  0.3556
 The best Chi^2 values: 1.4780    
 j:  11 T:  3.49     Suc:  1000 Eva:    16514 CPU:   172.     F: 1.8337 Pen:  0.3556
 The best Chi^2 values: 1.4780    
 j:  12 T:  3.14     Suc:  1000 Eva:    18319 CPU:   190.     F: 1.8337 Pen:  0.3556
 The best Chi^2 values: 1.4780    
 j:  13 T:  2.82     Suc:  1000 Eva:    20562 CPU:   214.     F: 1.8337 Pen:  0.3556
 The best Chi^2 values: 1.4780    
 j:  14 T:  2.54     Suc:  1000 Eva:    23154 CPU:   241.     F: 1.8337 Pen:  0.3556
 The best Chi^2 values: 1.4780    
 j:  15 T:  2.29     Suc:  1000 Eva:    25772 CPU:   267.     F: 1.8337 Pen:  0.3556
 The best Chi^2 values: 1.4780    
 j:  16 T:  2.06     Suc:  1000 Eva:    28137 CPU:   292.     F: 1.5280 Pen:  0.5988
 The best Chi^2 values: .92914    
 j:  17 T:  1.85     Suc:  1000 Eva:    30364 CPU:   314.     F: 1.0741 Pen:  0.2526
 The best Chi^2 values: .82148    
 j:  18 T:  1.67     Suc:  1000 Eva:    32597 CPU:   337.     F: 1.0741 Pen:  0.2526
 The best Chi^2 values: .82148    
 j:  19 T:  1.50     Suc:  1000 Eva:    34985 CPU:   362.     F: 1.0741 Pen:  0.2526
 The best Chi^2 values: .82148    
 j:  20 T:  1.35     Suc:  1000 Eva:    37451 CPU:   388.     F: 1.0741 Pen:  0.2526
 The best Chi^2 values: .82148    
 j:  21 T:  1.22     Suc:  1000 Eva:    40668 CPU:   422.     F: 1.0741 Pen:  0.2526
 The best Chi^2 values: .82148    
 j:  22 T:  1.09     Suc:  1000 Eva:    44390 CPU:   459.     F: 1.0741 Pen:  0.2526
 The best Chi^2 values: .82148    
 j:  23 T: 0.985     Suc:  1000 Eva:    47252 CPU:   489.     F: 1.0741 Pen:  0.2526
 The best Chi^2 values: .82148    
 j:  24 T: 0.886     Suc:  1000 Eva:    51062 CPU:   528.     F: 1.0741 Pen:  0.2526
 The best Chi^2 values: .82148    
 j:  25 T: 0.798     Suc:  1000 Eva:    55664 CPU:   577.     F: 1.0577 Pen:  0.0624
 The best Chi^2 values: .99532    
 j:  26 T: 0.718     Suc:  1000 Eva:    58966 CPU:   614.     F: 1.0178 Pen:  0.0309
 The best Chi^2 values: .98691    
 j:  27 T: 0.646     Suc:  1000 Eva:    63323 CPU:   659.     F: 0.9490 Pen:  0.1226
 The best Chi^2 values: .82645    
 j:  28 T: 0.581     Suc:  1000 Eva:    67938 CPU:   707.     F: 0.9490 Pen:  0.1226
 The best Chi^2 values: .82645    
 j:  29 T: 0.523     Suc:  1000 Eva:    72104 CPU:   751.     F: 0.9490 Pen:  0.1226
 The best Chi^2 values: .82645    
 j:  30 T: 0.471     Suc:  1000 Eva:    76873 CPU:   802.     F: 0.9490 Pen:  0.1226
 The best Chi^2 values: .82645    
 j:  31 T: 0.424     Suc:  1000 Eva:    81524 CPU:   852.     F: 0.9490 Pen:  0.1226
 The best Chi^2 values: .82645    
 j:  32 T: 0.382     Suc:  1000 Eva:    85662 CPU:   895.     F: 0.9490 Pen:  0.1226
 The best Chi^2 values: .82645    
 j:  33 T: 0.343     Suc:  1000 Eva:    91166 CPU:   952.     F: 0.9450 Pen:  0.0632
 The best Chi^2 values: .88177    
 j:  34 T: 0.309     Suc:  1000 Eva:   100164 CPU:  0.104E+04 F: 0.8543 Pen:  0.0086
 The best Chi^2 values: .84562    
 j:  35 T: 0.278     Suc:  1000 Eva:   108214 CPU:  0.113E+04 F: 0.8543 Pen:  0.0086
 The best Chi^2 values: .84562    
 j:  36 T: 0.250     Suc:  1000 Eva:   116077 CPU:  0.121E+04 F: 0.8543 Pen:  0.0086
 The best Chi^2 values: .84562    
 j:  37 T: 0.225     Suc:   818 Eva:   126077 CPU:  0.132E+04 F: 0.8543 Pen:  0.0086
 The best Chi^2 values: .84562    
 j:  38 T: 0.203     Suc:   937 Eva:   136077 CPU:  0.142E+04 F: 0.8543 Pen:  0.0086
 The best Chi^2 values: .84562    
 j:  39 T: 0.182     Suc:   482 Eva:   146077 CPU:  0.153E+04 F: 0.8543 Pen:  0.0086
 The best Chi^2 values: .84562    
 j:  40 T: 0.164     Suc:  1000 Eva:   152171 CPU:  0.159E+04 F: 0.8543 Pen:  0.0086
 The best Chi^2 values: .84562    
 j:  41 T: 0.148     Suc:  1000 Eva:   158789 CPU:  0.166E+04 F: 0.8543 Pen:  0.0086
 The best Chi^2 values: .84562    
 j:  42 T: 0.133     Suc:  1000 Eva:   165079 CPU:  0.173E+04 F: 0.8543 Pen:  0.0086
 The best Chi^2 values: .84562    
 j:  43 T: 0.120     Suc:  1000 Eva:   172486 CPU:  0.180E+04 F: 0.8543 Pen:  0.0086
 The best Chi^2 values: .84562    
 j:  44 T: 0.108     Suc:  1000 Eva:   179645 CPU:  0.188E+04 F: 0.8543 Pen:  0.0086
 The best Chi^2 values: .84562    
 j:  45 T: 0.970E-01 Suc:  1000 Eva:   187292 CPU:  0.196E+04 F: 0.8543 Pen:  0.0086
 The best Chi^2 values: .84562    
 j:  46 T: 0.873E-01 Suc:  1000 Eva:   196877 CPU:  0.206E+04 F: 0.8543 Pen:  0.0086
 The best Chi^2 values: .84562    
 j:  47 T: 0.786E-01 Suc:   465 Eva:   206877 CPU:  0.216E+04 F: 0.8543 Pen:  0.0086
 The best Chi^2 values: .84562    
 j:  48 T: 0.707E-01 Suc:   381 Eva:   216877 CPU:  0.226E+04 F: 0.8543 Pen:  0.0086
 The best Chi^2 values: .84562    
 j:  49 T: 0.636E-01 Suc:   240 Eva:   226877 CPU:  0.236E+04 F: 0.8543 Pen:  0.0086
 The best Chi^2 values: .84562    
 j:  50 T: 0.573E-01 Suc:   160 Eva:   236877 CPU:  0.246E+04 F: 0.8543 Pen:  0.0086
 The best Chi^2 values: .84562    
 j:  51 T: 0.515E-01 Suc:   303 Eva:   246877 CPU:  0.257E+04 F: 0.7965 Pen:  0.0201
 The best Chi^2 values: .77646    
 j:  52 T: 0.464E-01 Suc:   329 Eva:   256877 CPU:  0.267E+04 F: 0.7890 Pen:  0.0242
 The best Chi^2 values: .76482    
 j:  53 T: 0.417E-01 Suc:   588 Eva:   266877 CPU:  0.278E+04 F: 0.7725 Pen:  0.0108
 The best Chi^2 values: .76163    
 j:  54 T: 0.376E-01 Suc:   435 Eva:   276877 CPU:  0.288E+04 F: 0.7553 Pen:  0.0139
 The best Chi^2 values: .74140    
 j:  55 T: 0.338E-01 Suc:   384 Eva:   286877 CPU:  0.299E+04 F: 0.7553 Pen:  0.0139
 The best Chi^2 values: .74140    
 j:  56 T: 0.304E-01 Suc:   373 Eva:   296877 CPU:  0.309E+04 F: 0.7553 Pen:  0.0139
 The best Chi^2 values: .74140    
 j:  57 T: 0.274E-01 Suc:   267 Eva:   306877 CPU:  0.320E+04 F: 0.7553 Pen:  0.0139
 The best Chi^2 values: .74140    
 j:  58 T: 0.247E-01 Suc:   226 Eva:   316877 CPU:  0.331E+04 F: 0.7553 Pen:  0.0139
 The best Chi^2 values: .74140    
 j:  59 T: 0.222E-01 Suc:   176 Eva:   326877 CPU:  0.341E+04 F: 0.7553 Pen:  0.0139
 The best Chi^2 values: .74140    
 j:  60 T: 0.200E-01 Suc:   232 Eva:   336877 CPU:  0.352E+04 F: 0.7553 Pen:  0.0139
 The best Chi^2 values: .74140    
 j:  61 T: 0.180E-01 Suc:   241 Eva:   346877 CPU:  0.362E+04 F: 0.7553 Pen:  0.0139
 The best Chi^2 values: .74140    
 j:  62 T: 0.162E-01 Suc:   139 Eva:   356877 CPU:  0.373E+04 F: 0.7553 Pen:  0.0139
 The best Chi^2 values: .74140    
 j:  63 T: 0.146E-01 Suc:   166 Eva:   366877 CPU:  0.383E+04 F: 0.7553 Pen:  0.0139
 The best Chi^2 values: .74140    
 j:  64 T: 0.131E-01 Suc:   174 Eva:   376877 CPU:  0.394E+04 F: 0.7553 Pen:  0.0139
 The best Chi^2 values: .74140    
 j:  65 T: 0.118E-01 Suc:   164 Eva:   386877 CPU:  0.404E+04 F: 0.7553 Pen:  0.0139
 The best Chi^2 values: .74140    
 j:  66 T: 0.106E-01 Suc:    61 Eva:   396877 CPU:  0.414E+04 F: 0.7553 Pen:  0.0139
 The best Chi^2 values: .74140    


     ===== CORAL05  finished at   19-Feb-2021   17:52:27
