# Supplementary material for: Human uridine 5′-monophosphate synthase stores metabolic potential in inactive biomolecular condensates
Source: J Biol Chem. 2023 Jan 25;299(3):102949. doi: 10.1016/j.jbc.2023.102949 (PMC9978035; doi:10.1016/j.jbc.2023.102949)
Supplement: SAXS [file mmc2.zip › FigS10/trimP2.pdb]

REMARK Project description:   P2 symmetry run with data trimmed to autoGNOM boun
REMARK j:  66 T: 0.106E-01 Suc:    61 Eva:   396877 CPU:  0.414E+04 F: 0.7553 Pen:  0.0139
REMARK The best Chi^2 values: .74140    
REMARK Cross:    0.00008     Center:    0.00056
REMARK Cont Penalt.:    0.00000
REMARK - Weighted penalties - 
REMARK Cross:    0.00833     Center:    0.00559
REMARK Cont:     0.00000
REMARK Overall center:    0.000   0.000  -0.013
ATOM      1  CA  GLY A   1     -23.545  30.787  31.359  1.00 20.00 0 2 201
ATOM      2  CA  GLY A   2     -24.889  29.512  28.041  1.00 20.00 0 2 201
ATOM      3  CA  GLY A   3     -26.187  32.919  26.970  1.00 20.00 0 2 201
ATOM      4  CA  GLY A   4     -29.775  32.901  25.719  1.00 20.00 0 2 201
ATOM      5  CA  GLY A   5     -30.106  30.332  22.938  1.00 20.00 0 2 201
ATOM      6  CA  GLY A   6     -32.216  32.740  20.893  1.00 20.00 0 2 201
TER
REMARK *******************************
REMARK Evaluated from PDB file     2wns_A.pdb
REMARK Old center positioned at  35.166  18.843  32.340
REMARK Rotated by Euler angles  339.826  61.136 317.332
REMARK New center positioned at -36.638  31.707   1.385
ATOM      1  N   ALA B   7     -30.167  35.965  17.753  1.00 20.00
ATOM      2  CA  ALA B   7     -30.437  34.512  18.041  1.00 20.00
ATOM      3  C   ALA B   7     -30.011  33.624  16.887  1.00 20.00
ATOM      4  O   ALA B   7     -30.424  32.426  16.806  1.00 20.00
ATOM      5  CB  ALA B   7     -31.928  34.275  18.381  1.00 20.00
ATOM      6  N   LEU B   8     -29.141  34.160  16.020  1.00 20.00
ATOM      7  CA  LEU B   8     -28.778  33.426  14.823  1.00 20.00
ATOM      8  C   LEU B   8     -27.942  32.179  15.131  1.00 20.00
ATOM      9  O   LEU B   8     -28.106  31.173  14.455  1.00 20.00
ATOM     10  CB  LEU B   8     -28.080  34.313  13.784  1.00 20.00
ATOM     11  CG  LEU B   8     -28.916  35.331  12.992  1.00 20.00
ATOM     12  CD1 LEU B   8     -28.048  36.049  11.987  1.00 20.00
ATOM     13  CD2 LEU B   8     -30.120  34.694  12.273  1.00 20.00
ATOM     14  N   GLY B   9     -27.043  32.240  16.123  1.00 20.00
ATOM     15  CA  GLY B   9     -26.156  31.113  16.432  1.00 20.00
ATOM     16  C   GLY B   9     -26.919  29.804  16.611  1.00 20.00
ATOM     17  O   GLY B   9     -26.691  28.838  15.877  1.00 20.00
ATOM     18  N   PRO B  10     -27.832  29.755  17.588  1.00 20.00
ATOM     19  CA  PRO B  10     -28.705  28.580  17.768  1.00 20.00
ATOM     20  C   PRO B  10     -29.514  28.176  16.525  1.00 20.00
ATOM     21  O   PRO B  10     -29.582  26.991  16.210  1.00 20.00
ATOM     22  CB  PRO B  10     -29.658  29.008  18.897  1.00 20.00
ATOM     23  CG  PRO B  10     -28.829  29.992  19.702  1.00 20.00
ATOM     24  CD  PRO B  10     -27.954  30.722  18.694  1.00 20.00
ATOM     25  N   LEU B  11     -30.089  29.141  15.823  1.00 20.00
ATOM     26  CA  LEU B  11     -30.800  28.852  14.577  1.00 20.00
ATOM     27  C   LEU B  11     -29.914  28.148  13.547  1.00 20.00
ATOM     28  O   LEU B  11     -30.313  27.139  12.969  1.00 20.00
ATOM     29  CB  LEU B  11     -31.389  30.122  13.954  1.00 20.00
ATOM     30  CG  LEU B  11     -32.121  29.950  12.605  1.00 20.00
ATOM     31  CD1 LEU B  11     -33.483  29.342  12.843  1.00 20.00
ATOM     32  CD2 LEU B  11     -32.235  31.277  11.864  1.00 20.00
ATOM     33  N   VAL B  12     -28.731  28.686  13.298  1.00 20.00
ATOM     34  CA  VAL B  12     -27.851  28.116  12.303  1.00 20.00
ATOM     35  C   VAL B  12     -27.430  26.665  12.704  1.00 20.00
ATOM     36  O   VAL B  12     -27.447  25.771  11.859  1.00 20.00
ATOM     37  CB  VAL B  12     -26.645  29.030  12.072  1.00 20.00
ATOM     38  CG1 VAL B  12     -25.589  28.395  11.194  1.00 20.00
ATOM     39  CG2 VAL B  12     -27.101  30.320  11.435  1.00 20.00
ATOM     40  N   THR B  13     -27.058  26.459  13.967  1.00 20.00
ATOM     41  CA  THR B  13     -26.724  25.122  14.506  1.00 20.00
ATOM     42  C   THR B  13     -27.860  24.161  14.328  1.00 20.00
ATOM     43  O   THR B  13     -27.651  22.999  14.017  1.00 20.00
ATOM     44  CB  THR B  13     -26.569  25.137  16.068  1.00 20.00
ATOM     45  CG2 THR B  13     -26.203  23.706  16.639  1.00 20.00
ATOM     46  OG1 THR B  13     -25.571  26.058  16.427  1.00 20.00
ATOM     47  N   GLY B  14     -29.051  24.638  14.641  1.00 20.00
ATOM     48  CA  GLY B  14     -30.272  23.866  14.506  1.00 20.00
ATOM     49  C   GLY B  14     -30.422  23.407  13.057  1.00 20.00
ATOM     50  O   GLY B  14     -30.737  22.241  12.785  1.00 20.00
ATOM     51  N   LEU B  15     -30.144  24.325  12.140  1.00 20.00
ATOM     52  CA  LEU B  15     -30.240  24.044  10.709  1.00 20.00
ATOM     53  C   LEU B  15     -29.186  23.030  10.307  1.00 20.00
ATOM     54  O   LEU B  15     -29.481  22.052   9.575  1.00 20.00
ATOM     55  CB  LEU B  15     -30.149  25.347   9.897  1.00 20.00
ATOM     56  CG  LEU B  15     -31.353  26.295   9.904  1.00 20.00
ATOM     57  CD1 LEU B  15     -30.977  27.569   9.084  1.00 20.00
ATOM     58  CD2 LEU B  15     -32.596  25.641   9.332  1.00 20.00
ATOM     59  N   TYR B  16     -27.972  23.210  10.838  1.00 20.00
ATOM     60  CA  TYR B  16     -26.887  22.315  10.529  1.00 20.00
ATOM     61  C   TYR B  16     -27.260  20.916  10.954  1.00 20.00
ATOM     62  O   TYR B  16     -27.006  19.966  10.233  1.00 20.00
ATOM     63  CB  TYR B  16     -25.572  22.725  11.221  1.00 20.00
ATOM     64  CG  TYR B  16     -24.423  21.866  10.745  1.00 20.00
ATOM     65  CD1 TYR B  16     -23.635  22.255   9.666  1.00 20.00
ATOM     66  CD2 TYR B  16     -24.159  20.641  11.333  1.00 20.00
ATOM     67  CE1 TYR B  16     -22.616  21.450   9.200  1.00 20.00
ATOM     68  CE2 TYR B  16     -23.128  19.845  10.886  1.00 20.00
ATOM     69  CZ  TYR B  16     -22.368  20.250   9.809  1.00 20.00
ATOM     70  OH  TYR B  16     -21.345  19.433   9.373  1.00 20.00
ATOM     71  N   ASP B  17     -27.871  20.800  12.127  1.00 20.00
ATOM     72  CA  ASP B  17     -28.289  19.509  12.657  1.00 20.00
ATOM     73  C   ASP B  17     -29.551  18.876  12.019  1.00 20.00
ATOM     74  O   ASP B  17     -29.916  17.761  12.388  1.00 20.00
ATOM     75  CB  ASP B  17     -28.434  19.569  14.183  1.00 20.00
ATOM     76  CG  ASP B  17     -27.139  19.943  14.894  1.00 20.00
ATOM     77  OD1 ASP B  17     -25.998  19.829  14.313  1.00 20.00
ATOM     78  OD2 ASP B  17     -27.267  20.430  16.037  1.00 20.00
ATOM     79  N   VAL B  18     -30.204  19.542  11.069  1.00 20.00
ATOM     80  CA  VAL B  18     -31.150  18.833  10.193  1.00 20.00
ATOM     81  C   VAL B  18     -30.563  18.714   8.792  1.00 20.00
ATOM     82  O   VAL B  18     -31.291  18.543   7.823  1.00 20.00
ATOM     83  CB  VAL B  18     -32.569  19.409  10.172  1.00 20.00
ATOM     84  CG1 VAL B  18     -33.250  19.197  11.499  1.00 20.00
ATOM     85  CG2 VAL B  18     -32.585  20.878   9.779  1.00 20.00
ATOM     86  N   GLN B  19     -29.235  18.807   8.721  1.00 20.00
ATOM     87  CA  GLN B  19     -28.458  18.599   7.489  1.00 20.00
ATOM     88  C   GLN B  19     -28.832  19.585   6.354  1.00 20.00
ATOM     89  O   GLN B  19     -28.865  19.236   5.158  1.00 20.00
ATOM     90  CB  GLN B  19     -28.540  17.121   7.058  1.00 20.00
ATOM     91  CG  GLN B  19     -28.020  16.118   8.116  1.00 20.00
ATOM     92  CD  GLN B  19     -29.041  15.818   9.240  1.00 20.00
ATOM     93  NE2 GLN B  19     -28.587  15.878  10.490  1.00 20.00
ATOM     94  OE1 GLN B  19     -30.206  15.560   8.981  1.00 20.00
ATOM     95  N   ALA B  20     -29.063  20.832   6.739  1.00 20.00
ATOM     96  CA  ALA B  20     -29.465  21.854   5.812  1.00 20.00
ATOM     97  C   ALA B  20     -28.340  22.223   4.866  1.00 20.00
ATOM     98  O   ALA B  20     -28.611  22.644   3.741  1.00 20.00
ATOM     99  CB  ALA B  20     -29.964  23.143   6.569  1.00 20.00
ATOM    100  N   PHE B  21     -27.102  22.056   5.305  1.00 20.00
ATOM    101  CA  PHE B  21     -25.943  22.476   4.516  1.00 20.00
ATOM    102  C   PHE B  21     -25.290  21.300   3.824  1.00 20.00
ATOM    103  O   PHE B  21     -24.784  20.365   4.478  1.00 20.00
ATOM    104  CB  PHE B  21     -24.953  23.227   5.392  1.00 20.00
ATOM    105  CG  PHE B  21     -25.571  24.363   6.159  1.00 20.00
ATOM    106  CD1 PHE B  21     -25.889  25.551   5.527  1.00 20.00
ATOM    107  CD2 PHE B  21     -25.867  24.227   7.497  1.00 20.00
ATOM    108  CE1 PHE B  21     -26.462  26.588   6.221  1.00 20.00
ATOM    109  CE2 PHE B  21     -26.431  25.251   8.204  1.00 20.00
ATOM    110  CZ  PHE B  21     -26.745  26.440   7.571  1.00 20.00
ATOM    111  N   LYS B  22     -25.336  21.340   2.492  1.00 20.00
ATOM    112  CA  LYS B  22     -24.762  20.336   1.644  1.00 20.00
ATOM    113  C   LYS B  22     -23.521  20.925   0.988  1.00 20.00
ATOM    114  O   LYS B  22     -23.540  22.044   0.478  1.00 20.00
ATOM    115  CB  LYS B  22     -25.740  19.917   0.556  1.00 20.00
ATOM    116  CG  LYS B  22     -27.213  19.677   1.036  1.00 20.00
ATOM    117  CD  LYS B  22     -27.380  18.560   2.020  1.00 20.00
ATOM    118  CE  LYS B  22     -28.884  18.361   2.305  1.00 20.00
ATOM    119  NZ  LYS B  22     -29.230  17.271   3.307  1.00 20.00
ATOM    120  N   PHE B  23     -22.452  20.157   1.002  1.00 20.00
ATOM    121  CA  PHE B  23     -21.219  20.523   0.322  1.00 20.00
ATOM    122  C   PHE B  23     -20.980  19.445  -0.722  1.00 20.00
ATOM    123  O   PHE B  23     -21.244  18.267  -0.474  1.00 20.00
ATOM    124  CB  PHE B  23     -20.052  20.624   1.316  1.00 20.00
ATOM    125  CG  PHE B  23     -20.181  21.780   2.271  1.00 20.00
ATOM    126  CD1 PHE B  23     -19.714  23.031   1.925  1.00 20.00
ATOM    127  CD2 PHE B  23     -20.846  21.627   3.492  1.00 20.00
ATOM    128  CE1 PHE B  23     -19.850  24.116   2.788  1.00 20.00
ATOM    129  CE2 PHE B  23     -21.009  22.720   4.354  1.00 20.00
ATOM    130  CZ  PHE B  23     -20.510  23.964   3.998  1.00 20.00
ATOM    131  N   GLY B  24     -20.520  19.863  -1.893  1.00 20.00
ATOM    132  CA  GLY B  24     -20.332  19.007  -3.043  1.00 20.00
ATOM    133  C   GLY B  24     -20.329  19.865  -4.307  1.00 20.00
ATOM    134  O   GLY B  24     -20.091  21.075  -4.235  1.00 20.00
ATOM    135  N   ASP B  25     -20.595  19.278  -5.465  1.00 20.00
ATOM    136  CA  ASP B  25     -20.680  20.082  -6.695  1.00 20.00
ATOM    137  C   ASP B  25     -22.088  20.082  -7.233  1.00 20.00
ATOM    138  O   ASP B  25     -22.589  19.056  -7.715  1.00 20.00
ATOM    139  CB  ASP B  25     -19.730  19.585  -7.775  1.00 20.00
ATOM    140  CG  ASP B  25     -19.822  20.423  -9.060  1.00 20.00
ATOM    141  OD1 ASP B  25     -19.606  21.661  -9.022  1.00 20.00
ATOM    142  OD2 ASP B  25     -20.156  19.859 -10.108  1.00 20.00
ATOM    143  N   PHE B  26     -22.705  21.260  -7.193  1.00 20.00
ATOM    144  CA  PHE B  26     -24.112  21.427  -7.551  1.00 20.00
ATOM    145  C   PHE B  26     -24.296  22.379  -8.746  1.00 20.00
ATOM    146  O   PHE B  26     -23.413  23.191  -9.087  1.00 20.00
ATOM    147  CB  PHE B  26     -24.895  21.990  -6.346  1.00 20.00
ATOM    148  CG  PHE B  26     -24.627  21.273  -5.064  1.00 20.00
ATOM    149  CD1 PHE B  26     -25.243  20.047  -4.792  1.00 20.00
ATOM    150  CD2 PHE B  26     -23.772  21.808  -4.119  1.00 20.00
ATOM    151  CE1 PHE B  26     -25.006  19.366  -3.621  1.00 20.00
ATOM    152  CE2 PHE B  26     -23.508  21.127  -2.956  1.00 20.00
ATOM    153  CZ  PHE B  26     -24.138  19.887  -2.699  1.00 20.00
ATOM    154  N   VAL B  27     -25.452  22.274  -9.376  1.00 20.00
ATOM    155  CA  VAL B  27     -25.899  23.314 -10.291  1.00 20.00
ATOM    156  C   VAL B  27     -27.181  23.910  -9.748  1.00 20.00
ATOM    157  O   VAL B  27     -28.137  23.188  -9.449  1.00 20.00
ATOM    158  CB  VAL B  27     -26.100  22.785 -11.703  1.00 20.00
ATOM    159  CG1 VAL B  27     -26.631  23.894 -12.606  1.00 20.00
ATOM    160  CG2 VAL B  27     -24.779  22.207 -12.250  1.00 20.00
ATOM    161  N   LEU B  28     -27.211  25.235  -9.645  1.00 20.00
ATOM    162  CA  LEU B  28     -28.343  25.934  -9.044  1.00 20.00
ATOM    163  C   LEU B  28     -29.475  26.115 -10.050  1.00 20.00
ATOM    164  O   LEU B  28     -29.292  25.863 -11.236  1.00 20.00
ATOM    165  CB  LEU B  28     -27.859  27.280  -8.469  1.00 20.00
ATOM    166  CG  LEU B  28     -26.769  27.186  -7.380  1.00 20.00
ATOM    167  CD1 LEU B  28     -26.507  28.555  -6.808  1.00 20.00
ATOM    168  CD2 LEU B  28     -27.082  26.227  -6.282  1.00 20.00
ATOM    169  N   LYS B  29     -30.648  26.525  -9.578  1.00 20.00
ATOM    170  CA  LYS B  29     -31.799  26.814 -10.468  1.00 20.00
ATOM    171  C   LYS B  29     -31.394  27.739 -11.626  1.00 20.00
ATOM    172  O   LYS B  29     -31.774  27.537 -12.795  1.00 20.00
ATOM    173  CB  LYS B  29     -32.931  27.428  -9.653  1.00 20.00
ATOM    174  CG  LYS B  29     -34.337  27.185 -10.203  1.00 20.00
ATOM    175  CD  LYS B  29     -35.387  27.838  -9.295  1.00 20.00
ATOM    176  CE  LYS B  29     -36.515  26.888  -8.914  1.00 20.00
ATOM    177  NZ  LYS B  29     -37.575  27.587  -8.082  1.00 20.00
ATOM    178  N   SER B  30     -30.592  28.726 -11.279  1.00 20.00
ATOM    179  CA  SER B  30     -30.127  29.753 -12.198  1.00 20.00
ATOM    180  C   SER B  30     -29.017  29.281 -13.127  1.00 20.00
ATOM    181  O   SER B  30     -28.550  30.036 -13.980  1.00 20.00
ATOM    182  CB  SER B  30     -29.659  30.985 -11.403  1.00 20.00
ATOM    183  OG  SER B  30     -28.515  30.692 -10.582  1.00 20.00
ATOM    184  N   GLY B  31     -28.601  28.030 -12.993  1.00 20.00
ATOM    185  CA  GLY B  31     -27.554  27.467 -13.860  1.00 20.00
ATOM    186  C   GLY B  31     -26.131  27.654 -13.375  1.00 20.00
ATOM    187  O   GLY B  31     -25.190  27.158 -14.005  1.00 20.00
ATOM    188  N   LEU B  32     -25.969  28.357 -12.253  1.00 20.00
ATOM    189  CA  LEU B  32     -24.656  28.578 -11.657  1.00 20.00
ATOM    190  C   LEU B  32     -24.166  27.293 -10.981  1.00 20.00
ATOM    191  O   LEU B  32     -24.935  26.624 -10.269  1.00 20.00
ATOM    192  CB  LEU B  32     -24.715  29.689 -10.616  1.00 20.00
ATOM    193  CG  LEU B  32     -24.978  31.124 -11.067  1.00 20.00
ATOM    194  CD1 LEU B  32     -25.230  32.017  -9.888  1.00 20.00
ATOM    195  CD2 LEU B  32     -23.773  31.629 -11.868  1.00 20.00
ATOM    196  N   SER B  33     -22.895  26.967 -11.191  1.00 20.00
ATOM    197  CA  SER B  33     -22.226  25.987 -10.347  1.00 20.00
ATOM    198  C   SER B  33     -22.092  26.541  -8.944  1.00 20.00
ATOM    199  O   SER B  33     -21.947  27.744  -8.773  1.00 20.00
ATOM    200  CB  SER B  33     -20.839  25.607 -10.888  1.00 20.00
ATOM    201  OG  SER B  33     -21.012  24.981 -12.146  1.00 20.00
ATOM    202  N   SER B  34     -22.171  25.664  -7.950  1.00 20.00
ATOM    203  CA  SER B  34     -21.974  26.043  -6.549  1.00 20.00
ATOM    204  C   SER B  34     -21.376  24.889  -5.751  1.00 20.00
ATOM    205  O   SER B  34     -21.793  23.740  -5.937  1.00 20.00
ATOM    206  CB  SER B  34     -23.315  26.479  -5.930  1.00 20.00
ATOM    207  OG  SER B  34     -23.143  26.864  -4.573  1.00 20.00
ATOM    208  N   PRO B  35     -20.423  25.187  -4.836  1.00 20.00
ATOM    209  CA  PRO B  35     -19.906  24.176  -3.937  1.00 20.00
ATOM    210  C   PRO B  35     -20.821  23.961  -2.726  1.00 20.00
ATOM    211  O   PRO B  35     -20.577  23.039  -1.940  1.00 20.00
ATOM    212  CB  PRO B  35     -18.565  24.768  -3.486  1.00 20.00
ATOM    213  CG  PRO B  35     -18.809  26.197  -3.481  1.00 20.00
ATOM    214  CD  PRO B  35     -19.645  26.437  -4.711  1.00 20.00
ATOM    215  N   ILE B  36     -21.865  24.775  -2.583  1.00 20.00
ATOM    216  CA  ILE B  36     -22.733  24.675  -1.423  1.00 20.00
ATOM    217  C   ILE B  36     -24.177  24.732  -1.824  1.00 20.00
ATOM    218  O   ILE B  36     -24.554  25.415  -2.763  1.00 20.00
ATOM    219  CB  ILE B  36     -22.419  25.772  -0.344  1.00 20.00
ATOM    220  CG1 ILE B  36     -23.224  25.538   0.937  1.00 20.00
ATOM    221  CG2 ILE B  36     -22.687  27.205  -0.878  1.00 20.00
ATOM    222  CD1 ILE B  36     -22.738  26.429   2.144  1.00 20.00
ATOM    223  N   TYR B  37     -25.010  24.002  -1.098  1.00 20.00
ATOM    224  CA  TYR B  37     -26.430  24.047  -1.340  1.00 20.00
ATOM    225  C   TYR B  37     -27.158  24.013  -0.010  1.00 20.00
ATOM    226  O   TYR B  37     -26.858  23.182   0.820  1.00 20.00
ATOM    227  CB  TYR B  37     -26.847  22.847  -2.188  1.00 20.00
ATOM    228  CG  TYR B  37     -28.236  22.953  -2.727  1.00 20.00
ATOM    229  CD1 TYR B  37     -28.500  23.737  -3.853  1.00 20.00
ATOM    230  CD2 TYR B  37     -29.307  22.303  -2.101  1.00 20.00
ATOM    231  CE1 TYR B  37     -29.742  23.843  -4.362  1.00 20.00
ATOM    232  CE2 TYR B  37     -30.578  22.423  -2.609  1.00 20.00
ATOM    233  CZ  TYR B  37     -30.786  23.192  -3.735  1.00 20.00
ATOM    234  OH  TYR B  37     -32.028  23.315  -4.266  1.00 20.00
ATOM    235  N   ILE B  38     -28.099  24.938   0.180  1.00 20.00
ATOM    236  CA  ILE B  38     -28.818  25.035   1.428  1.00 20.00
ATOM    237  C   ILE B  38     -30.218  24.525   1.207  1.00 20.00
ATOM    238  O   ILE B  38     -30.963  25.095   0.432  1.00 20.00
ATOM    239  CB  ILE B  38     -28.789  26.455   2.004  1.00 20.00
ATOM    240  CG1 ILE B  38     -27.339  26.893   2.248  1.00 20.00
ATOM    241  CG2 ILE B  38     -29.541  26.506   3.353  1.00 20.00
ATOM    242  CD1 ILE B  38     -26.620  27.470   1.043  1.00 20.00
ATOM    243  N   ASP B  39     -30.580  23.465   1.918  1.00 20.00
ATOM    244  CA  ASP B  39     -31.867  22.794   1.742  1.00 20.00
ATOM    245  C   ASP B  39     -32.656  22.808   3.052  1.00 20.00
ATOM    246  O   ASP B  39     -32.266  22.136   4.014  1.00 20.00
ATOM    247  CB  ASP B  39     -31.576  21.355   1.278  1.00 20.00
ATOM    248  CG  ASP B  39     -32.827  20.537   0.987  1.00 20.00
ATOM    249  OD1 ASP B  39     -33.934  21.084   1.001  1.00 20.00
ATOM    250  OD2 ASP B  39     -32.693  19.308   0.751  1.00 20.00
ATOM    251  N   LEU B  40     -33.755  23.558   3.097  1.00 20.00
ATOM    252  CA  LEU B  40     -34.545  23.672   4.327  1.00 20.00
ATOM    253  C   LEU B  40     -35.674  22.659   4.399  1.00 20.00
ATOM    254  O   LEU B  40     -36.496  22.703   5.323  1.00 20.00
ATOM    255  CB  LEU B  40     -35.054  25.120   4.542  1.00 20.00
ATOM    256  CG  LEU B  40     -33.981  26.225   4.469  1.00 20.00
ATOM    257  CD1 LEU B  40     -34.549  27.606   4.819  1.00 20.00
ATOM    258  CD2 LEU B  40     -32.773  25.948   5.350  1.00 20.00
ATOM    259  N   ARG B  41     -35.723  21.711   3.476  1.00 20.00
ATOM    260  CA  ARG B  41     -36.826  20.725   3.503  1.00 20.00
ATOM    261  C   ARG B  41     -36.862  19.917   4.779  1.00 20.00
ATOM    262  O   ARG B  41     -37.934  19.465   5.216  1.00 20.00
ATOM    263  CB  ARG B  41     -36.766  19.797   2.293  1.00 20.00
ATOM    264  CG  ARG B  41     -37.246  20.460   1.031  1.00 20.00
ATOM    265  CD  ARG B  41     -37.107  19.545  -0.161  1.00 20.00
ATOM    266  NE  ARG B  41     -35.696  19.242  -0.482  1.00 20.00
ATOM    267  CZ  ARG B  41     -35.332  18.400  -1.437  1.00 20.00
ATOM    268  NH1 ARG B  41     -36.250  17.799  -2.177  1.00 20.00
ATOM    269  NH2 ARG B  41     -34.043  18.154  -1.665  1.00 20.00
ATOM    270  N   GLY B  42     -35.695  19.746   5.391  1.00 20.00
ATOM    271  CA  GLY B  42     -35.552  18.982   6.633  1.00 20.00
ATOM    272  C   GLY B  42     -36.099  19.598   7.904  1.00 20.00
ATOM    273  O   GLY B  42     -36.212  18.907   8.910  1.00 20.00
ATOM    274  N   ILE B  43     -36.444  20.886   7.875  1.00 20.00
ATOM    275  CA  ILE B  43     -36.903  21.537   9.067  1.00 20.00
ATOM    276  C   ILE B  43     -38.210  20.913   9.546  1.00 20.00
ATOM    277  O   ILE B  43     -38.486  20.949  10.750  1.00 20.00
ATOM    278  CB  ILE B  43     -37.108  23.080   8.935  1.00 20.00
ATOM    279  CG1 ILE B  43     -38.212  23.403   7.945  1.00 20.00
ATOM    280  CG2 ILE B  43     -35.805  23.785   8.547  1.00 20.00
ATOM    281  CD1 ILE B  43     -38.419  24.883   7.763  1.00 20.00
ATOM    282  N   VAL B  44     -38.992  20.352   8.625  1.00 20.00
ATOM    283  CA  VAL B  44     -40.307  19.762   8.975  1.00 20.00
ATOM    284  C   VAL B  44     -40.212  18.497   9.842  1.00 20.00
ATOM    285  O   VAL B  44     -41.210  18.042  10.426  1.00 20.00
ATOM    286  CB  VAL B  44     -41.139  19.437   7.708  1.00 20.00
ATOM    287  CG1 VAL B  44     -41.476  20.733   6.934  1.00 20.00
ATOM    288  CG2 VAL B  44     -40.444  18.406   6.834  1.00 20.00
ATOM    289  N   SER B  45     -39.004  17.963   9.915  1.00 20.00
ATOM    290  CA  SER B  45     -38.689  16.825  10.741  1.00 20.00
ATOM    291  C   SER B  45     -38.396  17.214  12.183  1.00 20.00
ATOM    292  O   SER B  45     -38.417  16.332  13.046  1.00 20.00
ATOM    293  CB  SER B  45     -37.492  16.052  10.159  1.00 20.00
ATOM    294  OG  SER B  45     -36.265  16.703  10.464  1.00 20.00
ATOM    295  N   ARG B  46     -38.142  18.504  12.441  1.00 20.00
ATOM    296  CA  ARG B  46     -37.811  19.004  13.792  1.00 20.00
ATOM    297  C   ARG B  46     -38.769  20.152  14.201  1.00 20.00
ATOM    298  O   ARG B  46     -38.530  21.331  13.927  1.00 20.00
ATOM    299  CB  ARG B  46     -36.340  19.391  13.892  1.00 20.00
ATOM    300  CG  ARG B  46     -35.678  19.005  15.250  1.00 20.00
ATOM    301  CD  ARG B  46     -34.197  18.651  15.112  1.00 20.00
ATOM    302  NE  ARG B  46     -33.964  17.238  14.834  1.00 20.00
ATOM    303  CZ  ARG B  46     -32.873  16.758  14.251  1.00 20.00
ATOM    304  NH1 ARG B  46     -31.891  17.562  13.875  1.00 20.00
ATOM    305  NH2 ARG B  46     -32.758  15.452  14.030  1.00 20.00
ATOM    306  N   PRO B  47     -39.890  19.778  14.823  1.00 20.00
ATOM    307  CA  PRO B  47     -41.015  20.647  15.108  1.00 20.00
ATOM    308  C   PRO B  47     -40.636  22.009  15.681  1.00 20.00
ATOM    309  O   PRO B  47     -41.119  23.039  15.197  1.00 20.00
ATOM    310  CB  PRO B  47     -41.812  19.819  16.120  1.00 20.00
ATOM    311  CG  PRO B  47     -41.554  18.446  15.715  1.00 20.00
ATOM    312  CD  PRO B  47     -40.141  18.412  15.328  1.00 20.00
ATOM    313  N  AARG B  48     -39.777  22.012  16.696  1.00 20.00
ATOM    314  N  BARG B  48     -39.742  22.015  16.654  1.00 20.00
ATOM    315  CA AARG B  48     -39.314  23.256  17.312  1.00 20.00
ATOM    316  CA BARG B  48     -39.339  23.245  17.315  1.00 20.00
ATOM    317  C  AARG B  48     -38.537  24.135  16.338  1.00 20.00
ATOM    318  C  BARG B  48     -38.412  24.132  16.461  1.00 20.00
ATOM    319  O  AARG B  48     -38.759  25.352  16.294  1.00 20.00
ATOM    320  O  BARG B  48     -38.400  25.354  16.636  1.00 20.00
ATOM    321  CB AARG B  48     -38.476  22.993  18.568  1.00 20.00
ATOM    322  CB BARG B  48     -38.740  22.910  18.678  1.00 20.00
ATOM    323  CG AARG B  48     -39.313  22.986  19.865  1.00 20.00
ATOM    324  CG BARG B  48     -39.701  22.009  19.499  1.00 20.00
ATOM    325  CD AARG B  48     -38.462  22.812  21.135  1.00 20.00
ATOM    326  CD BARG B  48     -39.237  21.709  20.922  1.00 20.00
ATOM    327  NE AARG B  48     -38.073  21.415  21.361  1.00 20.00
ATOM    328  NE BARG B  48     -39.727  20.420  21.422  1.00 20.00
ATOM    329  CZ AARG B  48     -36.831  20.964  21.250  1.00 20.00
ATOM    330  CZ BARG B  48     -41.007  20.103  21.559  1.00 20.00
ATOM    331  NH1AARG B  48     -35.862  21.808  20.939  1.00 20.00
ATOM    332  NH2AARG B  48     -36.559  19.683  21.467  1.00 20.00
ATOM    333  NH1BARG B  48     -41.934  20.959  21.219  1.00 20.00
ATOM    334  NH2BARG B  48     -41.366  18.914  22.013  1.00 20.00
ATOM    335  N   LEU B  49     -37.652  23.526  15.549  1.00 20.00
ATOM    336  CA  LEU B  49     -36.893  24.276  14.541  1.00 20.00
ATOM    337  C   LEU B  49     -37.822  24.913  13.498  1.00 20.00
ATOM    338  O   LEU B  49     -37.593  26.051  13.049  1.00 20.00
ATOM    339  CB  LEU B  49     -35.871  23.376  13.853  1.00 20.00
ATOM    340  CG  LEU B  49     -34.964  24.022  12.794  1.00 20.00
ATOM    341  CD1 LEU B  49     -34.147  25.154  13.378  1.00 20.00
ATOM    342  CD2 LEU B  49     -34.066  22.983  12.167  1.00 20.00
ATOM    343  N   LEU B  50     -38.848  24.181  13.073  1.00 20.00
ATOM    344  CA  LEU B  50     -39.797  24.718  12.099  1.00 20.00
ATOM    345  C   LEU B  50     -40.476  25.927  12.704  1.00 20.00
ATOM    346  O   LEU B  50     -40.652  26.950  12.044  1.00 20.00
ATOM    347  CB  LEU B  50     -40.860  23.667  11.730  1.00 20.00
ATOM    348  CG  LEU B  50     -42.085  24.097  10.924  1.00 20.00
ATOM    349  CD1 LEU B  50     -41.690  24.649   9.569  1.00 20.00
ATOM    350  CD2 LEU B  50     -43.122  22.933  10.781  1.00 20.00
ATOM    351  N   SER B  51     -40.876  25.798  13.969  1.00 20.00
ATOM    352  CA  SER B  51     -41.431  26.919  14.705  1.00 20.00
ATOM    353  C   SER B  51     -40.476  28.089  14.854  1.00 20.00
ATOM    354  O   SER B  51     -40.881  29.234  14.696  1.00 20.00
ATOM    355  CB  SER B  51     -41.892  26.455  16.073  1.00 20.00
ATOM    356  OG  SER B  51     -42.867  25.463  15.867  1.00 20.00
ATOM    357  N   GLN B  52     -39.224  27.819  15.155  1.00 20.00
ATOM    358  CA  GLN B  52     -38.272  28.901  15.308  1.00 20.00
ATOM    359  C   GLN B  52     -38.124  29.644  14.010  1.00 20.00
ATOM    360  O   GLN B  52     -38.102  30.861  14.010  1.00 20.00
ATOM    361  CB  GLN B  52     -36.910  28.418  15.749  1.00 20.00
ATOM    362  CG  GLN B  52     -36.842  27.967  17.166  1.00 20.00
ATOM    363  CD  GLN B  52     -35.615  27.107  17.376  1.00 20.00
ATOM    364  NE2 GLN B  52     -35.709  26.130  18.284  1.00 20.00
ATOM    365  OE1 GLN B  52     -34.583  27.323  16.723  1.00 20.00
ATOM    366  N   VAL B  53     -38.003  28.908  12.907  1.00 20.00
ATOM    367  CA  VAL B  53     -37.880  29.522  11.586  1.00 20.00
ATOM    368  C   VAL B  53     -39.112  30.355  11.239  1.00 20.00
ATOM    369  O   VAL B  53     -38.974  31.485  10.791  1.00 20.00
ATOM    370  CB  VAL B  53     -37.569  28.473  10.498  1.00 20.00
ATOM    371  CG1 VAL B  53     -37.614  29.077   9.111  1.00 20.00
ATOM    372  CG2 VAL B  53     -36.220  27.872  10.774  1.00 20.00
ATOM    373  N   ALA B  54     -40.307  29.839  11.523  1.00 20.00
ATOM    374  CA  ALA B  54     -41.539  30.583  11.282  1.00 20.00
ATOM    375  C   ALA B  54     -41.511  31.886  12.070  1.00 20.00
ATOM    376  O   ALA B  54     -41.832  32.953  11.535  1.00 20.00
ATOM    377  CB  ALA B  54     -42.794  29.739  11.675  1.00 20.00
ATOM    378  N   ASP B  55     -41.111  31.785  13.336  1.00 20.00
ATOM    379  CA  ASP B  55     -41.099  32.944  14.232  1.00 20.00
ATOM    380  C   ASP B  55     -40.151  34.029  13.736  1.00 20.00
ATOM    381  O   ASP B  55     -40.537  35.189  13.646  1.00 20.00
ATOM    382  CB  ASP B  55     -40.715  32.550  15.653  1.00 20.00
ATOM    383  CG  ASP B  55     -40.537  33.771  16.567  1.00 20.00
ATOM    384  OD1 ASP B  55     -41.568  34.314  17.028  1.00 20.00
ATOM    385  OD2 ASP B  55     -39.362  34.202  16.790  1.00 20.00
ATOM    386  N   ILE B  56     -38.918  33.661  13.439  1.00 20.00
ATOM    387  CA  ILE B  56     -37.943  34.674  13.079  1.00 20.00
ATOM    388  C   ILE B  56     -38.305  35.352  11.751  1.00 20.00
ATOM    389  O   ILE B  56     -38.082  36.555  11.566  1.00 20.00
ATOM    390  CB  ILE B  56     -36.520  34.116  13.108  1.00 20.00
ATOM    391  CG1 ILE B  56     -35.507  35.242  13.064  1.00 20.00
ATOM    392  CG2 ILE B  56     -36.259  33.130  11.969  1.00 20.00
ATOM    393  CD1 ILE B  56     -34.159  34.778  13.554  1.00 20.00
ATOM    394  N   LEU B  57     -38.876  34.584  10.820  1.00 20.00
ATOM    395  CA  LEU B  57     -39.381  35.158   9.557  1.00 20.00
ATOM    396  C   LEU B  57     -40.418  36.239   9.833  1.00 20.00
ATOM    397  O   LEU B  57     -40.334  37.353   9.324  1.00 20.00
ATOM    398  CB  LEU B  57     -39.986  34.066   8.665  1.00 20.00
ATOM    399  CG  LEU B  57     -38.941  33.187   7.956  1.00 20.00
ATOM    400  CD1 LEU B  57     -39.592  31.912   7.393  1.00 20.00
ATOM    401  CD2 LEU B  57     -38.221  34.006   6.878  1.00 20.00
ATOM    402  N   PHE B  58     -41.403  35.884  10.637  1.00 20.00
ATOM    403  CA  PHE B  58     -42.435  36.821  11.018  1.00 20.00
ATOM    404  C   PHE B  58     -41.904  38.035  11.766  1.00 20.00
ATOM    405  O   PHE B  58     -42.296  39.168  11.472  1.00 20.00
ATOM    406  CB  PHE B  58     -43.490  36.133  11.868  1.00 20.00
ATOM    407  CG  PHE B  58     -44.693  36.986  12.117  1.00 20.00
ATOM    408  CD1 PHE B  58     -45.497  37.391  11.068  1.00 20.00
ATOM    409  CD2 PHE B  58     -45.043  37.368  13.407  1.00 20.00
ATOM    410  CE1 PHE B  58     -46.628  38.168  11.301  1.00 20.00
ATOM    411  CE2 PHE B  58     -46.170  38.148  13.644  1.00 20.00
ATOM    412  CZ  PHE B  58     -46.947  38.551  12.602  1.00 20.00
ATOM    413  N   GLN B  59     -41.009  37.791  12.711  1.00 20.00
ATOM    414  CA  GLN B  59     -40.410  38.859  13.492  1.00 20.00
ATOM    415  C   GLN B  59     -39.631  39.816  12.600  1.00 20.00
ATOM    416  O   GLN B  59     -39.662  41.045  12.815  1.00 20.00
ATOM    417  CB  GLN B  59     -39.514  38.278  14.590  1.00 20.00
ATOM    418  CG  GLN B  59     -40.310  37.527  15.690  1.00 20.00
ATOM    419  CD  GLN B  59     -41.317  38.396  16.425  1.00 20.00
ATOM    420  NE2 GLN B  59     -40.889  39.595  16.805  1.00 20.00
ATOM    421  OE1 GLN B  59     -42.479  37.996  16.641  1.00 20.00
ATOM    422  N   THR B  60     -39.014  39.261  11.553  1.00 20.00
ATOM    423  CA  THR B  60     -38.283  40.076  10.568  1.00 20.00
ATOM    424  C   THR B  60     -39.244  41.051   9.851  1.00 20.00
ATOM    425  O   THR B  60     -38.951  42.238   9.726  1.00 20.00
ATOM    426  CB  THR B  60     -37.493  39.180   9.580  1.00 20.00
ATOM    427  CG2 THR B  60     -36.693  40.039   8.553  1.00 20.00
ATOM    428  OG1 THR B  60     -36.586  38.346  10.324  1.00 20.00
ATOM    429  N   ALA B  61     -40.414  40.561   9.444  1.00 20.00
ATOM    430  CA  ALA B  61     -41.453  41.383   8.806  1.00 20.00
ATOM    431  C   ALA B  61     -41.985  42.459   9.753  1.00 20.00
ATOM    432  O   ALA B  61     -42.160  43.625   9.364  1.00 20.00
ATOM    433  CB  ALA B  61     -42.605  40.498   8.316  1.00 20.00
ATOM    434  N   GLN B  62     -42.243  42.073  10.998  1.00 20.00
ATOM    435  CA  GLN B  62     -42.699  43.030  11.989  1.00 20.00
ATOM    436  C   GLN B  62     -41.664  44.117  12.312  1.00 20.00
ATOM    437  O   GLN B  62     -41.990  45.309  12.298  1.00 20.00
ATOM    438  CB  GLN B  62     -43.154  42.315  13.236  1.00 20.00
ATOM    439  CG  GLN B  62     -44.351  41.460  12.973  1.00 20.00
ATOM    440  CD  GLN B  62     -45.214  41.314  14.195  1.00 20.00
ATOM    441  NE2 GLN B  62     -44.602  40.915  15.306  1.00 20.00
ATOM    442  OE1 GLN B  62     -46.425  41.579  14.149  1.00 20.00
ATOM    443  N   ASN B  63     -40.421  43.717  12.535  1.00 20.00
ATOM    444  CA  ASN B  63     -39.332  44.671  12.757  1.00 20.00
ATOM    445  C   ASN B  63     -39.195  45.700  11.615  1.00 20.00
ATOM    446  O   ASN B  63     -38.781  46.830  11.843  1.00 20.00
ATOM    447  CB  ASN B  63     -37.997  43.945  12.942  1.00 20.00
ATOM    448  CG  ASN B  63     -37.910  43.166  14.233  1.00 20.00
ATOM    449  ND2 ASN B  63     -36.923  42.299  14.309  1.00 20.00
ATOM    450  OD1 ASN B  63     -38.742  43.284  15.114  1.00 20.00
ATOM    451  N   ALA B  64     -39.537  45.298  10.389  1.00 20.00
ATOM    452  CA  ALA B  64     -39.432  46.160   9.223  1.00 20.00
ATOM    453  C   ALA B  64     -40.559  47.187   9.182  1.00 20.00
ATOM    454  O   ALA B  64     -40.497  48.136   8.419  1.00 20.00
ATOM    455  CB  ALA B  64     -39.456  45.323   7.948  1.00 20.00
ATOM    456  N   GLY B  65     -41.618  46.949   9.949  1.00 20.00
ATOM    457  CA  GLY B  65     -42.721  47.867  10.047  1.00 20.00
ATOM    458  C   GLY B  65     -43.638  47.875   8.840  1.00 20.00
ATOM    459  O   GLY B  65     -44.278  48.880   8.562  1.00 20.00
ATOM    460  N   ILE B  66     -43.711  46.765   8.114  1.00 20.00
ATOM    461  CA  ILE B  66     -44.439  46.732   6.848  1.00 20.00
ATOM    462  C   ILE B  66     -45.913  46.375   7.080  1.00 20.00
ATOM    463  O   ILE B  66     -46.296  45.964   8.168  1.00 20.00
ATOM    464  CB  ILE B  66     -43.780  45.774   5.830  1.00 20.00
ATOM    465  CG1 ILE B  66     -43.611  44.363   6.411  1.00 20.00
ATOM    466  CG2 ILE B  66     -42.412  46.335   5.395  1.00 20.00
ATOM    467  CD1 ILE B  66     -43.255  43.295   5.344  1.00 20.00
ATOM    468  N   SER B  67     -46.735  46.581   6.057  1.00 20.00
ATOM    469  CA  SER B  67     -48.154  46.277   6.129  1.00 20.00
ATOM    470  C   SER B  67     -48.507  45.235   5.068  1.00 20.00
ATOM    471  O   SER B  67     -47.994  45.260   3.951  1.00 20.00
ATOM    472  CB  SER B  67     -48.958  47.555   5.907  1.00 20.00
ATOM    473  OG  SER B  67     -48.619  48.538   6.881  1.00 20.00
ATOM    474  N   PHE B  68     -49.366  44.297   5.436  1.00 20.00
ATOM    475  CA  PHE B  68     -49.812  43.272   4.534  1.00 20.00
ATOM    476  C   PHE B  68     -51.130  42.723   5.073  1.00 20.00
ATOM    477  O   PHE B  68     -51.320  42.667   6.285  1.00 20.00
ATOM    478  CB  PHE B  68     -48.785  42.135   4.386  1.00 20.00
ATOM    479  CG  PHE B  68     -48.245  41.596   5.687  1.00 20.00
ATOM    480  CD1 PHE B  68     -48.850  40.513   6.319  1.00 20.00
ATOM    481  CD2 PHE B  68     -47.122  42.164   6.269  1.00 20.00
ATOM    482  CE1 PHE B  68     -48.358  40.044   7.521  1.00 20.00
ATOM    483  CE2 PHE B  68     -46.624  41.694   7.454  1.00 20.00
ATOM    484  CZ  PHE B  68     -47.232  40.627   8.085  1.00 20.00
ATOM    485  N   ASP B  69     -51.989  42.290   4.171  1.00 20.00
ATOM    486  CA  ASP B  69     -53.282  41.673   4.517  1.00 20.00
ATOM    487  C   ASP B  69     -53.273  40.126   4.473  1.00 20.00
ATOM    488  O   ASP B  69     -54.125  39.466   5.076  1.00 20.00
ATOM    489  CB  ASP B  69     -54.326  42.188   3.525  1.00 20.00
ATOM    490  CG  ASP B  69     -54.404  43.705   3.512  1.00 20.00
ATOM    491  OD1 ASP B  69     -54.679  44.240   4.604  1.00 20.00
ATOM    492  OD2 ASP B  69     -54.188  44.340   2.442  1.00 20.00
ATOM    493  N   THR B  70     -52.324  39.561   3.729  1.00 20.00
ATOM    494  CA  THR B  70     -52.282  38.128   3.462  1.00 20.00
ATOM    495  C   THR B  70     -50.830  37.749   3.134  1.00 20.00
ATOM    496  O   THR B  70     -49.972  38.607   2.927  1.00 20.00
ATOM    497  CB  THR B  70     -53.285  37.762   2.289  1.00 20.00
ATOM    498  CG2 THR B  70     -52.846  38.439   0.970  1.00 20.00
ATOM    499  OG1 THR B  70     -53.394  36.328   2.126  1.00 20.00
ATOM    500  N   VAL B  71     -50.571  36.450   3.103  1.00 20.00
ATOM    501  CA  VAL B  71     -49.228  35.920   2.990  1.00 20.00
ATOM    502  C   VAL B  71     -49.248  34.775   1.996  1.00 20.00
ATOM    503  O   VAL B  71     -50.202  33.974   1.999  1.00 20.00
ATOM    504  CB  VAL B  71     -48.740  35.376   4.350  1.00 20.00
ATOM    505  CG1 VAL B  71     -47.382  34.624   4.216  1.00 20.00
ATOM    506  CG2 VAL B  71     -48.643  36.492   5.378  1.00 20.00
ATOM    507  N   CYS B  72     -48.215  34.725   1.146  1.00 20.00
ATOM    508  CA  CYS B  72     -48.010  33.612   0.216  1.00 20.00
ATOM    509  C   CYS B  72     -46.587  33.071   0.268  1.00 20.00
ATOM    510  O   CYS B  72     -45.607  33.831   0.137  1.00 20.00
ATOM    511  CB  CYS B  72     -48.363  34.053  -1.212  1.00 20.00
ATOM    512  SG  CYS B  72     -48.369  32.713  -2.471  1.00 20.00
ATOM    513  N   GLY B  73     -46.456  31.752   0.407  1.00 20.00
ATOM    514  CA  GLY B  73     -45.160  31.115   0.273  1.00 20.00
ATOM    515  C   GLY B  73     -44.698  30.848  -1.146  1.00 20.00
ATOM    516  O   GLY B  73     -45.474  30.486  -2.012  1.00 20.00
ATOM    517  N   VAL B  74     -43.427  31.004  -1.427  1.00 20.00
ATOM    518  CA  VAL B  74     -42.951  30.594  -2.744  1.00 20.00
ATOM    519  C   VAL B  74     -42.832  29.062  -2.761  1.00 20.00
ATOM    520  O   VAL B  74     -42.177  28.505  -1.880  1.00 20.00
ATOM    521  CB  VAL B  74     -41.576  31.163  -3.076  1.00 20.00
ATOM    522  CG1 VAL B  74     -41.177  30.655  -4.452  1.00 20.00
ATOM    523  CG2 VAL B  74     -41.577  32.718  -3.036  1.00 20.00
ATOM    524  N   PRO B  75     -43.492  28.363  -3.732  1.00 20.00
ATOM    525  CA  PRO B  75     -43.461  26.878  -3.794  1.00 20.00
ATOM    526  C   PRO B  75     -42.060  26.394  -4.002  1.00 20.00
ATOM    527  O   PRO B  75     -41.318  27.102  -4.705  1.00 20.00
ATOM    528  CB  PRO B  75     -44.312  26.562  -5.022  1.00 20.00
ATOM    529  CG  PRO B  75     -45.198  27.695  -5.143  1.00 20.00
ATOM    530  CD  PRO B  75     -44.481  28.902  -4.679  1.00 20.00
ATOM    531  N   TYR B  76     -41.624  25.284  -3.382  1.00 20.00
ATOM    532  CA  TYR B  76     -42.402  24.420  -2.466  1.00 20.00
ATOM    533  C   TYR B  76     -41.973  24.487  -0.974  1.00 20.00
ATOM    534  O   TYR B  76     -42.802  24.322  -0.041  1.00 20.00
ATOM    535  CB  TYR B  76     -42.221  22.952  -2.904  1.00 20.00
ATOM    536  CG  TYR B  76     -42.882  22.610  -4.235  1.00 20.00
ATOM    537  CD1 TYR B  76     -44.262  22.666  -4.375  1.00 20.00
ATOM    538  CD2 TYR B  76     -42.123  22.245  -5.341  1.00 20.00
ATOM    539  CE1 TYR B  76     -44.889  22.381  -5.600  1.00 20.00
ATOM    540  CE2 TYR B  76     -42.727  21.947  -6.575  1.00 20.00
ATOM    541  CZ  TYR B  76     -44.110  22.014  -6.694  1.00 20.00
ATOM    542  OH  TYR B  76     -44.722  21.742  -7.891  1.00 20.00
ATOM    543  N   THR B  77     -40.676  24.642  -0.744  1.00 20.00
ATOM    544  CA  THR B  77     -40.099  24.484   0.601  1.00 20.00
ATOM    545  C   THR B  77     -40.683  25.487   1.598  1.00 20.00
ATOM    546  O   THR B  77     -40.948  25.143   2.766  1.00 20.00
ATOM    547  CB  THR B  77     -38.545  24.597   0.542  1.00 20.00
ATOM    548  CG2 THR B  77     -37.907  24.362   1.912  1.00 20.00
ATOM    549  OG1 THR B  77     -38.043  23.610  -0.366  1.00 20.00
ATOM    550  N   ALA B  78     -40.928  26.712   1.136  1.00 20.00
ATOM    551  CA  ALA B  78     -41.471  27.767   2.001  1.00 20.00
ATOM    552  C   ALA B  78     -42.945  27.559   2.402  1.00 20.00
ATOM    553  O   ALA B  78     -43.457  28.271   3.302  1.00 20.00
ATOM    554  CB  ALA B  78     -41.321  29.095   1.336  1.00 20.00
ATOM    555  N   LEU B  79     -43.636  26.632   1.732  1.00 20.00
ATOM    556  CA  LEU B  79     -45.093  26.495   1.937  1.00 20.00
ATOM    557  C   LEU B  79     -45.475  26.230   3.386  1.00 20.00
ATOM    558  O   LEU B  79     -46.351  26.889   3.924  1.00 20.00
ATOM    559  CB  LEU B  79     -45.724  25.476   0.964  1.00 20.00
ATOM    560  CG  LEU B  79     -45.686  25.867  -0.545  1.00 20.00
ATOM    561  CD1 LEU B  79     -46.029  24.678  -1.434  1.00 20.00
ATOM    562  CD2 LEU B  79     -46.626  27.004  -0.867  1.00 20.00
ATOM    563  N   PRO B  80     -44.836  25.253   4.041  1.00 20.00
ATOM    564  CA  PRO B  80     -45.175  25.041   5.469  1.00 20.00
ATOM    565  C   PRO B  80     -44.825  26.221   6.389  1.00 20.00
ATOM    566  O   PRO B  80     -45.519  26.474   7.364  1.00 20.00
ATOM    567  CB  PRO B  80     -44.354  23.806   5.860  1.00 20.00
ATOM    568  CG  PRO B  80     -43.973  23.187   4.629  1.00 20.00
ATOM    569  CD  PRO B  80     -43.955  24.205   3.525  1.00 20.00
ATOM    570  N   LEU B  81     -43.765  26.952   6.053  1.00 20.00
ATOM    571  CA  LEU B  81     -43.379  28.132   6.821  1.00 20.00
ATOM    572  C   LEU B  81     -44.450  29.203   6.791  1.00 20.00
ATOM    573  O   LEU B  81     -44.800  29.755   7.828  1.00 20.00
ATOM    574  CB  LEU B  81     -42.029  28.692   6.311  1.00 20.00
ATOM    575  CG  LEU B  81     -40.882  27.685   6.314  1.00 20.00
ATOM    576  CD1 LEU B  81     -39.552  28.282   5.784  1.00 20.00
ATOM    577  CD2 LEU B  81     -40.706  27.123   7.726  1.00 20.00
ATOM    578  N   ALA B  82     -45.007  29.461   5.602  1.00 20.00
ATOM    579  CA  ALA B  82     -46.120  30.362   5.446  1.00 20.00
ATOM    580  C   ALA B  82     -47.320  29.890   6.273  1.00 20.00
ATOM    581  O   ALA B  82     -47.981  30.684   6.952  1.00 20.00
ATOM    582  CB  ALA B  82     -46.519  30.465   3.975  1.00 20.00
ATOM    583  N   THR B  83     -47.577  28.602   6.220  1.00 20.00
ATOM    584  CA  THR B  83     -48.710  28.039   6.952  1.00 20.00
ATOM    585  C   THR B  83     -48.605  28.242   8.468  1.00 20.00
ATOM    586  O   THR B  83     -49.604  28.570   9.137  1.00 20.00
ATOM    587  CB  THR B  83     -48.886  26.541   6.623  1.00 20.00
ATOM    588  CG2 THR B  83     -50.055  25.931   7.442  1.00 20.00
ATOM    589  OG1 THR B  83     -49.148  26.420   5.226  1.00 20.00
ATOM    590  N   VAL B  84     -47.428  28.003   9.011  1.00 20.00
ATOM    591  CA  VAL B  84     -47.190  28.151  10.462  1.00 20.00
ATOM    592  C   VAL B  84     -47.328  29.628  10.856  1.00 20.00
ATOM    593  O   VAL B  84     -48.048  29.964  11.804  1.00 20.00
ATOM    594  CB  VAL B  84     -45.817  27.555  10.894  1.00 20.00
ATOM    595  CG1 VAL B  84     -45.479  27.880  12.372  1.00 20.00
ATOM    596  CG2 VAL B  84     -45.803  26.026  10.693  1.00 20.00
ATOM    597  N   ILE B  85     -46.685  30.503  10.092  1.00 20.00
ATOM    598  CA  ILE B  85     -46.836  31.945  10.292  1.00 20.00
ATOM    599  C   ILE B  85     -48.312  32.374  10.290  1.00 20.00
ATOM    600  O   ILE B  85     -48.745  33.132  11.155  1.00 20.00
ATOM    601  CB  ILE B  85     -46.060  32.727   9.212  1.00 20.00
ATOM    602  CG1 ILE B  85     -44.578  32.545   9.442  1.00 20.00
ATOM    603  CG2 ILE B  85     -46.400  34.202   9.247  1.00 20.00
ATOM    604  CD1 ILE B  85     -43.699  33.033   8.263  1.00 20.00
ATOM    605  N   CYS B  86     -49.082  31.869   9.336  1.00 20.00
ATOM    606  CA  CYS B  86     -50.436  32.319   9.192  1.00 20.00
ATOM    607  C   CYS B  86     -51.310  31.742  10.281  1.00 20.00
ATOM    608  O   CYS B  86     -52.220  32.398  10.744  1.00 20.00
ATOM    609  CB  CYS B  86     -51.004  31.942   7.831  1.00 20.00
ATOM    610  SG  CYS B  86     -50.363  32.988   6.486  1.00 20.00
ATOM    611  N   SER B  87     -51.025  30.514  10.661  1.00 20.00
ATOM    612  CA  SER B  87     -51.823  29.816  11.675  1.00 20.00
ATOM    613  C   SER B  87     -51.545  30.437  13.069  1.00 20.00
ATOM    614  O   SER B  87     -52.457  30.711  13.827  1.00 20.00
ATOM    615  CB  SER B  87     -51.418  28.350  11.686  1.00 20.00
ATOM    616  OG  SER B  87     -52.202  27.611  12.607  1.00 20.00
ATOM    617  N   THR B  88     -50.264  30.633  13.383  1.00 20.00
ATOM    618  CA  THR B  88     -49.833  31.245  14.656  1.00 20.00
ATOM    619  C   THR B  88     -50.364  32.681  14.812  1.00 20.00
ATOM    620  O   THR B  88     -50.908  33.023  15.843  1.00 20.00
ATOM    621  CB  THR B  88     -48.300  31.229  14.772  1.00 20.00
ATOM    622  CG2 THR B  88     -47.824  32.062  15.956  1.00 20.00
ATOM    623  OG1 THR B  88     -47.868  29.880  14.955  1.00 20.00
ATOM    624  N   ASN B  89     -50.243  33.504  13.783  1.00 20.00
ATOM    625  CA  ASN B  89     -50.675  34.906  13.856  1.00 20.00
ATOM    626  C   ASN B  89     -52.075  35.240  13.303  1.00 20.00
ATOM    627  O   ASN B  89     -52.450  36.413  13.205  1.00 20.00
ATOM    628  CB  ASN B  89     -49.606  35.749  13.161  1.00 20.00
ATOM    629  CG  ASN B  89     -48.270  35.509  13.757  1.00 20.00
ATOM    630  ND2 ASN B  89     -48.032  36.090  14.913  1.00 20.00
ATOM    631  OD1 ASN B  89     -47.480  34.734  13.236  1.00 20.00
ATOM    632  N   GLN B  90     -52.840  34.225  12.903  1.00 20.00
ATOM    633  CA  GLN B  90     -54.215  34.430  12.432  1.00 20.00
ATOM    634  C   GLN B  90     -54.304  35.312  11.171  1.00 20.00
ATOM    635  O   GLN B  90     -55.073  36.261  11.108  1.00 20.00
ATOM    636  CB  GLN B  90     -55.096  35.000  13.564  1.00 20.00
ATOM    637  CG  GLN B  90     -54.940  34.283  14.908  1.00 20.00
ATOM    638  CD  GLN B  90     -55.906  33.129  15.098  1.00 20.00
ATOM    639  NE2 GLN B  90     -56.538  33.070  16.285  1.00 20.00
ATOM    640  OE1 GLN B  90     -56.083  32.292  14.204  1.00 20.00
ATOM    641  N   ILE B  91     -53.517  34.971  10.162  1.00 20.00
ATOM    642  CA  ILE B  91     -53.469  35.725   8.919  1.00 20.00
ATOM    643  C   ILE B  91     -54.025  34.866   7.799  1.00 20.00
ATOM    644  O   ILE B  91     -53.713  33.698   7.704  1.00 20.00
ATOM    645  CB  ILE B  91     -52.033  36.100   8.566  1.00 20.00
ATOM    646  CG1 ILE B  91     -51.375  36.804   9.740  1.00 20.00
ATOM    647  CG2 ILE B  91     -51.975  36.995   7.342  1.00 20.00
ATOM    648  CD1 ILE B  91     -49.851  36.933   9.580  1.00 20.00
ATOM    649  N   PRO B  92     -54.879  35.432   6.960  1.00 20.00
ATOM    650  CA  PRO B  92     -55.305  34.668   5.790  1.00 20.00
ATOM    651  C   PRO B  92     -54.117  34.328   4.882  1.00 20.00
ATOM    652  O   PRO B  92     -53.155  35.103   4.790  1.00 20.00
ATOM    653  CB  PRO B  92     -56.284  35.620   5.091  1.00 20.00
ATOM    654  CG  PRO B  92     -56.806  36.499   6.205  1.00 20.00
ATOM    655  CD  PRO B  92     -55.666  36.664   7.147  1.00 20.00
ATOM    656  N   MET B  93     -54.181  33.153   4.255  1.00 20.00
ATOM    657  CA  MET B  93     -53.101  32.663   3.415  1.00 20.00
ATOM    658  C   MET B  93     -53.537  32.455   1.976  1.00 20.00
ATOM    659  O   MET B  93     -54.641  32.019   1.716  1.00 20.00
ATOM    660  CB  MET B  93     -52.610  31.334   3.995  1.00 20.00
ATOM    661  CG  MET B  93     -51.333  30.778   3.381  1.00 20.00
ATOM    662  SD  MET B  93     -50.687  29.394   4.325  1.00 20.00
ATOM    663  CE  MET B  93     -52.089  28.244   4.368  1.00 20.00
ATOM    664  N   LEU B  94     -52.625  32.703   1.040  1.00 20.00
ATOM    665  CA  LEU B  94     -52.813  32.294  -0.336  1.00 20.00
ATOM    666  C   LEU B  94     -51.821  31.172  -0.673  1.00 20.00
ATOM    667  O   LEU B  94     -50.735  31.111  -0.109  1.00 20.00
ATOM    668  CB  LEU B  94     -52.565  33.452  -1.288  1.00 20.00
ATOM    669  CG  LEU B  94     -53.440  34.692  -1.089  1.00 20.00
ATOM    670  CD1 LEU B  94     -52.957  35.758  -2.055  1.00 20.00
ATOM    671  CD2 LEU B  94     -54.924  34.439  -1.283  1.00 20.00
ATOM    672  N   ILE B  95     -52.224  30.299  -1.583  1.00 20.00
ATOM    673  CA  ILE B  95     -51.379  29.213  -2.058  1.00 20.00
ATOM    674  C   ILE B  95     -51.239  29.250  -3.578  1.00 20.00
ATOM    675  O   ILE B  95     -52.212  29.154  -4.315  1.00 20.00
ATOM    676  CB  ILE B  95     -51.940  27.861  -1.637  1.00 20.00
ATOM    677  CG1 ILE B  95     -51.855  27.681  -0.123  1.00 20.00
ATOM    678  CG2 ILE B  95     -51.130  26.738  -2.314  1.00 20.00
ATOM    679  CD1 ILE B  95     -52.385  26.328   0.369  1.00 20.00
ATOM    680  N   ARG B  96     -50.011  29.414  -4.044  1.00 20.00
ATOM    681  CA  ARG B  96     -49.715  29.262  -5.442  1.00 20.00
ATOM    682  C   ARG B  96     -49.554  27.762  -5.787  1.00 20.00
ATOM    683  O   ARG B  96     -48.675  27.086  -5.252  1.00 20.00
ATOM    684  CB  ARG B  96     -48.435  30.043  -5.795  1.00 20.00
ATOM    685  CG  ARG B  96     -48.348  30.274  -7.250  1.00 20.00
ATOM    686  CD  ARG B  96     -46.997  30.601  -7.735  1.00 20.00
ATOM    687  NE  ARG B  96     -46.901  30.200  -9.127  1.00 20.00
ATOM    688  CZ  ARG B  96     -45.789  30.273  -9.831  1.00 20.00
ATOM    689  NH1 ARG B  96     -44.671  30.720  -9.265  1.00 20.00
ATOM    690  NH2 ARG B  96     -45.792  29.889 -11.100  1.00 20.00
ATOM    691  N   ARG B  97     -50.407  27.231  -6.660  1.00 20.00
ATOM    692  CA  ARG B  97     -50.344  25.806  -7.030  1.00 20.00
ATOM    693  C   ARG B  97     -49.404  25.680  -8.227  1.00 20.00
ATOM    694  O   ARG B  97     -49.734  26.158  -9.305  1.00 20.00
ATOM    695  CB  ARG B  97     -51.726  25.285  -7.422  1.00 20.00
ATOM    696  CG  ARG B  97     -52.730  25.137  -6.260  1.00 20.00
ATOM    697  CD  ARG B  97     -52.755  23.732  -5.652  1.00 20.00
ATOM    698  NE  ARG B  97     -51.502  23.345  -4.977  1.00 20.00
ATOM    699  CZ  ARG B  97     -51.312  23.358  -3.655  1.00 20.00
ATOM    700  NH1 ARG B  97     -52.286  23.761  -2.840  1.00 20.00
ATOM    701  NH2 ARG B  97     -50.145  22.960  -3.140  1.00 20.00
ATOM    702  N   LYS B  98     -48.260  25.034  -8.044  1.00 20.00
ATOM    703  CA  LYS B  98     -47.305  24.829  -9.138  1.00 20.00
ATOM    704  C   LYS B  98     -47.220  23.391  -9.701  1.00 20.00
ATOM    705  O   LYS B  98     -46.433  23.086 -10.619  1.00 20.00
ATOM    706  CB  LYS B  98     -45.923  25.259  -8.687  1.00 20.00
ATOM    707  CG  LYS B  98     -45.308  26.214  -9.671  1.00 20.00
ATOM    708  CD  LYS B  98     -43.816  26.288  -9.581  1.00 20.00
ATOM    709  CE  LYS B  98     -43.304  27.041 -10.808  1.00 20.00
ATOM    710  NZ  LYS B  98     -41.912  27.541 -10.708  1.00 20.00
ATOM    711  N   GLU B  99     -48.016  22.499  -9.145  1.00 20.00
ATOM    712  CA  GLU B  99     -47.791  21.070  -9.356  1.00 20.00
ATOM    713  C   GLU B  99     -48.190  20.601 -10.760  1.00 20.00
ATOM    714  O   GLU B  99     -47.756  19.540 -11.194  1.00 20.00
ATOM    715  CB  GLU B  99     -48.522  20.254  -8.279  1.00 20.00
ATOM    716  CG  GLU B  99     -47.950  20.538  -6.874  1.00 20.00
ATOM    717  CD  GLU B  99     -48.617  21.722  -6.159  1.00 20.00
ATOM    718  OE1 GLU B  99     -49.521  22.389  -6.775  1.00 20.00
ATOM    719  OE2 GLU B  99     -48.212  21.986  -4.992  1.00 20.00
ATOM    720  N   THR B 100     -49.012  21.387 -11.450  1.00 20.00
ATOM    721  CA  THR B 100     -49.394  21.091 -12.829  1.00 20.00
ATOM    722  C   THR B 100     -48.837  22.126 -13.779  1.00 20.00
ATOM    723  O   THR B 100     -49.266  22.236 -14.933  1.00 20.00
ATOM    724  CB  THR B 100     -50.925  20.955 -13.003  1.00 20.00
ATOM    725  CG2 THR B 100     -51.448  19.781 -12.155  1.00 20.00
ATOM    726  OG1 THR B 100     -51.574  22.174 -12.636  1.00 20.00
ATOM    727  N   LYS B 101     -47.834  22.845 -13.297  1.00 20.00
ATOM    728  CA  LYS B 101     -47.175  23.869 -14.080  1.00 20.00
ATOM    729  C   LYS B 101     -48.173  24.683 -14.921  1.00 20.00
ATOM    730  O   LYS B 101     -49.131  25.227 -14.367  1.00 20.00
ATOM    731  CB  LYS B 101     -46.061  23.191 -14.890  1.00 20.00
ATOM    732  CG  LYS B 101     -45.027  22.459 -13.993  1.00 20.00
ATOM    733  CD  LYS B 101     -43.815  21.949 -14.827  1.00 20.00
ATOM    734  CE  LYS B 101     -42.764  21.162 -13.985  1.00 20.00
ATOM    735  NZ  LYS B 101     -41.666  20.689 -14.913  1.00 20.00
ATOM    736  N   ASP B 102     -47.973  24.731 -16.240  1.00 20.00
ATOM    737  CA  ASP B 102     -48.815  25.517 -17.188  1.00 20.00
ATOM    738  C   ASP B 102     -49.669  24.620 -18.083  1.00 20.00
ATOM    739  O   ASP B 102     -50.025  24.993 -19.222  1.00 20.00
ATOM    740  CB  ASP B 102     -47.902  26.400 -18.061  1.00 20.00
ATOM    741  CG  ASP B 102     -46.948  25.585 -18.895  1.00 20.00
ATOM    742  OD1 ASP B 102     -46.952  24.331 -18.763  1.00 20.00
ATOM    743  OD2 ASP B 102     -46.154  26.168 -19.693  1.00 20.00
ATOM    744  N   TYR B 103     -49.983  23.417 -17.587  1.00 20.00
ATOM    745  CA  TYR B 103     -50.775  22.425 -18.336  1.00 20.00
ATOM    746  C   TYR B 103     -52.261  22.721 -18.127  1.00 20.00
ATOM    747  O   TYR B 103     -52.745  22.711 -17.005  1.00 20.00
ATOM    748  CB  TYR B 103     -50.430  20.969 -17.911  1.00 20.00
ATOM    749  CG  TYR B 103     -48.945  20.659 -17.875  1.00 20.00
ATOM    750  CD1 TYR B 103     -48.115  21.044 -18.928  1.00 20.00
ATOM    751  CD2 TYR B 103     -48.365  20.004 -16.784  1.00 20.00
ATOM    752  CE1 TYR B 103     -46.757  20.800 -18.889  1.00 20.00
ATOM    753  CE2 TYR B 103     -46.975  19.740 -16.743  1.00 20.00
ATOM    754  CZ  TYR B 103     -46.189  20.150 -17.810  1.00 20.00
ATOM    755  OH  TYR B 103     -44.835  19.953 -17.822  1.00 20.00
ATOM    756  N   GLY B 104     -52.977  22.979 -19.217  1.00 20.00
ATOM    757  CA  GLY B 104     -54.364  23.363 -19.154  1.00 20.00
ATOM    758  C   GLY B 104     -54.576  24.802 -18.740  1.00 20.00
ATOM    759  O   GLY B 104     -53.704  25.660 -18.898  1.00 20.00
ATOM    760  N   THR B 105     -55.748  25.075 -18.205  1.00 20.00
ATOM    761  CA  THR B 105     -56.161  26.461 -17.999  1.00 20.00
ATOM    762  C   THR B 105     -56.691  26.746 -16.588  1.00 20.00
ATOM    763  O   THR B 105     -57.223  27.837 -16.336  1.00 20.00
ATOM    764  CB  THR B 105     -57.244  26.875 -18.995  1.00 20.00
ATOM    765  CG2 THR B 105     -56.786  26.722 -20.440  1.00 20.00
ATOM    766  OG1 THR B 105     -58.420  26.102 -18.751  1.00 20.00
ATOM    767  N   LYS B 106     -56.538  25.798 -15.672  1.00 20.00
ATOM    768  CA  LYS B 106     -56.960  26.028 -14.287  1.00 20.00
ATOM    769  C   LYS B 106     -56.137  27.154 -13.666  1.00 20.00
ATOM    770  O   LYS B 106     -54.914  27.280 -13.883  1.00 20.00
ATOM    771  CB  LYS B 106     -56.847  24.777 -13.425  1.00 20.00
ATOM    772  CG  LYS B 106     -57.606  24.897 -12.093  1.00 20.00
ATOM    773  CD  LYS B 106     -57.102  23.932 -11.053  1.00 20.00
ATOM    774  CE  LYS B 106     -57.632  22.538 -11.260  1.00 20.00
ATOM    775  NZ  LYS B 106     -56.966  21.570 -10.298  1.00 20.00
ATOM    776  N   ARG B 107     -56.828  27.960 -12.874  1.00 20.00
ATOM    777  CA  ARG B 107     -56.225  29.142 -12.289  1.00 20.00
ATOM    778  C   ARG B 107     -55.286  28.814 -11.113  1.00 20.00
ATOM    779  O   ARG B 107     -55.574  27.988 -10.268  1.00 20.00
ATOM    780  CB  ARG B 107     -57.307  30.195 -11.964  1.00 20.00
ATOM    781  CG  ARG B 107     -58.035  30.756 -13.218  1.00 20.00
ATOM    782  CD  ARG B 107     -57.118  30.706 -14.482  1.00 20.00
ATOM    783  NE  ARG B 107     -57.625  31.393 -15.669  1.00 20.00
ATOM    784  CZ  ARG B 107     -57.048  31.310 -16.870  1.00 20.00
ATOM    785  NH1 ARG B 107     -55.974  30.544 -17.047  1.00 20.00
ATOM    786  NH2 ARG B 107     -57.572  31.964 -17.907  1.00 20.00
ATOM    787  N   LEU B 108     -54.150  29.491 -11.107  1.00 20.00
ATOM    788  CA  LEU B 108     -52.989  29.108 -10.308  1.00 20.00
ATOM    789  C   LEU B 108     -53.027  29.446  -8.794  1.00 20.00
ATOM    790  O   LEU B 108     -52.263  28.854  -8.032  1.00 20.00
ATOM    791  CB  LEU B 108     -51.722  29.754 -10.933  1.00 20.00
ATOM    792  CG  LEU B 108     -51.318  29.414 -12.372  1.00 20.00
ATOM    793  CD1 LEU B 108     -50.038  30.151 -12.779  1.00 20.00
ATOM    794  CD2 LEU B 108     -51.184  27.870 -12.580  1.00 20.00
ATOM    795  N   VAL B 109     -53.880  30.380  -8.359  1.00 20.00
ATOM    796  CA  VAL B 109     -53.821  30.891  -6.969  1.00 20.00
ATOM    797  C   VAL B 109     -55.047  30.557  -6.116  1.00 20.00
ATOM    798  O   VAL B 109     -56.157  30.932  -6.444  1.00 20.00
ATOM    799  CB  VAL B 109     -53.591  32.411  -6.949  1.00 20.00
ATOM    800  CG1 VAL B 109     -53.466  32.949  -5.492  1.00 20.00
ATOM    801  CG2 VAL B 109     -52.337  32.772  -7.773  1.00 20.00
ATOM    802  N   GLU B 110     -54.840  29.878  -5.000  1.00 20.00
ATOM    803  CA  GLU B 110     -55.957  29.485  -4.112  1.00 20.00
ATOM    804  C   GLU B 110     -56.032  30.459  -2.922  1.00 20.00
ATOM    805  O   GLU B 110     -55.012  31.019  -2.515  1.00 20.00
ATOM    806  CB  GLU B 110     -55.752  28.041  -3.592  1.00 20.00
ATOM    807  CG  GLU B 110     -56.152  26.896  -4.556  1.00 20.00
ATOM    808  CD  GLU B 110     -55.738  25.483  -4.067  1.00 20.00
ATOM    809  OE1 GLU B 110     -55.260  25.323  -2.909  1.00 20.00
ATOM    810  OE2 GLU B 110     -55.894  24.513  -4.846  1.00 20.00
ATOM    811  N   GLY B 111     -57.233  30.641  -2.377  1.00 20.00
ATOM    812  CA  GLY B 111     -57.499  31.524  -1.233  1.00 20.00
ATOM    813  C   GLY B 111     -58.346  32.734  -1.623  1.00 20.00
ATOM    814  O   GLY B 111     -58.825  32.826  -2.737  1.00 20.00
ATOM    815  N   THR B 112     -58.565  33.657  -0.701  1.00 20.00
ATOM    816  CA  THR B 112     -59.410  34.812  -1.004  1.00 20.00
ATOM    817  C   THR B 112     -58.537  35.906  -1.628  1.00 20.00
ATOM    818  O   THR B 112     -57.636  36.405  -0.980  1.00 20.00
ATOM    819  CB  THR B 112     -60.106  35.324   0.224  1.00 20.00
ATOM    820  CG2 THR B 112     -60.949  36.579  -0.120  1.00 20.00
ATOM    821  OG1 THR B 112     -60.967  34.287   0.681  1.00 20.00
ATOM    822  N   ILE B 113     -58.798  36.223  -2.892  1.00 20.00
ATOM    823  CA  ILE B 113     -58.061  37.241  -3.624  1.00 20.00
ATOM    824  C   ILE B 113     -58.977  38.467  -3.729  1.00 20.00
ATOM    825  O   ILE B 113     -59.955  38.447  -4.469  1.00 20.00
ATOM    826  CB  ILE B 113     -57.707  36.740  -5.054  1.00 20.00
ATOM    827  CG1 ILE B 113     -56.873  35.441  -5.003  1.00 20.00
ATOM    828  CG2 ILE B 113     -56.983  37.820  -5.859  1.00 20.00
ATOM    829  CD1 ILE B 113     -56.689  34.788  -6.384  1.00 20.00
ATOM    830  N   ASN B 114     -58.666  39.506  -2.957  1.00 20.00
ATOM    831  CA  ASN B 114     -59.380  40.797  -3.007  1.00 20.00
ATOM    832  C   ASN B 114     -58.416  41.786  -3.616  1.00 20.00
ATOM    833  O   ASN B 114     -57.489  42.234  -2.944  1.00 20.00
ATOM    834  CB  ASN B 114     -59.736  41.284  -1.624  1.00 20.00
ATOM    835  CG  ASN B 114     -60.713  40.369  -0.911  1.00 20.00
ATOM    836  ND2 ASN B 114     -60.554  40.269   0.397  1.00 20.00
ATOM    837  OD1 ASN B 114     -61.598  39.773  -1.520  1.00 20.00
ATOM    838  N   PRO B 115     -58.605  42.111  -4.893  1.00 20.00
ATOM    839  CA  PRO B 115     -57.698  43.017  -5.588  1.00 20.00
ATOM    840  C   PRO B 115     -57.456  44.286  -4.790  1.00 20.00
ATOM    841  O   PRO B 115     -58.410  44.837  -4.260  1.00 20.00
ATOM    842  CB  PRO B 115     -58.457  43.324  -6.882  1.00 20.00
ATOM    843  CG  PRO B 115     -59.236  42.100  -7.140  1.00 20.00
ATOM    844  CD  PRO B 115     -59.640  41.568  -5.790  1.00 20.00
ATOM    845  N   GLY B 116     -56.197  44.737  -4.686  1.00 20.00
ATOM    846  CA  GLY B 116     -55.882  45.936  -3.878  1.00 20.00
ATOM    847  C   GLY B 116     -55.247  45.607  -2.534  1.00 20.00
ATOM    848  O   GLY B 116     -54.514  46.421  -1.964  1.00 20.00
ATOM    849  N   GLU B 117     -55.510  44.408  -2.024  1.00 20.00
ATOM    850  CA  GLU B 117     -54.865  43.955  -0.799  1.00 20.00
ATOM    851  C   GLU B 117     -53.392  43.666  -1.074  1.00 20.00
ATOM    852  O   GLU B 117     -53.014  43.413  -2.214  1.00 20.00
ATOM    853  CB  GLU B 117     -55.551  42.726  -0.221  1.00 20.00
ATOM    854  CG  GLU B 117     -56.869  43.041   0.484  1.00 20.00
ATOM    855  CD  GLU B 117     -57.489  41.845   1.161  1.00 20.00
ATOM    856  OE1 GLU B 117     -56.936  40.721   1.057  1.00 20.00
ATOM    857  OE2 GLU B 117     -58.533  42.007   1.819  1.00 20.00
ATOM    858  N   THR B 118     -52.592  43.739  -0.011  1.00 20.00
ATOM    859  CA  THR B 118     -51.174  43.506  -0.056  1.00 20.00
ATOM    860  C   THR B 118     -50.847  42.085   0.416  1.00 20.00
ATOM    861  O   THR B 118     -51.332  41.617   1.464  1.00 20.00
ATOM    862  CB  THR B 118     -50.437  44.516   0.814  1.00 20.00
ATOM    863  CG2 THR B 118     -48.895  44.290   0.767  1.00 20.00
ATOM    864  OG1 THR B 118     -50.763  45.827   0.349  1.00 20.00
ATOM    865  N   CYS B 119     -50.051  41.392  -0.379  1.00 20.00
ATOM    866  CA  CYS B 119     -49.620  40.029  -0.035  1.00 20.00
ATOM    867  C   CYS B 119     -48.134  40.029   0.242  1.00 20.00
ATOM    868  O   CYS B 119     -47.343  40.510  -0.601  1.00 20.00
ATOM    869  CB  CYS B 119     -49.905  39.067  -1.180  1.00 20.00
ATOM    870  SG  CYS B 119     -49.583  37.350  -0.715  1.00 20.00
ATOM    871  N   LEU B 120     -47.769  39.528   1.425  1.00 20.00
ATOM    872  CA  LEU B 120     -46.373  39.329   1.813  1.00 20.00
ATOM    873  C   LEU B 120     -45.841  37.983   1.302  1.00 20.00
ATOM    874  O   LEU B 120     -46.509  36.966   1.387  1.00 20.00
ATOM    875  CB  LEU B 120     -46.190  39.450   3.328  1.00 20.00
ATOM    876  CG  LEU B 120     -44.809  39.121   3.932  1.00 20.00
ATOM    877  CD1 LEU B 120     -43.781  40.225   3.562  1.00 20.00
ATOM    878  CD2 LEU B 120     -44.890  38.964   5.448  1.00 20.00
ATOM    879  N   ILE B 121     -44.651  38.005   0.714  1.00 20.00
ATOM    880  CA  ILE B 121     -44.027  36.780   0.224  1.00 20.00
ATOM    881  C   ILE B 121     -43.059  36.199   1.259  1.00 20.00
ATOM    882  O   ILE B 121     -42.207  36.911   1.799  1.00 20.00
ATOM    883  CB  ILE B 121     -43.267  36.995  -1.102  1.00 20.00
ATOM    884  CG1 ILE B 121     -44.154  37.648  -2.168  1.00 20.00
ATOM    885  CG2 ILE B 121     -42.769  35.636  -1.639  1.00 20.00
ATOM    886  CD1 ILE B 121     -45.498  37.003  -2.280  1.00 20.00
ATOM    887  N   ILE B 122     -43.203  34.895   1.512  1.00 20.00
ATOM    888  CA  ILE B 122     -42.287  34.117   2.368  1.00 20.00
ATOM    889  C   ILE B 122     -41.470  33.137   1.475  1.00 20.00
ATOM    890  O   ILE B 122     -42.050  32.427   0.628  1.00 20.00
ATOM    891  CB  ILE B 122     -43.063  33.335   3.434  1.00 20.00
ATOM    892  CG1 ILE B 122     -43.906  34.281   4.289  1.00 20.00
ATOM    893  CG2 ILE B 122     -42.121  32.482   4.305  1.00 20.00
ATOM    894  CD1 ILE B 122     -43.117  35.436   5.006  1.00 20.00
ATOM    895  N   GLU B 123     -40.141  33.133   1.661  1.00 20.00
ATOM    896  CA  GLU B 123     -39.228  32.298   0.886  1.00 20.00
ATOM    897  C   GLU B 123     -38.088  31.676   1.731  1.00 20.00
ATOM    898  O   GLU B 123     -37.732  32.194   2.789  1.00 20.00
ATOM    899  CB  GLU B 123     -38.656  33.096  -0.304  1.00 20.00
ATOM    900  CG  GLU B 123     -37.761  32.294  -1.227  1.00 20.00
ATOM    901  CD  GLU B 123     -38.393  31.004  -1.799  1.00 20.00
ATOM    902  OE1 GLU B 123     -39.062  30.209  -1.080  1.00 20.00
ATOM    903  OE2 GLU B 123     -38.215  30.781  -3.004  1.00 20.00
ATOM    904  N   ASP B 124     -37.537  30.545   1.272  1.00 20.00
ATOM    905  CA  ASP B 124     -36.534  29.829   2.026  1.00 20.00
ATOM    906  C   ASP B 124     -35.138  30.382   1.718  1.00 20.00
ATOM    907  O   ASP B 124     -34.461  30.809   2.619  1.00 20.00
ATOM    908  CB  ASP B 124     -36.582  28.299   1.795  1.00 20.00
ATOM    909  CG  ASP B 124     -36.427  27.888   0.336  1.00 20.00
ATOM    910  OD1 ASP B 124     -36.623  28.706  -0.581  1.00 20.00
ATOM    911  OD2 ASP B 124     -36.081  26.712   0.096  1.00 20.00
ATOM    912  N   VAL B 125     -34.762  30.374   0.452  1.00 20.00
ATOM    913  CA  VAL B 125     -33.400  30.758  -0.003  1.00 20.00
ATOM    914  C   VAL B 125     -33.541  31.534  -1.286  1.00 20.00
ATOM    915  O   VAL B 125     -34.286  31.116  -2.186  1.00 20.00
ATOM    916  CB  VAL B 125     -32.516  29.528  -0.283  1.00 20.00
ATOM    917  CG1 VAL B 125     -31.091  29.933  -0.714  1.00 20.00
ATOM    918  CG2 VAL B 125     -32.448  28.576   0.919  1.00 20.00
ATOM    919  N   VAL B 126     -32.838  32.657  -1.394  1.00 20.00
ATOM    920  CA  VAL B 126     -32.826  33.460  -2.602  1.00 20.00
ATOM    921  C   VAL B 126     -31.391  33.473  -3.163  1.00 20.00
ATOM    922  O   VAL B 126     -30.446  33.665  -2.400  1.00 20.00
ATOM    923  CB  VAL B 126     -33.258  34.929  -2.329  1.00 20.00
ATOM    924  CG1 VAL B 126     -32.748  35.842  -3.436  1.00 20.00
ATOM    925  CG2 VAL B 126     -34.782  35.061  -2.204  1.00 20.00
ATOM    926  N   THR B 127     -31.268  33.237  -4.476  1.00 20.00
ATOM    927  CA  THR B 127     -29.991  33.320  -5.212  1.00 20.00
ATOM    928  C   THR B 127     -30.038  34.506  -6.189  1.00 20.00
ATOM    929  O   THR B 127     -29.603  35.617  -5.861  1.00 20.00
ATOM    930  CB  THR B 127     -29.659  31.969  -5.917  1.00 20.00
ATOM    931  CG2 THR B 127     -28.214  31.947  -6.480  1.00 20.00
ATOM    932  OG1 THR B 127     -29.822  30.895  -4.974  1.00 20.00
ATOM    933  N   SER B 128     -30.585  34.297  -7.375  1.00 20.00
ATOM    934  CA  SER B 128     -30.780  35.366  -8.334  1.00 20.00
ATOM    935  C   SER B 128     -31.985  36.231  -8.007  1.00 20.00
ATOM    936  O   SER B 128     -32.056  37.362  -8.403  1.00 20.00
ATOM    937  CB  SER B 128     -30.941  34.786  -9.749  1.00 20.00
ATOM    938  OG  SER B 128     -32.197  34.138  -9.912  1.00 20.00
ATOM    939  N   GLY B 129     -32.970  35.668  -7.326  1.00 20.00
ATOM    940  CA  GLY B 129     -34.227  36.366  -7.096  1.00 20.00
ATOM    941  C   GLY B 129     -35.355  35.951  -8.042  1.00 20.00
ATOM    942  O   GLY B 129     -36.492  36.377  -7.887  1.00 20.00
ATOM    943  N   SER B 130     -35.066  35.126  -9.034  1.00 20.00
ATOM    944  CA  SER B 130     -36.081  34.828 -10.049  1.00 20.00
ATOM    945  C   SER B 130     -37.285  34.073  -9.501  1.00 20.00
ATOM    946  O   SER B 130     -38.403  34.348  -9.924  1.00 20.00
ATOM    947  CB  SER B 130     -35.478  34.062 -11.208  1.00 20.00
ATOM    948  OG  SER B 130     -34.525  34.887 -11.861  1.00 20.00
ATOM    949  N   SER B 131     -37.073  33.140  -8.585  1.00 20.00
ATOM    950  CA  SER B 131     -38.197  32.356  -8.035  1.00 20.00
ATOM    951  C   SER B 131     -39.206  33.234  -7.277  1.00 20.00
ATOM    952  O   SER B 131     -40.423  33.080  -7.431  1.00 20.00
ATOM    953  CB  SER B 131     -37.687  31.192  -7.148  1.00 20.00
ATOM    954  OG  SER B 131     -36.761  30.351  -7.852  1.00 20.00
ATOM    955  N   VAL B 132     -38.713  34.146  -6.443  1.00 20.00
ATOM    956  CA  VAL B 132     -39.599  35.109  -5.756  1.00 20.00
ATOM    957  C   VAL B 132     -40.371  35.963  -6.785  1.00 20.00
ATOM    958  O   VAL B 132     -41.578  36.109  -6.707  1.00 20.00
ATOM    959  CB  VAL B 132     -38.829  36.019  -4.800  1.00 20.00
ATOM    960  CG1 VAL B 132     -39.735  37.136  -4.262  1.00 20.00
ATOM    961  CG2 VAL B 132     -38.248  35.208  -3.671  1.00 20.00
ATOM    962  N   LEU B 133     -39.664  36.477  -7.771  1.00 20.00
ATOM    963  CA  LEU B 133     -40.254  37.347  -8.751  1.00 20.00
ATOM    964  C   LEU B 133     -41.304  36.670  -9.604  1.00 20.00
ATOM    965  O   LEU B 133     -42.248  37.308 -10.025  1.00 20.00
ATOM    966  CB  LEU B 133     -39.165  37.874  -9.663  1.00 20.00
ATOM    967  CG  LEU B 133     -39.588  38.958 -10.638  1.00 20.00
ATOM    968  CD1 LEU B 133     -40.083  40.226  -9.871  1.00 20.00
ATOM    969  CD2 LEU B 133     -38.395  39.294 -11.542  1.00 20.00
ATOM    970  N   GLU B 134     -41.123  35.387  -9.891  1.00 20.00
ATOM    971  CA  GLU B 134     -42.095  34.649 -10.652  1.00 20.00
ATOM    972  C   GLU B 134     -43.392  34.563  -9.846  1.00 20.00
ATOM    973  O   GLU B 134     -44.510  34.786 -10.374  1.00 20.00
ATOM    974  CB  GLU B 134     -41.550  33.247 -10.987  1.00 20.00
ATOM    975  CG  GLU B 134     -42.399  32.469 -11.960  1.00 20.00
ATOM    976  CD  GLU B 134     -42.154  30.976 -11.884  1.00 20.00
ATOM    977  OE1 GLU B 134     -42.919  30.288 -11.168  1.00 20.00
ATOM    978  OE2 GLU B 134     -41.187  30.501 -12.511  1.00 20.00
ATOM    979  N   THR B 135     -43.263  34.242  -8.566  1.00 20.00
ATOM    980  CA  THR B 135     -44.442  34.213  -7.680  1.00 20.00
ATOM    981  C   THR B 135     -45.074  35.622  -7.466  1.00 20.00
ATOM    982  O   THR B 135     -46.311  35.760  -7.397  1.00 20.00
ATOM    983  CB  THR B 135     -44.142  33.497  -6.329  1.00 20.00
ATOM    984  CG2 THR B 135     -45.266  33.677  -5.339  1.00 20.00
ATOM    985  OG1 THR B 135     -43.978  32.090  -6.544  1.00 20.00
ATOM    986  N   VAL B 136     -44.243  36.652  -7.387  1.00 20.00
ATOM    987  CA  VAL B 136     -44.693  38.016  -7.285  1.00 20.00
ATOM    988  C   VAL B 136     -45.556  38.393  -8.493  1.00 20.00
ATOM    989  O   VAL B 136     -46.605  38.979  -8.330  1.00 20.00
ATOM    990  CB  VAL B 136     -43.490  39.021  -7.189  1.00 20.00
ATOM    991  CG1 VAL B 136     -43.952  40.473  -7.339  1.00 20.00
ATOM    992  CG2 VAL B 136     -42.756  38.862  -5.855  1.00 20.00
ATOM    993  N   GLU B 137     -45.087  38.072  -9.697  1.00 20.00
ATOM    994  CA AGLU B 137     -45.796  38.475 -10.906  1.00 20.00
ATOM    995  CA BGLU B 137     -45.790  38.454 -10.940  1.00 20.00
ATOM    996  C   GLU B 137     -47.153  37.780 -11.005  1.00 20.00
ATOM    997  O   GLU B 137     -48.145  38.420 -11.310  1.00 20.00
ATOM    998  CB AGLU B 137     -44.921  38.241 -12.135  1.00 20.00
ATOM    999  CB BGLU B 137     -44.967  38.114 -12.195  1.00 20.00
ATOM   1000  CG AGLU B 137     -43.720  39.168 -12.158  1.00 20.00
ATOM   1001  CG BGLU B 137     -45.643  38.508 -13.546  1.00 20.00
ATOM   1002  CD AGLU B 137     -42.898  39.050 -13.410  1.00 20.00
ATOM   1003  CD BGLU B 137     -44.924  37.940 -14.766  1.00 20.00
ATOM   1004  OE1AGLU B 137     -43.466  38.662 -14.455  1.00 20.00
ATOM   1005  OE2AGLU B 137     -41.687  39.352 -13.355  1.00 20.00
ATOM   1006  OE1BGLU B 137     -44.382  36.817 -14.660  1.00 20.00
ATOM   1007  OE2BGLU B 137     -44.891  38.610 -15.822  1.00 20.00
ATOM   1008  N   VAL B 138     -47.186  36.492 -10.722  1.00 20.00
ATOM   1009  CA  VAL B 138     -48.427  35.734 -10.668  1.00 20.00
ATOM   1010  C   VAL B 138     -49.462  36.438  -9.773  1.00 20.00
ATOM   1011  O   VAL B 138     -50.607  36.682 -10.195  1.00 20.00
ATOM   1012  CB  VAL B 138     -48.195  34.271 -10.195  1.00 20.00
ATOM   1013  CG1 VAL B 138     -49.529  33.621  -9.746  1.00 20.00
ATOM   1014  CG2 VAL B 138     -47.563  33.435 -11.277  1.00 20.00
ATOM   1015  N   LEU B 139     -49.060  36.802  -8.555  1.00 20.00
ATOM   1016  CA  LEU B 139     -49.953  37.491  -7.591  1.00 20.00
ATOM   1017  C   LEU B 139     -50.393  38.910  -8.039  1.00 20.00
ATOM   1018  O   LEU B 139     -51.531  39.320  -7.839  1.00 20.00
ATOM   1019  CB  LEU B 139     -49.277  37.566  -6.204  1.00 20.00
ATOM   1020  CG  LEU B 139     -48.978  36.230  -5.531  1.00 20.00
ATOM   1021  CD1 LEU B 139     -47.974  36.433  -4.371  1.00 20.00
ATOM   1022  CD2 LEU B 139     -50.269  35.601  -5.012  1.00 20.00
ATOM   1023  N   GLN B 140     -49.481  39.645  -8.670  1.00 20.00
ATOM   1024  CA  GLN B 140     -49.760  41.000  -9.147  1.00 20.00
ATOM   1025  C   GLN B 140     -50.760  40.949 -10.274  1.00 20.00
ATOM   1026  O   GLN B 140     -51.631  41.813 -10.376  1.00 20.00
ATOM   1027  CB  GLN B 140     -48.467  41.699  -9.627  1.00 20.00
ATOM   1028  CG  GLN B 140     -47.522  42.075  -8.475  1.00 20.00
ATOM   1029  CD  GLN B 140     -46.199  42.712  -8.962  1.00 20.00
ATOM   1030  NE2 GLN B 140     -45.707  43.696  -8.221  1.00 20.00
ATOM   1031  OE1 GLN B 140     -45.632  42.299  -9.963  1.00 20.00
ATOM   1032  N   LYS B 141     -50.640  39.932 -11.126  1.00 20.00
ATOM   1033  CA  LYS B 141     -51.582  39.771 -12.238  1.00 20.00
ATOM   1034  C   LYS B 141     -53.010  39.440 -11.780  1.00 20.00
ATOM   1035  O   LYS B 141     -53.919  39.646 -12.541  1.00 20.00
ATOM   1036  CB  LYS B 141     -51.071  38.751 -13.263  1.00 20.00
ATOM   1037  CG  LYS B 141     -49.937  39.330 -14.090  1.00 20.00
ATOM   1038  CD  LYS B 141     -49.187  38.276 -14.914  1.00 20.00
ATOM   1039  CE  LYS B 141     -49.931  37.868 -16.161  1.00 20.00
ATOM   1040  NZ  LYS B 141     -49.148  36.841 -16.953  1.00 20.00
ATOM   1041  N   GLU B 142     -53.182  38.947 -10.562  1.00 20.00
ATOM   1042  CA  GLU B 142     -54.509  38.798  -9.915  1.00 20.00
ATOM   1043  C   GLU B 142     -55.027  40.092  -9.246  1.00 20.00
ATOM   1044  O   GLU B 142     -56.120  40.111  -8.649  1.00 20.00
ATOM   1045  CB  GLU B 142     -54.426  37.737  -8.819  1.00 20.00
ATOM   1046  CG  GLU B 142     -54.018  36.360  -9.321  1.00 20.00
ATOM   1047  CD  GLU B 142     -55.168  35.556  -9.878  1.00 20.00
ATOM   1048  OE1 GLU B 142     -56.307  36.059  -9.869  1.00 20.00
ATOM   1049  OE2 GLU B 142     -54.930  34.408 -10.315  1.00 20.00
ATOM   1050  N   GLY B 143     -54.232  41.161  -9.317  1.00 20.00
ATOM   1051  CA  GLY B 143     -54.608  42.461  -8.755  1.00 20.00
ATOM   1052  C   GLY B 143     -54.092  42.724  -7.347  1.00 20.00
ATOM   1053  O   GLY B 143     -54.418  43.726  -6.752  1.00 20.00
ATOM   1054  N   LEU B 144     -53.297  41.814  -6.798  1.00 20.00
ATOM   1055  CA  LEU B 144     -52.770  41.965  -5.441  1.00 20.00
ATOM   1056  C   LEU B 144     -51.556  42.860  -5.496  1.00 20.00
ATOM   1057  O   LEU B 144     -50.784  42.836  -6.469  1.00 20.00
ATOM   1058  CB  LEU B 144     -52.376  40.611  -4.834  1.00 20.00
ATOM   1059  CG  LEU B 144     -53.563  39.674  -4.586  1.00 20.00
ATOM   1060  CD1 LEU B 144     -53.086  38.252  -4.510  1.00 20.00
ATOM   1061  CD2 LEU B 144     -54.326  40.049  -3.339  1.00 20.00
ATOM   1062  N   LYS B 145     -51.399  43.644  -4.446  1.00 20.00
ATOM   1063  CA  LYS B 145     -50.240  44.507  -4.294  1.00 20.00
ATOM   1064  C   LYS B 145     -49.148  43.694  -3.599  1.00 20.00
ATOM   1065  O   LYS B 145     -49.395  42.974  -2.649  1.00 20.00
ATOM   1066  CB  LYS B 145     -50.666  45.741  -3.489  1.00 20.00
ATOM   1067  CG  LYS B 145     -49.570  46.497  -2.765  1.00 20.00
ATOM   1068  CD  LYS B 145     -50.021  47.939  -2.416  1.00 20.00
ATOM   1069  CE  LYS B 145     -49.475  48.936  -3.410  1.00 20.00
ATOM   1070  NZ  LYS B 145     -47.993  49.082  -3.250  1.00 20.00
ATOM   1071  N   VAL B 146     -47.929  43.790  -4.098  1.00 20.00
ATOM   1072  CA  VAL B 146     -46.835  43.068  -3.495  1.00 20.00
ATOM   1073  C   VAL B 146     -45.638  44.013  -3.470  1.00 20.00
ATOM   1074  O   VAL B 146     -45.247  44.513  -4.511  1.00 20.00
ATOM   1075  CB  VAL B 146     -46.480  41.789  -4.278  1.00 20.00
ATOM   1076  CG1 VAL B 146     -45.510  40.914  -3.476  1.00 20.00
ATOM   1077  CG2 VAL B 146     -47.716  41.001  -4.655  1.00 20.00
ATOM   1078  N   THR B 147     -45.108  44.256  -2.275  1.00 20.00
ATOM   1079  CA  THR B 147     -44.023  45.201  -2.024  1.00 20.00
ATOM   1080  C   THR B 147     -42.836  44.583  -1.278  1.00 20.00
ATOM   1081  O   THR B 147     -41.714  45.109  -1.347  1.00 20.00
ATOM   1082  CB  THR B 147     -44.519  46.407  -1.177  1.00 20.00
ATOM   1083  CG2 THR B 147     -45.462  47.276  -1.992  1.00 20.00
ATOM   1084  OG1 THR B 147     -45.169  45.956   0.029  1.00 20.00
ATOM   1085  N   ASP B 148     -43.074  43.477  -0.578  1.00 20.00
ATOM   1086  CA  ASP B 148     -42.069  42.908   0.324  1.00 20.00
ATOM   1087  C   ASP B 148     -41.974  41.381   0.255  1.00 20.00
ATOM   1088  O   ASP B 148     -42.997  40.674   0.094  1.00 20.00
ATOM   1089  CB  ASP B 148     -42.365  43.297   1.762  1.00 20.00
ATOM   1090  CG  ASP B 148     -42.462  44.802   1.966  1.00 20.00
ATOM   1091  OD1 ASP B 148     -41.400  45.462   2.118  1.00 20.00
ATOM   1092  OD2 ASP B 148     -43.610  45.303   2.034  1.00 20.00
ATOM   1093  N   ALA B 149     -40.739  40.894   0.350  1.00 20.00
ATOM   1094  CA  ALA B 149     -40.444  39.475   0.464  1.00 20.00
ATOM   1095  C   ALA B 149     -39.531  39.264   1.667  1.00 20.00
ATOM   1096  O   ALA B 149     -38.532  39.985   1.817  1.00 20.00
ATOM   1097  CB  ALA B 149     -39.750  38.996  -0.802  1.00 20.00
ATOM   1098  N   ILE B 150     -39.852  38.271   2.501  1.00 20.00
ATOM   1099  CA  ILE B 150     -38.975  37.856   3.616  1.00 20.00
ATOM   1100  C   ILE B 150     -38.356  36.515   3.243  1.00 20.00
ATOM   1101  O   ILE B 150     -39.063  35.581   2.847  1.00 20.00
ATOM   1102  CB  ILE B 150     -39.722  37.630   4.979  1.00 20.00
ATOM   1103  CG1 ILE B 150     -40.838  38.664   5.234  1.00 20.00
ATOM   1104  CG2 ILE B 150     -38.657  37.516   6.148  1.00 20.00
ATOM   1105  CD1 ILE B 150     -40.412  40.094   5.276  1.00 20.00
ATOM   1106  N   VAL B 151     -37.052  36.400   3.356  1.00 20.00
ATOM   1107  CA  VAL B 151     -36.394  35.129   3.068  1.00 20.00
ATOM   1108  C   VAL B 151     -35.528  34.729   4.253  1.00 20.00
ATOM   1109  O   VAL B 151     -35.000  35.599   4.943  1.00 20.00
ATOM   1110  CB  VAL B 151     -35.558  35.221   1.765  1.00 20.00
ATOM   1111  CG1 VAL B 151     -34.472  36.263   1.909  1.00 20.00
ATOM   1112  CG2 VAL B 151     -35.009  33.842   1.382  1.00 20.00
ATOM   1113  N   LEU B 152     -35.378  33.433   4.505  1.00 20.00
ATOM   1114  CA  LEU B 152     -34.526  32.981   5.613  1.00 20.00
ATOM   1115  C   LEU B 152     -33.050  33.208   5.282  1.00 20.00
ATOM   1116  O   LEU B 152     -32.355  33.794   6.071  1.00 20.00
ATOM   1117  CB  LEU B 152     -34.714  31.520   5.951  1.00 20.00
ATOM   1118  CG  LEU B 152     -33.854  31.183   7.194  1.00 20.00
ATOM   1119  CD1 LEU B 152     -34.552  31.578   8.506  1.00 20.00
ATOM   1120  CD2 LEU B 152     -33.434  29.778   7.195  1.00 20.00
ATOM   1121  N   LEU B 153     -32.618  32.758   4.106  1.00 20.00
ATOM   1122  CA  LEU B 153     -31.220  32.866   3.672  1.00 20.00
ATOM   1123  C   LEU B 153     -31.114  33.596   2.364  1.00 20.00
ATOM   1124  O   LEU B 153     -31.652  33.141   1.335  1.00 20.00
ATOM   1125  CB  LEU B 153     -30.574  31.469   3.556  1.00 20.00
ATOM   1126  CG  LEU B 153     -29.139  31.450   2.973  1.00 20.00
ATOM   1127  CD1 LEU B 153     -28.191  32.253   3.834  1.00 20.00
ATOM   1128  CD2 LEU B 153     -28.641  30.047   2.872  1.00 20.00
ATOM   1129  N   ASP B 154     -30.416  34.726   2.384  1.00 20.00
ATOM   1130  CA  ASP B 154     -29.998  35.432   1.168  1.00 20.00
ATOM   1131  C   ASP B 154     -28.565  35.024   0.812  1.00 20.00
ATOM   1132  O   ASP B 154     -27.628  35.223   1.593  1.00 20.00
ATOM   1133  CB  ASP B 154     -30.112  36.961   1.332  1.00 20.00
ATOM   1134  CG  ASP B 154     -29.778  37.734   0.035  1.00 20.00
ATOM   1135  OD1 ASP B 154     -29.454  37.099  -0.999  1.00 20.00
ATOM   1136  OD2 ASP B 154     -29.897  38.967   0.035  1.00 20.00
ATOM   1137  N   ARG B 155     -28.414  34.401  -0.357  1.00 20.00
ATOM   1138  CA  ARG B 155     -27.101  33.907  -0.805  1.00 20.00
ATOM   1139  C   ARG B 155     -26.231  35.047  -1.318  1.00 20.00
ATOM   1140  O   ARG B 155     -25.029  34.863  -1.569  1.00 20.00
ATOM   1141  CB  ARG B 155     -27.241  32.813  -1.855  1.00 20.00
ATOM   1142  CG  ARG B 155     -27.614  31.434  -1.295  1.00 20.00
ATOM   1143  CD  ARG B 155     -27.669  30.325  -2.364  1.00 20.00
ATOM   1144  NE  ARG B 155     -26.382  30.188  -3.050  1.00 20.00
ATOM   1145  CZ  ARG B 155     -25.674  29.069  -3.123  1.00 20.00
ATOM   1146  NH1 ARG B 155     -26.163  27.934  -2.610  1.00 20.00
ATOM   1147  NH2 ARG B 155     -24.491  29.091  -3.739  1.00 20.00
ATOM   1148  N   GLU B 156     -26.832  36.220  -1.477  1.00 20.00
ATOM   1149  CA  GLU B 156     -26.110  37.432  -1.932  1.00 20.00
ATOM   1150  C   GLU B 156     -25.502  37.256  -3.321  1.00 20.00
ATOM   1151  O   GLU B 156     -24.350  37.628  -3.589  1.00 20.00
ATOM   1152  CB  GLU B 156     -25.076  37.897  -0.893  1.00 20.00
ATOM   1153  CG  GLU B 156     -25.737  38.278   0.439  1.00 20.00
ATOM   1154  CD  GLU B 156     -24.917  39.302   1.265  1.00 20.00
ATOM   1155  OE1 GLU B 156     -23.933  38.919   1.901  1.00 20.00
ATOM   1156  OE2 GLU B 156     -25.295  40.495   1.295  1.00 20.00
ATOM   1157  N   GLN B 157     -26.311  36.718  -4.225  1.00 20.00
ATOM   1158  CA  GLN B 157     -25.896  36.540  -5.623  1.00 20.00
ATOM   1159  C   GLN B 157     -26.833  37.322  -6.549  1.00 20.00
ATOM   1160  O   GLN B 157     -27.269  36.818  -7.569  1.00 20.00
ATOM   1161  CB  GLN B 157     -25.826  35.034  -5.959  1.00 20.00
ATOM   1162  CG  GLN B 157     -24.801  34.315  -5.044  1.00 20.00
ATOM   1163  CD  GLN B 157     -24.545  32.842  -5.356  1.00 20.00
ATOM   1164  NE2 GLN B 157     -23.750  32.577  -6.392  1.00 20.00
ATOM   1165  OE1 GLN B 157     -25.006  31.958  -4.634  1.00 20.00
ATOM   1166  N   GLY B 158     -27.147  38.565  -6.176  1.00 20.00
ATOM   1167  CA  GLY B 158     -27.894  39.464  -7.052  1.00 20.00
ATOM   1168  C   GLY B 158     -29.374  39.658  -6.720  1.00 20.00
ATOM   1169  O   GLY B 158     -30.009  40.562  -7.253  1.00 20.00
ATOM   1170  N   GLY B 159     -29.907  38.855  -5.802  1.00 20.00
ATOM   1171  CA  GLY B 159     -31.345  38.892  -5.450  1.00 20.00
ATOM   1172  C   GLY B 159     -31.962  40.218  -4.982  1.00 20.00
ATOM   1173  O   GLY B 159     -33.052  40.611  -5.441  1.00 20.00
ATOM   1174  N   LYS B 160     -31.313  40.888  -4.039  1.00 20.00
ATOM   1175  CA  LYS B 160     -31.842  42.131  -3.493  1.00 20.00
ATOM   1176  C   LYS B 160     -32.009  43.166  -4.578  1.00 20.00
ATOM   1177  O   LYS B 160     -33.029  43.839  -4.628  1.00 20.00
ATOM   1178  CB  LYS B 160     -30.938  42.703  -2.392  1.00 20.00
ATOM   1179  CG  LYS B 160     -31.494  43.970  -1.738  1.00 20.00
ATOM   1180  CD  LYS B 160     -30.484  44.616  -0.747  1.00 20.00
ATOM   1181  CE  LYS B 160     -30.804  46.102  -0.521  1.00 20.00
ATOM   1182  NZ  LYS B 160     -29.783  46.806   0.298  1.00 20.00
ATOM   1183  N   ASP B 161     -30.992  43.292  -5.436  1.00 20.00
ATOM   1184  CA  ASP B 161     -30.989  44.293  -6.484  1.00 20.00
ATOM   1185  C   ASP B 161     -31.972  43.956  -7.595  1.00 20.00
ATOM   1186  O   ASP B 161     -32.604  44.853  -8.173  1.00 20.00
ATOM   1187  CB  ASP B 161     -29.570  44.466  -7.048  1.00 20.00
ATOM   1188  CG  ASP B 161     -28.645  45.199  -6.094  1.00 20.00
ATOM   1189  OD1 ASP B 161     -29.112  45.686  -5.035  1.00 20.00
ATOM   1190  OD2 ASP B 161     -27.429  45.304  -6.397  1.00 20.00
ATOM   1191  N   LYS B 162     -32.148  42.668  -7.873  1.00 20.00
ATOM   1192  CA  LYS B 162     -33.047  42.268  -8.940  1.00 20.00
ATOM   1193  C   LYS B 162     -34.479  42.518  -8.481  1.00 20.00
ATOM   1194  O   LYS B 162     -35.295  43.031  -9.251  1.00 20.00
ATOM   1195  CB  LYS B 162     -32.846  40.808  -9.352  1.00 20.00
ATOM   1196  CG  LYS B 162     -33.839  40.349 -10.443  1.00 20.00
ATOM   1197  CD  LYS B 162     -33.556  38.952 -10.990  1.00 20.00
ATOM   1198  CE  LYS B 162     -34.102  38.813 -12.411  1.00 20.00
ATOM   1199  NZ  LYS B 162     -34.334  37.400 -12.863  1.00 20.00
ATOM   1200  N   LEU B 163     -34.770  42.162  -7.240  1.00 20.00
ATOM   1201  CA  LEU B 163     -36.116  42.398  -6.672  1.00 20.00
ATOM   1202  C   LEU B 163     -36.450  43.904  -6.568  1.00 20.00
ATOM   1203  O   LEU B 163     -37.551  44.348  -6.912  1.00 20.00
ATOM   1204  CB  LEU B 163     -36.295  41.685  -5.337  1.00 20.00
ATOM   1205  CG  LEU B 163     -36.573  40.173  -5.422  1.00 20.00
ATOM   1206  CD1 LEU B 163     -36.649  39.554  -4.016  1.00 20.00
ATOM   1207  CD2 LEU B 163     -37.840  39.946  -6.178  1.00 20.00
ATOM   1208  N   GLN B 164     -35.464  44.695  -6.194  1.00 20.00
ATOM   1209  CA  GLN B 164     -35.675  46.110  -6.047  1.00 20.00
ATOM   1210  C   GLN B 164     -35.953  46.774  -7.422  1.00 20.00
ATOM   1211  O   GLN B 164     -36.743  47.727  -7.522  1.00 20.00
ATOM   1212  CB  GLN B 164     -34.462  46.739  -5.349  1.00 20.00
ATOM   1213  CG  GLN B 164     -34.695  48.174  -4.968  1.00 20.00
ATOM   1214  CD  GLN B 164     -33.612  49.066  -5.500  1.00 20.00
ATOM   1215  NE2 GLN B 164     -33.975  49.975  -6.420  1.00 20.00
ATOM   1216  OE1 GLN B 164     -32.448  48.934  -5.108  1.00 20.00
ATOM   1217  N   ALA B 165     -35.303  46.275  -8.472  1.00 20.00
ATOM   1218  CA  ALA B 165     -35.589  46.674  -9.848  1.00 20.00
ATOM   1219  C   ALA B 165     -37.049  46.410 -10.311  1.00 20.00
ATOM   1220  O   ALA B 165     -37.518  47.002 -11.289  1.00 20.00
ATOM   1221  CB  ALA B 165     -34.598  46.004 -10.787  1.00 20.00
ATOM   1222  N   HIS B 166     -37.766  45.550  -9.593  1.00 20.00
ATOM   1223  CA  HIS B 166     -39.176  45.260  -9.855  1.00 20.00
ATOM   1224  C   HIS B 166     -40.112  45.703  -8.748  1.00 20.00
ATOM   1225  O   HIS B 166     -41.239  45.245  -8.686  1.00 20.00
ATOM   1226  CB  HIS B 166     -39.358  43.748 -10.110  1.00 20.00
ATOM   1227  CG  HIS B 166     -38.707  43.277 -11.368  1.00 20.00
ATOM   1228  CD2 HIS B 166     -39.216  43.038 -12.600  1.00 20.00
ATOM   1229  ND1 HIS B 166     -37.350  43.050 -11.461  1.00 20.00
ATOM   1230  CE1 HIS B 166     -37.057  42.658 -12.690  1.00 20.00
ATOM   1231  NE2 HIS B 166     -38.171  42.643 -13.397  1.00 20.00
ATOM   1232  N   GLY B 167     -39.673  46.619  -7.894  1.00 20.00
ATOM   1233  CA  GLY B 167     -40.522  47.152  -6.833  1.00 20.00
ATOM   1234  C   GLY B 167     -40.716  46.297  -5.598  1.00 20.00
ATOM   1235  O   GLY B 167     -41.690  46.512  -4.836  1.00 20.00
ATOM   1236  N   ILE B 168     -39.806  45.344  -5.386  1.00 20.00
ATOM   1237  CA  ILE B 168     -39.870  44.426  -4.248  1.00 20.00
ATOM   1238  C   ILE B 168     -38.684  44.607  -3.304  1.00 20.00
ATOM   1239  O   ILE B 168     -37.505  44.575  -3.737  1.00 20.00
ATOM   1240  CB  ILE B 168     -39.981  42.940  -4.689  1.00 20.00
ATOM   1241  CG1 ILE B 168     -41.069  42.764  -5.784  1.00 20.00
ATOM   1242  CG2 ILE B 168     -40.341  42.072  -3.463  1.00 20.00
ATOM   1243  CD1 ILE B 168     -42.464  43.007  -5.292  1.00 20.00
ATOM   1244  N   ARG B 169     -39.011  44.834  -2.035  1.00 20.00
ATOM   1245  CA  ARG B 169     -38.018  44.968  -0.964  1.00 20.00
ATOM   1246  C   ARG B 169     -37.733  43.572  -0.405  1.00 20.00
ATOM   1247  O   ARG B 169     -38.632  42.912   0.121  1.00 20.00
ATOM   1248  CB  ARG B 169     -38.501  45.891   0.167  1.00 20.00
ATOM   1249  CG  ARG B 169     -38.840  47.336  -0.238  1.00 20.00
ATOM   1250  CD  ARG B 169     -39.305  48.231   0.947  1.00 20.00
ATOM   1251  NE  ARG B 169     -40.630  47.872   1.522  1.00 20.00
ATOM   1252  CZ  ARG B 169     -41.746  48.618   1.483  1.00 20.00
ATOM   1253  NH1 ARG B 169     -41.759  49.809   0.895  1.00 20.00
ATOM   1254  NH2 ARG B 169     -42.879  48.189   2.063  1.00 20.00
ATOM   1255  N   LEU B 170     -36.495  43.114  -0.565  1.00 20.00
ATOM   1256  CA  LEU B 170     -36.061  41.841   0.049  1.00 20.00
ATOM   1257  C   LEU B 170     -35.531  42.020   1.476  1.00 20.00
ATOM   1258  O   LEU B 170     -34.573  42.777   1.703  1.00 20.00
ATOM   1259  CB  LEU B 170     -35.026  41.119  -0.825  1.00 20.00
ATOM   1260  CG  LEU B 170     -34.605  39.709  -0.353  1.00 20.00
ATOM   1261  CD1 LEU B 170     -35.834  38.724  -0.274  1.00 20.00
ATOM   1262  CD2 LEU B 170     -33.546  39.171  -1.267  1.00 20.00
ATOM   1263  N   HIS B 171     -36.170  41.331   2.426  1.00 20.00
ATOM   1264  CA  HIS B 171     -35.751  41.309   3.836  1.00 20.00
ATOM   1265  C   HIS B 171     -35.238  39.930   4.184  1.00 20.00
ATOM   1266  O   HIS B 171     -35.995  38.950   4.074  1.00 20.00
ATOM   1267  CB  HIS B 171     -36.952  41.604   4.757  1.00 20.00
ATOM   1268  CG  HIS B 171     -37.698  42.853   4.407  1.00 20.00
ATOM   1269  CD2 HIS B 171     -38.763  43.055   3.597  1.00 20.00
ATOM   1270  ND1 HIS B 171     -37.398  44.080   4.960  1.00 20.00
ATOM   1271  CE1 HIS B 171     -38.218  44.991   4.468  1.00 20.00
ATOM   1272  NE2 HIS B 171     -39.069  44.392   3.651  1.00 20.00
ATOM   1273  N   SER B 172     -33.996  39.815   4.639  1.00 20.00
ATOM   1274  CA  SER B 172     -33.448  38.494   4.963  1.00 20.00
ATOM   1275  C   SER B 172     -33.167  38.300   6.442  1.00 20.00
ATOM   1276  O   SER B 172     -32.777  39.233   7.123  1.00 20.00
ATOM   1277  CB  SER B 172     -32.168  38.264   4.196  1.00 20.00
ATOM   1278  OG  SER B 172     -31.199  39.205   4.550  1.00 20.00
ATOM   1279  N   VAL B 173     -33.296  37.055   6.909  1.00 20.00
ATOM   1280  CA  VAL B 173     -32.943  36.713   8.281  1.00 20.00
ATOM   1281  C   VAL B 173     -31.426  36.657   8.422  1.00 20.00
ATOM   1282  O   VAL B 173     -30.862  37.058   9.431  1.00 20.00
ATOM   1283  CB  VAL B 173     -33.593  35.415   8.672  1.00 20.00
ATOM   1284  CG1 VAL B 173     -33.185  35.009  10.054  1.00 20.00
ATOM   1285  CG2 VAL B 173     -35.086  35.625   8.562  1.00 20.00
ATOM   1286  N   CYS B 174     -30.769  36.167   7.379  1.00 20.00
ATOM   1287  CA  CYS B 174     -29.367  35.894   7.435  1.00 20.00
ATOM   1288  C   CYS B 174     -28.823  35.830   6.018  1.00 20.00
ATOM   1289  O   CYS B 174     -29.516  35.407   5.105  1.00 20.00
ATOM   1290  CB  CYS B 174     -29.122  34.569   8.162  1.00 20.00
ATOM   1291  SG  CYS B 174     -27.399  34.314   8.592  1.00 20.00
ATOM   1292  N   THR B 175     -27.584  36.281   5.833  1.00 20.00
ATOM   1293  CA  THR B 175     -26.939  36.129   4.560  1.00 20.00
ATOM   1294  C   THR B 175     -26.099  34.830   4.580  1.00 20.00
ATOM   1295  O   THR B 175     -25.846  34.264   5.652  1.00 20.00
ATOM   1296  CB  THR B 175     -26.032  37.310   4.297  1.00 20.00
ATOM   1297  CG2 THR B 175     -26.844  38.633   4.327  1.00 20.00
ATOM   1298  OG1 THR B 175     -25.026  37.334   5.318  1.00 20.00
ATOM   1299  N   LEU B 176     -25.628  34.394   3.413  1.00 20.00
ATOM   1300  CA  LEU B 176     -24.752  33.215   3.334  1.00 20.00
ATOM   1301  C   LEU B 176     -23.425  33.460   4.064  1.00 20.00
ATOM   1302  O   LEU B 176     -22.950  32.588   4.812  1.00 20.00
ATOM   1303  CB  LEU B 176     -24.474  32.849   1.888  1.00 20.00
ATOM   1304  CG  LEU B 176     -23.502  31.667   1.712  1.00 20.00
ATOM   1305  CD1 LEU B 176     -24.055  30.426   2.441  1.00 20.00
ATOM   1306  CD2 LEU B 176     -23.273  31.395   0.246  1.00 20.00
ATOM   1307  N   SER B 177     -22.822  34.624   3.829  1.00 20.00
ATOM   1308  CA  SER B 177     -21.551  34.965   4.469  1.00 20.00
ATOM   1309  C   SER B 177     -21.665  34.931   6.009  1.00 20.00
ATOM   1310  O   SER B 177     -20.813  34.365   6.699  1.00 20.00
ATOM   1311  CB  SER B 177     -21.054  36.334   3.968  1.00 20.00
ATOM   1312  OG ASER B 177     -21.422  37.214   4.995  1.00 20.00
ATOM   1313  OG BSER B 177     -20.510  36.018   2.710  1.00 20.00
ATOM   1314  N   LYS B 178     -22.725  35.514   6.564  1.00 20.00
ATOM   1315  CA  LYS B 178     -22.928  35.424   8.019  1.00 20.00
ATOM   1316  C   LYS B 178     -23.133  33.960   8.491  1.00 20.00
ATOM   1317  O   LYS B 178     -22.641  33.539   9.562  1.00 20.00
ATOM   1318  CB  LYS B 178     -24.071  36.326   8.440  1.00 20.00
ATOM   1319  CG  LYS B 178     -24.403  36.328   9.911  1.00 20.00
ATOM   1320  CD  LYS B 178     -23.265  36.900  10.765  1.00 20.00
ATOM   1321  CE  LYS B 178     -23.781  37.158  12.210  1.00 20.00
ATOM   1322  NZ  LYS B 178     -22.750  37.781  13.106  1.00 20.00
ATOM   1323  N   MET B 179     -23.840  33.173   7.686  1.00 20.00
ATOM   1324  CA  MET B 179     -24.071  31.764   8.011  1.00 20.00
ATOM   1325  C   MET B 179     -22.750  30.987   8.011  1.00 20.00
ATOM   1326  O   MET B 179     -22.484  30.219   8.924  1.00 20.00
ATOM   1327  CB  MET B 179     -25.113  31.131   7.057  1.00 20.00
ATOM   1328  CG  MET B 179     -26.135  30.360   7.810  1.00 20.00
ATOM   1329  SD  MET B 179     -27.644  29.917   6.912  1.00 20.00
ATOM   1330  CE  MET B 179     -28.894  30.978   7.639  1.00 20.00
ATOM   1331  N   LEU B 180     -21.896  31.239   7.023  1.00 20.00
ATOM   1332  CA  LEU B 180     -20.602  30.557   6.957  1.00 20.00
ATOM   1333  C   LEU B 180     -19.736  30.957   8.157  1.00 20.00
ATOM   1334  O   LEU B 180     -18.984  30.139   8.700  1.00 20.00
ATOM   1335  CB  LEU B 180     -19.878  30.846   5.628  1.00 20.00
ATOM   1336  CG  LEU B 180     -20.514  30.213   4.372  1.00 20.00
ATOM   1337  CD1 LEU B 180     -19.893  30.741   3.058  1.00 20.00
ATOM   1338  CD2 LEU B 180     -20.440  28.668   4.438  1.00 20.00
ATOM   1339  N   GLU B 181     -19.858  32.212   8.573  1.00 20.00
ATOM   1340  CA  GLU B 181     -19.074  32.708   9.709  1.00 20.00
ATOM   1341  C   GLU B 181     -19.488  32.019  10.983  1.00 20.00
ATOM   1342  O   GLU B 181     -18.645  31.648  11.817  1.00 20.00
ATOM   1343  CB  GLU B 181     -19.239  34.219   9.852  1.00 20.00
ATOM   1344  CG  GLU B 181     -18.421  34.987   8.811  1.00 20.00
ATOM   1345  CD  GLU B 181     -18.852  36.446   8.656  1.00 20.00
ATOM   1346  OE1 GLU B 181     -19.394  37.028   9.641  1.00 20.00
ATOM   1347  OE2 GLU B 181     -18.653  37.014   7.546  1.00 20.00
ATOM   1348  N   ILE B 182     -20.796  31.858  11.171  1.00 20.00
ATOM   1349  CA  ILE B 182     -21.280  31.147  12.346  1.00 20.00
ATOM   1350  C   ILE B 182     -20.801  29.666  12.336  1.00 20.00
ATOM   1351  O   ILE B 182     -20.298  29.116  13.341  1.00 20.00
ATOM   1352  CB  ILE B 182     -22.811  31.271  12.430  1.00 20.00
ATOM   1353  CG1 ILE B 182     -23.171  32.719  12.754  1.00 20.00
ATOM   1354  CG2 ILE B 182     -23.393  30.353  13.506  1.00 20.00
ATOM   1355  CD1 ILE B 182     -24.672  32.982  12.709  1.00 20.00
ATOM   1356  N   LEU B 183     -20.901  29.024  11.188  1.00 20.00
ATOM   1357  CA  LEU B 183     -20.523  27.618  11.108  1.00 20.00
ATOM   1358  C   LEU B 183     -19.022  27.421  11.400  1.00 20.00
ATOM   1359  O   LEU B 183     -18.638  26.440  12.045  1.00 20.00
ATOM   1360  CB  LEU B 183     -20.878  27.080   9.727  1.00 20.00
ATOM   1361  CG  LEU B 183     -22.369  26.952   9.457  1.00 20.00
ATOM   1362  CD1 LEU B 183     -22.617  26.531   7.969  1.00 20.00
ATOM   1363  CD2 LEU B 183     -22.997  25.980  10.485  1.00 20.00
ATOM   1364  N   GLU B 184     -18.180  28.332  10.915  1.00 20.00
ATOM   1365  CA  GLU B 184     -16.750  28.252  11.196  1.00 20.00
ATOM   1366  C   GLU B 184     -16.442  28.509  12.670  1.00 20.00
ATOM   1367  O   GLU B 184     -15.673  27.760  13.294  1.00 20.00
ATOM   1368  CB  GLU B 184     -15.971  29.229  10.325  1.00 20.00
ATOM   1369  CG  GLU B 184     -14.486  29.128  10.516  1.00 20.00
ATOM   1370  CD  GLU B 184     -13.716  30.059   9.607  1.00 20.00
ATOM   1371  OE1 GLU B 184     -14.314  30.748   8.768  1.00 20.00
ATOM   1372  OE2 GLU B 184     -12.494  30.123   9.734  1.00 20.00
ATOM   1373  N   GLN B 185     -17.070  29.534  13.234  1.00 20.00
ATOM   1374  CA  GLN B 185     -16.937  29.830  14.652  1.00 20.00
ATOM   1375  C   GLN B 185     -17.361  28.652  15.486  1.00 20.00
ATOM   1376  O   GLN B 185     -16.752  28.383  16.499  1.00 20.00
ATOM   1377  CB  GLN B 185     -17.754  31.080  15.045  1.00 20.00
ATOM   1378  CG  GLN B 185     -18.381  31.090  16.492  1.00 20.00
ATOM   1379  CD  GLN B 185     -17.394  31.403  17.600  1.00 20.00
ATOM   1380  NE2 GLN B 185     -17.723  30.970  18.817  1.00 20.00
ATOM   1381  OE1 GLN B 185     -16.344  32.029  17.377  1.00 20.00
ATOM   1382  N   GLN B 186     -18.421  27.963  15.075  1.00 20.00
ATOM   1383  CA  GLN B 186     -18.934  26.853  15.862  1.00 20.00
ATOM   1384  C   GLN B 186     -18.268  25.521  15.529  1.00 20.00
ATOM   1385  O   GLN B 186     -18.739  24.482  15.984  1.00 20.00
ATOM   1386  CB  GLN B 186     -20.461  26.736  15.709  1.00 20.00
ATOM   1387  CG  GLN B 186     -21.244  27.939  16.257  1.00 20.00
ATOM   1388  CD  GLN B 186     -21.045  28.161  17.775  1.00 20.00
ATOM   1389  NE2 GLN B 186     -21.804  27.427  18.581  1.00 20.00
ATOM   1390  OE1 GLN B 186     -20.210  28.974  18.205  1.00 20.00
ATOM   1391  N   LYS B 187     -17.192  25.550  14.750  1.00 20.00
ATOM   1392  CA  LYS B 187     -16.442  24.347  14.386  1.00 20.00
ATOM   1393  C   LYS B 187     -17.236  23.310  13.578  1.00 20.00
ATOM   1394  O   LYS B 187     -16.887  22.130  13.613  1.00 20.00
ATOM   1395  CB  LYS B 187     -15.877  23.664  15.649  1.00 20.00
ATOM   1396  CG  LYS B 187     -15.164  24.588  16.582  1.00 20.00
ATOM   1397  CD  LYS B 187     -13.932  25.162  15.911  1.00 20.00
ATOM   1398  CE  LYS B 187     -13.096  25.852  16.924  1.00 20.00
ATOM   1399  NZ  LYS B 187     -11.979  26.550  16.260  1.00 20.00
ATOM   1400  N   LYS B 188     -18.288  23.735  12.865  1.00 20.00
ATOM   1401  CA  LYS B 188     -19.103  22.804  12.065  1.00 20.00
ATOM   1402  C   LYS B 188     -18.531  22.626  10.696  1.00 20.00
ATOM   1403  O   LYS B 188     -18.687  21.573  10.088  1.00 20.00
ATOM   1404  CB  LYS B 188     -20.541  23.280  11.905  1.00 20.00
ATOM   1405  CG  LYS B 188     -21.268  23.454  13.191  1.00 20.00
ATOM   1406  CD  LYS B 188     -21.083  22.272  14.140  1.00 20.00
ATOM   1407  CE  LYS B 188     -22.141  22.302  15.232  1.00 20.00
ATOM   1408  NZ  LYS B 188     -22.262  23.625  15.933  1.00 20.00
ATOM   1409  N   VAL B 189     -17.894  23.667  10.196  1.00 20.00
ATOM   1410  CA  VAL B 189     -17.185  23.586   8.954  1.00 20.00
ATOM   1411  C   VAL B 189     -15.837  24.228   9.171  1.00 20.00
ATOM   1412  O   VAL B 189     -15.707  25.157   9.954  1.00 20.00
ATOM   1413  CB  VAL B 189     -17.948  24.308   7.793  1.00 20.00
ATOM   1414  CG1 VAL B 189     -18.106  25.795   8.077  1.00 20.00
ATOM   1415  CG2 VAL B 189     -17.223  24.123   6.503  1.00 20.00
ATOM   1416  N   ASP B 190     -14.826  23.714   8.489  1.00 20.00
ATOM   1417  CA  ASP B 190     -13.470  24.203   8.662  1.00 20.00
ATOM   1418  C   ASP B 190     -13.227  25.456   7.845  1.00 20.00
ATOM   1419  O   ASP B 190     -13.945  25.735   6.887  1.00 20.00
ATOM   1420  CB  ASP B 190     -12.461  23.111   8.284  1.00 20.00
ATOM   1421  CG  ASP B 190     -12.280  22.981   6.783  1.00 20.00
ATOM   1422  OD1 ASP B 190     -11.580  23.838   6.196  1.00 20.00
ATOM   1423  OD2 ASP B 190     -12.839  22.034   6.196  1.00 20.00
ATOM   1424  N   ALA B 191     -12.165  26.168   8.208  1.00 20.00
ATOM   1425  CA  ALA B 191     -11.842  27.479   7.657  1.00 20.00
ATOM   1426  C   ALA B 191     -11.519  27.446   6.181  1.00 20.00
ATOM   1427  O   ALA B 191     -11.806  28.404   5.455  1.00 20.00
ATOM   1428  CB  ALA B 191     -10.670  28.082   8.415  1.00 20.00
ATOM   1429  N   GLU B 192     -10.903  26.363   5.726  1.00 20.00
ATOM   1430  CA  GLU B 192     -10.522  26.268   4.309  1.00 20.00
ATOM   1431  C   GLU B 192     -11.761  26.062   3.416  1.00 20.00
ATOM   1432  O   GLU B 192     -11.857  26.622   2.329  1.00 20.00
ATOM   1433  CB  GLU B 192      -9.497  25.145   4.090  1.00 20.00
ATOM   1434  CG  GLU B 192      -8.965  25.050   2.648  1.00 20.00
ATOM   1435  CD  GLU B 192      -8.595  26.408   2.068  1.00 20.00
ATOM   1436  OE1 GLU B 192      -7.798  27.115   2.724  1.00 20.00
ATOM   1437  OE2 GLU B 192      -9.104  26.772   0.976  1.00 20.00
ATOM   1438  N   THR B 193     -12.706  25.262   3.891  1.00 20.00
ATOM   1439  CA  THR B 193     -13.981  25.078   3.184  1.00 20.00
ATOM   1440  C   THR B 193     -14.701  26.417   3.032  1.00 20.00
ATOM   1441  O   THR B 193     -15.142  26.755   1.943  1.00 20.00
ATOM   1442  CB  THR B 193     -14.867  24.055   3.917  1.00 20.00
ATOM   1443  CG2 THR B 193     -16.297  24.008   3.352  1.00 20.00
ATOM   1444  OG1 THR B 193     -14.263  22.765   3.808  1.00 20.00
ATOM   1445  N   VAL B 194     -14.778  27.198   4.109  1.00 20.00
ATOM   1446  CA  VAL B 194     -15.444  28.501   4.054  1.00 20.00
ATOM   1447  C   VAL B 194     -14.743  29.423   3.076  1.00 20.00
ATOM   1448  O   VAL B 194     -15.396  30.124   2.294  1.00 20.00
ATOM   1449  CB  VAL B 194     -15.535  29.185   5.459  1.00 20.00
ATOM   1450  CG1 VAL B 194     -16.131  30.568   5.349  1.00 20.00
ATOM   1451  CG2 VAL B 194     -16.349  28.335   6.417  1.00 20.00
ATOM   1452  N   GLY B 195     -13.411  29.420   3.123  1.00 20.00
ATOM   1453  CA  GLY B 195     -12.608  30.215   2.209  1.00 20.00
ATOM   1454  C   GLY B 195     -12.830  29.805   0.768  1.00 20.00
ATOM   1455  O   GLY B 195     -13.080  30.650  -0.092  1.00 20.00
ATOM   1456  N   ARG B 196     -12.765  28.501   0.507  1.00 20.00
ATOM   1457  CA  ARG B 196     -12.993  27.981  -0.839  1.00 20.00
ATOM   1458  C   ARG B 196     -14.385  28.357  -1.322  1.00 20.00
ATOM   1459  O   ARG B 196     -14.545  28.790  -2.458  1.00 20.00
ATOM   1460  CB  ARG B 196     -12.812  26.457  -0.895  1.00 20.00
ATOM   1461  CG  ARG B 196     -13.216  25.820  -2.236  1.00 20.00
ATOM   1462  CD  ARG B 196     -12.756  24.375  -2.360  1.00 20.00
ATOM   1463  NE  ARG B 196     -13.438  23.518  -1.394  1.00 20.00
ATOM   1464  CZ  ARG B 196     -14.681  23.041  -1.528  1.00 20.00
ATOM   1465  NH1 ARG B 196     -15.422  23.296  -2.606  1.00 20.00
ATOM   1466  NH2 ARG B 196     -15.190  22.287  -0.564  1.00 20.00
ATOM   1467  N   VAL B 197     -15.384  28.176  -0.454  1.00 20.00
ATOM   1468  CA  VAL B 197     -16.768  28.436  -0.833  1.00 20.00
ATOM   1469  C   VAL B 197     -16.974  29.901  -1.150  1.00 20.00
ATOM   1470  O   VAL B 197     -17.571  30.221  -2.165  1.00 20.00
ATOM   1471  CB  VAL B 197     -17.767  27.983   0.254  1.00 20.00
ATOM   1472  CG1 VAL B 197     -19.132  28.542  -0.018  1.00 20.00
ATOM   1473  CG2 VAL B 197     -17.795  26.484   0.319  1.00 20.00
ATOM   1474  N   LYS B 198     -16.466  30.782  -0.290  1.00 20.00
ATOM   1475  CA  LYS B 198     -16.544  32.231  -0.530  1.00 20.00
ATOM   1476  C   LYS B 198     -15.824  32.639  -1.808  1.00 20.00
ATOM   1477  O   LYS B 198     -16.343  33.436  -2.581  1.00 20.00
ATOM   1478  CB  LYS B 198     -15.972  33.037   0.645  1.00 20.00
ATOM   1479  CG  LYS B 198     -16.970  33.340   1.738  1.00 20.00
ATOM   1480  CD  LYS B 198     -16.354  34.216   2.844  1.00 20.00
ATOM   1481  CE  LYS B 198     -17.455  34.851   3.713  1.00 20.00
ATOM   1482  NZ  LYS B 198     -16.989  35.409   5.031  1.00 20.00
ATOM   1483  N   ARG B 199     -14.628  32.099  -2.023  1.00 20.00
ATOM   1484  CA  ARG B 199     -13.828  32.483  -3.189  1.00 20.00
ATOM   1485  C   ARG B 199     -14.527  32.060  -4.464  1.00 20.00
ATOM   1486  O   ARG B 199     -14.698  32.850  -5.388  1.00 20.00
ATOM   1487  CB  ARG B 199     -12.447  31.839  -3.131  1.00 20.00
ATOM   1488  CG  ARG B 199     -11.532  32.197  -4.320  1.00 20.00
ATOM   1489  CD  ARG B 199     -10.080  31.796  -4.041  1.00 20.00
ATOM   1490  NE  ARG B 199      -9.970  30.373  -3.705  1.00 20.00
ATOM   1491  CZ  ARG B 199      -9.908  29.862  -2.470  1.00 20.00
ATOM   1492  NH1 ARG B 199      -9.925  30.639  -1.385  1.00 20.00
ATOM   1493  NH2 ARG B 199      -9.817  28.543  -2.319  1.00 20.00
ATOM   1494  N   PHE B 200     -14.941  30.800  -4.497  1.00 20.00
ATOM   1495  CA  PHE B 200     -15.687  30.260  -5.619  1.00 20.00
ATOM   1496  C   PHE B 200     -16.916  31.108  -5.966  1.00 20.00
ATOM   1497  O   PHE B 200     -17.108  31.471  -7.116  1.00 20.00
ATOM   1498  CB  PHE B 200     -16.128  28.813  -5.318  1.00 20.00
ATOM   1499  CG  PHE B 200     -16.703  28.107  -6.501  1.00 20.00
ATOM   1500  CD1 PHE B 200     -15.945  27.192  -7.214  1.00 20.00
ATOM   1501  CD2 PHE B 200     -17.993  28.384  -6.928  1.00 20.00
ATOM   1502  CE1 PHE B 200     -16.480  26.558  -8.316  1.00 20.00
ATOM   1503  CE2 PHE B 200     -18.523  27.753  -8.018  1.00 20.00
ATOM   1504  CZ  PHE B 200     -17.779  26.840  -8.715  1.00 20.00
ATOM   1505  N   ILE B 201     -17.757  31.390  -4.978  1.00 20.00
ATOM   1506  CA  ILE B 201     -18.997  32.146  -5.215  1.00 20.00
ATOM   1507  C   ILE B 201     -18.696  33.495  -5.855  1.00 20.00
ATOM   1508  O   ILE B 201     -19.276  33.856  -6.881  1.00 20.00
ATOM   1509  CB  ILE B 201     -19.789  32.351  -3.896  1.00 20.00
ATOM   1510  CG1 ILE B 201     -20.541  31.059  -3.554  1.00 20.00
ATOM   1511  CG2 ILE B 201     -20.749  33.541  -3.998  1.00 20.00
ATOM   1512  CD1 ILE B 201     -21.198  31.077  -2.206  1.00 20.00
ATOM   1513  N   GLN B 202     -17.765  34.221  -5.246  1.00 20.00
ATOM   1514  CA  GLN B 202     -17.257  35.478  -5.801  1.00 20.00
ATOM   1515  C   GLN B 202     -17.016  35.379  -7.318  1.00 20.00
ATOM   1516  O   GLN B 202     -17.330  36.318  -8.047  1.00 20.00
ATOM   1517  CB  GLN B 202     -15.972  35.884  -5.066  1.00 20.00
ATOM   1518  CG  GLN B 202     -15.472  37.289  -5.366  1.00 20.00
ATOM   1519  CD  GLN B 202     -15.010  38.028  -4.115  1.00 20.00
ATOM   1520  NE2 GLN B 202     -15.855  38.039  -3.089  1.00 20.00
ATOM   1521  OE1 GLN B 202     -13.910  38.585  -4.075  1.00 20.00
ATOM   1522  N   GLU B 203     -16.484  34.240  -7.778  1.00 20.00
ATOM   1523  CA  GLU B 203     -16.336  33.924  -9.217  1.00 20.00
ATOM   1524  C   GLU B 203     -17.458  33.000  -9.721  1.00 20.00
ATOM   1525  O   GLU B 203     -18.529  33.441 -10.132  1.00 20.00
ATOM   1526  CB  GLU B 203     -14.999  33.219  -9.464  1.00 20.00
ATOM   1527  CG  GLU B 203     -13.791  33.883  -8.807  1.00 20.00
ATOM   1528  CD  GLU B 203     -12.978  34.747  -9.756  1.00 20.00
ATOM   1529  OE1 GLU B 203     -13.273  34.768 -10.971  1.00 20.00
ATOM   1530  OE2 GLU B 203     -12.030  35.401  -9.277  1.00 20.00
TER
ATOM    204  CA  GLY C 204     -14.532  34.664 -12.479  1.00 20.00 0 2 201
ATOM    205  CA  GLY C 205     -11.476  32.410 -12.626  1.00 20.00 0 2 201
ATOM    206  CA  GLY C 206      -9.874  32.527  -9.182  1.00 20.00 0 2 201
ATOM    207  CA  GLY C 207      -6.667  31.323 -10.825  1.00 20.00 0 2 201
ATOM    208  CA  GLY C 208      -7.096  33.283 -14.052  1.00 20.00 0 2 201
ATOM    209  CA  GLY C 209      -5.472  36.680 -13.539  1.00 20.00 0 2 201
ATOM    210  CA  GLY C 210      -5.086  38.000 -17.082  1.00 20.00 0 2 201
ATOM    211  CA  GLY C 211      -3.442  41.227 -15.932  1.00 20.00 0 2 201
ATOM    212  CA  GLY C 212      -0.343  39.126 -15.280  1.00 20.00 0 2 201
ATOM    213  CA  GLY C 213       1.660  40.149 -12.217  1.00 20.00 0 2 201
ATOM    214  CA  GLY C 214       4.726  39.147 -14.226  1.00 20.00 0 2 201
ATOM    215  CA  GLY C 215       5.385  42.636 -15.580  1.00 20.00 0 2 201
ATOM    216  CA  GLY C 216       8.651  41.761 -17.314  1.00 20.00 0 2 201
ATOM    217  CA  GLY C 217       7.746  41.050 -20.936  1.00 20.00 0 2 201
ATOM    218  CA  GLY C 218       9.939  37.957 -20.687  1.00 20.00 0 2 201
ATOM    219  CA  GLY C 219      13.332  37.674 -22.377  1.00 20.00 0 2 201
ATOM    220  CA  GLY C 220      13.495  33.938 -21.702  1.00 20.00 0 2 201
ATOM    221  CA  GLY C 221      10.168  32.804 -20.256  1.00 20.00 0 2 201
ATOM    222  CA  GLY C 222      11.901  29.610 -19.144  1.00 20.00 0 2 201
TER
REMARK *******************************
REMARK Evaluated from PDB file     3bvj_Aos.pdb
REMARK Old center positioned at   9.699  12.354  -0.123
REMARK Rotated by Euler angles    0.000   0.000   0.000
REMARK New center positioned at   9.699  12.354  -0.123
ATOM      1  N   LYS D  34      15.322  28.911 -18.980  1.00 20.00
ATOM      2  CA  LYS D  34      16.245  29.129 -17.824  1.00 20.00
ATOM      3  C   LYS D  34      15.590  28.658 -16.518  1.00 20.00
ATOM      4  O   LYS D  34      14.605  29.252 -16.058  1.00 20.00
ATOM      5  CB  LYS D  34      16.672  30.597 -17.735  1.00 20.00
ATOM      6  CG  LYS D  34      17.593  30.949 -16.558  1.00 20.00
ATOM      7  CD  LYS D  34      19.049  30.598 -16.841  1.00 20.00
ATOM      8  CE  LYS D  34      19.987  31.243 -15.829  1.00 20.00
ATOM      9  NZ  LYS D  34      21.431  30.902 -16.074  1.00 20.00
ATOM     10  N   GLU D  35      16.142  27.590 -15.936  1.00 20.00
ATOM     11  CA  GLU D  35      15.557  26.961 -14.744  1.00 20.00
ATOM     12  C   GLU D  35      15.509  27.861 -13.507  1.00 20.00
ATOM     13  O   GLU D  35      16.459  28.586 -13.190  1.00 20.00
ATOM     14  CB  GLU D  35      16.263  25.649 -14.404  1.00 20.00
ATOM     15  CG  GLU D  35      15.673  24.969 -13.168  1.00 20.00
ATOM     16  CD  GLU D  35      15.921  23.465 -13.098  1.00 20.00
ATOM     17  OE1 GLU D  35      16.708  22.935 -13.915  1.00 20.00
ATOM     18  OE2 GLU D  35      15.315  22.822 -12.207  1.00 20.00
ATOM     19  N   LEU D  36      14.378  27.822 -12.818  1.00 20.00
ATOM     20  CA  LEU D  36      14.220  28.558 -11.575  1.00 20.00
ATOM     21  C   LEU D  36      14.906  27.810 -10.420  1.00 20.00
ATOM     22  O   LEU D  36      14.804  26.581 -10.314  1.00 20.00
ATOM     23  CB  LEU D  36      12.732  28.771 -11.280  1.00 20.00
ATOM     24  CG  LEU D  36      11.886  29.650 -12.214  1.00 20.00
ATOM     25  CD1 LEU D  36      10.446  29.716 -11.732  1.00 20.00
ATOM     26  CD2 LEU D  36      12.451  31.060 -12.316  1.00 20.00
ATOM     27  N   SER D  37      15.603  28.559  -9.569  1.00 20.00
ATOM     28  CA  SER D  37      16.119  28.034  -8.312  1.00 20.00
ATOM     29  C   SER D  37      14.950  27.469  -7.483  1.00 20.00
ATOM     30  O   SER D  37      13.786  27.796  -7.742  1.00 20.00
ATOM     31  CB  SER D  37      16.835  29.144  -7.536  1.00 20.00
ATOM     32  OG  SER D  37      15.906  30.037  -6.924  1.00 20.00
ATOM     33  N   PHE D  38      15.259  26.612  -6.514  1.00 20.00
ATOM     34  CA  PHE D  38      14.288  26.213  -5.480  1.00 20.00
ATOM     35  C   PHE D  38      13.569  27.405  -4.835  1.00 20.00
ATOM     36  O   PHE D  38      12.335  27.397  -4.726  1.00 20.00
ATOM     37  CB  PHE D  38      14.958  25.340  -4.411  1.00 20.00
ATOM     38  CG  PHE D  38      15.524  24.038  -4.945  1.00 20.00
ATOM     39  CD1 PHE D  38      14.817  23.281  -5.871  1.00 20.00
ATOM     40  CD2 PHE D  38      16.739  23.556  -4.468  1.00 20.00
ATOM     41  CE1 PHE D  38      15.319  22.082  -6.359  1.00 20.00
ATOM     42  CE2 PHE D  38      17.264  22.345  -4.934  1.00 20.00
ATOM     43  CZ  PHE D  38      16.549  21.604  -5.883  1.00 20.00
ATOM     44  N   GLY D  39      14.330  28.430  -4.441  1.00 20.00
ATOM     45  CA  GLY D  39      13.773  29.638  -3.809  1.00 20.00
ATOM     46  C   GLY D  39      12.757  30.382  -4.658  1.00 20.00
ATOM     47  O   GLY D  39      11.752  30.884  -4.147  1.00 20.00
ATOM     48  N   ALA D  40      13.020  30.458  -5.958  1.00 20.00
ATOM     49  CA  ALA D  40      12.079  31.053  -6.916  1.00 20.00
ATOM     50  C   ALA D  40      10.841  30.152  -7.077  1.00 20.00
ATOM     51  O   ALA D  40       9.704  30.620  -7.044  1.00 20.00
ATOM     52  CB  ALA D  40      12.775  31.293  -8.245  1.00 20.00
ATOM     53  N   ARG D  41      11.057  28.847  -7.218  1.00 20.00
ATOM     54  CA  ARG D  41       9.938  27.900  -7.302  1.00 20.00
ATOM     55  C   ARG D  41       8.985  27.957  -6.104  1.00 20.00
ATOM     56  O   ARG D  41       7.783  27.717  -6.257  1.00 20.00
ATOM     57  CB  ARG D  41      10.468  26.477  -7.551  1.00 20.00
ATOM     58  CG  ARG D  41      11.042  26.286  -8.950  1.00 20.00
ATOM     59  CD  ARG D  41      11.910  25.044  -9.016  1.00 20.00
ATOM     60  NE  ARG D  41      11.054  23.859  -9.062  1.00 20.00
ATOM     61  CZ  ARG D  41      11.492  22.609  -9.023  1.00 20.00
ATOM     62  NH1 ARG D  41      10.622  21.601  -9.074  1.00 20.00
ATOM     63  NH2 ARG D  41      12.791  22.378  -8.906  1.00 20.00
ATOM     64  N   ALA D  42       9.510  28.327  -4.937  1.00 20.00
ATOM     65  CA  ALA D  42       8.744  28.385  -3.688  1.00 20.00
ATOM     66  C   ALA D  42       7.735  29.532  -3.778  1.00 20.00
ATOM     67  O   ALA D  42       6.766  29.581  -3.022  1.00 20.00
ATOM     68  CB  ALA D  42       9.666  28.624  -2.528  1.00 20.00
ATOM     69  N   GLU D  43       7.983  30.448  -4.710  1.00 20.00
ATOM     70  CA  GLU D  43       7.108  31.619  -4.879  1.00 20.00
ATOM     71  C   GLU D  43       6.156  31.533  -6.074  1.00 20.00
ATOM     72  O   GLU D  43       5.359  32.464  -6.300  1.00 20.00
ATOM     73  CB  GLU D  43       7.959  32.898  -4.926  1.00 20.00
ATOM     74  CG  GLU D  43       8.676  33.161  -3.609  1.00 20.00
ATOM     75  CD  GLU D  43       9.471  34.461  -3.578  1.00 20.00
ATOM     76  OE1 GLU D  43       9.702  35.029  -4.663  1.00 20.00
ATOM     77  OE2 GLU D  43       9.870  34.902  -2.465  1.00 20.00
ATOM     78  N   LEU D  44       6.224  30.426  -6.825  1.00 20.00
ATOM     79  CA  LEU D  44       5.376  30.207  -8.010  1.00 20.00
ATOM     80  C   LEU D  44       3.881  30.400  -7.704  1.00 20.00
ATOM     81  O   LEU D  44       3.429  29.991  -6.641  1.00 20.00
ATOM     82  CB  LEU D  44       5.632  28.831  -8.633  1.00 20.00
ATOM     83  CG  LEU D  44       6.868  28.655  -9.523  1.00 20.00
ATOM     84  CD1 LEU D  44       7.192  27.194  -9.778  1.00 20.00
ATOM     85  CD2 LEU D  44       6.681  29.347 -10.876  1.00 20.00
ATOM     86  N   PRO D  45       3.122  31.063  -8.605  1.00 20.00
ATOM     87  CA  PRO D  45       1.699  31.317  -8.308  1.00 20.00
ATOM     88  C   PRO D  45       0.895  30.064  -7.912  1.00 20.00
ATOM     89  O   PRO D  45       0.100  30.107  -6.959  1.00 20.00
ATOM     90  CB  PRO D  45       1.172  31.878  -9.626  1.00 20.00
ATOM     91  CG  PRO D  45       2.364  32.548 -10.253  1.00 20.00
ATOM     92  CD  PRO D  45       3.506  31.607  -9.926  1.00 20.00
ATOM     93  N   ARG D  46       1.112  28.968  -8.636  1.00 20.00
ATOM     94  CA  ARG D  46       0.386  27.708  -8.391  1.00 20.00
ATOM     95  C   ARG D  46       1.077  26.718  -7.449  1.00 20.00
ATOM     96  O   ARG D  46       0.651  25.560  -7.364  1.00 20.00
ATOM     97  CB  ARG D  46       0.056  27.005  -9.710  1.00 20.00
ATOM     98  CG  ARG D  46      -0.874  27.783 -10.641  1.00 20.00
ATOM     99  CD  ARG D  46      -1.023  27.072 -11.990  1.00 20.00
ATOM    100  NE  ARG D  46      -1.615  25.741 -11.832  1.00 20.00
ATOM    101  CZ  ARG D  46      -2.923  25.496 -11.735  1.00 20.00
ATOM    102  NH1 ARG D  46      -3.804  26.493 -11.802  1.00 20.00
ATOM    103  NH2 ARG D  46      -3.355  24.248 -11.574  1.00 20.00
ATOM    104  N   ILE D  47       2.087  27.183  -6.709  1.00 20.00
ATOM    105  CA  ILE D  47       2.783  26.342  -5.727  1.00 20.00
ATOM    106  C   ILE D  47       1.906  25.913  -4.546  1.00 20.00
ATOM    107  O   ILE D  47       1.143  26.695  -3.974  1.00 20.00
ATOM    108  CB  ILE D  47       4.096  27.000  -5.204  1.00 20.00
ATOM    109  CG1 ILE D  47       5.103  25.939  -4.751  1.00 20.00
ATOM    110  CG2 ILE D  47       3.841  28.041  -4.101  1.00 20.00
ATOM    111  CD1 ILE D  47       5.693  25.103  -5.914  1.00 20.00
ATOM    112  N   HIS D  48       2.023  24.646  -4.174  1.00 20.00
ATOM    113  CA  HIS D  48       1.338  24.152  -3.001  1.00 20.00
ATOM    114  C   HIS D  48       2.069  24.665  -1.741  1.00 20.00
ATOM    115  O   HIS D  48       3.294  24.717  -1.717  1.00 20.00
ATOM    116  CB  HIS D  48       1.292  22.614  -3.065  1.00 20.00
ATOM    117  CG  HIS D  48       0.352  22.013  -2.073  1.00 20.00
ATOM    118  CD2 HIS D  48      -0.935  21.615  -2.192  1.00 20.00
ATOM    119  ND1 HIS D  48       0.695  21.811  -0.753  1.00 20.00
ATOM    120  CE1 HIS D  48      -0.341  21.308  -0.103  1.00 20.00
ATOM    121  NE2 HIS D  48      -1.341  21.179  -0.955  1.00 20.00
ATOM    122  N   PRO D  49       1.335  25.049  -0.684  1.00 20.00
ATOM    123  CA  PRO D  49       1.989  25.568   0.518  1.00 20.00
ATOM    124  C   PRO D  49       3.075  24.639   1.094  1.00 20.00
ATOM    125  O   PRO D  49       4.122  25.107   1.562  1.00 20.00
ATOM    126  CB  PRO D  49       0.826  25.719   1.504  1.00 20.00
ATOM    127  CG  PRO D  49      -0.351  25.915   0.641  1.00 20.00
ATOM    128  CD  PRO D  49      -0.133  25.053  -0.546  1.00 20.00
ATOM    129  N   VAL D  50       2.837  23.334   1.031  1.00 20.00
ATOM    130  CA  VAL D  50       3.793  22.355   1.561  1.00 20.00
ATOM    131  C   VAL D  50       5.073  22.312   0.724  1.00 20.00
ATOM    132  O   VAL D  50       6.182  22.212   1.282  1.00 20.00
ATOM    133  CB  VAL D  50       3.176  20.938   1.589  1.00 20.00
ATOM    134  CG1 VAL D  50       4.172  19.909   2.126  1.00 20.00
ATOM    135  CG2 VAL D  50       1.907  20.935   2.398  1.00 20.00
ATOM    136  N   ALA D  51       4.899  22.354  -0.597  1.00 20.00
ATOM    137  CA  ALA D  51       5.991  22.410  -1.558  1.00 20.00
ATOM    138  C   ALA D  51       6.796  23.694  -1.343  1.00 20.00
ATOM    139  O   ALA D  51       8.025  23.671  -1.346  1.00 20.00
ATOM    140  CB  ALA D  51       5.462  22.344  -2.985  1.00 20.00
ATOM    141  N   SER D  52       6.089  24.801  -1.128  1.00 20.00
ATOM    142  CA  SER D  52       6.722  26.083  -0.876  1.00 20.00
ATOM    143  C   SER D  52       7.620  26.082   0.351  1.00 20.00
ATOM    144  O   SER D  52       8.777  26.530   0.291  1.00 20.00
ATOM    145  CB  SER D  52       5.657  27.190  -0.779  1.00 20.00
ATOM    146  OG  SER D  52       6.277  28.446  -0.573  1.00 20.00
ATOM    147  N   LYS D  53       7.083  25.560   1.455  1.00 20.00
ATOM    148  CA  LYS D  53       7.813  25.430   2.709  1.00 20.00
ATOM    149  C   LYS D  53       9.058  24.581   2.483  1.00 20.00
ATOM    150  O   LYS D  53      10.136  24.943   2.935  1.00 20.00
ATOM    151  CB  LYS D  53       6.918  24.800   3.780  1.00 20.00
ATOM    152  CG  LYS D  53       7.589  24.577   5.133  1.00 20.00
ATOM    153  CD  LYS D  53       6.596  24.007   6.159  1.00 20.00
ATOM    154  CE  LYS D  53       7.156  24.118   7.570  1.00 20.00
ATOM    155  NZ  LYS D  53       6.457  23.232   8.545  1.00 20.00
ATOM    156  N   LEU D  54       8.898  23.474   1.769  1.00 20.00
ATOM    157  CA  LEU D  54      10.004  22.563   1.469  1.00 20.00
ATOM    158  C   LEU D  54      11.090  23.254   0.632  1.00 20.00
ATOM    159  O   LEU D  54      12.273  23.214   0.981  1.00 20.00
ATOM    160  CB  LEU D  54       9.475  21.291   0.782  1.00 20.00
ATOM    161  CG  LEU D  54      10.537  20.326   0.228  1.00 20.00
ATOM    162  CD1 LEU D  54      11.394  19.756   1.335  1.00 20.00
ATOM    163  CD2 LEU D  54       9.877  19.201  -0.585  1.00 20.00
ATOM    164  N   LEU D  55      10.670  23.887  -0.461  1.00 20.00
ATOM    165  CA  LEU D  55      11.578  24.554  -1.388  1.00 20.00
ATOM    166  C   LEU D  55      12.360  25.675  -0.706  1.00 20.00
ATOM    167  O   LEU D  55      13.546  25.861  -0.997  1.00 20.00
ATOM    168  CB  LEU D  55      10.806  25.087  -2.595  1.00 20.00
ATOM    169  CG  LEU D  55      10.360  24.033  -3.616  1.00 20.00
ATOM    170  CD1 LEU D  55       9.214  24.540  -4.469  1.00 20.00
ATOM    171  CD2 LEU D  55      11.542  23.574  -4.477  1.00 20.00
ATOM    172  N  AARG D  56      11.707  26.416   0.185  1.00 20.00
ATOM    173  N  BARG D  56      11.677  26.432   0.152  1.00 20.00
ATOM    174  CA AARG D  56      12.374  27.489   0.924  1.00 20.00
ATOM    175  CA BARG D  56      12.304  27.456   0.988  1.00 20.00
ATOM    176  C  AARG D  56      13.441  26.998   1.914  1.00 20.00
ATOM    177  C  BARG D  56      13.474  26.884   1.778  1.00 20.00
ATOM    178  O  AARG D  56      14.503  27.613   2.022  1.00 20.00
ATOM    179  O  BARG D  56      14.614  27.323   1.612  1.00 20.00
ATOM    180  CB AARG D  56      11.360  28.424   1.598  1.00 20.00
ATOM    181  CB BARG D  56      11.298  28.072   1.969  1.00 20.00
ATOM    182  CG AARG D  56      10.548  29.267   0.620  1.00 20.00
ATOM    183  CG BARG D  56      10.384  29.101   1.348  1.00 20.00
ATOM    184  CD AARG D  56      10.112  30.593   1.255  1.00 20.00
ATOM    185  CD BARG D  56       9.636  29.881   2.410  1.00 20.00
ATOM    186  NE AARG D  56       8.807  31.064   0.794  1.00 20.00
ATOM    187  NE BARG D  56       8.209  29.949   2.108  1.00 20.00
ATOM    188  CZ AARG D  56       8.607  32.112  -0.002  1.00 20.00
ATOM    189  CZ BARG D  56       7.260  29.363   2.831  1.00 20.00
ATOM    190  NH1AARG D  56       7.370  32.454  -0.338  1.00 20.00
ATOM    191  NH2AARG D  56       9.631  32.830  -0.454  1.00 20.00
ATOM    192  NH1BARG D  56       5.991  29.488   2.471  1.00 20.00
ATOM    193  NH2BARG D  56       7.575  28.655   3.907  1.00 20.00
ATOM    194  N   LEU D  57      13.187  25.900   2.630  1.00 20.00
ATOM    195  CA  LEU D  57      14.218  25.336   3.510  1.00 20.00
ATOM    196  C   LEU D  57      15.338  24.632   2.728  1.00 20.00
ATOM    197  O   LEU D  57      16.476  24.599   3.187  1.00 20.00
ATOM    198  CB  LEU D  57      13.615  24.454   4.609  1.00 20.00
ATOM    199  CG  LEU D  57      12.913  23.139   4.291  1.00 20.00
ATOM    200  CD1 LEU D  57      13.939  22.009   4.089  1.00 20.00
ATOM    201  CD2 LEU D  57      11.939  22.753   5.416  1.00 20.00
ATOM    202  N   MET D  58      15.032  24.095   1.550  1.00 20.00
ATOM    203  CA  MET D  58      16.056  23.502   0.677  1.00 20.00
ATOM    204  C   MET D  58      17.058  24.588   0.270  1.00 20.00
ATOM    205  O   MET D  58      18.274  24.416   0.420  1.00 20.00
ATOM    206  CB  MET D  58      15.435  22.878  -0.576  1.00 20.00
ATOM    207  CG  MET D  58      14.650  21.558  -0.322  1.00 20.00
ATOM    208  SD  MET D  58      13.595  21.168  -1.740  1.00 20.00
ATOM    209  CE  MET D  58      14.818  20.761  -2.984  1.00 20.00
ATOM    210  N   GLN D  59      16.517  25.701  -0.221  1.00 20.00
ATOM    211  CA  GLN D  59      17.295  26.913  -0.516  1.00 20.00
ATOM    212  C   GLN D  59      18.127  27.426   0.672  1.00 20.00
ATOM    213  O   GLN D  59      19.355  27.612   0.563  1.00 20.00
ATOM    214  CB  GLN D  59      16.338  28.008  -0.997  1.00 20.00
ATOM    215  CG  GLN D  59      17.051  29.252  -1.550  1.00 20.00
ATOM    216  CD  GLN D  59      17.778  28.987  -2.851  1.00 20.00
ATOM    217  NE2 GLN D  59      19.098  29.165  -2.842  1.00 20.00
ATOM    218  OE1 GLN D  59      17.160  28.655  -3.866  1.00 20.00
ATOM    219  N   LYS D  60      17.454  27.656   1.796  1.00 20.00
ATOM    220  CA  LYS D  60      18.071  28.139   3.037  1.00 20.00
ATOM    221  C   LYS D  60      19.243  27.289   3.532  1.00 20.00
ATOM    222  O   LYS D  60      20.313  27.818   3.850  1.00 20.00
ATOM    223  CB  LYS D  60      17.014  28.251   4.129  1.00 20.00
ATOM    224  CG  LYS D  60      17.501  28.853   5.452  1.00 20.00
ATOM    225  CD  LYS D  60      16.391  28.849   6.484  1.00 20.00
ATOM    226  CE  LYS D  60      16.946  29.241   7.843  1.00 20.00
ATOM    227  NZ  LYS D  60      15.860  29.383   8.858  1.00 20.00
ATOM    228  N   LYS D  61      19.040  25.977   3.586  1.00 20.00
ATOM    229  CA  LYS D  61      20.006  25.059   4.185  1.00 20.00
ATOM    230  C   LYS D  61      20.995  24.433   3.190  1.00 20.00
ATOM    231  O   LYS D  61      21.934  23.734   3.596  1.00 20.00
ATOM    232  CB  LYS D  61      19.242  23.937   4.891  1.00 20.00
ATOM    233  CG  LYS D  61      18.426  24.359   6.104  1.00 20.00
ATOM    234  CD  LYS D  61      17.521  23.207   6.575  1.00 20.00
ATOM    235  CE  LYS D  61      18.313  21.975   7.045  1.00 20.00
ATOM    236  NZ  LYS D  61      17.392  20.938   7.596  1.00 20.00
ATOM    237  N   GLU D  62      20.773  24.674   1.902  1.00 20.00
ATOM    238  CA  GLU D  62      21.574  24.109   0.805  1.00 20.00
ATOM    239  C   GLU D  62      21.537  22.581   0.874  1.00 20.00
ATOM    240  O   GLU D  62      22.563  21.900   0.872  1.00 20.00
ATOM    241  CB  GLU D  62      23.024  24.625   0.826  1.00 20.00
ATOM    242  CG  GLU D  62      23.086  26.128   0.663  1.00 20.00
ATOM    243  CD  GLU D  62      24.498  26.633   0.421  1.00 20.00
ATOM    244  OE1 GLU D  62      25.462  26.054   0.959  1.00 20.00
ATOM    245  OE2 GLU D  62      24.637  27.612  -0.327  1.00 20.00
ATOM    246  N   THR D  63      20.325  22.048   0.946  1.00 20.00
ATOM    247  CA  THR D  63      20.177  20.611   0.916  1.00 20.00
ATOM    248  C   THR D  63      18.983  20.226   0.066  1.00 20.00
ATOM    249  O   THR D  63      17.907  20.830   0.151  1.00 20.00
ATOM    250  CB  THR D  63      20.112  19.982   2.323  1.00 20.00
ATOM    251  CG2 THR D  63      18.986  20.562   3.137  1.00 20.00
ATOM    252  OG1 THR D  63      19.905  18.570   2.196  1.00 20.00
ATOM    253  N   ASN D  64      19.221  19.237  -0.780  1.00 20.00
ATOM    254  CA  ASN D  64      18.166  18.532  -1.501  1.00 20.00
ATOM    255  C   ASN D  64      18.265  17.008  -1.289  1.00 20.00
ATOM    256  O   ASN D  64      17.994  16.199  -2.189  1.00 20.00
ATOM    257  CB  ASN D  64      18.099  18.969  -2.957  1.00 20.00
ATOM    258  CG  ASN D  64      19.376  18.667  -3.751  1.00 20.00
ATOM    259  ND2 ASN D  64      19.200  18.400  -5.029  1.00 20.00
ATOM    260  OD1 ASN D  64      20.492  18.706  -3.229  1.00 20.00
ATOM    261  N   LEU D  65      18.659  16.670  -0.065  1.00 20.00
ATOM    262  CA  LEU D  65      18.769  15.296   0.409  1.00 20.00
ATOM    263  C   LEU D  65      17.580  14.937   1.312  1.00 20.00
ATOM    264  O   LEU D  65      17.328  15.600   2.334  1.00 20.00
ATOM    265  CB  LEU D  65      20.071  15.100   1.193  1.00 20.00
ATOM    266  CG  LEU D  65      20.240  13.852   2.090  1.00 20.00
ATOM    267  CD1 LEU D  65      20.225  12.553   1.262  1.00 20.00
ATOM    268  CD2 LEU D  65      21.525  13.919   2.891  1.00 20.00
ATOM    269  N   CYS D  66      16.893  13.856   0.942  1.00 20.00
ATOM    270  CA  CYS D  66      15.895  13.217   1.800  1.00 20.00
ATOM    271  C   CYS D  66      16.473  11.942   2.432  1.00 20.00
ATOM    272  O   CYS D  66      16.852  11.006   1.735  1.00 20.00
ATOM    273  CB  CYS D  66      14.654  12.875   0.979  1.00 20.00
ATOM    274  SG  CYS D  66      13.421  11.904   1.845  1.00 20.00
ATOM    275  N   LEU D  67      16.581  11.918   3.755  1.00 20.00
ATOM    276  CA  LEU D  67      17.103  10.726   4.442  1.00 20.00
ATOM    277  C   LEU D  67      16.019   9.647   4.533  1.00 20.00
ATOM    278  O   LEU D  67      14.952   9.892   5.102  1.00 20.00
ATOM    279  CB  LEU D  67      17.579  11.071   5.849  1.00 20.00
ATOM    280  CG  LEU D  67      18.021   9.889   6.719  1.00 20.00
ATOM    281  CD1 LEU D  67      19.271   9.217   6.095  1.00 20.00
ATOM    282  CD2 LEU D  67      18.196  10.258   8.189  1.00 20.00
ATOM    283  N   SER D  68      16.285   8.475   3.957  1.00 20.00
ATOM    284  CA  SER D  68      15.371   7.355   4.141  1.00 20.00
ATOM    285  C   SER D  68      15.788   6.619   5.398  1.00 20.00
ATOM    286  O   SER D  68      16.752   5.827   5.388  1.00 20.00
ATOM    287  CB  SER D  68      15.301   6.441   2.914  1.00 20.00
ATOM    288  OG  SER D  68      14.438   5.342   3.166  1.00 20.00
ATOM    289  N   ALA D  69      15.059   6.898   6.483  1.00 20.00
ATOM    290  CA  ALA D  69      15.458   6.440   7.809  1.00 20.00
ATOM    291  C   ALA D  69      14.949   5.024   8.058  1.00 20.00
ATOM    292  O   ALA D  69      14.053   4.816   8.868  1.00 20.00
ATOM    293  CB  ALA D  69      14.975   7.395   8.885  1.00 20.00
ATOM    294  N   ASP D  70      15.529   4.076   7.323  1.00 20.00
ATOM    295  CA  ASP D  70      15.113   2.674   7.347  1.00 20.00
ATOM    296  C   ASP D  70      15.775   1.946   8.520  1.00 20.00
ATOM    297  O   ASP D  70      16.796   1.250   8.353  1.00 20.00
ATOM    298  CB  ASP D  70      15.364   2.023   5.983  1.00 20.00
ATOM    299  CG  ASP D  70      14.480   2.643   4.903  1.00 20.00
ATOM    300  OD1 ASP D  70      13.404   3.167   5.289  1.00 20.00
ATOM    301  OD2 ASP D  70      14.887   2.679   3.721  1.00 20.00
ATOM    302  N   VAL D  71      15.166   2.153   9.688  1.00 20.00
ATOM    303  CA  VAL D  71      15.560   1.560  10.969  1.00 20.00
ATOM    304  C   VAL D  71      14.339   1.019  11.682  1.00 20.00
ATOM    305  O   VAL D  71      13.220   1.479  11.479  1.00 20.00
ATOM    306  CB  VAL D  71      16.273   2.553  11.942  1.00 20.00
ATOM    307  CG1 VAL D  71      17.563   3.089  11.332  1.00 20.00
ATOM    308  CG2 VAL D  71      15.330   3.679  12.438  1.00 20.00
ATOM    309  N   SER D  72      14.562   0.058  12.566  1.00 20.00
ATOM    310  CA  SER D  72      13.449  -0.568  13.247  1.00 20.00
ATOM    311  C   SER D  72      13.297  -0.119  14.709  1.00 20.00
ATOM    312  O   SER D  72      12.296  -0.440  15.334  1.00 20.00
ATOM    313  CB  SER D  72      13.554  -2.089  13.114  1.00 20.00
ATOM    314  OG  SER D  72      14.764  -2.496  13.721  1.00 20.00
ATOM    315  N   LEU D  73      14.252   0.659  15.227  1.00 20.00
ATOM    316  CA  LEU D  73      14.191   1.167  16.605  1.00 20.00
ATOM    317  C   LEU D  73      13.962   2.674  16.694  1.00 20.00
ATOM    318  O   LEU D  73      14.664   3.454  16.053  1.00 20.00
ATOM    319  CB  LEU D  73      15.469   0.808  17.377  1.00 20.00
ATOM    320  CG  LEU D  73      15.682  -0.675  17.679  1.00 20.00
ATOM    321  CD1 LEU D  73      17.124  -0.901  18.137  1.00 20.00
ATOM    322  CD2 LEU D  73      14.701  -1.117  18.767  1.00 20.00
ATOM    323  N   ALA D  74      12.991   3.077  17.506  1.00 20.00
ATOM    324  CA  ALA D  74      12.729   4.508  17.700  1.00 20.00
ATOM    325  C   ALA D  74      13.966   5.289  18.144  1.00 20.00
ATOM    326  O   ALA D  74      14.186   6.384  17.642  1.00 20.00
ATOM    327  CB  ALA D  74      11.580   4.738  18.652  1.00 20.00
ATOM    328  N   ARG D  75      14.768   4.762  19.070  1.00 20.00
ATOM    329  CA  ARG D  75      15.951   5.503  19.520  1.00 20.00
ATOM    330  C   ARG D  75      16.911   5.824  18.371  1.00 20.00
ATOM    331  O   ARG D  75      17.451   6.929  18.316  1.00 20.00
ATOM    332  CB  ARG D  75      16.680   4.852  20.709  1.00 20.00
ATOM    333  CG  ARG D  75      18.027   5.536  20.984  1.00 20.00
ATOM    334  CD  ARG D  75      18.706   5.133  22.305  1.00 20.00
ATOM    335  NE  ARG D  75      17.900   5.447  23.491  1.00 20.00
ATOM    336  CZ  ARG D  75      17.668   6.667  23.981  1.00 20.00
ATOM    337  NH1 ARG D  75      18.162   7.757  23.398  1.00 20.00
ATOM    338  NH2 ARG D  75      16.910   6.796  25.065  1.00 20.00
ATOM    339  N   GLU D  76      17.096   4.898  17.429  1.00 20.00
ATOM    340  CA  GLU D  76      18.029   5.115  16.329  1.00 20.00
ATOM    341  C   GLU D  76      17.408   6.125  15.346  1.00 20.00
ATOM    342  O   GLU D  76      18.101   7.046  14.890  1.00 20.00
ATOM    343  CB  GLU D  76      18.454   3.788  15.659  1.00 20.00
ATOM    344  CG  GLU D  76      19.654   3.924  14.700  1.00 20.00
ATOM    345  CD  GLU D  76      19.973   2.652  13.915  1.00 20.00
ATOM    346  OE1 GLU D  76      19.275   1.624  14.113  1.00 20.00
ATOM    347  OE2 GLU D  76      20.915   2.687  13.082  1.00 20.00
ATOM    348  N   LEU D  77      16.110   5.967  15.063  1.00 20.00
ATOM    349  CA  LEU D  77      15.334   6.941  14.301  1.00 20.00
ATOM    350  C   LEU D  77      15.557   8.367  14.843  1.00 20.00
ATOM    351  O   LEU D  77      15.911   9.277  14.092  1.00 20.00
ATOM    352  CB  LEU D  77      13.830   6.576  14.313  1.00 20.00
ATOM    353  CG  LEU D  77      12.895   7.614  13.662  1.00 20.00
ATOM    354  CD1 LEU D  77      13.255   7.853  12.185  1.00 20.00
ATOM    355  CD2 LEU D  77      11.441   7.217  13.754  1.00 20.00
ATOM    356  N   LEU D  78      15.315   8.565  16.139  1.00 20.00
ATOM    357  CA  LEU D  78      15.421   9.902  16.725  1.00 20.00
ATOM    358  C   LEU D  78      16.859  10.423  16.779  1.00 20.00
ATOM    359  O   LEU D  78      17.094  11.633  16.623  1.00 20.00
ATOM    360  CB  LEU D  78      14.784   9.917  18.116  1.00 20.00
ATOM    361  CG  LEU D  78      13.281   9.628  18.123  1.00 20.00
ATOM    362  CD1 LEU D  78      12.821   9.466  19.576  1.00 20.00
ATOM    363  CD2 LEU D  78      12.552  10.764  17.410  1.00 20.00
ATOM    364  N   GLN D  79      17.818   9.521  16.986  1.00 20.00
ATOM    365  CA  GLN D  79      19.222   9.940  16.989  1.00 20.00
ATOM    366  C   GLN D  79      19.681  10.353  15.572  1.00 20.00
ATOM    367  O   GLN D  79      20.423  11.327  15.408  1.00 20.00
ATOM    368  CB  GLN D  79      20.118   8.879  17.656  1.00 20.00
ATOM    369  CG  GLN D  79      19.930   8.840  19.181  1.00 20.00
ATOM    370  CD  GLN D  79      20.712   7.756  19.916  1.00 20.00
ATOM    371  NE2 GLN D  79      20.668   7.816  21.246  1.00 20.00
ATOM    372  OE1 GLN D  79      21.334   6.875  19.310  1.00 20.00
ATOM    373  N   LEU D  80      19.212   9.647  14.544  1.00 20.00
ATOM    374  CA  LEU D  80      19.536  10.036  13.179  1.00 20.00
ATOM    375  C   LEU D  80      18.900  11.377  12.798  1.00 20.00
ATOM    376  O   LEU D  80      19.565  12.211  12.191  1.00 20.00
ATOM    377  CB  LEU D  80      19.131   8.959  12.165  1.00 20.00
ATOM    378  CG  LEU D  80      19.957   7.671  12.255  1.00 20.00
ATOM    379  CD1 LEU D  80      19.241   6.568  11.487  1.00 20.00
ATOM    380  CD2 LEU D  80      21.371   7.895  11.722  1.00 20.00
ATOM    381  N   ALA D  81      17.622  11.555  13.144  1.00 20.00
ATOM    382  CA  ALA D  81      16.887  12.779  12.806  1.00 20.00
ATOM    383  C   ALA D  81      17.553  13.995  13.459  1.00 20.00
ATOM    384  O   ALA D  81      17.677  15.065  12.844  1.00 20.00
ATOM    385  CB  ALA D  81      15.437  12.659  13.264  1.00 20.00
ATOM    386  N   ASP D  82      17.977  13.827  14.702  1.00 20.00
ATOM    387  CA  ASP D  82      18.691  14.900  15.424  1.00 20.00
ATOM    388  C   ASP D  82      20.051  15.193  14.794  1.00 20.00
ATOM    389  O   ASP D  82      20.323  16.333  14.409  1.00 20.00
ATOM    390  CB  ASP D  82      18.838  14.567  16.914  1.00 20.00
ATOM    391  CG  ASP D  82      19.261  15.771  17.763  1.00 20.00
ATOM    392  OD1 ASP D  82      19.001  16.941  17.389  1.00 20.00
ATOM    393  OD2 ASP D  82      19.877  15.547  18.824  1.00 20.00
ATOM    394  N   ALA D  83      20.906  14.176  14.657  1.00 20.00
ATOM    395  CA  ALA D  83      22.254  14.411  14.110  1.00 20.00
ATOM    396  C   ALA D  83      22.265  14.831  12.637  1.00 20.00
ATOM    397  O   ALA D  83      23.081  15.678  12.235  1.00 20.00
ATOM    398  CB  ALA D  83      23.166  13.193  14.322  1.00 20.00
ATOM    399  N   LEU D  84      21.362  14.268  11.835  1.00 20.00
ATOM    400  CA  LEU D  84      21.405  14.533  10.392  1.00 20.00
ATOM    401  C   LEU D  84      20.441  15.642   9.984  1.00 20.00
ATOM    402  O   LEU D  84      20.495  16.118   8.857  1.00 20.00
ATOM    403  CB  LEU D  84      21.169  13.258   9.570  1.00 20.00
ATOM    404  CG  LEU D  84      22.378  12.329   9.394  1.00 20.00
ATOM    405  CD1 LEU D  84      22.918  11.924  10.760  1.00 20.00
ATOM    406  CD2 LEU D  84      21.958  11.106   8.591  1.00 20.00
ATOM    407  N   GLY D  85      19.577  16.051  10.909  1.00 20.00
ATOM    408  CA  GLY D  85      18.554  17.079  10.625  1.00 20.00
ATOM    409  C   GLY D  85      19.062  18.301   9.872  1.00 20.00
ATOM    410  O   GLY D  85      18.468  18.713   8.879  1.00 20.00
ATOM    411  N   PRO D  86      20.171  18.894  10.342  1.00 20.00
ATOM    412  CA  PRO D  86      20.779  20.015   9.611  1.00 20.00
ATOM    413  C   PRO D  86      21.201  19.758   8.159  1.00 20.00
ATOM    414  O   PRO D  86      21.268  20.719   7.380  1.00 20.00
ATOM    415  CB  PRO D  86      21.997  20.376  10.473  1.00 20.00
ATOM    416  CG  PRO D  86      21.643  19.890  11.840  1.00 20.00
ATOM    417  CD  PRO D  86      20.902  18.607  11.590  1.00 20.00
ATOM    418  N   SER D  87      21.502  18.503   7.803  1.00 20.00
ATOM    419  CA  SER D  87      21.964  18.150   6.453  1.00 20.00
ATOM    420  C   SER D  87      20.868  17.751   5.455  1.00 20.00
ATOM    421  O   SER D  87      21.160  17.510   4.272  1.00 20.00
ATOM    422  CB  SER D  87      22.954  16.971   6.524  1.00 20.00
ATOM    423  OG  SER D  87      23.921  17.153   7.538  1.00 20.00
ATOM    424  N   ILE D  88      19.618  17.707   5.914  1.00 20.00
ATOM    425  CA  ILE D  88      18.522  17.139   5.136  1.00 20.00
ATOM    426  C   ILE D  88      17.361  18.119   4.991  1.00 20.00
ATOM    427  O   ILE D  88      17.132  18.958   5.875  1.00 20.00
ATOM    428  CB  ILE D  88      18.008  15.796   5.743  1.00 20.00
ATOM    429  CG1 ILE D  88      17.286  16.002   7.095  1.00 20.00
ATOM    430  CG2 ILE D  88      19.167  14.779   5.772  1.00 20.00
ATOM    431  CD1 ILE D  88      16.760  14.713   7.848  1.00 20.00
ATOM    432  N   CYS D  89      16.644  18.000   3.880  1.00 20.00
ATOM    433  CA  CYS D  89      15.404  18.768   3.666  1.00 20.00
ATOM    434  C   CYS D  89      14.154  17.949   4.046  1.00 20.00
ATOM    435  O   CYS D  89      13.056  18.488   4.136  1.00 20.00
ATOM    436  CB  CYS D  89      15.267  19.180   2.196  1.00 20.00
ATOM    437  SG  CYS D  89      14.956  17.820   1.064  1.00 20.00
ATOM    438  N   MET D  90      14.331  16.645   4.208  1.00 20.00
ATOM    439  CA  MET D  90      13.208  15.747   4.475  1.00 20.00
ATOM    440  C   MET D  90      13.712  14.450   5.117  1.00 20.00
ATOM    441  O   MET D  90      14.805  13.982   4.780  1.00 20.00
ATOM    442  CB  MET D  90      12.545  15.436   3.132  1.00 20.00
ATOM    443  CG  MET D  90      11.229  14.697   3.264  1.00 20.00
ATOM    444  SD  MET D  90      10.616  14.393   1.599  1.00 20.00
ATOM    445  CE  MET D  90      10.455  16.043   0.881  1.00 20.00
ATOM    446  N   LEU D  91      12.898  13.886   6.014  1.00 20.00
ATOM    447  CA  LEU D  91      13.171  12.612   6.655  1.00 20.00
ATOM    448  C   LEU D  91      12.006  11.708   6.290  1.00 20.00
ATOM    449  O   LEU D  91      10.852  12.017   6.593  1.00 20.00
ATOM    450  CB  LEU D  91      13.322  12.761   8.176  1.00 20.00
ATOM    451  CG  LEU D  91      13.818  11.411   8.729  1.00 20.00
ATOM    452  CD1 LEU D  91      14.794  11.590   9.868  1.00 20.00
ATOM    453  CD2 LEU D  91      12.715  10.418   9.047  1.00 20.00
ATOM    454  N   LYS D  92      12.330  10.655   5.553  1.00 20.00
ATOM    455  CA  LYS D  92      11.334   9.692   5.112  1.00 20.00
ATOM    456  C   LYS D  92      11.299   8.512   6.062  1.00 20.00
ATOM    457  O   LYS D  92      12.335   7.908   6.321  1.00 20.00
ATOM    458  CB  LYS D  92      11.635   9.209   3.701  1.00 20.00
ATOM    459  CG  LYS D  92      10.591   8.241   3.132  1.00 20.00
ATOM    460  CD  LYS D  92      10.977   7.807   1.692  1.00 20.00
ATOM    461  CE  LYS D  92      11.937   6.595   1.672  1.00 20.00
ATOM    462  NZ  LYS D  92      11.334   5.346   2.224  1.00 20.00
ATOM    463  N   THR D  93      10.089   8.156   6.490  1.00 20.00
ATOM    464  CA  THR D  93       9.846   7.088   7.467  1.00 20.00
ATOM    465  C   THR D  93       9.076   5.915   6.838  1.00 20.00
ATOM    466  O   THR D  93       8.379   6.075   5.824  1.00 20.00
ATOM    467  CB  THR D  93       9.021   7.598   8.683  1.00 20.00
ATOM    468  CG2 THR D  93       9.786   8.649   9.491  1.00 20.00
ATOM    469  OG1 THR D  93       7.799   8.162   8.194  1.00 20.00
ATOM    470  N   HIS D  94       9.289   4.720   7.384  1.00 20.00
ATOM    471  CA  HIS D  94       8.365   3.600   7.243  1.00 20.00
ATOM    472  C   HIS D  94       7.918   3.284   8.659  1.00 20.00
ATOM    473  O   HIS D  94       8.516   2.456   9.354  1.00 20.00
ATOM    474  CB  HIS D  94       9.048   2.360   6.641  1.00 20.00
ATOM    475  CG  HIS D  94       9.292   2.439   5.167  1.00 20.00
ATOM    476  CD2 HIS D  94      10.443   2.377   4.460  1.00 20.00
ATOM    477  ND1 HIS D  94       8.278   2.548   4.238  1.00 20.00
ATOM    478  CE1 HIS D  94       8.796   2.581   3.025  1.00 20.00
ATOM    479  NE2 HIS D  94      10.110   2.475   3.132  1.00 20.00
ATOM    480  N   VAL D  95       6.863   3.956   9.104  1.00 20.00
ATOM    481  CA  VAL D  95       6.372   3.788  10.463  1.00 20.00
ATOM    482  C   VAL D  95       5.992   2.319  10.742  1.00 20.00
ATOM    483  O   VAL D  95       6.105   1.876  11.883  1.00 20.00
ATOM    484  CB  VAL D  95       5.187   4.759  10.728  1.00 20.00
ATOM    485  CG1 VAL D  95       3.990   4.426   9.867  1.00 20.00
ATOM    486  CG2 VAL D  95       4.792   4.804  12.171  1.00 20.00
ATOM    487  N   ASP D  96       5.614   1.568   9.707  1.00 20.00
ATOM    488  CA  ASP D  96       5.138   0.185   9.906  1.00 20.00
ATOM    489  C   ASP D  96       6.244  -0.850  10.126  1.00 20.00
ATOM    490  O   ASP D  96       5.977  -2.041  10.281  1.00 20.00
ATOM    491  CB  ASP D  96       4.162  -0.233   8.810  1.00 20.00
ATOM    492  CG  ASP D  96       4.815  -0.333   7.439  1.00 20.00
ATOM    493  OD1 ASP D  96       5.738   0.469   7.155  1.00 20.00
ATOM    494  OD2 ASP D  96       4.391  -1.215   6.662  1.00 20.00
ATOM    495  N   ILE D  97       7.471  -0.360  10.222  1.00 20.00
ATOM    496  CA  ILE D  97       8.695  -1.144  10.422  1.00 20.00
ATOM    497  C   ILE D  97       9.320  -0.827  11.799  1.00 20.00
ATOM    498  O   ILE D  97      10.205  -1.539  12.307  1.00 20.00
ATOM    499  CB  ILE D  97       9.600  -0.833   9.190  1.00 20.00
ATOM    500  CG1 ILE D  97       9.368  -1.850   8.080  1.00 20.00
ATOM    501  CG2 ILE D  97      11.047  -0.489   9.508  1.00 20.00
ATOM    502  CD1 ILE D  97       9.905  -1.393   6.729  1.00 20.00
ATOM    503  N   LEU D  98       8.831   0.236  12.434  1.00 20.00
ATOM    504  CA  LEU D  98       9.273   0.577  13.780  1.00 20.00
ATOM    505  C   LEU D  98       8.750  -0.425  14.790  1.00 20.00
ATOM    506  O   LEU D  98       7.542  -0.496  15.050  1.00 20.00
ATOM    507  CB  LEU D  98       8.793   1.976  14.188  1.00 20.00
ATOM    508  CG  LEU D  98       9.597   3.235  13.897  1.00 20.00
ATOM    509  CD1 LEU D  98       8.869   4.417  14.549  1.00 20.00
ATOM    510  CD2 LEU D  98      11.039   3.122  14.414  1.00 20.00
ATOM    511  N   ASN D  99       9.672  -1.161  15.406  1.00 20.00
ATOM    512  CA  ASN D  99       9.275  -2.128  16.405  1.00 20.00
ATOM    513  C   ASN D  99       8.629  -1.515  17.638  1.00 20.00
ATOM    514  O   ASN D  99       7.735  -2.116  18.193  1.00 20.00
ATOM    515  CB  ASN D  99      10.430  -3.071  16.765  1.00 20.00
ATOM    516  CG  ASN D  99      10.725  -4.049  15.657  1.00 20.00
ATOM    517  ND2 ASN D  99      11.977  -4.462  15.544  1.00 20.00
ATOM    518  OD1 ASN D  99       9.827  -4.406  14.880  1.00 20.00
ATOM    519  N   ASP D 100       9.052  -0.312  18.025  1.00 20.00
ATOM    520  CA  ASP D 100       8.517   0.345  19.207  1.00 20.00
ATOM    521  C   ASP D 100       7.816   1.669  18.862  1.00 20.00
ATOM    522  O   ASP D 100       7.917   2.639  19.609  1.00 20.00
ATOM    523  CB  ASP D 100       9.625   0.553  20.253  1.00 20.00
ATOM    524  CG  ASP D 100      10.899   1.151  19.656  1.00 20.00
ATOM    525  OD1 ASP D 100      10.923   1.454  18.446  1.00 20.00
ATOM    526  OD2 ASP D 100      11.895   1.292  20.392  1.00 20.00
ATOM    527  N   PHE D 101       7.108   1.708  17.735  1.00 20.00
ATOM    528  CA  PHE D 101       6.245   2.851  17.433  1.00 20.00
ATOM    529  C   PHE D 101       5.324   3.222  18.605  1.00 20.00
ATOM    530  O   PHE D 101       4.664   2.355  19.201  1.00 20.00
ATOM    531  CB  PHE D 101       5.394   2.602  16.184  1.00 20.00
ATOM    532  CG  PHE D 101       4.318   3.640  15.985  1.00 20.00
ATOM    533  CD1 PHE D 101       4.590   4.822  15.315  1.00 20.00
ATOM    534  CD2 PHE D 101       3.053   3.452  16.528  1.00 20.00
ATOM    535  CE1 PHE D 101       3.601   5.799  15.166  1.00 20.00
ATOM    536  CE2 PHE D 101       2.072   4.419  16.386  1.00 20.00
ATOM    537  CZ  PHE D 101       2.347   5.595  15.701  1.00 20.00
ATOM    538  N   THR D 102       5.302   4.514  18.942  1.00 20.00
ATOM    539  CA  THR D 102       4.185   5.111  19.677  1.00 20.00
ATOM    540  C   THR D 102       3.951   6.497  19.067  1.00 20.00
ATOM    541  O   THR D 102       4.824   7.039  18.399  1.00 20.00
ATOM    542  CB  THR D 102       4.471   5.314  21.198  1.00 20.00
ATOM    543  CG2 THR D 102       4.960   4.030  21.837  1.00 20.00
ATOM    544  OG1 THR D 102       5.474   6.327  21.350  1.00 20.00
ATOM    545  N   LEU D 103       2.794   7.095  19.328  1.00 20.00
ATOM    546  CA  LEU D 103       2.567   8.471  18.888  1.00 20.00
ATOM    547  C   LEU D 103       3.547   9.473  19.523  1.00 20.00
ATOM    548  O   LEU D 103       3.850  10.543  18.936  1.00 20.00
ATOM    549  CB  LEU D 103       1.107   8.856  19.101  1.00 20.00
ATOM    550  CG  LEU D 103       0.135   8.215  18.116  1.00 20.00
ATOM    551  CD1 LEU D 103      -1.312   8.433  18.552  1.00 20.00
ATOM    552  CD2 LEU D 103       0.388   8.763  16.707  1.00 20.00
ATOM    553  N  AASP D 104       4.050   9.124  20.705  1.00 20.00
ATOM    554  N  BASP D 104       4.050   9.106  20.701  1.00 20.00
ATOM    555  CA AASP D 104       5.051   9.936  21.401  1.00 20.00
ATOM    556  CA BASP D 104       5.050   9.896  21.418  1.00 20.00
ATOM    557  C  AASP D 104       6.383   9.992  20.661  1.00 20.00
ATOM    558  C  BASP D 104       6.363   9.991  20.650  1.00 20.00
ATOM    559  O  AASP D 104       7.055  11.025  20.677  1.00 20.00
ATOM    560  O  BASP D 104       7.002  11.046  20.639  1.00 20.00
ATOM    561  CB AASP D 104       5.256   9.451  22.841  1.00 20.00
ATOM    562  CB BASP D 104       5.308   9.348  22.827  1.00 20.00
ATOM    563  CG AASP D 104       4.168   9.932  23.781  1.00 20.00
ATOM    564  CG BASP D 104       5.912  10.392  23.745  1.00 20.00
ATOM    565  OD1AASP D 104       3.380  10.834  23.414  1.00 20.00
ATOM    566  OD2AASP D 104       4.099   9.388  24.901  1.00 20.00
ATOM    567  OD1BASP D 104       5.344  11.500  23.804  1.00 20.00
ATOM    568  OD2BASP D 104       6.948  10.120  24.395  1.00 20.00
ATOM    569  N   VAL D 105       6.759   8.894  20.005  1.00 20.00
ATOM    570  CA  VAL D 105       7.937   8.893  19.129  1.00 20.00
ATOM    571  C   VAL D 105       7.750   9.926  18.014  1.00 20.00
ATOM    572  O   VAL D 105       8.659  10.700  17.708  1.00 20.00
ATOM    573  CB  VAL D 105       8.196   7.500  18.532  1.00 20.00
ATOM    574  CG1 VAL D 105       9.227   7.565  17.404  1.00 20.00
ATOM    575  CG2 VAL D 105       8.645   6.545  19.637  1.00 20.00
ATOM    576  N   MET D 106       6.560   9.929  17.418  1.00 20.00
ATOM    577  CA  MET D 106       6.226  10.891  16.372  1.00 20.00
ATOM    578  C   MET D 106       6.268  12.329  16.889  1.00 20.00
ATOM    579  O   MET D 106       6.813  13.201  16.223  1.00 20.00
ATOM    580  CB  MET D 106       4.897  10.523  15.714  1.00 20.00
ATOM    581  CG  MET D 106       4.839   9.027  15.315  1.00 20.00
ATOM    582  SD  MET D 106       6.424   8.332  14.741  1.00 20.00
ATOM    583  CE  MET D 106       6.468   9.085  13.142  1.00 20.00
ATOM    584  N   LYS D 107       5.777  12.550  18.106  1.00 20.00
ATOM    585  CA  LYS D 107       5.863  13.865  18.751  1.00 20.00
ATOM    586  C   LYS D 107       7.301  14.351  18.842  1.00 20.00
ATOM    587  O   LYS D 107       7.595  15.498  18.497  1.00 20.00
ATOM    588  CB  LYS D 107       5.232  13.846  20.142  1.00 20.00
ATOM    589  CG  LYS D 107       5.358  15.179  20.874  1.00 20.00
ATOM    590  CD  LYS D 107       5.077  15.044  22.362  1.00 20.00
ATOM    591  CE  LYS D 107       6.290  14.494  23.091  1.00 20.00
ATOM    592  NZ  LYS D 107       5.928  13.841  24.384  1.00 20.00
ATOM    593  N   GLU D 108       8.177  13.464  19.302  1.00 20.00
ATOM    594  CA  GLU D 108       9.602  13.748  19.420  1.00 20.00
ATOM    595  C   GLU D 108      10.227  13.984  18.045  1.00 20.00
ATOM    596  O   GLU D 108      11.070  14.868  17.897  1.00 20.00
ATOM    597  CB  GLU D 108      10.354  12.643  20.188  1.00 20.00
ATOM    598  CG  GLU D 108       9.978  12.510  21.674  1.00 20.00
ATOM    599  CD  GLU D 108      10.349  13.743  22.511  1.00 20.00
ATOM    600  OE1 GLU D 108      11.298  14.489  22.140  1.00 20.00
ATOM    601  OE2 GLU D 108       9.674  13.966  23.546  1.00 20.00
ATOM    602  N   LEU D 109       9.809  13.217  17.038  1.00 20.00
ATOM    603  CA  LEU D 109      10.275  13.442  15.673  1.00 20.00
ATOM    604  C   LEU D 109       9.812  14.818  15.144  1.00 20.00
ATOM    605  O   LEU D 109      10.591  15.545  14.504  1.00 20.00
ATOM    606  CB  LEU D 109       9.836  12.297  14.728  1.00 20.00
ATOM    607  CG  LEU D 109      10.343  12.360  13.278  1.00 20.00
ATOM    608  CD1 LEU D 109      11.861  12.133  13.201  1.00 20.00
ATOM    609  CD2 LEU D 109       9.604  11.392  12.335  1.00 20.00
ATOM    610  N   ILE D 110       8.552  15.174  15.401  1.00 20.00
ATOM    611  CA  ILE D 110       8.052  16.489  14.973  1.00 20.00
ATOM    612  C   ILE D 110       8.920  17.618  15.575  1.00 20.00
ATOM    613  O   ILE D 110       9.276  18.587  14.905  1.00 20.00
ATOM    614  CB  ILE D 110       6.537  16.665  15.251  1.00 20.00
ATOM    615  CG1 ILE D 110       5.721  15.733  14.356  1.00 20.00
ATOM    616  CG2 ILE D 110       6.127  18.141  15.047  1.00 20.00
ATOM    617  CD1 ILE D 110       4.232  15.646  14.669  1.00 20.00
ATOM    618  N   THR D 111       9.284  17.469  16.840  1.00 20.00
ATOM    619  CA  THR D 111      10.125  18.451  17.531  1.00 20.00
ATOM    620  C   THR D 111      11.453  18.658  16.808  1.00 20.00
ATOM    621  O   THR D 111      11.890  19.793  16.614  1.00 20.00
ATOM    622  CB  THR D 111      10.362  18.021  18.998  1.00 20.00
ATOM    623  CG2 THR D 111      11.350  18.963  19.719  1.00 20.00
ATOM    624  OG1 THR D 111       9.097  18.020  19.675  1.00 20.00
ATOM    625  N   LEU D 112      12.087  17.552  16.425  1.00 20.00
ATOM    626  CA  LEU D 112      13.363  17.580  15.716  1.00 20.00
ATOM    627  C   LEU D 112      13.199  18.176  14.318  1.00 20.00
ATOM    628  O   LEU D 112      14.019  18.991  13.880  1.00 20.00
ATOM    629  CB  LEU D 112      13.981  16.167  15.685  1.00 20.00
ATOM    630  CG  LEU D 112      14.407  15.589  17.046  1.00 20.00
ATOM    631  CD1 LEU D 112      14.801  14.107  16.931  1.00 20.00
ATOM    632  CD2 LEU D 112      15.579  16.373  17.659  1.00 20.00
ATOM    633  N   ALA D 113      12.114  17.784  13.649  1.00 20.00
ATOM    634  CA  ALA D 113      11.681  18.343  12.370  1.00 20.00
ATOM    635  C   ALA D 113      11.558  19.873  12.417  1.00 20.00
ATOM    636  O   ALA D 113      12.088  20.546  11.551  1.00 20.00
ATOM    637  CB  ALA D 113      10.344  17.697  11.953  1.00 20.00
ATOM    638  N   LYS D 114      10.881  20.404  13.440  1.00 20.00
ATOM    639  CA  LYS D 114      10.756  21.855  13.619  1.00 20.00
ATOM    640  C   LYS D 114      12.096  22.495  14.019  1.00 20.00
ATOM    641  O   LYS D 114      12.428  23.580  13.551  1.00 20.00
ATOM    642  CB  LYS D 114       9.701  22.172  14.686  1.00 20.00
ATOM    643  CG  LYS D 114       8.280  21.783  14.325  1.00 20.00
ATOM    644  CD  LYS D 114       7.297  22.154  15.453  1.00 20.00
ATOM    645  CE  LYS D 114       5.877  22.113  14.909  1.00 20.00
ATOM    646  NZ  LYS D 114       4.844  22.021  15.994  1.00 20.00
ATOM    647  N   CYS D 115      12.845  21.839  14.909  1.00 20.00
ATOM    648  CA  CYS D 115      14.128  22.366  15.383  1.00 20.00
ATOM    649  C   CYS D 115      15.126  22.517  14.239  1.00 20.00
ATOM    650  O   CYS D 115      15.728  23.585  14.049  1.00 20.00
ATOM    651  CB  CYS D 115      14.718  21.468  16.484  1.00 20.00
ATOM    652  SG  CYS D 115      16.394  21.926  17.044  1.00 20.00
ATOM    653  N   HIS D 116      15.288  21.444  13.470  1.00 20.00
ATOM    654  CA  HIS D 116      16.270  21.407  12.382  1.00 20.00
ATOM    655  C   HIS D 116      15.746  21.810  10.996  1.00 20.00
ATOM    656  O   HIS D 116      16.531  21.952  10.049  1.00 20.00
ATOM    657  CB  HIS D 116      16.906  20.013  12.335  1.00 20.00
ATOM    658  CG  HIS D 116      17.642  19.650  13.587  1.00 20.00
ATOM    659  CD2 HIS D 116      17.535  18.581  14.413  1.00 20.00
ATOM    660  ND1 HIS D 116      18.655  20.431  14.103  1.00 20.00
ATOM    661  CE1 HIS D 116      19.120  19.872  15.207  1.00 20.00
ATOM    662  NE2 HIS D 116      18.468  18.740  15.409  1.00 20.00
ATOM    663  N   GLU D 117      14.432  22.019  10.881  1.00 20.00
ATOM    664  CA  GLU D 117      13.782  22.399   9.630  1.00 20.00
ATOM    665  C   GLU D 117      13.877  21.358   8.507  1.00 20.00
ATOM    666  O   GLU D 117      14.621  21.543   7.529  1.00 20.00
ATOM    667  CB  GLU D 117      14.296  23.746   9.096  1.00 20.00
ATOM    668  CG  GLU D 117      14.106  24.927  10.004  1.00 20.00
ATOM    669  CD  GLU D 117      14.398  26.208   9.250  1.00 20.00
ATOM    670  OE1 GLU D 117      15.524  26.725   9.382  1.00 20.00
ATOM    671  OE2 GLU D 117      13.531  26.642   8.465  1.00 20.00
ATOM    672  N   PHE D 118      13.157  20.250   8.666  1.00 20.00
ATOM    673  CA  PHE D 118      12.898  19.353   7.546  1.00 20.00
ATOM    674  C   PHE D 118      11.436  18.908   7.588  1.00 20.00
ATOM    675  O   PHE D 118      10.784  19.032   8.632  1.00 20.00
ATOM    676  CB  PHE D 118      13.878  18.160   7.576  1.00 20.00
ATOM    677  CG  PHE D 118      13.860  17.352   8.846  1.00 20.00
ATOM    678  CD1 PHE D 118      12.883  16.389   9.061  1.00 20.00
ATOM    679  CD2 PHE D 118      14.837  17.557   9.826  1.00 20.00
ATOM    680  CE1 PHE D 118      12.891  15.614  10.224  1.00 20.00
ATOM    681  CE2 PHE D 118      14.858  16.800  10.999  1.00 20.00
ATOM    682  CZ  PHE D 118      13.881  15.831  11.202  1.00 20.00
ATOM    683  N   LEU D 119      10.949  18.354   6.487  1.00 20.00
ATOM    684  CA  LEU D 119       9.607  17.810   6.454  1.00 20.00
ATOM    685  C   LEU D 119       9.681  16.319   6.745  1.00 20.00
ATOM    686  O   LEU D 119      10.695  15.654   6.460  1.00 20.00
ATOM    687  CB  LEU D 119       8.942  18.046   5.102  1.00 20.00
ATOM    688  CG  LEU D 119       8.663  19.496   4.663  1.00 20.00
ATOM    689  CD1 LEU D 119       7.675  19.485   3.508  1.00 20.00
ATOM    690  CD2 LEU D 119       8.167  20.342   5.781  1.00 20.00
ATOM    691  N   ILE D 120       8.586  15.802   7.290  1.00 20.00
ATOM    692  CA  ILE D 120       8.459  14.377   7.573  1.00 20.00
ATOM    693  C   ILE D 120       7.595  13.775   6.453  1.00 20.00
ATOM    694  O   ILE D 120       6.470  14.233   6.194  1.00 20.00
ATOM    695  CB  ILE D 120       7.841  14.091   8.967  1.00 20.00
ATOM    696  CG1 ILE D 120       8.723  14.682  10.075  1.00 20.00
ATOM    697  CG2 ILE D 120       7.642  12.565   9.161  1.00 20.00
ATOM    698  CD1 ILE D 120       8.052  14.769  11.423  1.00 20.00
ATOM    699  N   PHE D 121       8.118  12.733   5.803  1.00 20.00
ATOM    700  CA  PHE D 121       7.438  12.060   4.685  1.00 20.00
ATOM    701  C   PHE D 121       7.252  10.598   5.102  1.00 20.00
ATOM    702  O   PHE D 121       8.232   9.851   5.190  1.00 20.00
ATOM    703  CB  PHE D 121       8.296  12.221   3.418  1.00 20.00
ATOM    704  CG  PHE D 121       8.033  11.237   2.278  1.00 20.00
ATOM    705  CD1 PHE D 121       6.796  10.611   2.074  1.00 20.00
ATOM    706  CD2 PHE D 121       9.047  11.004   1.347  1.00 20.00
ATOM    707  CE1 PHE D 121       6.597   9.733   1.022  1.00 20.00
ATOM    708  CE2 PHE D 121       8.844  10.148   0.244  1.00 20.00
ATOM    709  CZ  PHE D 121       7.616   9.501   0.094  1.00 20.00
ATOM    710  N   GLU D 122       6.010  10.204   5.366  1.00 20.00
ATOM    711  CA  GLU D 122       5.687   8.777   5.570  1.00 20.00
ATOM    712  C   GLU D 122       5.497   8.043   4.240  1.00 20.00
ATOM    713  O   GLU D 122       4.580   8.339   3.460  1.00 20.00
ATOM    714  CB  GLU D 122       4.525   8.574   6.559  1.00 20.00
ATOM    715  CG  GLU D 122       3.892   7.169   6.614  1.00 20.00
ATOM    716  CD  GLU D 122       4.868   6.012   6.907  1.00 20.00
ATOM    717  OE1 GLU D 122       5.766   6.183   7.762  1.00 20.00
ATOM    718  OE2 GLU D 122       4.671   4.906   6.329  1.00 20.00
ATOM    719  N   ASP D 123       6.391   7.094   3.981  1.00 20.00
ATOM    720  CA  ASP D 123       6.431   6.379   2.710  1.00 20.00
ATOM    721  C   ASP D 123       5.477   5.173   2.745  1.00 20.00
ATOM    722  O   ASP D 123       5.890   3.991   2.701  1.00 20.00
ATOM    723  CB  ASP D 123       7.868   5.932   2.440  1.00 20.00
ATOM    724  CG  ASP D 123       8.057   5.342   1.038  1.00 20.00
ATOM    725  OD1 ASP D 123       7.140   5.327   0.181  1.00 20.00
ATOM    726  OD2 ASP D 123       9.172   4.854   0.786  1.00 20.00
ATOM    727  N   ARG D 124       4.194   5.491   2.805  1.00 20.00
ATOM    728  CA  ARG D 124       3.162   4.487   3.051  1.00 20.00
ATOM    729  C   ARG D 124       2.676   3.808   1.759  1.00 20.00
ATOM    730  O   ARG D 124       2.090   2.702   1.811  1.00 20.00
ATOM    731  CB  ARG D 124       2.040   5.099   3.904  1.00 20.00
ATOM    732  CG  ARG D 124       0.780   4.255   4.109  1.00 20.00
ATOM    733  CD  ARG D 124       1.045   2.938   4.805  1.00 20.00
ATOM    734  NE  ARG D 124      -0.174   2.134   4.900  1.00 20.00
ATOM    735  CZ  ARG D 124      -0.661   1.372   3.924  1.00 20.00
ATOM    736  NH1 ARG D 124      -1.780   0.700   4.144  1.00 20.00
ATOM    737  NH2 ARG D 124      -0.060   1.274   2.735  1.00 20.00
ATOM    738  N   LYS D 125       2.910   4.443   0.606  1.00 20.00
ATOM    739  CA  LYS D 125       2.535   3.877  -0.684  1.00 20.00
ATOM    740  C   LYS D 125       1.066   3.448  -0.618  1.00 20.00
ATOM    741  O   LYS D 125       0.715   2.298  -0.864  1.00 20.00
ATOM    742  CB  LYS D 125       3.423   2.678  -1.086  1.00 20.00
ATOM    743  CG  LYS D 125       4.887   3.068  -1.229  1.00 20.00
ATOM    744  CD  LYS D 125       5.704   1.931  -1.818  1.00 20.00
ATOM    745  CE  LYS D 125       7.007   2.461  -2.448  1.00 20.00
ATOM    746  NZ  LYS D 125       7.909   3.133  -1.445  1.00 20.00
ATOM    747  N   PHE D 126       0.197   4.400  -0.296  1.00 20.00
ATOM    748  CA  PHE D 126      -1.236   4.103  -0.303  1.00 20.00
ATOM    749  C   PHE D 126      -1.610   3.624  -1.713  1.00 20.00
ATOM    750  O   PHE D 126      -1.168   4.143  -2.739  1.00 20.00
ATOM    751  CB  PHE D 126      -2.073   5.338   0.118  1.00 20.00
ATOM    752  CG  PHE D 126      -1.859   5.798   1.547  1.00 20.00
ATOM    753  CD1 PHE D 126      -1.023   6.867   1.821  1.00 20.00
ATOM    754  CD2 PHE D 126      -2.567   5.221   2.594  1.00 20.00
ATOM    755  CE1 PHE D 126      -0.852   7.334   3.140  1.00 20.00
ATOM    756  CE2 PHE D 126      -2.409   5.667   3.920  1.00 20.00
ATOM    757  CZ  PHE D 126      -1.546   6.741   4.178  1.00 20.00
ATOM    758  N   ALA D 127      -2.455   2.606  -1.749  1.00 20.00
ATOM    759  CA  ALA D 127      -2.683   1.849  -2.964  1.00 20.00
ATOM    760  C   ALA D 127      -3.994   1.070  -2.937  1.00 20.00
ATOM    761  O   ALA D 127      -4.123   0.064  -3.615  1.00 20.00
ATOM    762  CB  ALA D 127      -1.448   0.906  -3.270  1.00 20.00
ATOM    763  N   ASP D 128      -4.974   1.563  -2.180  1.00 20.00
ATOM    764  CA  ASP D 128      -6.287   0.922  -2.122  1.00 20.00
ATOM    765  C   ASP D 128      -7.319   1.842  -2.784  1.00 20.00
ATOM    766  O   ASP D 128      -6.976   2.902  -3.305  1.00 20.00
ATOM    767  CB  ASP D 128      -6.682   0.671  -0.664  1.00 20.00
ATOM    768  CG  ASP D 128      -7.410  -0.657  -0.475  1.00 20.00
ATOM    769  OD1 ASP D 128      -8.393  -0.870  -1.219  1.00 20.00
ATOM    770  OD2 ASP D 128      -7.008  -1.470   0.396  1.00 20.00
ATOM    771  N   ILE D 129      -8.592   1.456  -2.710  1.00 20.00
ATOM    772  CA  ILE D 129      -9.666   2.308  -3.197  1.00 20.00
ATOM    773  C   ILE D 129      -9.791   3.517  -2.270  1.00 20.00
ATOM    774  O   ILE D 129      -9.393   3.450  -1.117  1.00 20.00
ATOM    775  CB  ILE D 129     -11.010   1.526  -3.306  1.00 20.00
ATOM    776  CG1 ILE D 129     -11.507   1.034  -1.931  1.00 20.00
ATOM    777  CG2 ILE D 129     -10.889   0.429  -4.369  1.00 20.00
ATOM    778  CD1 ILE D 129     -13.000   0.610  -1.909  1.00 20.00
ATOM    779  N   GLY D 130     -10.362   4.615  -2.756  1.00 20.00
ATOM    780  CA  GLY D 130     -10.485   5.815  -1.923  1.00 20.00
ATOM    781  C   GLY D 130     -11.106   5.654  -0.554  1.00 20.00
ATOM    782  O   GLY D 130     -10.616   6.210   0.421  1.00 20.00
ATOM    783  N   ASN D 131     -12.200   4.905  -0.476  1.00 20.00
ATOM    784  CA  ASN D 131     -12.852   4.668   0.809  1.00 20.00
ATOM    785  C   ASN D 131     -11.919   4.073   1.879  1.00 20.00
ATOM    786  O   ASN D 131     -11.991   4.407   3.062  1.00 20.00
ATOM    787  CB  ASN D 131     -14.097   3.793   0.615  1.00 20.00
ATOM    788  CG  ASN D 131     -15.041   3.879   1.801  1.00 20.00
ATOM    789  ND2 ASN D 131     -15.176   2.788   2.546  1.00 20.00
ATOM    790  OD1 ASN D 131     -15.588   4.944   2.085  1.00 20.00
ATOM    791  N   THR D 132     -11.010   3.196   1.455  1.00 20.00
ATOM    792  CA  THR D 132     -10.128   2.514   2.381  1.00 20.00
ATOM    793  C   THR D 132      -8.943   3.402   2.766  1.00 20.00
ATOM    794  O   THR D 132      -8.672   3.575   3.960  1.00 20.00
ATOM    795  CB  THR D 132      -9.686   1.164   1.786  1.00 20.00
ATOM    796  CG2 THR D 132      -8.563   0.500   2.631  1.00 20.00
ATOM    797  OG1 THR D 132     -10.850   0.311   1.681  1.00 20.00
ATOM    798  N   VAL D 133      -8.300   4.004   1.765  1.00 20.00
ATOM    799  CA  VAL D 133      -7.095   4.813   2.012  1.00 20.00
ATOM    800  C   VAL D 133      -7.359   5.982   2.957  1.00 20.00
ATOM    801  O   VAL D 133      -6.478   6.323   3.747  1.00 20.00
ATOM    802  CB  VAL D 133      -6.304   5.251   0.745  1.00 20.00
ATOM    803  CG1 VAL D 133      -5.811   4.031  -0.057  1.00 20.00
ATOM    804  CG2 VAL D 133      -7.130   6.194  -0.144  1.00 20.00
ATOM    805  N  ALYS D 134      -8.557   6.565   2.944  1.00 20.00
ATOM    806  N  BLYS D 134      -8.526   6.620   2.837  1.00 20.00
ATOM    807  CA ALYS D 134      -8.825   7.634   3.910  1.00 20.00
ATOM    808  CA BLYS D 134      -8.853   7.750   3.712  1.00 20.00
ATOM    809  C  ALYS D 134      -8.783   7.143   5.368  1.00 20.00
ATOM    810  C  BLYS D 134      -8.707   7.324   5.170  1.00 20.00
ATOM    811  O  ALYS D 134      -8.263   7.833   6.239  1.00 20.00
ATOM    812  O  BLYS D 134      -8.137   8.037   5.988  1.00 20.00
ATOM    813  CB ALYS D 134     -10.093   8.427   3.553  1.00 20.00
ATOM    814  CB BLYS D 134     -10.248   8.327   3.414  1.00 20.00
ATOM    815  CG ALYS D 134     -11.374   7.889   4.122  1.00 20.00
ATOM    816  CG BLYS D 134     -11.394   7.381   3.677  1.00 20.00
ATOM    817  CD ALYS D 134     -12.543   8.833   3.839  1.00 20.00
ATOM    818  CD BLYS D 134     -12.756   8.040   3.446  1.00 20.00
ATOM    819  CE ALYS D 134     -13.275   8.435   2.570  1.00 20.00
ATOM    820  CE BLYS D 134     -13.908   7.110   3.838  1.00 20.00
ATOM    821  NZ ALYS D 134     -14.765   8.611   2.625  1.00 20.00
ATOM    822  NZ BLYS D 134     -13.800   6.606   5.240  1.00 20.00
ATOM    823  N  ALYS D 135      -9.263   5.926   5.619  1.00 20.00
ATOM    824  N  BLYS D 135      -9.171   6.115   5.473  1.00 20.00
ATOM    825  CA ALYS D 135      -9.171   5.308   6.936  1.00 20.00
ATOM    826  CA BLYS D 135      -9.089   5.577   6.818  1.00 20.00
ATOM    827  C  ALYS D 135      -7.724   4.957   7.315  1.00 20.00
ATOM    828  C  BLYS D 135      -7.663   5.181   7.228  1.00 20.00
ATOM    829  O  ALYS D 135      -7.315   5.088   8.472  1.00 20.00
ATOM    830  O  BLYS D 135      -7.209   5.497   8.323  1.00 20.00
ATOM    831  CB ALYS D 135     -10.046   4.046   7.004  1.00 20.00
ATOM    832  CB BLYS D 135     -10.043   4.393   6.956  1.00 20.00
ATOM    833  CG ALYS D 135     -11.541   4.316   7.209  1.00 20.00
ATOM    834  CG BLYS D 135     -11.499   4.758   6.685  1.00 20.00
ATOM    835  CD ALYS D 135     -12.391   3.041   7.094  1.00 20.00
ATOM    836  CD BLYS D 135     -12.328   3.489   6.506  1.00 20.00
ATOM    837  CE ALYS D 135     -12.749   2.668   5.647  1.00 20.00
ATOM    838  CE BLYS D 135     -13.789   3.796   6.220  1.00 20.00
ATOM    839  NZ ALYS D 135     -13.823   1.630   5.504  1.00 20.00
ATOM    840  NZ BLYS D 135     -14.628   2.974   7.134  1.00 20.00
ATOM    841  N   GLN D 136      -6.951   4.507   6.329  1.00 20.00
ATOM    842  CA  GLN D 136      -5.565   4.106   6.579  1.00 20.00
ATOM    843  C   GLN D 136      -4.688   5.322   6.854  1.00 20.00
ATOM    844  O   GLN D 136      -3.696   5.232   7.567  1.00 20.00
ATOM    845  CB  GLN D 136      -5.019   3.347   5.360  1.00 20.00
ATOM    846  CG  GLN D 136      -5.748   2.010   5.161  1.00 20.00
ATOM    847  CD  GLN D 136      -5.246   1.265   3.973  1.00 20.00
ATOM    848  NE2 GLN D 136      -5.063  -0.047   4.133  1.00 20.00
ATOM    849  OE1 GLN D 136      -4.982   1.860   2.925  1.00 20.00
ATOM    850  N   TYR D 137      -5.088   6.457   6.290  1.00 20.00
ATOM    851  CA  TYR D 137      -4.335   7.712   6.432  1.00 20.00
ATOM    852  C   TYR D 137      -4.665   8.442   7.726  1.00 20.00
ATOM    853  O   TYR D 137      -3.786   8.923   8.428  1.00 20.00
ATOM    854  CB  TYR D 137      -4.626   8.588   5.210  1.00 20.00
ATOM    855  CG  TYR D 137      -3.895   9.914   5.025  1.00 20.00
ATOM    856  CD1 TYR D 137      -2.586  10.122   5.476  1.00 20.00
ATOM    857  CD2 TYR D 137      -4.530  10.950   4.334  1.00 20.00
ATOM    858  CE1 TYR D 137      -1.913  11.361   5.231  1.00 20.00
ATOM    859  CE2 TYR D 137      -3.882  12.169   4.085  1.00 20.00
ATOM    860  CZ  TYR D 137      -2.585  12.383   4.564  1.00 20.00
ATOM    861  OH  TYR D 137      -1.998  13.614   4.296  1.00 20.00
ATOM    862  N   GLU D 138      -5.953   8.553   8.018  1.00 20.00
ATOM    863  CA  GLU D 138      -6.417   9.232   9.209  1.00 20.00
ATOM    864  C   GLU D 138      -6.276   8.430  10.506  1.00 20.00
ATOM    865  O   GLU D 138      -5.903   8.970  11.553  1.00 20.00
ATOM    866  CB  GLU D 138      -7.883   9.610   9.020  1.00 20.00
ATOM    867  CG  GLU D 138      -8.383  10.543  10.108  1.00 20.00
ATOM    868  CD  GLU D 138      -9.763  11.078   9.766  1.00 20.00
ATOM    869  OE1 GLU D 138     -10.623  10.281   9.323  1.00 20.00
ATOM    870  OE2 GLU D 138      -9.975  12.291   9.929  1.00 20.00
ATOM    871  N   GLY D 139      -6.610   7.143  10.430  1.00 20.00
ATOM    872  CA  GLY D 139      -6.917   6.358  11.621  1.00 20.00
ATOM    873  C   GLY D 139      -5.936   5.247  11.925  1.00 20.00
ATOM    874  O   GLY D 139      -4.732   5.378  11.712  1.00 20.00
ATOM    875  N   GLY D 140      -6.468   4.161  12.476  1.00 20.00
ATOM    876  CA  GLY D 140      -5.653   3.047  12.977  1.00 20.00
ATOM    877  C   GLY D 140      -4.718   3.462  14.096  1.00 20.00
ATOM    878  O   GLY D 140      -4.909   4.496  14.751  1.00 20.00
ATOM    879  N  AILE D 141      -3.687   2.658  14.322  1.00 20.00
ATOM    880  N  BILE D 141      -3.678   2.675  14.324  1.00 20.00
ATOM    881  CA AILE D 141      -2.731   2.964  15.386  1.00 20.00
ATOM    882  CA BILE D 141      -2.769   3.013  15.415  1.00 20.00
ATOM    883  C  AILE D 141      -1.833   4.142  14.980  1.00 20.00
ATOM    884  C  BILE D 141      -1.752   4.092  15.002  1.00 20.00
ATOM    885  O  AILE D 141      -1.512   5.001  15.800  1.00 20.00
ATOM    886  O  BILE D 141      -1.260   4.836  15.849  1.00 20.00
ATOM    887  CB AILE D 141      -1.884   1.713  15.773  1.00 20.00
ATOM    888  CB BILE D 141      -2.072   1.763  16.016  1.00 20.00
ATOM    889  CG1AILE D 141      -2.700   0.715  16.620  1.00 20.00
ATOM    890  CG2AILE D 141      -0.559   2.111  16.441  1.00 20.00
ATOM    891  CG1BILE D 141      -1.424   0.925  14.909  1.00 20.00
ATOM    892  CG2BILE D 141      -3.072   0.899  16.817  1.00 20.00
ATOM    893  CD1AILE D 141      -3.080   1.200  18.003  1.00 20.00
ATOM    894  CD1BILE D 141      -0.218   0.135  15.386  1.00 20.00
ATOM    895  N   PHE D 142      -1.444   4.176  13.708  1.00 20.00
ATOM    896  CA  PHE D 142      -0.431   5.120  13.225  1.00 20.00
ATOM    897  C   PHE D 142      -0.852   6.597  13.169  1.00 20.00
ATOM    898  O   PHE D 142      -0.016   7.484  13.365  1.00 20.00
ATOM    899  CB  PHE D 142       0.139   4.685  11.876  1.00 20.00
ATOM    900  CG  PHE D 142       0.873   3.354  11.911  1.00 20.00
ATOM    901  CD1 PHE D 142       1.753   3.036  12.927  1.00 20.00
ATOM    902  CD2 PHE D 142       0.715   2.453  10.855  1.00 20.00
ATOM    903  CE1 PHE D 142       2.435   1.796  12.940  1.00 20.00
ATOM    904  CE2 PHE D 142       1.418   1.230  10.837  1.00 20.00
ATOM    905  CZ  PHE D 142       2.275   0.913  11.898  1.00 20.00
ATOM    906  N   LYS D 143      -2.136   6.845  12.968  1.00 20.00
ATOM    907  CA  LYS D 143      -2.646   8.191  12.691  1.00 20.00
ATOM    908  C   LYS D 143      -1.666   9.005  11.840  1.00 20.00
ATOM    909  O   LYS D 143      -1.211  10.057  12.278  1.00 20.00
ATOM    910  CB  LYS D 143      -2.979   8.938  13.991  1.00 20.00
ATOM    911  CG  LYS D 143      -4.108   8.288  14.842  1.00 20.00
ATOM    912  CD  LYS D 143      -4.324   9.088  16.100  1.00 20.00
ATOM    913  CE  LYS D 143      -5.523   8.600  16.906  1.00 20.00
ATOM    914  NZ  LYS D 143      -6.709   9.479  16.668  1.00 20.00
ATOM    915  N   ILE D 144      -1.388   8.547  10.613  1.00 20.00
ATOM    916  CA  ILE D 144      -0.303   9.084   9.792  1.00 20.00
ATOM    917  C   ILE D 144      -0.523  10.570   9.525  1.00 20.00
ATOM    918  O   ILE D 144       0.419  11.354   9.640  1.00 20.00
ATOM    919  CB  ILE D 144      -0.147   8.296   8.451  1.00 20.00
ATOM    920  CG1 ILE D 144       0.356   6.873   8.749  1.00 20.00
ATOM    921  CG2 ILE D 144       0.772   9.022   7.431  1.00 20.00
ATOM    922  CD1 ILE D 144       0.092   5.927   7.668  1.00 20.00
ATOM    923  N   ALA D 145      -1.771  10.939   9.230  1.00 20.00
ATOM    924  CA  ALA D 145      -2.075  12.315   8.827  1.00 20.00
ATOM    925  C   ALA D 145      -1.750  13.338   9.926  1.00 20.00
ATOM    926  O   ALA D 145      -1.465  14.508   9.633  1.00 20.00
ATOM    927  CB  ALA D 145      -3.547  12.424   8.393  1.00 20.00
ATOM    928  N   SER D 146      -1.784  12.892  11.181  1.00 20.00
ATOM    929  CA  SER D 146      -1.522  13.749  12.336  1.00 20.00
ATOM    930  C   SER D 146      -0.073  14.219  12.461  1.00 20.00
ATOM    931  O   SER D 146       0.182  15.245  13.078  1.00 20.00
ATOM    932  CB  SER D 146      -1.980  13.080  13.641  1.00 20.00
ATOM    933  OG  SER D 146      -1.107  12.025  14.038  1.00 20.00
ATOM    934  N   TRP D 147       0.870  13.473  11.886  1.00 20.00
ATOM    935  CA  TRP D 147       2.298  13.834  11.966  1.00 20.00
ATOM    936  C   TRP D 147       3.089  13.913  10.634  1.00 20.00
ATOM    937  O   TRP D 147       4.194  14.472  10.599  1.00 20.00
ATOM    938  CB  TRP D 147       3.017  12.909  12.949  1.00 20.00
ATOM    939  CG  TRP D 147       2.792  11.469  12.647  1.00 20.00
ATOM    940  CD1 TRP D 147       1.865  10.649  13.207  1.00 20.00
ATOM    941  CD2 TRP D 147       3.520  10.678  11.692  1.00 20.00
ATOM    942  CE2 TRP D 147       2.983   9.374  11.737  1.00 20.00
ATOM    943  CE3 TRP D 147       4.572  10.950  10.804  1.00 20.00
ATOM    944  NE1 TRP D 147       1.968   9.386  12.659  1.00 20.00
ATOM    945  CZ2 TRP D 147       3.442   8.344  10.908  1.00 20.00
ATOM    946  CZ3 TRP D 147       5.047   9.918   9.987  1.00 20.00
ATOM    947  CH2 TRP D 147       4.485   8.627  10.059  1.00 20.00
ATOM    948  N   ALA D 148       2.548  13.338   9.564  1.00 20.00
ATOM    949  CA  ALA D 148       3.233  13.319   8.271  1.00 20.00
ATOM    950  C   ALA D 148       2.889  14.553   7.417  1.00 20.00
ATOM    951  O   ALA D 148       1.741  14.734   7.000  1.00 20.00
ATOM    952  CB  ALA D 148       2.936  12.009   7.511  1.00 20.00
ATOM    953  N   ASP D 149       3.889  15.398   7.164  1.00 20.00
ATOM    954  CA  ASP D 149       3.760  16.498   6.192  1.00 20.00
ATOM    955  C   ASP D 149       3.382  15.938   4.834  1.00 20.00
ATOM    956  O   ASP D 149       2.478  16.444   4.168  1.00 20.00
ATOM    957  CB  ASP D 149       5.077  17.269   6.058  1.00 20.00
ATOM    958  CG  ASP D 149       5.483  17.930   7.356  1.00 20.00
ATOM    959  OD1 ASP D 149       4.818  18.900   7.761  1.00 20.00
ATOM    960  OD2 ASP D 149       6.467  17.478   7.941  1.00 20.00
ATOM    961  N   LEU D 150       4.059  14.864   4.435  1.00 20.00
ATOM    962  CA  LEU D 150       3.904  14.302   3.095  1.00 20.00
ATOM    963  C   LEU D 150       3.643  12.810   3.209  1.00 20.00
ATOM    964  O   LEU D 150       4.191  12.150   4.107  1.00 20.00
ATOM    965  CB  LEU D 150       5.203  14.459   2.298  1.00 20.00
ATOM    966  CG  LEU D 150       5.561  15.884   1.847  1.00 20.00
ATOM    967  CD1 LEU D 150       6.950  15.942   1.212  1.00 20.00
ATOM    968  CD2 LEU D 150       4.522  16.434   0.888  1.00 20.00
ATOM    969  N   VAL D 151       2.838  12.283   2.293  1.00 20.00
ATOM    970  CA  VAL D 151       2.719  10.827   2.159  1.00 20.00
ATOM    971  C   VAL D 151       2.772  10.573   0.656  1.00 20.00
ATOM    972  O   VAL D 151       2.734  11.531  -0.128  1.00 20.00
ATOM    973  CB  VAL D 151       1.388  10.251   2.707  1.00 20.00
ATOM    974  CG1 VAL D 151       1.339  10.316   4.233  1.00 20.00
ATOM    975  CG2 VAL D 151       0.165  10.948   2.029  1.00 20.00
ATOM    976  N   ASN D 152       2.835   9.302   0.245  1.00 20.00
ATOM    977  CA  ASN D 152       2.805   8.986  -1.183  1.00 20.00
ATOM    978  C   ASN D 152       1.758   7.927  -1.549  1.00 20.00
ATOM    979  O   ASN D 152       1.288   7.206  -0.671  1.00 20.00
ATOM    980  CB  ASN D 152       4.200   8.633  -1.725  1.00 20.00
ATOM    981  CG  ASN D 152       4.803   7.404  -1.063  1.00 20.00
ATOM    982  ND2 ASN D 152       5.931   6.950  -1.592  1.00 20.00
ATOM    983  OD1 ASN D 152       4.286   6.893  -0.079  1.00 20.00
ATOM    984  N   ALA D 153       1.459   7.803  -2.841  1.00 20.00
ATOM    985  CA  ALA D 153       0.435   6.874  -3.340  1.00 20.00
ATOM    986  C   ALA D 153       0.814   6.312  -4.693  1.00 20.00
ATOM    987  O   ALA D 153       1.438   6.978  -5.511  1.00 20.00
ATOM    988  CB  ALA D 153      -0.930   7.575  -3.451  1.00 20.00
ATOM    989  N   HIS D 154       0.413   5.069  -4.906  1.00 20.00
ATOM    990  CA  HIS D 154       0.459   4.443  -6.198  1.00 20.00
ATOM    991  C   HIS D 154      -0.782   4.867  -6.967  1.00 20.00
ATOM    992  O   HIS D 154      -1.843   5.040  -6.366  1.00 20.00
ATOM    993  CB  HIS D 154       0.464   2.932  -6.068  1.00 20.00
ATOM    994  CG  HIS D 154       1.815   2.342  -5.754  1.00 20.00
ATOM    995  CD2 HIS D 154       2.223   1.545  -4.734  1.00 20.00
ATOM    996  ND1 HIS D 154       2.911   2.498  -6.577  1.00 20.00
ATOM    997  CE1 HIS D 154       3.931   1.818  -6.090  1.00 20.00
ATOM    998  NE2 HIS D 154       3.538   1.220  -4.980  1.00 20.00
ATOM    999  N   VAL D 155      -0.653   4.947  -8.289  1.00 20.00
ATOM   1000  CA  VAL D 155      -1.747   5.443  -9.138  1.00 20.00
ATOM   1001  C   VAL D 155      -2.586   4.322  -9.784  1.00 20.00
ATOM   1002  O   VAL D 155      -3.635   4.596 -10.380  1.00 20.00
ATOM   1003  CB  VAL D 155      -1.275   6.461 -10.217  1.00 20.00
ATOM   1004  CG1 VAL D 155      -0.597   7.657  -9.596  1.00 20.00
ATOM   1005  CG2 VAL D 155      -0.361   5.801 -11.313  1.00 20.00
ATOM   1006  N   VAL D 156      -2.117   3.077  -9.660  1.00 20.00
ATOM   1007  CA  VAL D 156      -2.855   1.891 -10.100  1.00 20.00
ATOM   1008  C   VAL D 156      -4.370   1.866  -9.778  1.00 20.00
ATOM   1009  O   VAL D 156      -5.135   1.440 -10.657  1.00 20.00
ATOM   1010  CB  VAL D 156      -2.126   0.553  -9.735  1.00 20.00
ATOM   1011  CG1 VAL D 156      -2.000   0.324  -8.222  1.00 20.00
ATOM   1012  CG2 VAL D 156      -2.833  -0.635 -10.359  1.00 20.00
ATOM   1013  N   PRO D 157      -4.816   2.331  -8.579  1.00 20.00
ATOM   1014  CA  PRO D 157      -6.270   2.249  -8.342  1.00 20.00
ATOM   1015  C   PRO D 157      -7.128   3.227  -9.144  1.00 20.00
ATOM   1016  O   PRO D 157      -8.348   3.098  -9.098  1.00 20.00
ATOM   1017  CB  PRO D 157      -6.421   2.574  -6.850  1.00 20.00
ATOM   1018  CG  PRO D 157      -5.039   2.433  -6.268  1.00 20.00
ATOM   1019  CD  PRO D 157      -4.158   2.903  -7.386  1.00 20.00
ATOM   1020  N   GLY D 158      -6.518   4.161  -9.873  1.00 20.00
ATOM   1021  CA  GLY D 158      -7.250   5.320 -10.390  1.00 20.00
ATOM   1022  C   GLY D 158      -7.268   6.463  -9.400  1.00 20.00
ATOM   1023  O   GLY D 158      -6.843   6.301  -8.251  1.00 20.00
ATOM   1024  N   SER D 159      -7.851   7.593  -9.806  1.00 20.00
ATOM   1025  CA  SER D 159      -7.740   8.854  -9.072  1.00 20.00
ATOM   1026  C   SER D 159      -8.501   8.846  -7.738  1.00 20.00
ATOM   1027  O   SER D 159      -8.327   9.725  -6.883  1.00 20.00
ATOM   1028  CB  SER D 159      -8.191  10.036  -9.959  1.00 20.00
ATOM   1029  OG  SER D 159      -9.552   9.838 -10.336  1.00 20.00
ATOM   1030  N   GLY D 160      -9.344   7.834  -7.560  1.00 20.00
ATOM   1031  CA  GLY D 160      -9.983   7.578  -6.280  1.00 20.00
ATOM   1032  C   GLY D 160      -9.010   7.511  -5.109  1.00 20.00
ATOM   1033  O   GLY D 160      -9.356   7.939  -4.021  1.00 20.00
ATOM   1034  N   VAL D 161      -7.797   6.992  -5.318  1.00 20.00
ATOM   1035  CA  VAL D 161      -6.828   6.882  -4.219  1.00 20.00
ATOM   1036  C   VAL D 161      -6.445   8.298  -3.780  1.00 20.00
ATOM   1037  O   VAL D 161      -6.356   8.553  -2.583  1.00 20.00
ATOM   1038  CB  VAL D 161      -5.558   6.061  -4.606  1.00 20.00
ATOM   1039  CG1 VAL D 161      -4.693   6.795  -5.648  1.00 20.00
ATOM   1040  CG2 VAL D 161      -4.763   5.676  -3.339  1.00 20.00
ATOM   1041  N   VAL D 162      -6.269   9.204  -4.747  1.00 20.00
ATOM   1042  CA  VAL D 162      -6.015  10.625  -4.448  1.00 20.00
ATOM   1043  C   VAL D 162      -7.208  11.330  -3.789  1.00 20.00
ATOM   1044  O   VAL D 162      -7.031  12.001  -2.771  1.00 20.00
ATOM   1045  CB  VAL D 162      -5.553  11.414  -5.699  1.00 20.00
ATOM   1046  CG1 VAL D 162      -5.356  12.888  -5.352  1.00 20.00
ATOM   1047  CG2 VAL D 162      -4.250  10.807  -6.271  1.00 20.00
ATOM   1048  N   LYS D 163      -8.405  11.155  -4.355  1.00 20.00
ATOM   1049  CA  LYS D 163      -9.640  11.708  -3.784  1.00 20.00
ATOM   1050  C   LYS D 163      -9.846  11.263  -2.342  1.00 20.00
ATOM   1051  O   LYS D 163     -10.228  12.060  -1.493  1.00 20.00
ATOM   1052  CB  LYS D 163     -10.869  11.290  -4.579  1.00 20.00
ATOM   1053  CG  LYS D 163     -10.925  11.864  -5.981  1.00 20.00
ATOM   1054  CD  LYS D 163     -12.002  11.132  -6.780  1.00 20.00
ATOM   1055  CE  LYS D 163     -12.040  11.638  -8.193  1.00 20.00
ATOM   1056  NZ  LYS D 163     -11.590  13.061  -8.184  1.00 20.00
ATOM   1057  N   GLY D 164      -9.605   9.981  -2.072  1.00 20.00
ATOM   1058  CA  GLY D 164      -9.693   9.471  -0.704  1.00 20.00
ATOM   1059  C   GLY D 164      -8.718  10.148   0.251  1.00 20.00
ATOM   1060  O   GLY D 164      -9.103  10.586   1.347  1.00 20.00
ATOM   1061  N   LEU D 165      -7.443  10.209  -0.130  1.00 20.00
ATOM   1062  CA  LEU D 165      -6.422  10.744   0.773  1.00 20.00
ATOM   1063  C   LEU D 165      -6.689  12.224   1.028  1.00 20.00
ATOM   1064  O   LEU D 165      -6.502  12.732   2.132  1.00 20.00
ATOM   1065  CB  LEU D 165      -5.010  10.604   0.207  1.00 20.00
ATOM   1066  CG  LEU D 165      -4.533   9.137   0.134  1.00 20.00
ATOM   1067  CD1 LEU D 165      -3.194   9.003  -0.570  1.00 20.00
ATOM   1068  CD2 LEU D 165      -4.485   8.550   1.546  1.00 20.00
ATOM   1069  N   GLN D 166      -7.114  12.916  -0.018  1.00 20.00
ATOM   1070  CA  GLN D 166      -7.256  14.366   0.094  1.00 20.00
ATOM   1071  C   GLN D 166      -8.423  14.811   0.981  1.00 20.00
ATOM   1072  O   GLN D 166      -8.375  15.903   1.545  1.00 20.00
ATOM   1073  CB  GLN D 166      -7.281  15.028  -1.276  1.00 20.00
ATOM   1074  CG  GLN D 166      -8.578  14.934  -2.025  1.00 20.00
ATOM   1075  CD  GLN D 166      -8.535  15.702  -3.339  1.00 20.00
ATOM   1076  NE2 GLN D 166      -9.656  15.696  -4.050  1.00 20.00
ATOM   1077  OE1 GLN D 166      -7.517  16.298  -3.705  1.00 20.00
ATOM   1078  N   GLU D 167      -9.437  13.962   1.134  1.00 20.00
ATOM   1079  CA  GLU D 167     -10.545  14.218   2.063  1.00 20.00
ATOM   1080  C   GLU D 167     -10.010  14.423   3.477  1.00 20.00
ATOM   1081  O   GLU D 167     -10.557  15.210   4.247  1.00 20.00
ATOM   1082  CB  GLU D 167     -11.502  13.021   2.119  1.00 20.00
ATOM   1083  CG  GLU D 167     -12.527  12.967   1.012  1.00 20.00
ATOM   1084  CD  GLU D 167     -13.692  12.044   1.343  1.00 20.00
ATOM   1085  OE1 GLU D 167     -13.841  11.583   2.509  1.00 20.00
ATOM   1086  OE2 GLU D 167     -14.469  11.785   0.403  1.00 20.00
ATOM   1087  N   VAL D 168      -8.932  13.704   3.799  1.00 20.00
ATOM   1088  CA  VAL D 168      -8.260  13.823   5.090  1.00 20.00
ATOM   1089  C   VAL D 168      -7.135  14.858   5.031  1.00 20.00
ATOM   1090  O   VAL D 168      -6.956  15.651   5.953  1.00 20.00
ATOM   1091  CB  VAL D 168      -7.654  12.452   5.476  1.00 20.00
ATOM   1092  CG1 VAL D 168      -6.779  12.550   6.738  1.00 20.00
ATOM   1093  CG2 VAL D 168      -8.769  11.418   5.660  1.00 20.00
ATOM   1094  N   GLY D 169      -6.368  14.824   3.939  1.00 20.00
ATOM   1095  CA  GLY D 169      -5.146  15.606   3.812  1.00 20.00
ATOM   1096  C   GLY D 169      -5.341  17.095   3.638  1.00 20.00
ATOM   1097  O   GLY D 169      -4.625  17.893   4.261  1.00 20.00
ATOM   1098  N   LEU D 170      -6.285  17.476   2.779  1.00 20.00
ATOM   1099  CA  LEU D 170      -6.553  18.908   2.546  1.00 20.00
ATOM   1100  C   LEU D 170      -6.889  19.697   3.813  1.00 20.00
ATOM   1101  O   LEU D 170      -6.259  20.730   4.053  1.00 20.00
ATOM   1102  CB  LEU D 170      -7.627  19.113   1.478  1.00 20.00
ATOM   1103  CG  LEU D 170      -7.074  18.983   0.071  1.00 20.00
ATOM   1104  CD1 LEU D 170      -8.255  18.699  -0.829  1.00 20.00
ATOM   1105  CD2 LEU D 170      -6.409  20.330  -0.284  1.00 20.00
ATOM   1106  N   PRO D 171      -7.874  19.232   4.624  1.00 20.00
ATOM   1107  CA  PRO D 171      -8.183  19.959   5.850  1.00 20.00
ATOM   1108  C   PRO D 171      -6.981  20.083   6.802  1.00 20.00
ATOM   1109  O   PRO D 171      -6.926  20.988   7.628  1.00 20.00
ATOM   1110  CB  PRO D 171      -9.277  19.098   6.496  1.00 20.00
ATOM   1111  CG  PRO D 171      -9.917  18.381   5.327  1.00 20.00
ATOM   1112  CD  PRO D 171      -8.760  18.065   4.446  1.00 20.00
ATOM   1113  N   LEU D 172      -6.039  19.153   6.702  1.00 20.00
ATOM   1114  CA  LEU D 172      -4.858  19.185   7.551  1.00 20.00
ATOM   1115  C   LEU D 172      -3.632  19.850   6.885  1.00 20.00
ATOM   1116  O   LEU D 172      -2.522  19.772   7.437  1.00 20.00
ATOM   1117  CB  LEU D 172      -4.524  17.751   7.996  1.00 20.00
ATOM   1118  CG  LEU D 172      -5.456  17.081   9.021  1.00 20.00
ATOM   1119  CD1 LEU D 172      -5.064  15.616   9.257  1.00 20.00
ATOM   1120  CD2 LEU D 172      -5.419  17.858  10.315  1.00 20.00
ATOM   1121  N  AHIS D 173      -3.844  20.493   5.735  1.00 20.00
ATOM   1122  N  BHIS D 173      -3.811  20.441   5.701  1.00 20.00
ATOM   1123  CA AHIS D 173      -2.773  21.162   4.987  1.00 20.00
ATOM   1124  CA BHIS D 173      -2.744  21.212   5.042  1.00 20.00
ATOM   1125  C  AHIS D 173      -1.580  20.216   4.847  1.00 20.00
ATOM   1126  C  BHIS D 173      -1.597  20.334   4.517  1.00 20.00
ATOM   1127  O  AHIS D 173      -0.457  20.519   5.263  1.00 20.00
ATOM   1128  O  BHIS D 173      -0.491  20.838   4.299  1.00 20.00
ATOM   1129  CB AHIS D 173      -2.359  22.476   5.669  1.00 20.00
ATOM   1130  CB BHIS D 173      -2.189  22.250   6.036  1.00 20.00
ATOM   1131  CG AHIS D 173      -3.433  23.520   5.686  1.00 20.00
ATOM   1132  CG BHIS D 173      -1.499  23.419   5.397  1.00 20.00
ATOM   1133  CD2AHIS D 173      -3.437  24.800   5.243  1.00 20.00
ATOM   1134  ND1AHIS D 173      -4.684  23.296   6.216  1.00 20.00
ATOM   1135  CD2BHIS D 173      -1.968  24.630   5.011  1.00 20.00
ATOM   1136  ND1BHIS D 173      -0.146  23.428   5.128  1.00 20.00
ATOM   1137  CE1AHIS D 173      -5.420  24.385   6.081  1.00 20.00
ATOM   1138  NE2AHIS D 173      -4.687  25.310   5.491  1.00 20.00
ATOM   1139  CE1BHIS D 173       0.186  24.589   4.589  1.00 20.00
ATOM   1140  NE2BHIS D 173      -0.901  25.336   4.507  1.00 20.00
ATOM   1141  N   ARG D 174      -1.866  19.047   4.288  1.00 20.00
ATOM   1142  CA  ARG D 174      -0.846  18.068   3.898  1.00 20.00
ATOM   1143  C   ARG D 174      -0.636  17.993   2.393  1.00 20.00
ATOM   1144  O   ARG D 174      -1.392  18.576   1.612  1.00 20.00
ATOM   1145  CB  ARG D 174      -1.200  16.675   4.451  1.00 20.00
ATOM   1146  CG  ARG D 174      -1.589  16.664   5.895  1.00 20.00
ATOM   1147  CD  ARG D 174      -0.421  17.206   6.736  1.00 20.00
ATOM   1148  NE  ARG D 174      -0.454  16.731   8.113  1.00 20.00
ATOM   1149  CZ  ARG D 174       0.350  17.153   9.094  1.00 20.00
ATOM   1150  NH1 ARG D 174       0.250  16.644  10.316  1.00 20.00
ATOM   1151  NH2 ARG D 174       1.266  18.085   8.888  1.00 20.00
ATOM   1152  N   GLY D 175       0.417  17.290   1.974  1.00 20.00
ATOM   1153  CA  GLY D 175       0.655  17.075   0.555  1.00 20.00
ATOM   1154  C   GLY D 175       0.869  15.602   0.268  1.00 20.00
ATOM   1155  O   GLY D 175       1.179  14.828   1.178  1.00 20.00
ATOM   1156  N   CYS D 176       0.751  15.243  -1.003  1.00 20.00
ATOM   1157  CA  CYS D 176       0.881  13.868  -1.473  1.00 20.00
ATOM   1158  C   CYS D 176       1.849  13.819  -2.655  1.00 20.00
ATOM   1159  O   CYS D 176       1.866  14.735  -3.502  1.00 20.00
ATOM   1160  CB  CYS D 176      -0.507  13.372  -1.899  1.00 20.00
ATOM   1161  SG  CYS D 176      -0.580  11.642  -2.273  1.00 20.00
ATOM   1162  N   LEU D 177       2.684  12.785  -2.704  1.00 20.00
ATOM   1163  CA  LEU D 177       3.508  12.520  -3.880  1.00 20.00
ATOM   1164  C   LEU D 177       2.959  11.287  -4.581  1.00 20.00
ATOM   1165  O   LEU D 177       2.627  10.302  -3.910  1.00 20.00
ATOM   1166  CB  LEU D 177       4.974  12.261  -3.487  1.00 20.00
ATOM   1167  CG  LEU D 177       5.633  13.382  -2.676  1.00 20.00
ATOM   1168  CD1 LEU D 177       6.808  12.892  -1.804  1.00 20.00
ATOM   1169  CD2 LEU D 177       6.038  14.521  -3.610  1.00 20.00
ATOM   1170  N   LEU D 178       2.874  11.327  -5.907  1.00 20.00
ATOM   1171  CA  LEU D 178       2.404  10.169  -6.685  1.00 20.00
ATOM   1172  C   LEU D 178       3.569   9.352  -7.227  1.00 20.00
ATOM   1173  O   LEU D 178       4.504   9.933  -7.773  1.00 20.00
ATOM   1174  CB  LEU D 178       1.497  10.597  -7.841  1.00 20.00
ATOM   1175  CG  LEU D 178       0.173  11.277  -7.441  1.00 20.00
ATOM   1176  CD1 LEU D 178      -0.704  11.529  -8.665  1.00 20.00
ATOM   1177  CD2 LEU D 178      -0.567  10.491  -6.367  1.00 20.00
ATOM   1178  N   ILE D 179       3.501   8.028  -7.118  1.00 20.00
ATOM   1179  CA  ILE D 179       4.615   7.190  -7.600  1.00 20.00
ATOM   1180  C   ILE D 179       4.510   7.006  -9.128  1.00 20.00
ATOM   1181  O   ILE D 179       3.691   6.231  -9.633  1.00 20.00
ATOM   1182  CB  ILE D 179       4.754   5.864  -6.781  1.00 20.00
ATOM   1183  CG1 ILE D 179       4.997   6.161  -5.283  1.00 20.00
ATOM   1184  CG2 ILE D 179       5.861   4.944  -7.398  1.00 20.00
ATOM   1185  CD1 ILE D 179       4.533   5.051  -4.299  1.00 20.00
ATOM   1186  N   ALA D 180       5.313   7.757  -9.884  1.00 20.00
ATOM   1187  CA  ALA D 180       5.224   7.732 -11.351  1.00 20.00
ATOM   1188  C   ALA D 180       6.120   6.692 -12.009  1.00 20.00
ATOM   1189  O   ALA D 180       5.842   6.230 -13.126  1.00 20.00
ATOM   1190  CB  ALA D 180       5.526   9.125 -11.947  1.00 20.00
ATOM   1191  N   GLU D 181       7.226   6.386 -11.338  1.00 20.00
ATOM   1192  CA  GLU D 181       8.197   5.404 -11.802  1.00 20.00
ATOM   1193  C   GLU D 181       8.736   4.739 -10.546  1.00 20.00
ATOM   1194  O   GLU D 181       8.649   5.316  -9.454  1.00 20.00
ATOM   1195  CB  GLU D 181       9.353   6.076 -12.566  1.00 20.00
ATOM   1196  CG  GLU D 181       8.936   6.870 -13.804  1.00 20.00
ATOM   1197  CD  GLU D 181      10.106   7.535 -14.525  1.00 20.00
ATOM   1198  OE1 GLU D 181      11.079   7.971 -13.872  1.00 20.00
ATOM   1199  OE2 GLU D 181      10.038   7.618 -15.762  1.00 20.00
ATOM   1200  N   MET D 182       9.294   3.536 -10.705  1.00 20.00
ATOM   1201  CA  MET D 182       9.976   2.846  -9.629  1.00 20.00
ATOM   1202  C   MET D 182      11.367   2.400 -10.036  1.00 20.00
ATOM   1203  O   MET D 182      11.633   2.151 -11.210  1.00 20.00
ATOM   1204  CB  MET D 182       9.182   1.634  -9.129  1.00 20.00
ATOM   1205  CG  MET D 182       7.890   2.038  -8.435  1.00 20.00
ATOM   1206  SD  MET D 182       7.109   0.677  -7.590  1.00 20.00
ATOM   1207  CE  MET D 182       8.079   0.656  -6.083  1.00 20.00
ATOM   1208  N   SER D 183      12.227   2.243  -9.039  1.00 20.00
ATOM   1209  CA  SER D 183      13.662   2.055  -9.280  1.00 20.00
ATOM   1210  C   SER D 183      14.008   0.579  -9.470  1.00 20.00
ATOM   1211  O   SER D 183      15.126   0.211  -9.884  1.00 20.00
ATOM   1212  CB  SER D 183      14.435   2.590  -8.077  1.00 20.00
ATOM   1213  OG  SER D 183      14.044   1.863  -6.922  1.00 20.00
ATOM   1214  N   SER D 184      13.028  -0.272  -9.186  1.00 20.00
ATOM   1215  CA  SER D 184      13.270  -1.711  -9.094  1.00 20.00
ATOM   1216  C   SER D 184      13.161  -2.442 -10.437  1.00 20.00
ATOM   1217  O   SER D 184      12.413  -2.039 -11.334  1.00 20.00
ATOM   1218  CB  SER D 184      12.347  -2.344  -8.032  1.00 20.00
ATOM   1219  OG  SER D 184      11.068  -1.731  -8.032  1.00 20.00
ATOM   1220  N   THR D 185      13.920  -3.530 -10.559  1.00 20.00
ATOM   1221  CA  THR D 185      13.897  -4.365 -11.756  1.00 20.00
ATOM   1222  C   THR D 185      12.483  -4.877 -12.027  1.00 20.00
ATOM   1223  O   THR D 185      11.830  -5.408 -11.124  1.00 20.00
ATOM   1224  CB  THR D 185      14.870  -5.560 -11.632  1.00 20.00
ATOM   1225  CG2 THR D 185      15.013  -6.267 -12.979  1.00 20.00
ATOM   1226  OG1 THR D 185      16.155  -5.087 -11.199  1.00 20.00
ATOM   1227  N   GLY D 186      12.032  -4.696 -13.262  1.00 20.00
ATOM   1228  CA  GLY D 186      10.727  -5.170 -13.712  1.00 20.00
ATOM   1229  C   GLY D 186       9.567  -4.275 -13.305  1.00 20.00
ATOM   1230  O   GLY D 186       8.403  -4.670 -13.459  1.00 20.00
ATOM   1231  N   SER D 187       9.870  -3.069 -12.817  1.00 20.00
ATOM   1232  CA  SER D 187       8.827  -2.075 -12.547  1.00 20.00
ATOM   1233  C   SER D 187       7.911  -1.953 -13.764  1.00 20.00
ATOM   1234  O   SER D 187       8.384  -1.898 -14.907  1.00 20.00
ATOM   1235  CB  SER D 187       9.417  -0.712 -12.174  1.00 20.00
ATOM   1236  OG  SER D 187       8.436   0.321 -12.249  1.00 20.00
ATOM   1237  N   LEU D 188       6.607  -1.955 -13.499  1.00 20.00
ATOM   1238  CA  LEU D 188       5.562  -1.705 -14.483  1.00 20.00
ATOM   1239  C   LEU D 188       5.098  -0.242 -14.495  1.00 20.00
ATOM   1240  O   LEU D 188       4.141   0.079 -15.196  1.00 20.00
ATOM   1241  CB  LEU D 188       4.356  -2.624 -14.227  1.00 20.00
ATOM   1242  CG  LEU D 188       4.668  -4.106 -13.995  1.00 20.00
ATOM   1243  CD1 LEU D 188       3.435  -4.867 -13.545  1.00 20.00
ATOM   1244  CD2 LEU D 188       5.225  -4.720 -15.274  1.00 20.00
ATOM   1245  N   ALA D 189       5.754   0.630 -13.732  1.00 20.00
ATOM   1246  CA  ALA D 189       5.444   2.070 -13.756  1.00 20.00
ATOM   1247  C   ALA D 189       6.217   2.745 -14.900  1.00 20.00
ATOM   1248  O   ALA D 189       7.183   3.499 -14.686  1.00 20.00
ATOM   1249  CB  ALA D 189       5.744   2.738 -12.406  1.00 20.00
ATOM   1250  N   THR D 190       5.778   2.436 -16.113  1.00 20.00
ATOM   1251  CA  THR D 190       6.439   2.890 -17.342  1.00 20.00
ATOM   1252  C   THR D 190       5.402   3.362 -18.354  1.00 20.00
ATOM   1253  O   THR D 190       4.208   3.073 -18.192  1.00 20.00
ATOM   1254  CB  THR D 190       7.272   1.759 -17.958  1.00 20.00
ATOM   1255  CG2 THR D 190       8.347   1.272 -16.970  1.00 20.00
ATOM   1256  OG1 THR D 190       6.400   0.676 -18.308  1.00 20.00
ATOM   1257  N   GLY D 191       5.854   4.106 -19.367  1.00 20.00
ATOM   1258  CA  GLY D 191       5.027   4.470 -20.525  1.00 20.00
ATOM   1259  C   GLY D 191       3.706   5.091 -20.109  1.00 20.00
ATOM   1260  O   GLY D 191       3.701   6.110 -19.412  1.00 20.00
ATOM   1261  N   ASP D 192       2.593   4.472 -20.508  1.00 20.00
ATOM   1262  CA  ASP D 192       1.244   4.998 -20.233  1.00 20.00
ATOM   1263  C   ASP D 192       0.888   5.104 -18.748  1.00 20.00
ATOM   1264  O   ASP D 192       0.108   5.966 -18.351  1.00 20.00
ATOM   1265  CB  ASP D 192       0.164   4.158 -20.931  1.00 20.00
ATOM   1266  CG  ASP D 192       0.224   4.266 -22.451  1.00 20.00
ATOM   1267  OD1 ASP D 192       0.919   5.178 -22.966  1.00 20.00
ATOM   1268  OD2 ASP D 192      -0.437   3.439 -23.129  1.00 20.00
ATOM   1269  N   TYR D 193       1.460   4.203 -17.954  1.00 20.00
ATOM   1270  CA  TYR D 193       1.281   4.187 -16.513  1.00 20.00
ATOM   1271  C   TYR D 193       1.856   5.481 -15.932  1.00 20.00
ATOM   1272  O   TYR D 193       1.179   6.194 -15.189  1.00 20.00
ATOM   1273  CB  TYR D 193       1.958   2.951 -15.901  1.00 20.00
ATOM   1274  CG  TYR D 193       1.668   2.784 -14.428  1.00 20.00
ATOM   1275  CD1 TYR D 193       0.761   1.818 -13.988  1.00 20.00
ATOM   1276  CD2 TYR D 193       2.303   3.579 -13.472  1.00 20.00
ATOM   1277  CE1 TYR D 193       0.485   1.665 -12.626  1.00 20.00
ATOM   1278  CE2 TYR D 193       2.049   3.422 -12.114  1.00 20.00
ATOM   1279  CZ  TYR D 193       1.141   2.465 -11.694  1.00 20.00
ATOM   1280  OH  TYR D 193       0.865   2.315 -10.347  1.00 20.00
ATOM   1281  N   THR D 194       3.101   5.775 -16.297  1.00 20.00
ATOM   1282  CA  THR D 194       3.753   7.025 -15.898  1.00 20.00
ATOM   1283  C   THR D 194       2.974   8.267 -16.350  1.00 20.00
ATOM   1284  O   THR D 194       2.780   9.198 -15.564  1.00 20.00
ATOM   1285  CB  THR D 194       5.209   7.125 -16.393  1.00 20.00
ATOM   1286  CG2 THR D 194       5.864   8.406 -15.879  1.00 20.00
ATOM   1287  OG1 THR D 194       5.970   6.018 -15.888  1.00 20.00
ATOM   1288  N   ARG D 195       2.537   8.276 -17.608  1.00 20.00
ATOM   1289  CA  ARG D 195       1.788   9.414 -18.146  1.00 20.00
ATOM   1290  C   ARG D 195       0.480   9.598 -17.379  1.00 20.00
ATOM   1291  O   ARG D 195       0.088  10.716 -17.029  1.00 20.00
ATOM   1292  CB  ARG D 195       1.568   9.261 -19.661  1.00 20.00
ATOM   1293  CG  ARG D 195       2.880   9.378 -20.427  1.00 20.00
ATOM   1294  CD  ARG D 195       2.694   9.455 -21.953  1.00 20.00
ATOM   1295  NE  ARG D 195       2.504   8.141 -22.565  1.00 20.00
ATOM   1296  CZ  ARG D 195       3.475   7.325 -22.984  1.00 20.00
ATOM   1297  NH1 ARG D 195       3.148   6.162 -23.530  1.00 20.00
ATOM   1298  NH2 ARG D 195       4.760   7.646 -22.874  1.00 20.00
ATOM   1299  N   ALA D 196      -0.180   8.485 -17.074  1.00 20.00
ATOM   1300  CA  ALA D 196      -1.339   8.526 -16.167  1.00 20.00
ATOM   1301  C   ALA D 196      -1.091   9.175 -14.784  1.00 20.00
ATOM   1302  O   ALA D 196      -1.925   9.959 -14.300  1.00 20.00
ATOM   1303  CB  ALA D 196      -1.971   7.129 -16.040  1.00 20.00
ATOM   1304  N   ALA D 197       0.049   8.871 -14.157  1.00 20.00
ATOM   1305  CA  ALA D 197       0.439   9.445 -12.863  1.00 20.00
ATOM   1306  C   ALA D 197       0.558  10.967 -12.980  1.00 20.00
ATOM   1307  O   ALA D 197       0.077  11.712 -12.122  1.00 20.00
ATOM   1308  CB  ALA D 197       1.769   8.850 -12.381  1.00 20.00
ATOM   1309  N   VAL D 198       1.200  11.408 -14.059  1.00 20.00
ATOM   1310  CA  VAL D 198       1.404  12.839 -14.332  1.00 20.00
ATOM   1311  C   VAL D 198       0.072  13.576 -14.515  1.00 20.00
ATOM   1312  O   VAL D 198      -0.130  14.649 -13.942  1.00 20.00
ATOM   1313  CB  VAL D 198       2.350  13.058 -15.546  1.00 20.00
ATOM   1314  CG1 VAL D 198       2.398  14.555 -15.985  1.00 20.00
ATOM   1315  CG2 VAL D 198       3.743  12.557 -15.215  1.00 20.00
ATOM   1316  N   ARG D 199      -0.826  13.007 -15.320  1.00 20.00
ATOM   1317  CA  ARG D 199      -2.147  13.603 -15.544  1.00 20.00
ATOM   1318  C   ARG D 199      -2.875  13.724 -14.193  1.00 20.00
ATOM   1319  O   ARG D 199      -3.422  14.778 -13.848  1.00 20.00
ATOM   1320  CB  ARG D 199      -2.945  12.774 -16.569  1.00 20.00
ATOM   1321  CG  ARG D 199      -4.375  13.254 -16.855  1.00 20.00
ATOM   1322  CD  ARG D 199      -4.909  12.709 -18.209  1.00 20.00
ATOM   1323  NE  ARG D 199      -3.947  12.874 -19.306  1.00 20.00
ATOM   1324  CZ  ARG D 199      -3.959  13.847 -20.223  1.00 20.00
ATOM   1325  NH1 ARG D 199      -3.011  13.878 -21.156  1.00 20.00
ATOM   1326  NH2 ARG D 199      -4.898  14.790 -20.239  1.00 20.00
ATOM   1327  N   MET D 200      -2.851  12.641 -13.418  1.00 20.00
ATOM   1328  CA  MET D 200      -3.508  12.572 -12.118  1.00 20.00
ATOM   1329  C   MET D 200      -3.000  13.630 -11.127  1.00 20.00
ATOM   1330  O   MET D 200      -3.791  14.282 -10.448  1.00 20.00
ATOM   1331  CB  MET D 200      -3.366  11.155 -11.531  1.00 20.00
ATOM   1332  CG  MET D 200      -4.209  10.889 -10.281  1.00 20.00
ATOM   1333  SD  MET D 200      -4.102   9.172  -9.699  1.00 20.00
ATOM   1334  CE  MET D 200      -4.617   8.292 -11.156  1.00 20.00
ATOM   1335  N   ALA D 201      -1.685  13.833 -11.086  1.00 20.00
ATOM   1336  CA  ALA D 201      -1.093  14.944 -10.328  1.00 20.00
ATOM   1337  C   ALA D 201      -1.594  16.328 -10.796  1.00 20.00
ATOM   1338  O   ALA D 201      -2.027  17.140  -9.988  1.00 20.00
ATOM   1339  CB  ALA D 201       0.426  14.877 -10.410  1.00 20.00
ATOM   1340  N   GLU D 202      -1.560  16.591 -12.098  1.00 20.00
ATOM   1341  CA  GLU D 202      -1.949  17.908 -12.621  1.00 20.00
ATOM   1342  C   GLU D 202      -3.379  18.242 -12.247  1.00 20.00
ATOM   1343  O   GLU D 202      -3.710  19.386 -11.944  1.00 20.00
ATOM   1344  CB  GLU D 202      -1.824  17.952 -14.148  1.00 20.00
ATOM   1345  CG  GLU D 202      -0.412  17.828 -14.658  1.00 20.00
ATOM   1346  CD  GLU D 202      -0.373  17.585 -16.156  1.00 20.00
ATOM   1347  OE1 GLU D 202      -1.295  16.950 -16.725  1.00 20.00
ATOM   1348  OE2 GLU D 202       0.594  18.038 -16.779  1.00 20.00
ATOM   1349  N   GLU D 203      -4.220  17.215 -12.276  1.00 20.00
ATOM   1350  CA  GLU D 203      -5.653  17.341 -12.058  1.00 20.00
ATOM   1351  C   GLU D 203      -6.025  17.370 -10.576  1.00 20.00
ATOM   1352  O   GLU D 203      -7.164  17.668 -10.228  1.00 20.00
ATOM   1353  CB  GLU D 203      -6.363  16.222 -12.823  1.00 20.00
ATOM   1354  CG  GLU D 203      -6.134  16.415 -14.336  1.00 20.00
ATOM   1355  CD  GLU D 203      -6.797  15.379 -15.236  1.00 20.00
ATOM   1356  OE1 GLU D 203      -7.355  14.378 -14.736  1.00 20.00
ATOM   1357  OE2 GLU D 203      -6.727  15.574 -16.469  1.00 20.00
ATOM   1358  N   HIS D 204      -5.054  17.101  -9.704  1.00 20.00
ATOM   1359  CA  HIS D 204      -5.258  17.209  -8.246  1.00 20.00
ATOM   1360  C   HIS D 204      -4.164  18.016  -7.551  1.00 20.00
ATOM   1361  O   HIS D 204      -3.679  17.649  -6.478  1.00 20.00
ATOM   1362  CB  HIS D 204      -5.413  15.822  -7.617  1.00 20.00
ATOM   1363  CG  HIS D 204      -6.645  15.115  -8.076  1.00 20.00
ATOM   1364  CD2 HIS D 204      -7.889  15.057  -7.542  1.00 20.00
ATOM   1365  ND1 HIS D 204      -6.697  14.415  -9.263  1.00 20.00
ATOM   1366  CE1 HIS D 204      -7.918  13.931  -9.425  1.00 20.00
ATOM   1367  NE2 HIS D 204      -8.662  14.317  -8.403  1.00 20.00
ATOM   1368  N   SER D 205      -3.820  19.144  -8.167  1.00 20.00
ATOM   1369  CA  SER D 205      -2.736  20.005  -7.698  1.00 20.00
ATOM   1370  C   SER D 205      -2.967  20.677  -6.329  1.00 20.00
ATOM   1371  O   SER D 205      -2.026  21.147  -5.706  1.00 20.00
ATOM   1372  CB  SER D 205      -2.351  21.018  -8.798  1.00 20.00
ATOM   1373  OG  SER D 205      -3.407  21.922  -9.074  1.00 20.00
ATOM   1374  N   GLU D 206      -4.215  20.711  -5.863  1.00 20.00
ATOM   1375  CA  GLU D 206      -4.560  21.209  -4.533  1.00 20.00
ATOM   1376  C   GLU D 206      -3.939  20.342  -3.437  1.00 20.00
ATOM   1377  O   GLU D 206      -3.778  20.791  -2.305  1.00 20.00
ATOM   1378  CB  GLU D 206      -6.087  21.252  -4.382  1.00 20.00
ATOM   1379  CG  GLU D 206      -6.782  21.969  -5.556  1.00 20.00
ATOM   1380  CD  GLU D 206      -6.894  21.134  -6.839  1.00 20.00
ATOM   1381  OE1 GLU D 206      -6.946  19.882  -6.778  1.00 20.00
ATOM   1382  OE2 GLU D 206      -6.942  21.747  -7.932  1.00 20.00
ATOM   1383  N   PHE D 207      -3.611  19.096  -3.781  1.00 20.00
ATOM   1384  CA  PHE D 207      -3.117  18.138  -2.797  1.00 20.00
ATOM   1385  C   PHE D 207      -1.811  17.459  -3.200  1.00 20.00
ATOM   1386  O   PHE D 207      -0.960  17.156  -2.345  1.00 20.00
ATOM   1387  CB  PHE D 207      -4.183  17.064  -2.556  1.00 20.00
ATOM   1388  CG  PHE D 207      -3.844  16.108  -1.436  1.00 20.00
ATOM   1389  CD1 PHE D 207      -3.486  16.566  -0.176  1.00 20.00
ATOM   1390  CD2 PHE D 207      -3.878  14.740  -1.663  1.00 20.00
ATOM   1391  CE1 PHE D 207      -3.168  15.682   0.836  1.00 20.00
ATOM   1392  CE2 PHE D 207      -3.561  13.853  -0.662  1.00 20.00
ATOM   1393  CZ  PHE D 207      -3.208  14.312   0.593  1.00 20.00
ATOM   1394  N   VAL D 208      -1.691  17.165  -4.484  1.00 20.00
ATOM   1395  CA  VAL D 208      -0.513  16.485  -5.030  1.00 20.00
ATOM   1396  C   VAL D 208       0.562  17.523  -5.316  1.00 20.00
ATOM   1397  O   VAL D 208       0.353  18.447  -6.110  1.00 20.00
ATOM   1398  CB  VAL D 208      -0.821  15.730  -6.324  1.00 20.00
ATOM   1399  CG1 VAL D 208       0.470  15.133  -6.902  1.00 20.00
ATOM   1400  CG2 VAL D 208      -1.836  14.601  -6.094  1.00 20.00
ATOM   1401  N   VAL D 209       1.706  17.356  -4.657  1.00 20.00
ATOM   1402  CA  VAL D 209       2.796  18.328  -4.735  1.00 20.00
ATOM   1403  C   VAL D 209       3.937  17.825  -5.624  1.00 20.00
ATOM   1404  O   VAL D 209       4.913  18.539  -5.825  1.00 20.00
ATOM   1405  CB  VAL D 209       3.357  18.691  -3.349  1.00 20.00
ATOM   1406  CG1 VAL D 209       2.272  19.271  -2.396  1.00 20.00
ATOM   1407  CG2 VAL D 209       4.037  17.484  -2.732  1.00 20.00
ATOM   1408  N   GLY D 210       3.833  16.603  -6.149  1.00 20.00
ATOM   1409  CA  GLY D 210       4.964  16.033  -6.863  1.00 20.00
ATOM   1410  C   GLY D 210       4.990  14.530  -7.032  1.00 20.00
ATOM   1411  O   GLY D 210       3.948  13.867  -6.910  1.00 20.00
ATOM   1412  N   PHE D 211       6.186  14.013  -7.324  1.00 20.00
ATOM   1413  CA  PHE D 211       6.341  12.624  -7.774  1.00 20.00
ATOM   1414  C   PHE D 211       7.471  11.928  -7.048  1.00 20.00
ATOM   1415  O   PHE D 211       8.449  12.575  -6.620  1.00 20.00
ATOM   1416  CB  PHE D 211       6.595  12.535  -9.285  1.00 20.00
ATOM   1417  CG  PHE D 211       5.569  13.259 -10.109  1.00 20.00
ATOM   1418  CD1 PHE D 211       5.764  14.595 -10.483  1.00 20.00
ATOM   1419  CD2 PHE D 211       4.401  12.602 -10.492  1.00 20.00
ATOM   1420  CE1 PHE D 211       4.800  15.271 -11.234  1.00 20.00
ATOM   1421  CE2 PHE D 211       3.427  13.271 -11.256  1.00 20.00
ATOM   1422  CZ  PHE D 211       3.634  14.600 -11.628  1.00 20.00
ATOM   1423  N   ILE D 212       7.283  10.625  -6.859  1.00 20.00
ATOM   1424  CA  ILE D 212       8.434   9.730  -6.760  1.00 20.00
ATOM   1425  C   ILE D 212       8.700   9.241  -8.179  1.00 20.00
ATOM   1426  O   ILE D 212       7.795   8.724  -8.834  1.00 20.00
ATOM   1427  CB  ILE D 212       8.178   8.583  -5.756  1.00 20.00
ATOM   1428  CG1 ILE D 212       7.717   9.159  -4.408  1.00 20.00
ATOM   1429  CG2 ILE D 212       9.462   7.761  -5.532  1.00 20.00
ATOM   1430  CD1 ILE D 212       8.693  10.095  -3.747  1.00 20.00
ATOM   1431  N   SER D 213       9.930   9.419  -8.678  1.00 20.00
ATOM   1432  CA  SER D 213      10.265   9.016 -10.045  1.00 20.00
ATOM   1433  C   SER D 213      11.778   8.919 -10.183  1.00 20.00
ATOM   1434  O   SER D 213      12.516   9.367  -9.305  1.00 20.00
ATOM   1435  CB  SER D 213       9.709   9.991 -11.088  1.00 20.00
ATOM   1436  OG  SER D 213      10.195  11.298 -10.847  1.00 20.00
ATOM   1437  N   GLY D 214      12.231   8.371 -11.309  1.00 20.00
ATOM   1438  CA  GLY D 214      13.668   8.254 -11.566  1.00 20.00
ATOM   1439  C   GLY D 214      14.243   9.428 -12.326  1.00 20.00
ATOM   1440  O   GLY D 214      15.460   9.578 -12.411  1.00 20.00
ATOM   1441  N  ASER D 215      13.357  10.232 -12.912  1.00 20.00
ATOM   1442  N  BSER D 215      13.363  10.249 -12.893  1.00 20.00
ATOM   1443  CA ASER D 215      13.732  11.354 -13.767  1.00 20.00
ATOM   1444  CA BSER D 215      13.759  11.381 -13.720  1.00 20.00
ATOM   1445  C  ASER D 215      12.613  12.388 -13.759  1.00 20.00
ATOM   1446  C  BSER D 215      12.637  12.412 -13.710  1.00 20.00
ATOM   1447  O  ASER D 215      11.534  12.138 -13.218  1.00 20.00
ATOM   1448  O  BSER D 215      11.576  12.180 -13.128  1.00 20.00
ATOM   1449  CB ASER D 215      13.939  10.859 -15.200  1.00 20.00
ATOM   1450  CB BSER D 215      13.988  10.900 -15.153  1.00 20.00
ATOM   1451  OG ASER D 215      14.947   9.869 -15.254  1.00 20.00
ATOM   1452  OG BSER D 215      12.764  10.476 -15.725  1.00 20.00
ATOM   1453  N   ARG D 216      12.854  13.540 -14.379  1.00 20.00
ATOM   1454  CA  ARG D 216      11.797  14.537 -14.537  1.00 20.00
ATOM   1455  C   ARG D 216      10.674  13.879 -15.348  1.00 20.00
ATOM   1456  O   ARG D 216      10.930  13.201 -16.349  1.00 20.00
ATOM   1457  CB  ARG D 216      12.355  15.789 -15.211  1.00 20.00
ATOM   1458  CG  ARG D 216      11.359  16.924 -15.360  1.00 20.00
ATOM   1459  CD  ARG D 216      12.027  18.123 -16.029  1.00 20.00
ATOM   1460  NE  ARG D 216      13.029  18.738 -15.158  1.00 20.00
ATOM   1461  CZ  ARG D 216      14.015  19.530 -15.575  1.00 20.00
ATOM   1462  NH1 ARG D 216      14.874  20.046 -14.699  1.00 20.00
ATOM   1463  NH2 ARG D 216      14.147  19.800 -16.868  1.00 20.00
ATOM   1464  N   VAL D 217       9.444  13.972 -14.852  1.00 20.00
ATOM   1465  CA  VAL D 217       8.303  13.421 -15.581  1.00 20.00
ATOM   1466  C   VAL D 217       7.300  14.514 -15.943  1.00 20.00
ATOM   1467  O   VAL D 217       6.550  14.366 -16.906  1.00 20.00
ATOM   1468  CB  VAL D 217       7.562  12.274 -14.822  1.00 20.00
ATOM   1469  CG1 VAL D 217       8.460  11.033 -14.704  1.00 20.00
ATOM   1470  CG2 VAL D 217       7.052  12.750 -13.451  1.00 20.00
ATOM   1471  N   SER D 218       7.291  15.588 -15.156  1.00 20.00
ATOM   1472  CA  SER D 218       6.458  16.764 -15.406  1.00 20.00
ATOM   1473  C   SER D 218       7.338  17.971 -15.724  1.00 20.00
ATOM   1474  O   SER D 218       8.361  18.194 -15.066  1.00 20.00
ATOM   1475  CB  SER D 218       5.544  17.051 -14.211  1.00 20.00
ATOM   1476  OG  SER D 218       4.944  18.340 -14.259  1.00 20.00
ATOM   1477  N   MET D 219       6.914  18.707 -16.752  1.00 20.00
ATOM   1478  CA  MET D 219       7.467  20.009 -17.149  1.00 20.00
ATOM   1479  C   MET D 219       7.059  21.170 -16.237  1.00 20.00
ATOM   1480  O   MET D 219       7.651  22.251 -16.297  1.00 20.00
ATOM   1481  CB  MET D 219       7.009  20.366 -18.573  1.00 20.00
ATOM   1482  CG  MET D 219       7.557  19.494 -19.682  1.00 20.00
ATOM   1483  SD  MET D 219       9.189  18.810 -19.340  1.00 20.00
ATOM   1484  CE  MET D 219      10.208  20.276 -19.086  1.00 20.00
ATOM   1485  N   LYS D 220       6.034  20.972 -15.422  1.00 20.00
ATOM   1486  CA  LYS D 220       5.571  22.042 -14.543  1.00 20.00
ATOM   1487  C   LYS D 220       6.513  22.145 -13.348  1.00 20.00
ATOM   1488  O   LYS D 220       6.667  21.171 -12.603  1.00 20.00
ATOM   1489  CB  LYS D 220       4.133  21.780 -14.094  1.00 20.00
ATOM   1490  CG  LYS D 220       3.171  21.475 -15.246  1.00 20.00
ATOM   1491  CD  LYS D 220       1.745  21.665 -14.755  1.00 20.00
ATOM   1492  CE  LYS D 220       0.707  21.212 -15.764  1.00 20.00
ATOM   1493  NZ  LYS D 220       0.760  21.980 -17.028  1.00 20.00
ATOM   1494  N   PRO D 221       7.141  23.321 -13.157  1.00 20.00
ATOM   1495  CA  PRO D 221       8.063  23.543 -12.036  1.00 20.00
ATOM   1496  C   PRO D 221       7.429  23.612 -10.636  1.00 20.00
ATOM   1497  O   PRO D 221       8.166  23.560  -9.647  1.00 20.00
ATOM   1498  CB  PRO D 221       8.755  24.869 -12.388  1.00 20.00
ATOM   1499  CG  PRO D 221       7.771  25.589 -13.274  1.00 20.00
ATOM   1500  CD  PRO D 221       6.999  24.518 -14.013  1.00 20.00
ATOM   1501  N   GLU D 222       6.101  23.732 -10.554  1.00 20.00
ATOM   1502  CA  GLU D 222       5.391  23.661  -9.275  1.00 20.00
ATOM   1503  C   GLU D 222       5.481  22.267  -8.642  1.00 20.00
ATOM   1504  O   GLU D 222       5.251  22.152  -7.443  1.00 20.00
ATOM   1505  CB  GLU D 222       3.898  23.992  -9.396  1.00 20.00
ATOM   1506  CG  GLU D 222       3.549  25.397  -9.836  1.00 20.00
ATOM   1507  CD  GLU D 222       3.818  25.665 -11.322  1.00 20.00
ATOM   1508  OE1 GLU D 222       4.020  24.728 -12.140  1.00 20.00
ATOM   1509  OE2 GLU D 222       3.869  26.860 -11.677  1.00 20.00
ATOM   1510  N   PHE D 223       5.779  21.234  -9.433  1.00 20.00
ATOM   1511  CA  PHE D 223       5.868  19.854  -8.921  1.00 20.00
ATOM   1512  C   PHE D 223       7.266  19.420  -8.505  1.00 20.00
ATOM   1513  O   PHE D 223       8.240  19.699  -9.215  1.00 20.00
ATOM   1514  CB  PHE D 223       5.322  18.874  -9.954  1.00 20.00
ATOM   1515  CG  PHE D 223       3.831  18.939 -10.096  1.00 20.00
ATOM   1516  CD1 PHE D 223       3.258  19.320 -11.300  1.00 20.00
ATOM   1517  CD2 PHE D 223       3.007  18.663  -9.011  1.00 20.00
ATOM   1518  CE1 PHE D 223       1.867  19.389 -11.424  1.00 20.00
ATOM   1519  CE2 PHE D 223       1.621  18.748  -9.116  1.00 20.00
ATOM   1520  CZ  PHE D 223       1.053  19.092 -10.332  1.00 20.00
ATOM   1521  N   LEU D 224       7.376  18.743  -7.366  1.00 20.00
ATOM   1522  CA  LEU D 224       8.675  18.220  -6.939  1.00 20.00
ATOM   1523  C   LEU D 224       8.930  16.851  -7.550  1.00 20.00
ATOM   1524  O   LEU D 224       8.002  16.083  -7.759  1.00 20.00
ATOM   1525  CB  LEU D 224       8.777  18.164  -5.404  1.00 20.00
ATOM   1526  CG  LEU D 224       8.345  19.378  -4.578  1.00 20.00
ATOM   1527  CD1 LEU D 224       7.811  18.887  -3.218  1.00 20.00
ATOM   1528  CD2 LEU D 224       9.469  20.382  -4.413  1.00 20.00
ATOM   1529  N   HIS D 225      10.194  16.544  -7.826  1.00 20.00
ATOM   1530  CA  HIS D 225      10.584  15.202  -8.226  1.00 20.00
ATOM   1531  C   HIS D 225      11.573  14.689  -7.185  1.00 20.00
ATOM   1532  O   HIS D 225      12.613  15.329  -6.954  1.00 20.00
ATOM   1533  CB  HIS D 225      11.234  15.209  -9.618  1.00 20.00
ATOM   1534  CG  HIS D 225      10.315  15.639 -10.723  1.00 20.00
ATOM   1535  CD2 HIS D 225       9.493  14.931 -11.537  1.00 20.00
ATOM   1536  ND1 HIS D 225      10.192  16.953 -11.106  1.00 20.00
ATOM   1537  CE1 HIS D 225       9.322  17.043 -12.099  1.00 20.00
ATOM   1538  NE2 HIS D 225       8.882  15.829 -12.382  1.00 20.00
ATOM   1539  N   LEU D 226      11.202  13.590  -6.522  1.00 20.00
ATOM   1540  CA  LEU D 226      12.051  12.888  -5.565  1.00 20.00
ATOM   1541  C   LEU D 226      12.446  11.530  -6.164  1.00 20.00
ATOM   1542  O   LEU D 226      11.631  10.816  -6.767  1.00 20.00
ATOM   1543  CB  LEU D 226      11.363  12.702  -4.212  1.00 20.00
ATOM   1544  CG  LEU D 226      11.033  13.923  -3.359  1.00 20.00
ATOM   1545  CD1 LEU D 226       9.968  14.760  -4.072  1.00 20.00
ATOM   1546  CD2 LEU D 226      10.534  13.415  -2.017  1.00 20.00
ATOM   1547  N   THR D 227      13.714  11.184  -6.020  1.00 20.00
ATOM   1548  CA  THR D 227      14.219   9.994  -6.672  1.00 20.00
ATOM   1549  C   THR D 227      14.946   9.081  -5.685  1.00 20.00
ATOM   1550  O   THR D 227      15.990   9.459  -5.149  1.00 20.00
ATOM   1551  CB  THR D 227      15.156  10.375  -7.826  1.00 20.00
ATOM   1552  CG2 THR D 227      15.818   9.116  -8.428  1.00 20.00
ATOM   1553  OG1 THR D 227      14.428  11.128  -8.811  1.00 20.00
ATOM   1554  N   PRO D 228      14.390   7.877  -5.463  1.00 20.00
ATOM   1555  CA  PRO D 228      15.026   6.871  -4.620  1.00 20.00
ATOM   1556  C   PRO D 228      15.879   5.964  -5.510  1.00 20.00
ATOM   1557  O   PRO D 228      15.899   6.156  -6.743  1.00 20.00
ATOM   1558  CB  PRO D 228      13.809   6.124  -4.052  1.00 20.00
ATOM   1559  CG  PRO D 228      12.839   6.087  -5.191  1.00 20.00
ATOM   1560  CD  PRO D 228      13.098   7.386  -5.992  1.00 20.00
ATOM   1561  N   GLY D 229      16.559   4.976  -4.928  1.00 20.00
ATOM   1562  CA  GLY D 229      17.479   4.153  -5.721  1.00 20.00
ATOM   1563  C   GLY D 229      18.756   4.940  -6.011  1.00 20.00
ATOM   1564  O   GLY D 229      19.257   4.938  -7.130  1.00 20.00
ATOM   1565  N   VAL D 230      19.274   5.612  -4.992  1.00 20.00
ATOM   1566  CA  VAL D 230      20.448   6.483  -5.138  1.00 20.00
ATOM   1567  C   VAL D 230      21.581   6.029  -4.224  1.00 20.00
ATOM   1568  O   VAL D 230      21.385   5.828  -3.034  1.00 20.00
ATOM   1569  CB  VAL D 230      20.101   7.966  -4.839  1.00 20.00
ATOM   1570  CG1 VAL D 230      21.370   8.842  -4.682  1.00 20.00
ATOM   1571  CG2 VAL D 230      19.184   8.527  -5.911  1.00 20.00
ATOM   1572  N   GLN D 231      22.768   5.874  -4.810  1.00 20.00
ATOM   1573  CA  GLN D 231      24.018   5.666  -4.087  1.00 20.00
ATOM   1574  C   GLN D 231      25.193   6.248  -4.867  1.00 20.00
ATOM   1575  O   GLN D 231      25.123   6.398  -6.090  1.00 20.00
ATOM   1576  CB  GLN D 231      24.270   4.174  -3.813  1.00 20.00
ATOM   1577  CG  GLN D 231      23.763   3.802  -2.439  1.00 20.00
ATOM   1578  CD  GLN D 231      24.020   2.368  -2.062  1.00 20.00
ATOM   1579  NE2 GLN D 231      25.180   1.849  -2.455  1.00 20.00
ATOM   1580  OE1 GLN D 231      23.194   1.738  -1.392  1.00 20.00
ATOM   1581  N   LEU D 232      26.249   6.588  -4.139  1.00 20.00
ATOM   1582  CA  LEU D 232      27.438   7.189  -4.736  1.00 20.00
ATOM   1583  C   LEU D 232      28.147   6.185  -5.644  1.00 20.00
ATOM   1584  O   LEU D 232      28.618   6.557  -6.712  1.00 20.00
ATOM   1585  CB  LEU D 232      28.364   7.777  -3.672  1.00 20.00
ATOM   1586  CG  LEU D 232      27.904   9.039  -2.935  1.00 20.00
ATOM   1587  CD1 LEU D 232      28.904   9.320  -1.823  1.00 20.00
ATOM   1588  CD2 LEU D 232      27.780  10.261  -3.836  1.00 20.00
ATOM   1589  N   GLU D 233      28.154   4.914  -5.251  1.00 20.00
ATOM   1590  CA  GLU D 233      28.674   3.824  -6.083  1.00 20.00
ATOM   1591  C   GLU D 233      27.562   3.115  -6.872  1.00 20.00
ATOM   1592  O   GLU D 233      26.429   3.000  -6.389  1.00 20.00
ATOM   1593  CB  GLU D 233      29.373   2.789  -5.195  1.00 20.00
ATOM   1594  CG  GLU D 233      30.441   3.347  -4.262  1.00 20.00
ATOM   1595  CD  GLU D 233      31.785   3.564  -4.961  1.00 20.00
ATOM   1596  OE1 GLU D 233      31.865   3.395  -6.195  1.00 20.00
ATOM   1597  OE2 GLU D 233      32.764   3.905  -4.263  1.00 20.00
ATOM   1598  N   ALA D 234      27.899   2.605  -8.060  1.00 20.00
ATOM   1599  CA  ALA D 234      27.018   1.714  -8.830  1.00 20.00
ATOM   1600  C   ALA D 234      26.731   0.371  -8.138  1.00 20.00
ATOM   1601  O   ALA D 234      27.522  -0.098  -7.309  1.00 20.00
ATOM   1602  CB  ALA D 234      27.594   1.481 -10.234  1.00 20.00
ATOM   1603  N   GLY D 235      25.601  -0.250  -8.486  1.00 20.00
ATOM   1604  CA  GLY D 235      25.212  -1.535  -7.893  1.00 20.00
ATOM   1605  C   GLY D 235      23.716  -1.720  -7.719  1.00 20.00
ATOM   1606  O   GLY D 235      22.920  -1.060  -8.393  1.00 20.00
ATOM   1607  N   GLY D 236      23.348  -2.625  -6.810  1.00 20.00
ATOM   1608  CA  GLY D 236      21.953  -2.943  -6.489  1.00 20.00
ATOM   1609  C   GLY D 236      21.885  -3.811  -5.243  1.00 20.00
ATOM   1610  O   GLY D 236      22.891  -3.979  -4.552  1.00 20.00
ATOM   1611  N   ASP D 237      20.705  -4.339  -4.920  1.00 20.00
ATOM   1612  CA  ASP D 237      20.605  -5.394  -3.907  1.00 20.00
ATOM   1613  C   ASP D 237      20.093  -6.702  -4.539  1.00 20.00
ATOM   1614  O   ASP D 237      19.886  -6.758  -5.756  1.00 20.00
ATOM   1615  CB  ASP D 237      19.810  -4.935  -2.666  1.00 20.00
ATOM   1616  CG  ASP D 237      18.318  -4.732  -2.932  1.00 20.00
ATOM   1617  OD1 ASP D 237      17.835  -5.025  -4.047  1.00 20.00
ATOM   1618  OD2 ASP D 237      17.615  -4.274  -2.003  1.00 20.00
ATOM   1619  N   ASN D 238      19.907  -7.758  -3.748  1.00 20.00
ATOM   1620  CA  ASN D 238      19.413  -9.019  -4.323  1.00 20.00
ATOM   1621  C   ASN D 238      17.882  -9.187  -4.334  1.00 20.00
ATOM   1622  O   ASN D 238      17.372 -10.279  -4.617  1.00 20.00
ATOM   1623  CB  ASN D 238      20.136 -10.250  -3.741  1.00 20.00
ATOM   1624  CG  ASN D 238      19.806 -10.516  -2.275  1.00 20.00
ATOM   1625  ND2 ASN D 238      20.362 -11.604  -1.745  1.00 20.00
ATOM   1626  OD1 ASN D 238      19.068  -9.766  -1.626  1.00 20.00
ATOM   1627  N   LEU D 239      17.166  -8.101  -4.036  1.00 20.00
ATOM   1628  CA  LEU D 239      15.699  -8.091  -4.068  1.00 20.00
ATOM   1629  C   LEU D 239      15.150  -7.047  -5.051  1.00 20.00
ATOM   1630  O   LEU D 239      14.066  -6.496  -4.842  1.00 20.00
ATOM   1631  CB  LEU D 239      15.107  -7.919  -2.655  1.00 20.00
ATOM   1632  CG  LEU D 239      15.290  -9.090  -1.681  1.00 20.00
ATOM   1633  CD1 LEU D 239      14.760  -8.788  -0.276  1.00 20.00
ATOM   1634  CD2 LEU D 239      14.659 -10.366  -2.244  1.00 20.00
ATOM   1635  N   GLY D 240      15.925  -6.759  -6.096  1.00 20.00
ATOM   1636  CA  GLY D 240      15.453  -5.992  -7.253  1.00 20.00
ATOM   1637  C   GLY D 240      15.763  -4.507  -7.324  1.00 20.00
ATOM   1638  O   GLY D 240      15.524  -3.893  -8.360  1.00 20.00
ATOM   1639  N   GLN D 241      16.304  -3.942  -6.242  1.00 20.00
ATOM   1640  CA  GLN D 241      16.729  -2.526  -6.182  1.00 20.00
ATOM   1641  C   GLN D 241      17.993  -2.278  -7.020  1.00 20.00
ATOM   1642  O   GLN D 241      18.897  -3.115  -7.068  1.00 20.00
ATOM   1643  CB  GLN D 241      16.946  -2.101  -4.720  1.00 20.00
ATOM   1644  CG  GLN D 241      17.497  -0.683  -4.473  1.00 20.00
ATOM   1645  CD  GLN D 241      16.540   0.428  -4.894  1.00 20.00
ATOM   1646  NE2 GLN D 241      16.188   1.322  -3.957  1.00 20.00
ATOM   1647  OE1 GLN D 241      16.138   0.486  -6.057  1.00 20.00
ATOM   1648  N   GLN D 242      18.034  -1.131  -7.695  1.00 20.00
ATOM   1649  CA  GLN D 242      19.136  -0.772  -8.589  1.00 20.00
ATOM   1650  C   GLN D 242      19.503   0.675  -8.274  1.00 20.00
ATOM   1651  O   GLN D 242      18.628   1.472  -7.912  1.00 20.00
ATOM   1652  CB  GLN D 242      18.727  -0.882 -10.064  1.00 20.00
ATOM   1653  CG  GLN D 242      17.636  -1.917 -10.364  1.00 20.00
ATOM   1654  CD  GLN D 242      17.124  -1.841 -11.796  1.00 20.00
ATOM   1655  NE2 GLN D 242      15.898  -1.358 -11.968  1.00 20.00
ATOM   1656  OE1 GLN D 242      17.822  -2.221 -12.736  1.00 20.00
ATOM   1657  N   TYR D 243      20.781   1.018  -8.424  1.00 20.00
ATOM   1658  CA  TYR D 243      21.252   2.319  -7.937  1.00 20.00
ATOM   1659  C   TYR D 243      21.825   3.215  -9.024  1.00 20.00
ATOM   1660  O   TYR D 243      22.424   2.739  -9.999  1.00 20.00
ATOM   1661  CB  TYR D 243      22.264   2.154  -6.802  1.00 20.00
ATOM   1662  CG  TYR D 243      21.660   1.612  -5.525  1.00 20.00
ATOM   1663  CD1 TYR D 243      21.957   0.328  -5.097  1.00 20.00
ATOM   1664  CD2 TYR D 243      20.771   2.373  -4.763  1.00 20.00
ATOM   1665  CE1 TYR D 243      21.412  -0.192  -3.932  1.00 20.00
ATOM   1666  CE2 TYR D 243      20.206   1.858  -3.598  1.00 20.00
ATOM   1667  CZ  TYR D 243      20.524   0.574  -3.193  1.00 20.00
ATOM   1668  OH  TYR D 243      20.000   0.040  -2.028  1.00 20.00
ATOM   1669  N   ASN D 244      21.626   4.518  -8.849  1.00 20.00
ATOM   1670  CA  ASN D 244      22.238   5.532  -9.715  1.00 20.00
ATOM   1671  C   ASN D 244      22.789   6.641  -8.837  1.00 20.00
ATOM   1672  O   ASN D 244      22.331   6.812  -7.712  1.00 20.00
ATOM   1673  CB  ASN D 244      21.227   6.139 -10.692  1.00 20.00
ATOM   1674  CG  ASN D 244      20.953   5.236 -11.899  1.00 20.00
ATOM   1675  ND2 ASN D 244      19.771   4.626 -11.922  1.00 20.00
ATOM   1676  OD1 ASN D 244      21.796   5.077 -12.783  1.00 20.00
ATOM   1677  N   SER D 245      23.771   7.392  -9.331  1.00 20.00
ATOM   1678  CA  SER D 245      24.403   8.423  -8.510  1.00 20.00
ATOM   1679  C   SER D 245      23.558   9.706  -8.436  1.00 20.00
ATOM   1680  O   SER D 245      22.767   9.962  -9.340  1.00 20.00
ATOM   1681  CB  SER D 245      25.771   8.788  -9.081  1.00 20.00
ATOM   1682  OG  SER D 245      25.595   9.359 -10.363  1.00 20.00
ATOM   1683  N   PRO D 246      23.794  10.532  -7.403  1.00 20.00
ATOM   1684  CA  PRO D 246      23.212  11.880  -7.274  1.00 20.00
ATOM   1685  C   PRO D 246      23.475  12.705  -8.515  1.00 20.00
ATOM   1686  O   PRO D 246      22.562  13.336  -9.052  1.00 20.00
ATOM   1687  CB  PRO D 246      23.957  12.464  -6.076  1.00 20.00
ATOM   1688  CG  PRO D 246      24.280  11.271  -5.233  1.00 20.00
ATOM   1689  CD  PRO D 246      24.638  10.202  -6.238  1.00 20.00
ATOM   1690  N   GLN D 247      24.713  12.668  -9.003  1.00 20.00
ATOM   1691  CA  GLN D 247      25.050  13.408 -10.216  1.00 20.00
ATOM   1692  C   GLN D 247      24.187  13.007 -11.425  1.00 20.00
ATOM   1693  O   GLN D 247      23.722  13.861 -12.178  1.00 20.00
ATOM   1694  CB  GLN D 247      26.552  13.287 -10.510  1.00 20.00
ATOM   1695  CG  GLN D 247      26.966  14.064 -11.771  1.00 20.00
ATOM   1696  CD  GLN D 247      28.474  14.234 -11.899  1.00 20.00
ATOM   1697  NE2 GLN D 247      29.080  13.439 -12.774  1.00 20.00
ATOM   1698  OE1 GLN D 247      29.088  15.071 -11.219  1.00 20.00
ATOM   1699  N   GLU D 248      23.964  11.712 -11.614  1.00 20.00
ATOM   1700  CA  GLU D 248      23.119  11.220 -12.712  1.00 20.00
ATOM   1701  C   GLU D 248      21.649  11.605 -12.522  1.00 20.00
ATOM   1702  O   GLU D 248      20.987  12.077 -13.449  1.00 20.00
ATOM   1703  CB  GLU D 248      23.268   9.701 -12.853  1.00 20.00
ATOM   1704  CG  GLU D 248      22.247   8.989 -13.743  1.00 20.00
ATOM   1705  CD  GLU D 248      22.426   9.275 -15.226  1.00 20.00
ATOM   1706  OE1 GLU D 248      23.535   9.681 -15.629  1.00 20.00
ATOM   1707  OE2 GLU D 248      21.454   9.087 -15.987  1.00 20.00
ATOM   1708  N   VAL D 249      21.174  11.436 -11.293  1.00 20.00
ATOM   1709  CA  VAL D 249      19.763  11.613 -10.932  1.00 20.00
ATOM   1710  C   VAL D 249      19.361  13.096 -10.911  1.00 20.00
ATOM   1711  O   VAL D 249      18.334  13.472 -11.481  1.00 20.00
ATOM   1712  CB  VAL D 249      19.503  10.896  -9.578  1.00 20.00
ATOM   1713  CG1 VAL D 249      18.340  11.495  -8.843  1.00 20.00
ATOM   1714  CG2 VAL D 249      19.338   9.375  -9.802  1.00 20.00
ATOM   1715  N   ILE D 250      20.170  13.933 -10.262  1.00 20.00
ATOM   1716  CA  ILE D 250      19.874  15.367 -10.179  1.00 20.00
ATOM   1717  C   ILE D 250      20.375  16.070 -11.446  1.00 20.00
ATOM   1718  O   ILE D 250      19.600  16.715 -12.153  1.00 20.00
ATOM   1719  CB  ILE D 250      20.445  16.045  -8.882  1.00 20.00
ATOM   1720  CG1 ILE D 250      19.966  15.338  -7.605  1.00 20.00
ATOM   1721  CG2 ILE D 250      20.155  17.572  -8.884  1.00 20.00
ATOM   1722  CD1 ILE D 250      18.454  15.287  -7.390  1.00 20.00
ATOM   1723  N   GLY D 251      21.661  15.895 -11.753  1.00 20.00
ATOM   1724  CA  GLY D 251      22.316  16.569 -12.878  1.00 20.00
ATOM   1725  C   GLY D 251      21.821  16.218 -14.271  1.00 20.00
ATOM   1726  O   GLY D 251      21.517  17.117 -15.052  1.00 20.00
ATOM   1727  N   LYS D 252      21.730  14.927 -14.580  1.00 20.00
ATOM   1728  CA  LYS D 252      21.353  14.439 -15.905  1.00 20.00
ATOM   1729  C   LYS D 252      19.855  14.165 -16.113  1.00 20.00
ATOM   1730  O   LYS D 252      19.293  14.522 -17.155  1.00 20.00
ATOM   1731  CB  LYS D 252      22.176  13.193 -16.230  1.00 20.00
ATOM   1732  CG  LYS D 252      23.670  13.480 -16.362  1.00 20.00
ATOM   1733  CD  LYS D 252      24.475  12.225 -16.714  1.00 20.00
ATOM   1734  CE  LYS D 252      25.957  12.530 -16.928  1.00 20.00
ATOM   1735  NZ  LYS D 252      26.543  13.372 -15.837  1.00 20.00
ATOM   1736  N   ARG D 253      19.218  13.537 -15.123  1.00 20.00
ATOM   1737  CA  ARG D 253      17.814  13.124 -15.203  1.00 20.00
ATOM   1738  C   ARG D 253      16.840  14.191 -14.712  1.00 20.00
ATOM   1739  O   ARG D 253      15.625  14.053 -14.886  1.00 20.00
ATOM   1740  CB  ARG D 253      17.601  11.786 -14.484  1.00 20.00
ATOM   1741  CG  ARG D 253      18.350  10.646 -15.165  1.00 20.00
ATOM   1742  CD  ARG D 253      18.217   9.311 -14.472  1.00 20.00
ATOM   1743  NE  ARG D 253      18.887   8.283 -15.271  1.00 20.00
ATOM   1744  CZ  ARG D 253      18.866   6.972 -15.033  1.00 20.00
ATOM   1745  NH1 ARG D 253      19.508   6.148 -15.862  1.00 20.00
ATOM   1746  NH2 ARG D 253      18.207   6.470 -13.994  1.00 20.00
ATOM   1747  N   GLY D 254      17.383  15.251 -14.118  1.00 20.00
ATOM   1748  CA  GLY D 254      16.599  16.433 -13.764  1.00 20.00
ATOM   1749  C   GLY D 254      15.658  16.328 -12.568  1.00 20.00
ATOM   1750  O   GLY D 254      14.724  17.119 -12.460  1.00 20.00
ATOM   1751  N   SER D 255      15.902  15.392 -11.649  1.00 20.00
ATOM   1752  CA  SER D 255      15.113  15.314 -10.420  1.00 20.00
ATOM   1753  C   SER D 255      15.553  16.365  -9.390  1.00 20.00
ATOM   1754  O   SER D 255      16.663  16.913  -9.463  1.00 20.00
ATOM   1755  CB  SER D 255      15.156  13.884  -9.852  1.00 20.00
ATOM   1756  OG  SER D 255      14.135  13.712  -8.880  1.00 20.00
ATOM   1757  N   ASP D 256      14.684  16.670  -8.430  1.00 20.00
ATOM   1758  CA  ASP D 256      14.980  17.672  -7.416  1.00 20.00
ATOM   1759  C   ASP D 256      15.696  17.161  -6.180  1.00 20.00
ATOM   1760  O   ASP D 256      16.543  17.861  -5.615  1.00 20.00
ATOM   1761  CB  ASP D 256      13.684  18.328  -6.940  1.00 20.00
ATOM   1762  CG  ASP D 256      12.962  19.053  -8.054  1.00 20.00
ATOM   1763  OD1 ASP D 256      13.626  19.766  -8.829  1.00 20.00
ATOM   1764  OD2 ASP D 256      11.722  18.920  -8.145  1.00 20.00
ATOM   1765  N   ILE D 257      15.302  15.977  -5.708  1.00 20.00
ATOM   1766  CA  ILE D 257      15.684  15.512  -4.390  1.00 20.00
ATOM   1767  C   ILE D 257      16.068  14.039  -4.488  1.00 20.00
ATOM   1768  O   ILE D 257      15.374  13.234  -5.142  1.00 20.00
ATOM   1769  CB  ILE D 257      14.509  15.685  -3.398  1.00 20.00
ATOM   1770  CG1 ILE D 257      14.208  17.162  -3.119  1.00 20.00
ATOM   1771  CG2 ILE D 257      14.731  14.880  -2.108  1.00 20.00
ATOM   1772  CD1 ILE D 257      12.805  17.377  -2.489  1.00 20.00
ATOM   1773  N   ILE D 258      17.185  13.693  -3.858  1.00 20.00
ATOM   1774  CA  ILE D 258      17.549  12.288  -3.746  1.00 20.00
ATOM   1775  C   ILE D 258      17.056  11.732  -2.420  1.00 20.00
ATOM   1776  O   ILE D 258      17.131  12.389  -1.386  1.00 20.00
ATOM   1777  CB  ILE D 258      19.076  12.031  -3.932  1.00 20.00
ATOM   1778  CG1 ILE D 258      19.902  12.782  -2.878  1.00 20.00
ATOM   1779  CG2 ILE D 258      19.491  12.347  -5.367  1.00 20.00
ATOM   1780  CD1 ILE D 258      21.422  12.480  -2.967  1.00 20.00
ATOM   1781  N   ILE D 259      16.548  10.510  -2.495  1.00 20.00
ATOM   1782  CA  ILE D 259      16.139   9.725  -1.354  1.00 20.00
ATOM   1783  C   ILE D 259      17.202   8.642  -1.170  1.00 20.00
ATOM   1784  O   ILE D 259      17.400   7.791  -2.044  1.00 20.00
ATOM   1785  CB  ILE D 259      14.773   9.050  -1.585  1.00 20.00
ATOM   1786  CG1 ILE D 259      13.690  10.140  -1.734  1.00 20.00
ATOM   1787  CG2 ILE D 259      14.479   8.030  -0.448  1.00 20.00
ATOM   1788  CD1 ILE D 259      12.240   9.586  -1.928  1.00 20.00
ATOM   1789  N   VAL D 260      17.860   8.709  -0.028  1.00 20.00
ATOM   1790  CA  VAL D 260      18.986   7.813   0.291  1.00 20.00
ATOM   1791  C   VAL D 260      18.784   7.085   1.617  1.00 20.00
ATOM   1792  O   VAL D 260      18.641   7.700   2.686  1.00 20.00
ATOM   1793  CB  VAL D 260      20.350   8.557   0.257  1.00 20.00
ATOM   1794  CG1 VAL D 260      21.521   7.544   0.339  1.00 20.00
ATOM   1795  CG2 VAL D 260      20.489   9.413  -0.977  1.00 20.00
ATOM   1796  N   GLY D 261      18.787   5.751   1.534  1.00 20.00
ATOM   1797  CA  GLY D 261      18.627   4.854   2.688  1.00 20.00
ATOM   1798  C   GLY D 261      19.968   4.236   3.050  1.00 20.00
ATOM   1799  O   GLY D 261      20.750   4.846   3.783  1.00 20.00
ATOM   1800  N   ARG D 262      20.227   3.034   2.542  1.00 20.00
ATOM   1801  CA  ARG D 262      21.423   2.277   2.948  1.00 20.00
ATOM   1802  C   ARG D 262      22.758   2.976   2.662  1.00 20.00
ATOM   1803  O   ARG D 262      23.697   2.836   3.444  1.00 20.00
ATOM   1804  CB  ARG D 262      21.387   0.841   2.408  1.00 20.00
ATOM   1805  CG  ARG D 262      20.332  -0.010   3.129  1.00 20.00
ATOM   1806  CD  ARG D 262      19.921  -1.236   2.330  1.00 20.00
ATOM   1807  NE  ARG D 262      18.979  -0.938   1.249  1.00 20.00
ATOM   1808  CZ  ARG D 262      18.558  -1.831   0.352  1.00 20.00
ATOM   1809  NH1 ARG D 262      17.677  -1.474  -0.576  1.00 20.00
ATOM   1810  NH2 ARG D 262      18.985  -3.098   0.405  1.00 20.00
ATOM   1811  N   GLY D 263      22.852   3.718   1.556  1.00 20.00
ATOM   1812  CA  GLY D 263      24.029   4.581   1.309  1.00 20.00
ATOM   1813  C   GLY D 263      24.469   5.436   2.496  1.00 20.00
ATOM   1814  O   GLY D 263      25.660   5.721   2.672  1.00 20.00
ATOM   1815  N   ILE D 264      23.510   5.884   3.305  1.00 20.00
ATOM   1816  CA  ILE D 264      23.801   6.585   4.549  1.00 20.00
ATOM   1817  C   ILE D 264      23.706   5.648   5.771  1.00 20.00
ATOM   1818  O   ILE D 264      24.672   5.530   6.516  1.00 20.00
ATOM   1819  CB  ILE D 264      22.952   7.892   4.728  1.00 20.00
ATOM   1820  CG1 ILE D 264      23.273   8.912   3.608  1.00 20.00
ATOM   1821  CG2 ILE D 264      23.146   8.490   6.123  1.00 20.00
ATOM   1822  CD1 ILE D 264      22.211  10.012   3.400  1.00 20.00
ATOM   1823  N   ILE D 265      22.578   4.966   5.952  1.00 20.00
ATOM   1824  CA  ILE D 265      22.290   4.195   7.154  1.00 20.00
ATOM   1825  C   ILE D 265      23.370   3.145   7.488  1.00 20.00
ATOM   1826  O   ILE D 265      23.662   2.913   8.672  1.00 20.00
ATOM   1827  CB  ILE D 265      20.865   3.552   7.058  1.00 20.00
ATOM   1828  CG1 ILE D 265      19.818   4.643   6.801  1.00 20.00
ATOM   1829  CG2 ILE D 265      20.537   2.665   8.290  1.00 20.00
ATOM   1830  CD1 ILE D 265      19.699   5.685   7.897  1.00 20.00
ATOM   1831  N   SER D 266      23.937   2.511   6.460  1.00 20.00
ATOM   1832  CA  SER D 266      24.871   1.392   6.655  1.00 20.00
ATOM   1833  C   SER D 266      26.319   1.826   6.921  1.00 20.00
ATOM   1834  O   SER D 266      27.156   1.009   7.342  1.00 20.00
ATOM   1835  CB  SER D 266      24.787   0.414   5.480  1.00 20.00
ATOM   1836  OG  SER D 266      23.538  -0.275   5.490  1.00 20.00
ATOM   1837  N   ALA D 267      26.593   3.109   6.702  1.00 20.00
ATOM   1838  CA  ALA D 267      27.897   3.722   6.932  1.00 20.00
ATOM   1839  C   ALA D 267      28.182   3.805   8.428  1.00 20.00
ATOM   1840  O   ALA D 267      27.253   3.855   9.233  1.00 20.00
ATOM   1841  CB  ALA D 267      27.945   5.108   6.313  1.00 20.00
ATOM   1842  N   ALA D 268      29.461   3.772   8.805  1.00 20.00
ATOM   1843  CA  ALA D 268      29.831   3.946  10.214  1.00 20.00
ATOM   1844  C   ALA D 268      29.451   5.342  10.693  1.00 20.00
ATOM   1845  O   ALA D 268      28.756   5.476  11.699  1.00 20.00
ATOM   1846  CB  ALA D 268      31.312   3.683  10.448  1.00 20.00
ATOM   1847  N   ASP D 269      29.880   6.367   9.956  1.00 20.00
ATOM   1848  CA  ASP D 269      29.563   7.746  10.299  1.00 20.00
ATOM   1849  C   ASP D 269      28.472   8.258   9.347  1.00 20.00
ATOM   1850  O   ASP D 269      28.729   8.627   8.204  1.00 20.00
ATOM   1851  CB  ASP D 269      30.842   8.597  10.315  1.00 20.00
ATOM   1852  CG  ASP D 269      30.584  10.072  10.593  1.00 20.00
ATOM   1853  OD1 ASP D 269      29.447  10.469  10.944  1.00 20.00
ATOM   1854  OD2 ASP D 269      31.550  10.852  10.438  1.00 20.00
ATOM   1855  N   ARG D 270      27.241   8.224   9.847  1.00 20.00
ATOM   1856  CA  ARG D 270      26.051   8.537   9.058  1.00 20.00
ATOM   1857  C   ARG D 270      25.970  10.042   8.835  1.00 20.00
ATOM   1858  O   ARG D 270      25.305  10.496   7.912  1.00 20.00
ATOM   1859  CB  ARG D 270      24.773   8.057   9.767  1.00 20.00
ATOM   1860  CG  ARG D 270      24.313   6.622   9.479  1.00 20.00
ATOM   1861  CD  ARG D 270      24.914   5.579  10.420  1.00 20.00
ATOM   1862  NE  ARG D 270      24.307   5.530  11.754  1.00 20.00
ATOM   1863  CZ  ARG D 270      23.293   4.746  12.126  1.00 20.00
ATOM   1864  NH1 ARG D 270      22.694   3.930  11.267  1.00 20.00
ATOM   1865  NH2 ARG D 270      22.840   4.801  13.375  1.00 20.00
ATOM   1866  N   LEU D 271      26.628  10.823   9.690  1.00 20.00
ATOM   1867  CA  LEU D 271      26.627  12.271   9.520  1.00 20.00
ATOM   1868  C   LEU D 271      27.527  12.660   8.357  1.00 20.00
ATOM   1869  O   LEU D 271      27.103  13.417   7.487  1.00 20.00
ATOM   1870  CB  LEU D 271      27.031  13.005  10.804  1.00 20.00
ATOM   1871  CG  LEU D 271      27.168  14.533  10.711  1.00 20.00
ATOM   1872  CD1 LEU D 271      25.973  15.250  10.035  1.00 20.00
ATOM   1873  CD2 LEU D 271      27.404  15.088  12.122  1.00 20.00
ATOM   1874  N  AGLU D 272      28.749  12.133   8.324  1.00 20.00
ATOM   1875  N  BGLU D 272      28.758  12.145   8.353  1.00 20.00
ATOM   1876  CA AGLU D 272      29.639  12.366   7.186  1.00 20.00
ATOM   1877  CA BGLU D 272      29.670  12.293   7.217  1.00 20.00
ATOM   1878  C  AGLU D 272      29.088  11.779   5.882  1.00 20.00
ATOM   1879  C  BGLU D 272      29.016  11.820   5.922  1.00 20.00
ATOM   1880  O  AGLU D 272      29.273  12.357   4.812  1.00 20.00
ATOM   1881  O  BGLU D 272      29.057  12.517   4.906  1.00 20.00
ATOM   1882  CB AGLU D 272      31.044  11.825   7.470  1.00 20.00
ATOM   1883  CB BGLU D 272      30.964  11.498   7.441  1.00 20.00
ATOM   1884  CG AGLU D 272      32.118  12.263   6.474  1.00 20.00
ATOM   1885  CG BGLU D 272      31.863  11.389   6.205  1.00 20.00
ATOM   1886  CD AGLU D 272      32.063  13.742   6.122  1.00 20.00
ATOM   1887  CD BGLU D 272      33.253  10.863   6.521  1.00 20.00
ATOM   1888  OE1AGLU D 272      32.173  14.582   7.042  1.00 20.00
ATOM   1889  OE2AGLU D 272      31.914  14.070   4.921  1.00 20.00
ATOM   1890  OE1BGLU D 272      33.436   9.626   6.593  1.00 20.00
ATOM   1891  OE2BGLU D 272      34.168  11.696   6.706  1.00 20.00
ATOM   1892  N   ALA D 273      28.422  10.628   5.967  1.00 20.00
ATOM   1893  CA  ALA D 273      27.766  10.052   4.797  1.00 20.00
ATOM   1894  C   ALA D 273      26.691  11.008   4.266  1.00 20.00
ATOM   1895  O   ALA D 273      26.628  11.261   3.064  1.00 20.00
ATOM   1896  CB  ALA D 273      27.190   8.662   5.094  1.00 20.00
ATOM   1897  N   ALA D 274      25.873  11.550   5.161  1.00 20.00
ATOM   1898  CA  ALA D 274      24.779  12.433   4.759  1.00 20.00
ATOM   1899  C   ALA D 274      25.362  13.682   4.115  1.00 20.00
ATOM   1900  O   ALA D 274      24.837  14.153   3.123  1.00 20.00
ATOM   1901  CB  ALA D 274      23.925  12.821   5.933  1.00 20.00
ATOM   1902  N   GLU D 275      26.425  14.219   4.712  1.00 20.00
ATOM   1903  CA  GLU D 275      27.100  15.377   4.140  1.00 20.00
ATOM   1904  C   GLU D 275      27.611  15.116   2.731  1.00 20.00
ATOM   1905  O   GLU D 275      27.503  15.993   1.893  1.00 20.00
ATOM   1906  CB  GLU D 275      28.204  15.906   5.065  1.00 20.00
ATOM   1907  CG  GLU D 275      27.646  16.758   6.201  1.00 20.00
ATOM   1908  CD  GLU D 275      27.048  18.052   5.688  1.00 20.00
ATOM   1909  OE1 GLU D 275      27.789  18.864   5.072  1.00 20.00
ATOM   1910  OE2 GLU D 275      25.831  18.252   5.888  1.00 20.00
ATOM   1911  N  AMET D 276      28.166  13.930   2.482  1.00 20.00
ATOM   1912  N  BMET D 276      28.150  13.922   2.489  1.00 20.00
ATOM   1913  CA AMET D 276      28.646  13.567   1.147  1.00 20.00
ATOM   1914  CA BMET D 276      28.647  13.543   1.169  1.00 20.00
ATOM   1915  C  AMET D 276      27.504  13.578   0.133  1.00 20.00
ATOM   1916  C  BMET D 276      27.520  13.548   0.136  1.00 20.00
ATOM   1917  O  AMET D 276      27.639  14.136  -0.966  1.00 20.00
ATOM   1918  O  BMET D 276      27.677  14.083  -0.971  1.00 20.00
ATOM   1919  CB AMET D 276      29.351  12.206   1.150  1.00 20.00
ATOM   1920  CB BMET D 276      29.352  12.183   1.226  1.00 20.00
ATOM   1921  CG AMET D 276      30.693  12.174   1.882  1.00 20.00
ATOM   1922  CG BMET D 276      30.474  12.125   2.267  1.00 20.00
ATOM   1923  SD AMET D 276      32.004  13.238   1.239  1.00 20.00
ATOM   1924  SD BMET D 276      31.633  10.752   2.077  1.00 20.00
ATOM   1925  CE AMET D 276      32.365  12.430  -0.320  1.00 20.00
ATOM   1926  CE BMET D 276      32.507  11.243   0.589  1.00 20.00
ATOM   1927  N   TYR D 277      26.377  12.979   0.520  1.00 20.00
ATOM   1928  CA  TYR D 277      25.195  12.941  -0.341  1.00 20.00
ATOM   1929  C   TYR D 277      24.621  14.338  -0.562  1.00 20.00
ATOM   1930  O   TYR D 277      24.278  14.677  -1.684  1.00 20.00
ATOM   1931  CB  TYR D 277      24.138  11.970   0.181  1.00 20.00
ATOM   1932  CG  TYR D 277      24.494  10.540  -0.154  1.00 20.00
ATOM   1933  CD1 TYR D 277      25.197   9.739   0.747  1.00 20.00
ATOM   1934  CD2 TYR D 277      24.153   9.988  -1.390  1.00 20.00
ATOM   1935  CE1 TYR D 277      25.553   8.421   0.422  1.00 20.00
ATOM   1936  CE2 TYR D 277      24.507   8.668  -1.707  1.00 20.00
ATOM   1937  CZ  TYR D 277      25.220   7.904  -0.804  1.00 20.00
ATOM   1938  OH  TYR D 277      25.572   6.608  -1.126  1.00 20.00
ATOM   1939  N   ARG D 278      24.594  15.151   0.492  1.00 20.00
ATOM   1940  CA  ARG D 278      24.049  16.502   0.400  1.00 20.00
ATOM   1941  C   ARG D 278      24.884  17.324  -0.563  1.00 20.00
ATOM   1942  O   ARG D 278      24.364  18.029  -1.419  1.00 20.00
ATOM   1943  CB  ARG D 278      24.029  17.207   1.765  1.00 20.00
ATOM   1944  CG  ARG D 278      23.486  18.633   1.662  1.00 20.00
ATOM   1945  CD  ARG D 278      23.622  19.441   2.949  1.00 20.00
ATOM   1946  NE  ARG D 278      25.011  19.763   3.283  1.00 20.00
ATOM   1947  CZ  ARG D 278      25.752  20.685   2.666  1.00 20.00
ATOM   1948  NH1 ARG D 278      27.003  20.898   3.071  1.00 20.00
ATOM   1949  NH2 ARG D 278      25.266  21.397   1.652  1.00 20.00
ATOM   1950  N   LYS D 279      26.199  17.240  -0.400  1.00 20.00
ATOM   1951  CA  LYS D 279      27.085  18.023  -1.252  1.00 20.00
ATOM   1952  C   LYS D 279      26.996  17.559  -2.693  1.00 20.00
ATOM   1953  O   LYS D 279      26.981  18.381  -3.585  1.00 20.00
ATOM   1954  CB  LYS D 279      28.511  18.016  -0.705  1.00 20.00
ATOM   1955  CG  LYS D 279      28.635  18.849   0.555  1.00 20.00
ATOM   1956  CD  LYS D 279      30.063  18.763   1.061  1.00 20.00
ATOM   1957  CE  LYS D 279      30.253  19.382   2.431  1.00 20.00
ATOM   1958  NZ  LYS D 279      31.448  18.716   3.058  1.00 20.00
ATOM   1959  N   ALA D 280      26.887  16.249  -2.905  1.00 20.00
ATOM   1960  CA  ALA D 280      26.759  15.704  -4.249  1.00 20.00
ATOM   1961  C   ALA D 280      25.472  16.195  -4.909  1.00 20.00
ATOM   1962  O   ALA D 280      25.508  16.658  -6.059  1.00 20.00
ATOM   1963  CB  ALA D 280      26.808  14.168  -4.240  1.00 20.00
ATOM   1964  N   ALA D 281      24.344  16.039  -4.209  1.00 20.00
ATOM   1965  CA  ALA D 281      23.039  16.418  -4.766  1.00 20.00
ATOM   1966  C   ALA D 281      22.933  17.942  -4.990  1.00 20.00
ATOM   1967  O   ALA D 281      22.464  18.383  -6.052  1.00 20.00
ATOM   1968  CB  ALA D 281      21.879  15.882  -3.913  1.00 20.00
ATOM   1969  N   TRP D 282      23.421  18.716  -4.019  1.00 20.00
ATOM   1970  CA  TRP D 282      23.395  20.173  -4.087  1.00 20.00
ATOM   1971  C   TRP D 282      24.241  20.720  -5.235  1.00 20.00
ATOM   1972  O   TRP D 282      23.776  21.539  -6.028  1.00 20.00
ATOM   1973  CB  TRP D 282      23.790  20.841  -2.760  1.00 20.00
ATOM   1974  CG  TRP D 282      23.507  22.319  -2.800  1.00 20.00
ATOM   1975  CD1 TRP D 282      24.415  23.329  -3.006  1.00 20.00
ATOM   1976  CD2 TRP D 282      22.223  22.947  -2.704  1.00 20.00
ATOM   1977  CE2 TRP D 282      22.430  24.345  -2.839  1.00 20.00
ATOM   1978  CE3 TRP D 282      20.915  22.472  -2.509  1.00 20.00
ATOM   1979  NE1 TRP D 282      23.772  24.551  -3.020  1.00 20.00
ATOM   1980  CZ2 TRP D 282      21.379  25.266  -2.778  1.00 20.00
ATOM   1981  CZ3 TRP D 282      19.865  23.402  -2.458  1.00 20.00
ATOM   1982  CH2 TRP D 282      20.112  24.777  -2.598  1.00 20.00
ATOM   1983  N   GLU D 283      25.482  20.254  -5.335  1.00 20.00
ATOM   1984  CA  GLU D 283      26.328  20.710  -6.430  1.00 20.00
ATOM   1985  C   GLU D 283      25.774  20.318  -7.808  1.00 20.00
ATOM   1986  O   GLU D 283      25.872  21.096  -8.756  1.00 20.00
ATOM   1987  CB  GLU D 283      27.764  20.225  -6.229  1.00 20.00
ATOM   1988  CG  GLU D 283      28.717  20.679  -7.315  1.00 20.00
ATOM   1989  CD  GLU D 283      28.788  22.189  -7.485  1.00 20.00
ATOM   1990  OE1 GLU D 283      28.843  22.945  -6.471  1.00 20.00
ATOM   1991  OE2 GLU D 283      28.810  22.605  -8.662  1.00 20.00
ATOM   1992  N   ALA D 284      25.171  19.130  -7.909  1.00 20.00
ATOM   1993  CA  ALA D 284      24.557  18.684  -9.156  1.00 20.00
ATOM   1994  C   ALA D 284      23.395  19.605  -9.551  1.00 20.00
ATOM   1995  O   ALA D 284      23.181  19.911 -10.733  1.00 20.00
ATOM   1996  CB  ALA D 284      24.072  17.230  -9.026  1.00 20.00
ATOM   1997  N   TYR D 285      22.629  20.024  -8.550  1.00 20.00
ATOM   1998  CA  TYR D 285      21.547  20.979  -8.738  1.00 20.00
ATOM   1999  C   TYR D 285      22.071  22.340  -9.242  1.00 20.00
ATOM   2000  O   TYR D 285      21.600  22.854 -10.264  1.00 20.00
ATOM   2001  CB  TYR D 285      20.752  21.115  -7.430  1.00 20.00
ATOM   2002  CG  TYR D 285      20.019  22.423  -7.269  1.00 20.00
ATOM   2003  CD1 TYR D 285      18.900  22.729  -8.044  1.00 20.00
ATOM   2004  CD2 TYR D 285      20.458  23.357  -6.330  1.00 20.00
ATOM   2005  CE1 TYR D 285      18.231  23.940  -7.886  1.00 20.00
ATOM   2006  CE2 TYR D 285      19.804  24.555  -6.156  1.00 20.00
ATOM   2007  CZ  TYR D 285      18.703  24.849  -6.940  1.00 20.00
ATOM   2008  OH  TYR D 285      18.069  26.054  -6.733  1.00 20.00
ATOM   2009  N   LEU D 286      23.058  22.888  -8.537  1.00 20.00
ATOM   2010  CA  LEU D 286      23.734  24.131  -8.947  1.00 20.00
ATOM   2011  C   LEU D 286      24.271  24.118 -10.381  1.00 20.00
ATOM   2012  O   LEU D 286      24.117  25.112 -11.096  1.00 20.00
ATOM   2013  CB  LEU D 286      24.845  24.520  -7.965  1.00 20.00
ATOM   2014  CG  LEU D 286      24.496  24.925  -6.534  1.00 20.00
ATOM   2015  CD1 LEU D 286      25.778  25.259  -5.821  1.00 20.00
ATOM   2016  CD2 LEU D 286      23.502  26.086  -6.482  1.00 20.00
ATOM   2017  N  ASER D 287      24.878  23.008 -10.798  1.00 20.00
ATOM   2018  N  BSER D 287      24.905  23.010 -10.772  1.00 20.00
ATOM   2019  CA ASER D 287      25.413  22.875 -12.154  1.00 20.00
ATOM   2020  CA BSER D 287      25.398  22.813 -12.136  1.00 20.00
ATOM   2021  C  ASER D 287      24.336  22.729 -13.231  1.00 20.00
ATOM   2022  C  BSER D 287      24.262  22.950 -13.138  1.00 20.00
ATOM   2023  O  ASER D 287      24.590  23.000 -14.407  1.00 20.00
ATOM   2024  O  BSER D 287      24.400  23.648 -14.145  1.00 20.00
ATOM   2025  CB ASER D 287      26.418  21.724 -12.228  1.00 20.00
ATOM   2026  CB BSER D 287      26.081  21.447 -12.304  1.00 20.00
ATOM   2027  OG ASER D 287      27.523  21.990 -11.379  1.00 20.00
ATOM   2028  OG BSER D 287      25.153  20.389 -12.501  1.00 20.00
ATOM   2029  N   ARG D 288      23.141  22.301 -12.828  1.00 20.00
ATOM   2030  CA  ARG D 288      22.003  22.192 -13.736  1.00 20.00
ATOM   2031  C   ARG D 288      21.386  23.557 -14.046  1.00 20.00
ATOM   2032  O   ARG D 288      20.931  23.785 -15.166  1.00 20.00
ATOM   2033  CB  ARG D 288      20.954  21.228 -13.160  1.00 20.00
ATOM   2034  CG  ARG D 288      19.793  20.889 -14.081  1.00 20.00
ATOM   2035  CD  ARG D 288      18.862  19.886 -13.388  1.00 20.00
ATOM   2036  NE  ARG D 288      17.836  20.496 -12.527  1.00 20.00
ATOM   2037  CZ  ARG D 288      17.329  19.928 -11.430  1.00 20.00
ATOM   2038  NH1 ARG D 288      17.786  18.752 -11.021  1.00 20.00
ATOM   2039  NH2 ARG D 288      16.382  20.541 -10.719  1.00 20.00
ATOM   2040  N   LEU D 289      21.378  24.435 -13.048  1.00 20.00
ATOM   2041  CA  LEU D 289      20.900  25.810 -13.151  1.00 20.00
ATOM   2042  C   LEU D 289      21.782  26.678 -14.048  1.00 20.00
ATOM   2043  O   LEU D 289      21.280  27.562 -14.763  1.00 20.00
ATOM   2044  CB  LEU D 289      20.862  26.429 -11.754  1.00 20.00
ATOM   2045  CG  LEU D 289      19.558  26.693 -10.993  1.00 20.00
ATOM   2046  CD1 LEU D 289      18.498  25.644 -11.223  1.00 20.00
ATOM   2047  CD2 LEU D 289      19.884  26.841  -9.514  1.00 20.00
ATOM   2048  N   GLY D 290      23.091  26.436 -13.979  1.00 20.00
ATOM   2049  CA  GLY D 290      24.074  27.139 -14.803  1.00 20.00
ATOM   2050  C   GLY D 290      24.197  28.603 -14.433  1.00 20.00
ATOM   2051  O   GLY D 290      24.796  28.941 -13.414  1.00 20.00
ATOM   2052  P   XMP D2000      17.824   2.301  -0.140  1.00 20.00
ATOM   2053  O1P XMP D2000      18.284   1.739   1.175  1.00 20.00
ATOM   2054  O2P XMP D2000      18.463   3.613  -0.475  1.00 20.00
ATOM   2055  O3P XMP D2000      17.732   1.384  -1.325  1.00 20.00
ATOM   2056  C5' XMP D2000      15.433   3.366  -0.564  1.00 20.00
ATOM   2057  O5' XMP D2000      16.299   2.612   0.256  1.00 20.00
ATOM   2058  C4' XMP D2000      14.185   3.686   0.251  1.00 20.00
ATOM   2059  O4' XMP D2000      13.322   4.113  -0.791  1.00 20.00
ATOM   2060  C3' XMP D2000      13.518   2.455   0.860  1.00 20.00
ATOM   2061  O3' XMP D2000      12.788   2.848   2.017  1.00 20.00
ATOM   2062  C2' XMP D2000      12.525   1.909  -0.163  1.00 20.00
ATOM   2063  O2' XMP D2000      11.296   1.442   0.443  1.00 20.00
ATOM   2064  C1' XMP D2000      12.243   3.169  -0.985  1.00 20.00
ATOM   2065  N1  XMP D2000       9.561   4.254  -5.367  1.00 20.00
ATOM   2066  C2  XMP D2000       9.273   4.516  -4.068  1.00 20.00
ATOM   2067  O2  XMP D2000       8.226   5.130  -3.766  1.00 20.00
ATOM   2068  N3  XMP D2000      10.083   4.136  -3.049  1.00 20.00
ATOM   2069  C4  XMP D2000      11.248   3.484  -3.249  1.00 20.00
ATOM   2070  C5  XMP D2000      11.608   3.166  -4.534  1.00 20.00
ATOM   2071  C6  XMP D2000      10.712   3.601  -5.635  1.00 20.00
ATOM   2072  O6  XMP D2000      11.021   3.330  -6.798  1.00 20.00
ATOM   2073  N7  XMP D2000      12.789   2.541  -4.498  1.00 20.00
ATOM   2074  C8  XMP D2000      13.166   2.446  -3.208  1.00 20.00
ATOM   2075  N9  XMP D2000      12.203   3.003  -2.449  1.00 20.00
ATOM   2076  C1  GOL D3000      -2.863  26.440  -6.485  1.00 20.00
ATOM   2077  O1  GOL D3000      -3.558  26.589  -7.706  1.00 20.00
ATOM   2078  C2  GOL D3000      -2.996  24.994  -6.024  1.00 20.00
ATOM   2079  O2  GOL D3000      -2.936  24.142  -7.146  1.00 20.00
ATOM   2080  C3  GOL D3000      -1.916  24.649  -4.997  1.00 20.00
ATOM   2081  O3  GOL D3000      -2.390  24.953  -3.697  1.00 20.00
ATOM   2082  O1  SO4 D4000     -11.342  13.886 -10.515  1.00 20.00
ATOM   2083  O2  SO4 D4000     -11.266  13.407 -12.871  1.00 20.00
ATOM   2084  O3  SO4 D4000      -9.614  12.517 -11.425  1.00 20.00
ATOM   2085  O4  SO4 D4000     -11.862  11.704 -11.317  1.00 20.00
ATOM   2086  S   SO4 D4000     -11.024  12.880 -11.528  1.00 20.00
TER
ATOM      1  CA  GLY E   1      23.545 -30.787  31.359  1.00 20.00 0 2 201
ATOM      2  CA  GLY E   2      24.889 -29.512  28.041  1.00 20.00 0 2 201
ATOM      3  CA  GLY E   3      26.187 -32.919  26.970  1.00 20.00 0 2 201
ATOM      4  CA  GLY E   4      29.775 -32.901  25.719  1.00 20.00 0 2 201
ATOM      5  CA  GLY E   5      30.106 -30.332  22.938  1.00 20.00 0 2 201
ATOM      6  CA  GLY E   6      32.216 -32.740  20.893  1.00 20.00 0 2 201
ATOM    204  CA  GLY F 204      14.532 -34.664 -12.479  1.00 20.00 0 2 201
ATOM    205  CA  GLY F 205      11.476 -32.410 -12.626  1.00 20.00 0 2 201
ATOM    206  CA  GLY F 206       9.874 -32.527  -9.182  1.00 20.00 0 2 201
ATOM    207  CA  GLY F 207       6.667 -31.323 -10.825  1.00 20.00 0 2 201
ATOM    208  CA  GLY F 208       7.096 -33.283 -14.052  1.00 20.00 0 2 201
ATOM    209  CA  GLY F 209       5.472 -36.680 -13.539  1.00 20.00 0 2 201
ATOM    210  CA  GLY F 210       5.086 -38.000 -17.082  1.00 20.00 0 2 201
ATOM    211  CA  GLY F 211       3.442 -41.227 -15.932  1.00 20.00 0 2 201
ATOM    212  CA  GLY F 212       0.343 -39.126 -15.280  1.00 20.00 0 2 201
ATOM    213  CA  GLY F 213      -1.660 -40.149 -12.217  1.00 20.00 0 2 201
ATOM    214  CA  GLY F 214      -4.726 -39.147 -14.226  1.00 20.00 0 2 201
ATOM    215  CA  GLY F 215      -5.385 -42.636 -15.580  1.00 20.00 0 2 201
ATOM    216  CA  GLY F 216      -8.651 -41.761 -17.314  1.00 20.00 0 2 201
ATOM    217  CA  GLY F 217      -7.746 -41.050 -20.936  1.00 20.00 0 2 201
ATOM    218  CA  GLY F 218      -9.939 -37.957 -20.687  1.00 20.00 0 2 201
ATOM    219  CA  GLY F 219     -13.332 -37.674 -22.377  1.00 20.00 0 2 201
ATOM    220  CA  GLY F 220     -13.495 -33.938 -21.702  1.00 20.00 0 2 201
ATOM    221  CA  GLY F 221     -10.168 -32.804 -20.256  1.00 20.00 0 2 201
ATOM    222  CA  GLY F 222     -11.901 -29.610 -19.144  1.00 20.00 0 2 201
TER
ATOM      1  N   ALA G   7      30.167 -35.965  17.753  1.00 20.00
ATOM      2  CA  ALA G   7      30.437 -34.512  18.041  1.00 20.00
ATOM      3  C   ALA G   7      30.011 -33.624  16.887  1.00 20.00
ATOM      4  O   ALA G   7      30.424 -32.426  16.806  1.00 20.00
ATOM      5  CB  ALA G   7      31.928 -34.275  18.381  1.00 20.00
ATOM      6  N   LEU G   8      29.141 -34.160  16.020  1.00 20.00
ATOM      7  CA  LEU G   8      28.778 -33.426  14.823  1.00 20.00
ATOM      8  C   LEU G   8      27.942 -32.179  15.131  1.00 20.00
ATOM      9  O   LEU G   8      28.106 -31.173  14.455  1.00 20.00
ATOM     10  CB  LEU G   8      28.080 -34.313  13.784  1.00 20.00
ATOM     11  CG  LEU G   8      28.916 -35.331  12.992  1.00 20.00
ATOM     12  CD1 LEU G   8      28.048 -36.049  11.987  1.00 20.00
ATOM     13  CD2 LEU G   8      30.120 -34.694  12.273  1.00 20.00
ATOM     14  N   GLY G   9      27.043 -32.240  16.123  1.00 20.00
ATOM     15  CA  GLY G   9      26.156 -31.113  16.432  1.00 20.00
ATOM     16  C   GLY G   9      26.919 -29.804  16.611  1.00 20.00
ATOM     17  O   GLY G   9      26.691 -28.838  15.877  1.00 20.00
ATOM     18  N   PRO G  10      27.832 -29.755  17.588  1.00 20.00
ATOM     19  CA  PRO G  10      28.705 -28.580  17.768  1.00 20.00
ATOM     20  C   PRO G  10      29.514 -28.176  16.525  1.00 20.00
ATOM     21  O   PRO G  10      29.582 -26.991  16.210  1.00 20.00
ATOM     22  CB  PRO G  10      29.658 -29.008  18.897  1.00 20.00
ATOM     23  CG  PRO G  10      28.829 -29.992  19.702  1.00 20.00
ATOM     24  CD  PRO G  10      27.954 -30.722  18.694  1.00 20.00
ATOM     25  N   LEU G  11      30.089 -29.141  15.823  1.00 20.00
ATOM     26  CA  LEU G  11      30.800 -28.852  14.577  1.00 20.00
ATOM     27  C   LEU G  11      29.914 -28.148  13.547  1.00 20.00
ATOM     28  O   LEU G  11      30.313 -27.139  12.969  1.00 20.00
ATOM     29  CB  LEU G  11      31.389 -30.122  13.954  1.00 20.00
ATOM     30  CG  LEU G  11      32.121 -29.950  12.605  1.00 20.00
ATOM     31  CD1 LEU G  11      33.483 -29.342  12.843  1.00 20.00
ATOM     32  CD2 LEU G  11      32.235 -31.277  11.864  1.00 20.00
ATOM     33  N   VAL G  12      28.731 -28.686  13.298  1.00 20.00
ATOM     34  CA  VAL G  12      27.851 -28.116  12.303  1.00 20.00
ATOM     35  C   VAL G  12      27.430 -26.665  12.704  1.00 20.00
ATOM     36  O   VAL G  12      27.447 -25.771  11.859  1.00 20.00
ATOM     37  CB  VAL G  12      26.645 -29.030  12.072  1.00 20.00
ATOM     38  CG1 VAL G  12      25.589 -28.395  11.194  1.00 20.00
ATOM     39  CG2 VAL G  12      27.101 -30.320  11.435  1.00 20.00
ATOM     40  N   THR G  13      27.058 -26.459  13.967  1.00 20.00
ATOM     41  CA  THR G  13      26.724 -25.122  14.506  1.00 20.00
ATOM     42  C   THR G  13      27.860 -24.161  14.328  1.00 20.00
ATOM     43  O   THR G  13      27.651 -22.999  14.017  1.00 20.00
ATOM     44  CB  THR G  13      26.569 -25.137  16.068  1.00 20.00
ATOM     45  CG2 THR G  13      26.203 -23.706  16.639  1.00 20.00
ATOM     46  OG1 THR G  13      25.571 -26.058  16.427  1.00 20.00
ATOM     47  N   GLY G  14      29.051 -24.638  14.641  1.00 20.00
ATOM     48  CA  GLY G  14      30.272 -23.866  14.506  1.00 20.00
ATOM     49  C   GLY G  14      30.422 -23.407  13.057  1.00 20.00
ATOM     50  O   GLY G  14      30.737 -22.241  12.785  1.00 20.00
ATOM     51  N   LEU G  15      30.144 -24.325  12.140  1.00 20.00
ATOM     52  CA  LEU G  15      30.240 -24.044  10.709  1.00 20.00
ATOM     53  C   LEU G  15      29.186 -23.030  10.307  1.00 20.00
ATOM     54  O   LEU G  15      29.481 -22.052   9.575  1.00 20.00
ATOM     55  CB  LEU G  15      30.149 -25.347   9.897  1.00 20.00
ATOM     56  CG  LEU G  15      31.353 -26.295   9.904  1.00 20.00
ATOM     57  CD1 LEU G  15      30.977 -27.569   9.084  1.00 20.00
ATOM     58  CD2 LEU G  15      32.596 -25.641   9.332  1.00 20.00
ATOM     59  N   TYR G  16      27.972 -23.210  10.838  1.00 20.00
ATOM     60  CA  TYR G  16      26.887 -22.315  10.529  1.00 20.00
ATOM     61  C   TYR G  16      27.260 -20.916  10.954  1.00 20.00
ATOM     62  O   TYR G  16      27.006 -19.966  10.233  1.00 20.00
ATOM     63  CB  TYR G  16      25.572 -22.725  11.221  1.00 20.00
ATOM     64  CG  TYR G  16      24.423 -21.866  10.745  1.00 20.00
ATOM     65  CD1 TYR G  16      23.635 -22.255   9.666  1.00 20.00
ATOM     66  CD2 TYR G  16      24.159 -20.641  11.333  1.00 20.00
ATOM     67  CE1 TYR G  16      22.616 -21.450   9.200  1.00 20.00
ATOM     68  CE2 TYR G  16      23.128 -19.845  10.886  1.00 20.00
ATOM     69  CZ  TYR G  16      22.368 -20.250   9.809  1.00 20.00
ATOM     70  OH  TYR G  16      21.345 -19.433   9.373  1.00 20.00
ATOM     71  N   ASP G  17      27.871 -20.800  12.127  1.00 20.00
ATOM     72  CA  ASP G  17      28.289 -19.509  12.657  1.00 20.00
ATOM     73  C   ASP G  17      29.551 -18.876  12.019  1.00 20.00
ATOM     74  O   ASP G  17      29.916 -17.761  12.388  1.00 20.00
ATOM     75  CB  ASP G  17      28.434 -19.569  14.183  1.00 20.00
ATOM     76  CG  ASP G  17      27.139 -19.943  14.894  1.00 20.00
ATOM     77  OD1 ASP G  17      25.998 -19.829  14.313  1.00 20.00
ATOM     78  OD2 ASP G  17      27.267 -20.430  16.037  1.00 20.00
ATOM     79  N   VAL G  18      30.204 -19.542  11.069  1.00 20.00
ATOM     80  CA  VAL G  18      31.150 -18.833  10.193  1.00 20.00
ATOM     81  C   VAL G  18      30.563 -18.714   8.792  1.00 20.00
ATOM     82  O   VAL G  18      31.291 -18.543   7.823  1.00 20.00
ATOM     83  CB  VAL G  18      32.569 -19.409  10.172  1.00 20.00
ATOM     84  CG1 VAL G  18      33.250 -19.197  11.499  1.00 20.00
ATOM     85  CG2 VAL G  18      32.585 -20.878   9.779  1.00 20.00
ATOM     86  N   GLN G  19      29.235 -18.807   8.721  1.00 20.00
ATOM     87  CA  GLN G  19      28.458 -18.599   7.489  1.00 20.00
ATOM     88  C   GLN G  19      28.832 -19.585   6.354  1.00 20.00
ATOM     89  O   GLN G  19      28.865 -19.236   5.158  1.00 20.00
ATOM     90  CB  GLN G  19      28.540 -17.121   7.058  1.00 20.00
ATOM     91  CG  GLN G  19      28.020 -16.118   8.116  1.00 20.00
ATOM     92  CD  GLN G  19      29.041 -15.818   9.240  1.00 20.00
ATOM     93  NE2 GLN G  19      28.587 -15.878  10.490  1.00 20.00
ATOM     94  OE1 GLN G  19      30.206 -15.560   8.981  1.00 20.00
ATOM     95  N   ALA G  20      29.063 -20.832   6.739  1.00 20.00
ATOM     96  CA  ALA G  20      29.465 -21.854   5.812  1.00 20.00
ATOM     97  C   ALA G  20      28.340 -22.223   4.866  1.00 20.00
ATOM     98  O   ALA G  20      28.611 -22.644   3.741  1.00 20.00
ATOM     99  CB  ALA G  20      29.964 -23.143   6.569  1.00 20.00
ATOM    100  N   PHE G  21      27.102 -22.056   5.305  1.00 20.00
ATOM    101  CA  PHE G  21      25.943 -22.476   4.516  1.00 20.00
ATOM    102  C   PHE G  21      25.290 -21.300   3.824  1.00 20.00
ATOM    103  O   PHE G  21      24.784 -20.365   4.478  1.00 20.00
ATOM    104  CB  PHE G  21      24.953 -23.227   5.392  1.00 20.00
ATOM    105  CG  PHE G  21      25.571 -24.363   6.159  1.00 20.00
ATOM    106  CD1 PHE G  21      25.889 -25.551   5.527  1.00 20.00
ATOM    107  CD2 PHE G  21      25.867 -24.227   7.497  1.00 20.00
ATOM    108  CE1 PHE G  21      26.462 -26.588   6.221  1.00 20.00
ATOM    109  CE2 PHE G  21      26.431 -25.251   8.204  1.00 20.00
ATOM    110  CZ  PHE G  21      26.745 -26.440   7.571  1.00 20.00
ATOM    111  N   LYS G  22      25.336 -21.340   2.492  1.00 20.00
ATOM    112  CA  LYS G  22      24.762 -20.336   1.644  1.00 20.00
ATOM    113  C   LYS G  22      23.521 -20.925   0.988  1.00 20.00
ATOM    114  O   LYS G  22      23.540 -22.044   0.478  1.00 20.00
ATOM    115  CB  LYS G  22      25.740 -19.917   0.556  1.00 20.00
ATOM    116  CG  LYS G  22      27.213 -19.677   1.036  1.00 20.00
ATOM    117  CD  LYS G  22      27.380 -18.560   2.020  1.00 20.00
ATOM    118  CE  LYS G  22      28.884 -18.361   2.305  1.00 20.00
ATOM    119  NZ  LYS G  22      29.230 -17.271   3.307  1.00 20.00
ATOM    120  N   PHE G  23      22.452 -20.157   1.002  1.00 20.00
ATOM    121  CA  PHE G  23      21.219 -20.523   0.322  1.00 20.00
ATOM    122  C   PHE G  23      20.980 -19.445  -0.722  1.00 20.00
ATOM    123  O   PHE G  23      21.244 -18.267  -0.474  1.00 20.00
ATOM    124  CB  PHE G  23      20.052 -20.624   1.316  1.00 20.00
ATOM    125  CG  PHE G  23      20.181 -21.780   2.271  1.00 20.00
ATOM    126  CD1 PHE G  23      19.714 -23.031   1.925  1.00 20.00
ATOM    127  CD2 PHE G  23      20.846 -21.627   3.492  1.00 20.00
ATOM    128  CE1 PHE G  23      19.850 -24.116   2.788  1.00 20.00
ATOM    129  CE2 PHE G  23      21.009 -22.720   4.354  1.00 20.00
ATOM    130  CZ  PHE G  23      20.510 -23.964   3.998  1.00 20.00
ATOM    131  N   GLY G  24      20.520 -19.863  -1.893  1.00 20.00
ATOM    132  CA  GLY G  24      20.332 -19.007  -3.043  1.00 20.00
ATOM    133  C   GLY G  24      20.329 -19.865  -4.307  1.00 20.00
ATOM    134  O   GLY G  24      20.091 -21.075  -4.235  1.00 20.00
ATOM    135  N   ASP G  25      20.595 -19.278  -5.465  1.00 20.00
ATOM    136  CA  ASP G  25      20.680 -20.082  -6.695  1.00 20.00
ATOM    137  C   ASP G  25      22.088 -20.082  -7.233  1.00 20.00
ATOM    138  O   ASP G  25      22.589 -19.056  -7.715  1.00 20.00
ATOM    139  CB  ASP G  25      19.730 -19.585  -7.775  1.00 20.00
ATOM    140  CG  ASP G  25      19.822 -20.423  -9.060  1.00 20.00
ATOM    141  OD1 ASP G  25      19.606 -21.661  -9.022  1.00 20.00
ATOM    142  OD2 ASP G  25      20.156 -19.859 -10.108  1.00 20.00
ATOM    143  N   PHE G  26      22.705 -21.260  -7.193  1.00 20.00
ATOM    144  CA  PHE G  26      24.112 -21.427  -7.551  1.00 20.00
ATOM    145  C   PHE G  26      24.296 -22.379  -8.746  1.00 20.00
ATOM    146  O   PHE G  26      23.413 -23.191  -9.087  1.00 20.00
ATOM    147  CB  PHE G  26      24.895 -21.990  -6.346  1.00 20.00
ATOM    148  CG  PHE G  26      24.627 -21.273  -5.064  1.00 20.00
ATOM    149  CD1 PHE G  26      25.243 -20.047  -4.792  1.00 20.00
ATOM    150  CD2 PHE G  26      23.772 -21.808  -4.119  1.00 20.00
ATOM    151  CE1 PHE G  26      25.006 -19.366  -3.621  1.00 20.00
ATOM    152  CE2 PHE G  26      23.508 -21.127  -2.956  1.00 20.00
ATOM    153  CZ  PHE G  26      24.138 -19.887  -2.699  1.00 20.00
ATOM    154  N   VAL G  27      25.452 -22.274  -9.376  1.00 20.00
ATOM    155  CA  VAL G  27      25.899 -23.314 -10.291  1.00 20.00
ATOM    156  C   VAL G  27      27.181 -23.910  -9.748  1.00 20.00
ATOM    157  O   VAL G  27      28.137 -23.188  -9.449  1.00 20.00
ATOM    158  CB  VAL G  27      26.100 -22.785 -11.703  1.00 20.00
ATOM    159  CG1 VAL G  27      26.631 -23.894 -12.606  1.00 20.00
ATOM    160  CG2 VAL G  27      24.779 -22.207 -12.250  1.00 20.00
ATOM    161  N   LEU G  28      27.211 -25.235  -9.645  1.00 20.00
ATOM    162  CA  LEU G  28      28.343 -25.934  -9.044  1.00 20.00
ATOM    163  C   LEU G  28      29.475 -26.115 -10.050  1.00 20.00
ATOM    164  O   LEU G  28      29.292 -25.863 -11.236  1.00 20.00
ATOM    165  CB  LEU G  28      27.859 -27.280  -8.469  1.00 20.00
ATOM    166  CG  LEU G  28      26.769 -27.186  -7.380  1.00 20.00
ATOM    167  CD1 LEU G  28      26.507 -28.555  -6.808  1.00 20.00
ATOM    168  CD2 LEU G  28      27.082 -26.227  -6.282  1.00 20.00
ATOM    169  N   LYS G  29      30.648 -26.525  -9.578  1.00 20.00
ATOM    170  CA  LYS G  29      31.799 -26.814 -10.468  1.00 20.00
ATOM    171  C   LYS G  29      31.394 -27.739 -11.626  1.00 20.00
ATOM    172  O   LYS G  29      31.774 -27.537 -12.795  1.00 20.00
ATOM    173  CB  LYS G  29      32.931 -27.428  -9.653  1.00 20.00
ATOM    174  CG  LYS G  29      34.337 -27.185 -10.203  1.00 20.00
ATOM    175  CD  LYS G  29      35.387 -27.838  -9.295  1.00 20.00
ATOM    176  CE  LYS G  29      36.515 -26.888  -8.914  1.00 20.00
ATOM    177  NZ  LYS G  29      37.575 -27.587  -8.082  1.00 20.00
ATOM    178  N   SER G  30      30.592 -28.726 -11.279  1.00 20.00
ATOM    179  CA  SER G  30      30.127 -29.753 -12.198  1.00 20.00
ATOM    180  C   SER G  30      29.017 -29.281 -13.127  1.00 20.00
ATOM    181  O   SER G  30      28.550 -30.036 -13.980  1.00 20.00
ATOM    182  CB  SER G  30      29.659 -30.985 -11.403  1.00 20.00
ATOM    183  OG  SER G  30      28.515 -30.692 -10.582  1.00 20.00
ATOM    184  N   GLY G  31      28.601 -28.030 -12.993  1.00 20.00
ATOM    185  CA  GLY G  31      27.554 -27.467 -13.860  1.00 20.00
ATOM    186  C   GLY G  31      26.131 -27.654 -13.375  1.00 20.00
ATOM    187  O   GLY G  31      25.190 -27.158 -14.005  1.00 20.00
ATOM    188  N   LEU G  32      25.969 -28.357 -12.253  1.00 20.00
ATOM    189  CA  LEU G  32      24.656 -28.578 -11.657  1.00 20.00
ATOM    190  C   LEU G  32      24.166 -27.293 -10.981  1.00 20.00
ATOM    191  O   LEU G  32      24.935 -26.624 -10.269  1.00 20.00
ATOM    192  CB  LEU G  32      24.715 -29.689 -10.616  1.00 20.00
ATOM    193  CG  LEU G  32      24.978 -31.124 -11.067  1.00 20.00
ATOM    194  CD1 LEU G  32      25.230 -32.017  -9.888  1.00 20.00
ATOM    195  CD2 LEU G  32      23.773 -31.629 -11.868  1.00 20.00
ATOM    196  N   SER G  33      22.895 -26.967 -11.191  1.00 20.00
ATOM    197  CA  SER G  33      22.226 -25.987 -10.347  1.00 20.00
ATOM    198  C   SER G  33      22.092 -26.541  -8.944  1.00 20.00
ATOM    199  O   SER G  33      21.947 -27.744  -8.773  1.00 20.00
ATOM    200  CB  SER G  33      20.839 -25.607 -10.888  1.00 20.00
ATOM    201  OG  SER G  33      21.012 -24.981 -12.146  1.00 20.00
ATOM    202  N   SER G  34      22.171 -25.664  -7.950  1.00 20.00
ATOM    203  CA  SER G  34      21.974 -26.043  -6.549  1.00 20.00
ATOM    204  C   SER G  34      21.376 -24.889  -5.751  1.00 20.00
ATOM    205  O   SER G  34      21.793 -23.740  -5.937  1.00 20.00
ATOM    206  CB  SER G  34      23.315 -26.479  -5.930  1.00 20.00
ATOM    207  OG  SER G  34      23.143 -26.864  -4.573  1.00 20.00
ATOM    208  N   PRO G  35      20.423 -25.187  -4.836  1.00 20.00
ATOM    209  CA  PRO G  35      19.906 -24.176  -3.937  1.00 20.00
ATOM    210  C   PRO G  35      20.821 -23.961  -2.726  1.00 20.00
ATOM    211  O   PRO G  35      20.577 -23.039  -1.940  1.00 20.00
ATOM    212  CB  PRO G  35      18.565 -24.768  -3.486  1.00 20.00
ATOM    213  CG  PRO G  35      18.809 -26.197  -3.481  1.00 20.00
ATOM    214  CD  PRO G  35      19.645 -26.437  -4.711  1.00 20.00
ATOM    215  N   ILE G  36      21.865 -24.775  -2.583  1.00 20.00
ATOM    216  CA  ILE G  36      22.733 -24.675  -1.423  1.00 20.00
ATOM    217  C   ILE G  36      24.177 -24.732  -1.824  1.00 20.00
ATOM    218  O   ILE G  36      24.554 -25.415  -2.763  1.00 20.00
ATOM    219  CB  ILE G  36      22.419 -25.772  -0.344  1.00 20.00
ATOM    220  CG1 ILE G  36      23.224 -25.538   0.937  1.00 20.00
ATOM    221  CG2 ILE G  36      22.687 -27.205  -0.878  1.00 20.00
ATOM    222  CD1 ILE G  36      22.738 -26.429   2.144  1.00 20.00
ATOM    223  N   TYR G  37      25.010 -24.002  -1.098  1.00 20.00
ATOM    224  CA  TYR G  37      26.430 -24.047  -1.340  1.00 20.00
ATOM    225  C   TYR G  37      27.158 -24.013  -0.010  1.00 20.00
ATOM    226  O   TYR G  37      26.858 -23.182   0.820  1.00 20.00
ATOM    227  CB  TYR G  37      26.847 -22.847  -2.188  1.00 20.00
ATOM    228  CG  TYR G  37      28.236 -22.953  -2.727  1.00 20.00
ATOM    229  CD1 TYR G  37      28.500 -23.737  -3.853  1.00 20.00
ATOM    230  CD2 TYR G  37      29.307 -22.303  -2.101  1.00 20.00
ATOM    231  CE1 TYR G  37      29.742 -23.843  -4.362  1.00 20.00
ATOM    232  CE2 TYR G  37      30.578 -22.423  -2.609  1.00 20.00
ATOM    233  CZ  TYR G  37      30.786 -23.192  -3.735  1.00 20.00
ATOM    234  OH  TYR G  37      32.028 -23.315  -4.266  1.00 20.00
ATOM    235  N   ILE G  38      28.099 -24.938   0.180  1.00 20.00
ATOM    236  CA  ILE G  38      28.818 -25.035   1.428  1.00 20.00
ATOM    237  C   ILE G  38      30.218 -24.525   1.207  1.00 20.00
ATOM    238  O   ILE G  38      30.963 -25.095   0.432  1.00 20.00
ATOM    239  CB  ILE G  38      28.789 -26.455   2.004  1.00 20.00
ATOM    240  CG1 ILE G  38      27.339 -26.893   2.248  1.00 20.00
ATOM    241  CG2 ILE G  38      29.541 -26.506   3.353  1.00 20.00
ATOM    242  CD1 ILE G  38      26.620 -27.470   1.043  1.00 20.00
ATOM    243  N   ASP G  39      30.580 -23.465   1.918  1.00 20.00
ATOM    244  CA  ASP G  39      31.867 -22.794   1.742  1.00 20.00
ATOM    245  C   ASP G  39      32.656 -22.808   3.052  1.00 20.00
ATOM    246  O   ASP G  39      32.266 -22.136   4.014  1.00 20.00
ATOM    247  CB  ASP G  39      31.576 -21.355   1.278  1.00 20.00
ATOM    248  CG  ASP G  39      32.827 -20.537   0.987  1.00 20.00
ATOM    249  OD1 ASP G  39      33.934 -21.084   1.001  1.00 20.00
ATOM    250  OD2 ASP G  39      32.693 -19.308   0.751  1.00 20.00
ATOM    251  N   LEU G  40      33.755 -23.558   3.097  1.00 20.00
ATOM    252  CA  LEU G  40      34.545 -23.672   4.327  1.00 20.00
ATOM    253  C   LEU G  40      35.674 -22.659   4.399  1.00 20.00
ATOM    254  O   LEU G  40      36.496 -22.703   5.323  1.00 20.00
ATOM    255  CB  LEU G  40      35.054 -25.120   4.542  1.00 20.00
ATOM    256  CG  LEU G  40      33.981 -26.225   4.469  1.00 20.00
ATOM    257  CD1 LEU G  40      34.549 -27.606   4.819  1.00 20.00
ATOM    258  CD2 LEU G  40      32.773 -25.948   5.350  1.00 20.00
ATOM    259  N   ARG G  41      35.723 -21.711   3.476  1.00 20.00
ATOM    260  CA  ARG G  41      36.826 -20.725   3.503  1.00 20.00
ATOM    261  C   ARG G  41      36.862 -19.917   4.779  1.00 20.00
ATOM    262  O   ARG G  41      37.934 -19.465   5.216  1.00 20.00
ATOM    263  CB  ARG G  41      36.766 -19.797   2.293  1.00 20.00
ATOM    264  CG  ARG G  41      37.246 -20.460   1.031  1.00 20.00
ATOM    265  CD  ARG G  41      37.107 -19.545  -0.161  1.00 20.00
ATOM    266  NE  ARG G  41      35.696 -19.242  -0.482  1.00 20.00
ATOM    267  CZ  ARG G  41      35.332 -18.400  -1.437  1.00 20.00
ATOM    268  NH1 ARG G  41      36.250 -17.799  -2.177  1.00 20.00
ATOM    269  NH2 ARG G  41      34.043 -18.154  -1.665  1.00 20.00
ATOM    270  N   GLY G  42      35.695 -19.746   5.391  1.00 20.00
ATOM    271  CA  GLY G  42      35.552 -18.982   6.633  1.00 20.00
ATOM    272  C   GLY G  42      36.099 -19.598   7.904  1.00 20.00
ATOM    273  O   GLY G  42      36.212 -18.907   8.910  1.00 20.00
ATOM    274  N   ILE G  43      36.444 -20.886   7.875  1.00 20.00
ATOM    275  CA  ILE G  43      36.903 -21.537   9.067  1.00 20.00
ATOM    276  C   ILE G  43      38.210 -20.913   9.546  1.00 20.00
ATOM    277  O   ILE G  43      38.486 -20.949  10.750  1.00 20.00
ATOM    278  CB  ILE G  43      37.108 -23.080   8.935  1.00 20.00
ATOM    279  CG1 ILE G  43      38.212 -23.403   7.945  1.00 20.00
ATOM    280  CG2 ILE G  43      35.805 -23.785   8.547  1.00 20.00
ATOM    281  CD1 ILE G  43      38.419 -24.883   7.763  1.00 20.00
ATOM    282  N   VAL G  44      38.992 -20.352   8.625  1.00 20.00
ATOM    283  CA  VAL G  44      40.307 -19.762   8.975  1.00 20.00
ATOM    284  C   VAL G  44      40.212 -18.497   9.842  1.00 20.00
ATOM    285  O   VAL G  44      41.210 -18.042  10.426  1.00 20.00
ATOM    286  CB  VAL G  44      41.139 -19.437   7.708  1.00 20.00
ATOM    287  CG1 VAL G  44      41.476 -20.733   6.934  1.00 20.00
ATOM    288  CG2 VAL G  44      40.444 -18.406   6.834  1.00 20.00
ATOM    289  N   SER G  45      39.004 -17.963   9.915  1.00 20.00
ATOM    290  CA  SER G  45      38.689 -16.825  10.741  1.00 20.00
ATOM    291  C   SER G  45      38.396 -17.214  12.183  1.00 20.00
ATOM    292  O   SER G  45      38.417 -16.332  13.046  1.00 20.00
ATOM    293  CB  SER G  45      37.492 -16.052  10.159  1.00 20.00
ATOM    294  OG  SER G  45      36.265 -16.703  10.464  1.00 20.00
ATOM    295  N   ARG G  46      38.142 -18.504  12.441  1.00 20.00
ATOM    296  CA  ARG G  46      37.811 -19.004  13.792  1.00 20.00
ATOM    297  C   ARG G  46      38.769 -20.152  14.201  1.00 20.00
ATOM    298  O   ARG G  46      38.530 -21.331  13.927  1.00 20.00
ATOM    299  CB  ARG G  46      36.340 -19.391  13.892  1.00 20.00
ATOM    300  CG  ARG G  46      35.678 -19.005  15.250  1.00 20.00
ATOM    301  CD  ARG G  46      34.197 -18.651  15.112  1.00 20.00
ATOM    302  NE  ARG G  46      33.964 -17.238  14.834  1.00 20.00
ATOM    303  CZ  ARG G  46      32.873 -16.758  14.251  1.00 20.00
ATOM    304  NH1 ARG G  46      31.891 -17.562  13.875  1.00 20.00
ATOM    305  NH2 ARG G  46      32.758 -15.452  14.030  1.00 20.00
ATOM    306  N   PRO G  47      39.890 -19.778  14.823  1.00 20.00
ATOM    307  CA  PRO G  47      41.015 -20.647  15.108  1.00 20.00
ATOM    308  C   PRO G  47      40.636 -22.009  15.681  1.00 20.00
ATOM    309  O   PRO G  47      41.119 -23.039  15.197  1.00 20.00
ATOM    310  CB  PRO G  47      41.812 -19.819  16.120  1.00 20.00
ATOM    311  CG  PRO G  47      41.554 -18.446  15.715  1.00 20.00
ATOM    312  CD  PRO G  47      40.141 -18.412  15.328  1.00 20.00
ATOM    313  N  AARG G  48      39.777 -22.012  16.696  1.00 20.00
ATOM    314  N  BARG G  48      39.742 -22.015  16.654  1.00 20.00
ATOM    315  CA AARG G  48      39.314 -23.256  17.312  1.00 20.00
ATOM    316  CA BARG G  48      39.339 -23.245  17.315  1.00 20.00
ATOM    317  C  AARG G  48      38.537 -24.135  16.338  1.00 20.00
ATOM    318  C  BARG G  48      38.412 -24.132  16.461  1.00 20.00
ATOM    319  O  AARG G  48      38.759 -25.352  16.294  1.00 20.00
ATOM    320  O  BARG G  48      38.400 -25.354  16.636  1.00 20.00
ATOM    321  CB AARG G  48      38.476 -22.993  18.568  1.00 20.00
ATOM    322  CB BARG G  48      38.740 -22.910  18.678  1.00 20.00
ATOM    323  CG AARG G  48      39.313 -22.986  19.865  1.00 20.00
ATOM    324  CG BARG G  48      39.701 -22.009  19.499  1.00 20.00
ATOM    325  CD AARG G  48      38.462 -22.812  21.135  1.00 20.00
ATOM    326  CD BARG G  48      39.237 -21.709  20.922  1.00 20.00
ATOM    327  NE AARG G  48      38.073 -21.415  21.361  1.00 20.00
ATOM    328  NE BARG G  48      39.727 -20.420  21.422  1.00 20.00
ATOM    329  CZ AARG G  48      36.831 -20.964  21.250  1.00 20.00
ATOM    330  CZ BARG G  48      41.007 -20.103  21.559  1.00 20.00
ATOM    331  NH1AARG G  48      35.862 -21.808  20.939  1.00 20.00
ATOM    332  NH2AARG G  48      36.559 -19.683  21.467  1.00 20.00
ATOM    333  NH1BARG G  48      41.934 -20.959  21.219  1.00 20.00
ATOM    334  NH2BARG G  48      41.366 -18.914  22.013  1.00 20.00
ATOM    335  N   LEU G  49      37.652 -23.526  15.549  1.00 20.00
ATOM    336  CA  LEU G  49      36.893 -24.276  14.541  1.00 20.00
ATOM    337  C   LEU G  49      37.822 -24.913  13.498  1.00 20.00
ATOM    338  O   LEU G  49      37.593 -26.051  13.049  1.00 20.00
ATOM    339  CB  LEU G  49      35.871 -23.376  13.853  1.00 20.00
ATOM    340  CG  LEU G  49      34.964 -24.022  12.794  1.00 20.00
ATOM    341  CD1 LEU G  49      34.147 -25.154  13.378  1.00 20.00
ATOM    342  CD2 LEU G  49      34.066 -22.983  12.167  1.00 20.00
ATOM    343  N   LEU G  50      38.848 -24.181  13.073  1.00 20.00
ATOM    344  CA  LEU G  50      39.797 -24.718  12.099  1.00 20.00
ATOM    345  C   LEU G  50      40.476 -25.927  12.704  1.00 20.00
ATOM    346  O   LEU G  50      40.652 -26.950  12.044  1.00 20.00
ATOM    347  CB  LEU G  50      40.860 -23.667  11.730  1.00 20.00
ATOM    348  CG  LEU G  50      42.085 -24.097  10.924  1.00 20.00
ATOM    349  CD1 LEU G  50      41.690 -24.649   9.569  1.00 20.00
ATOM    350  CD2 LEU G  50      43.122 -22.933  10.781  1.00 20.00
ATOM    351  N   SER G  51      40.876 -25.798  13.969  1.00 20.00
ATOM    352  CA  SER G  51      41.431 -26.919  14.705  1.00 20.00
ATOM    353  C   SER G  51      40.476 -28.089  14.854  1.00 20.00
ATOM    354  O   SER G  51      40.881 -29.234  14.696  1.00 20.00
ATOM    355  CB  SER G  51      41.892 -26.455  16.073  1.00 20.00
ATOM    356  OG  SER G  51      42.867 -25.463  15.867  1.00 20.00
ATOM    357  N   GLN G  52      39.224 -27.819  15.155  1.00 20.00
ATOM    358  CA  GLN G  52      38.272 -28.901  15.308  1.00 20.00
ATOM    359  C   GLN G  52      38.124 -29.644  14.010  1.00 20.00
ATOM    360  O   GLN G  52      38.102 -30.861  14.010  1.00 20.00
ATOM    361  CB  GLN G  52      36.910 -28.418  15.749  1.00 20.00
ATOM    362  CG  GLN G  52      36.842 -27.967  17.166  1.00 20.00
ATOM    363  CD  GLN G  52      35.615 -27.107  17.376  1.00 20.00
ATOM    364  NE2 GLN G  52      35.709 -26.130  18.284  1.00 20.00
ATOM    365  OE1 GLN G  52      34.583 -27.323  16.723  1.00 20.00
ATOM    366  N   VAL G  53      38.003 -28.908  12.907  1.00 20.00
ATOM    367  CA  VAL G  53      37.880 -29.522  11.586  1.00 20.00
ATOM    368  C   VAL G  53      39.112 -30.355  11.239  1.00 20.00
ATOM    369  O   VAL G  53      38.974 -31.485  10.791  1.00 20.00
ATOM    370  CB  VAL G  53      37.569 -28.473  10.498  1.00 20.00
ATOM    371  CG1 VAL G  53      37.614 -29.077   9.111  1.00 20.00
ATOM    372  CG2 VAL G  53      36.220 -27.872  10.774  1.00 20.00
ATOM    373  N   ALA G  54      40.307 -29.839  11.523  1.00 20.00
ATOM    374  CA  ALA G  54      41.539 -30.583  11.282  1.00 20.00
ATOM    375  C   ALA G  54      41.511 -31.886  12.070  1.00 20.00
ATOM    376  O   ALA G  54      41.832 -32.953  11.535  1.00 20.00
ATOM    377  CB  ALA G  54      42.794 -29.739  11.675  1.00 20.00
ATOM    378  N   ASP G  55      41.111 -31.785  13.336  1.00 20.00
ATOM    379  CA  ASP G  55      41.099 -32.944  14.232  1.00 20.00
ATOM    380  C   ASP G  55      40.151 -34.029  13.736  1.00 20.00
ATOM    381  O   ASP G  55      40.537 -35.189  13.646  1.00 20.00
ATOM    382  CB  ASP G  55      40.715 -32.550  15.653  1.00 20.00
ATOM    383  CG  ASP G  55      40.537 -33.771  16.567  1.00 20.00
ATOM    384  OD1 ASP G  55      41.568 -34.314  17.028  1.00 20.00
ATOM    385  OD2 ASP G  55      39.362 -34.202  16.790  1.00 20.00
ATOM    386  N   ILE G  56      38.918 -33.661  13.439  1.00 20.00
ATOM    387  CA  ILE G  56      37.943 -34.674  13.079  1.00 20.00
ATOM    388  C   ILE G  56      38.305 -35.352  11.751  1.00 20.00
ATOM    389  O   ILE G  56      38.082 -36.555  11.566  1.00 20.00
ATOM    390  CB  ILE G  56      36.520 -34.116  13.108  1.00 20.00
ATOM    391  CG1 ILE G  56      35.507 -35.242  13.064  1.00 20.00
ATOM    392  CG2 ILE G  56      36.259 -33.130  11.969  1.00 20.00
ATOM    393  CD1 ILE G  56      34.159 -34.778  13.554  1.00 20.00
ATOM    394  N   LEU G  57      38.876 -34.584  10.820  1.00 20.00
ATOM    395  CA  LEU G  57      39.381 -35.158   9.557  1.00 20.00
ATOM    396  C   LEU G  57      40.418 -36.239   9.833  1.00 20.00
ATOM    397  O   LEU G  57      40.334 -37.353   9.324  1.00 20.00
ATOM    398  CB  LEU G  57      39.986 -34.066   8.665  1.00 20.00
ATOM    399  CG  LEU G  57      38.941 -33.187   7.956  1.00 20.00
ATOM    400  CD1 LEU G  57      39.592 -31.912   7.393  1.00 20.00
ATOM    401  CD2 LEU G  57      38.221 -34.006   6.878  1.00 20.00
ATOM    402  N   PHE G  58      41.403 -35.884  10.637  1.00 20.00
ATOM    403  CA  PHE G  58      42.435 -36.821  11.018  1.00 20.00
ATOM    404  C   PHE G  58      41.904 -38.035  11.766  1.00 20.00
ATOM    405  O   PHE G  58      42.296 -39.168  11.472  1.00 20.00
ATOM    406  CB  PHE G  58      43.490 -36.133  11.868  1.00 20.00
ATOM    407  CG  PHE G  58      44.693 -36.986  12.117  1.00 20.00
ATOM    408  CD1 PHE G  58      45.497 -37.391  11.068  1.00 20.00
ATOM    409  CD2 PHE G  58      45.043 -37.368  13.407  1.00 20.00
ATOM    410  CE1 PHE G  58      46.628 -38.168  11.301  1.00 20.00
ATOM    411  CE2 PHE G  58      46.170 -38.148  13.644  1.00 20.00
ATOM    412  CZ  PHE G  58      46.947 -38.551  12.602  1.00 20.00
ATOM    413  N   GLN G  59      41.009 -37.791  12.711  1.00 20.00
ATOM    414  CA  GLN G  59      40.410 -38.859  13.492  1.00 20.00
ATOM    415  C   GLN G  59      39.631 -39.816  12.600  1.00 20.00
ATOM    416  O   GLN G  59      39.662 -41.045  12.815  1.00 20.00
ATOM    417  CB  GLN G  59      39.514 -38.278  14.590  1.00 20.00
ATOM    418  CG  GLN G  59      40.310 -37.527  15.690  1.00 20.00
ATOM    419  CD  GLN G  59      41.317 -38.396  16.425  1.00 20.00
ATOM    420  NE2 GLN G  59      40.889 -39.595  16.805  1.00 20.00
ATOM    421  OE1 GLN G  59      42.479 -37.996  16.641  1.00 20.00
ATOM    422  N   THR G  60      39.014 -39.261  11.553  1.00 20.00
ATOM    423  CA  THR G  60      38.283 -40.076  10.568  1.00 20.00
ATOM    424  C   THR G  60      39.244 -41.051   9.851  1.00 20.00
ATOM    425  O   THR G  60      38.951 -42.238   9.726  1.00 20.00
ATOM    426  CB  THR G  60      37.493 -39.180   9.580  1.00 20.00
ATOM    427  CG2 THR G  60      36.693 -40.039   8.553  1.00 20.00
ATOM    428  OG1 THR G  60      36.586 -38.346  10.324  1.00 20.00
ATOM    429  N   ALA G  61      40.414 -40.561   9.444  1.00 20.00
ATOM    430  CA  ALA G  61      41.453 -41.383   8.806  1.00 20.00
ATOM    431  C   ALA G  61      41.985 -42.459   9.753  1.00 20.00
ATOM    432  O   ALA G  61      42.160 -43.625   9.364  1.00 20.00
ATOM    433  CB  ALA G  61      42.605 -40.498   8.316  1.00 20.00
ATOM    434  N   GLN G  62      42.243 -42.073  10.998  1.00 20.00
ATOM    435  CA  GLN G  62      42.699 -43.030  11.989  1.00 20.00
ATOM    436  C   GLN G  62      41.664 -44.117  12.312  1.00 20.00
ATOM    437  O   GLN G  62      41.990 -45.309  12.298  1.00 20.00
ATOM    438  CB  GLN G  62      43.154 -42.315  13.236  1.00 20.00
ATOM    439  CG  GLN G  62      44.351 -41.460  12.973  1.00 20.00
ATOM    440  CD  GLN G  62      45.214 -41.314  14.195  1.00 20.00
ATOM    441  NE2 GLN G  62      44.602 -40.915  15.306  1.00 20.00
ATOM    442  OE1 GLN G  62      46.425 -41.579  14.149  1.00 20.00
ATOM    443  N   ASN G  63      40.421 -43.717  12.535  1.00 20.00
ATOM    444  CA  ASN G  63      39.332 -44.671  12.757  1.00 20.00
ATOM    445  C   ASN G  63      39.195 -45.700  11.615  1.00 20.00
ATOM    446  O   ASN G  63      38.781 -46.830  11.843  1.00 20.00
ATOM    447  CB  ASN G  63      37.997 -43.945  12.942  1.00 20.00
ATOM    448  CG  ASN G  63      37.910 -43.166  14.233  1.00 20.00
ATOM    449  ND2 ASN G  63      36.923 -42.299  14.309  1.00 20.00
ATOM    450  OD1 ASN G  63      38.742 -43.284  15.114  1.00 20.00
ATOM    451  N   ALA G  64      39.537 -45.298  10.389  1.00 20.00
ATOM    452  CA  ALA G  64      39.432 -46.160   9.223  1.00 20.00
ATOM    453  C   ALA G  64      40.559 -47.187   9.182  1.00 20.00
ATOM    454  O   ALA G  64      40.497 -48.136   8.419  1.00 20.00
ATOM    455  CB  ALA G  64      39.456 -45.323   7.948  1.00 20.00
ATOM    456  N   GLY G  65      41.618 -46.949   9.949  1.00 20.00
ATOM    457  CA  GLY G  65      42.721 -47.867  10.047  1.00 20.00
ATOM    458  C   GLY G  65      43.638 -47.875   8.840  1.00 20.00
ATOM    459  O   GLY G  65      44.278 -48.880   8.562  1.00 20.00
ATOM    460  N   ILE G  66      43.711 -46.765   8.114  1.00 20.00
ATOM    461  CA  ILE G  66      44.439 -46.732   6.848  1.00 20.00
ATOM    462  C   ILE G  66      45.913 -46.375   7.080  1.00 20.00
ATOM    463  O   ILE G  66      46.296 -45.964   8.168  1.00 20.00
ATOM    464  CB  ILE G  66      43.780 -45.774   5.830  1.00 20.00
ATOM    465  CG1 ILE G  66      43.611 -44.363   6.411  1.00 20.00
ATOM    466  CG2 ILE G  66      42.412 -46.335   5.395  1.00 20.00
ATOM    467  CD1 ILE G  66      43.255 -43.295   5.344  1.00 20.00
ATOM    468  N   SER G  67      46.735 -46.581   6.057  1.00 20.00
ATOM    469  CA  SER G  67      48.154 -46.277   6.129  1.00 20.00
ATOM    470  C   SER G  67      48.507 -45.235   5.068  1.00 20.00
ATOM    471  O   SER G  67      47.994 -45.260   3.951  1.00 20.00
ATOM    472  CB  SER G  67      48.958 -47.555   5.907  1.00 20.00
ATOM    473  OG  SER G  67      48.619 -48.538   6.881  1.00 20.00
ATOM    474  N   PHE G  68      49.366 -44.297   5.436  1.00 20.00
ATOM    475  CA  PHE G  68      49.812 -43.272   4.534  1.00 20.00
ATOM    476  C   PHE G  68      51.130 -42.723   5.073  1.00 20.00
ATOM    477  O   PHE G  68      51.320 -42.667   6.285  1.00 20.00
ATOM    478  CB  PHE G  68      48.785 -42.135   4.386  1.00 20.00
ATOM    479  CG  PHE G  68      48.245 -41.596   5.687  1.00 20.00
ATOM    480  CD1 PHE G  68      48.850 -40.513   6.319  1.00 20.00
ATOM    481  CD2 PHE G  68      47.122 -42.164   6.269  1.00 20.00
ATOM    482  CE1 PHE G  68      48.358 -40.044   7.521  1.00 20.00
ATOM    483  CE2 PHE G  68      46.624 -41.694   7.454  1.00 20.00
ATOM    484  CZ  PHE G  68      47.232 -40.627   8.085  1.00 20.00
ATOM    485  N   ASP G  69      51.989 -42.290   4.171  1.00 20.00
ATOM    486  CA  ASP G  69      53.282 -41.673   4.517  1.00 20.00
ATOM    487  C   ASP G  69      53.273 -40.126   4.473  1.00 20.00
ATOM    488  O   ASP G  69      54.125 -39.466   5.076  1.00 20.00
ATOM    489  CB  ASP G  69      54.326 -42.188   3.525  1.00 20.00
ATOM    490  CG  ASP G  69      54.404 -43.705   3.512  1.00 20.00
ATOM    491  OD1 ASP G  69      54.679 -44.240   4.604  1.00 20.00
ATOM    492  OD2 ASP G  69      54.188 -44.340   2.442  1.00 20.00
ATOM    493  N   THR G  70      52.324 -39.561   3.729  1.00 20.00
ATOM    494  CA  THR G  70      52.282 -38.128   3.462  1.00 20.00
ATOM    495  C   THR G  70      50.830 -37.749   3.134  1.00 20.00
ATOM    496  O   THR G  70      49.972 -38.607   2.927  1.00 20.00
ATOM    497  CB  THR G  70      53.285 -37.762   2.289  1.00 20.00
ATOM    498  CG2 THR G  70      52.846 -38.439   0.970  1.00 20.00
ATOM    499  OG1 THR G  70      53.394 -36.328   2.126  1.00 20.00
ATOM    500  N   VAL G  71      50.571 -36.450   3.103  1.00 20.00
ATOM    501  CA  VAL G  71      49.228 -35.920   2.990  1.00 20.00
ATOM    502  C   VAL G  71      49.248 -34.775   1.996  1.00 20.00
ATOM    503  O   VAL G  71      50.202 -33.974   1.999  1.00 20.00
ATOM    504  CB  VAL G  71      48.740 -35.376   4.350  1.00 20.00
ATOM    505  CG1 VAL G  71      47.382 -34.624   4.216  1.00 20.00
ATOM    506  CG2 VAL G  71      48.643 -36.492   5.378  1.00 20.00
ATOM    507  N   CYS G  72      48.215 -34.725   1.146  1.00 20.00
ATOM    508  CA  CYS G  72      48.010 -33.612   0.216  1.00 20.00
ATOM    509  C   CYS G  72      46.587 -33.071   0.268  1.00 20.00
ATOM    510  O   CYS G  72      45.607 -33.831   0.137  1.00 20.00
ATOM    511  CB  CYS G  72      48.363 -34.053  -1.212  1.00 20.00
ATOM    512  SG  CYS G  72      48.369 -32.713  -2.471  1.00 20.00
ATOM    513  N   GLY G  73      46.456 -31.752   0.407  1.00 20.00
ATOM    514  CA  GLY G  73      45.160 -31.115   0.273  1.00 20.00
ATOM    515  C   GLY G  73      44.698 -30.848  -1.146  1.00 20.00
ATOM    516  O   GLY G  73      45.474 -30.486  -2.012  1.00 20.00
ATOM    517  N   VAL G  74      43.427 -31.004  -1.427  1.00 20.00
ATOM    518  CA  VAL G  74      42.951 -30.594  -2.744  1.00 20.00
ATOM    519  C   VAL G  74      42.832 -29.062  -2.761  1.00 20.00
ATOM    520  O   VAL G  74      42.177 -28.505  -1.880  1.00 20.00
ATOM    521  CB  VAL G  74      41.576 -31.163  -3.076  1.00 20.00
ATOM    522  CG1 VAL G  74      41.177 -30.655  -4.452  1.00 20.00
ATOM    523  CG2 VAL G  74      41.577 -32.718  -3.036  1.00 20.00
ATOM    524  N   PRO G  75      43.492 -28.363  -3.732  1.00 20.00
ATOM    525  CA  PRO G  75      43.461 -26.878  -3.794  1.00 20.00
ATOM    526  C   PRO G  75      42.060 -26.394  -4.002  1.00 20.00
ATOM    527  O   PRO G  75      41.318 -27.102  -4.705  1.00 20.00
ATOM    528  CB  PRO G  75      44.312 -26.562  -5.022  1.00 20.00
ATOM    529  CG  PRO G  75      45.198 -27.695  -5.143  1.00 20.00
ATOM    530  CD  PRO G  75      44.481 -28.902  -4.679  1.00 20.00
ATOM    531  N   TYR G  76      41.624 -25.284  -3.382  1.00 20.00
ATOM    532  CA  TYR G  76      42.402 -24.420  -2.466  1.00 20.00
ATOM    533  C   TYR G  76      41.973 -24.487  -0.974  1.00 20.00
ATOM    534  O   TYR G  76      42.802 -24.322  -0.041  1.00 20.00
ATOM    535  CB  TYR G  76      42.221 -22.952  -2.904  1.00 20.00
ATOM    536  CG  TYR G  76      42.882 -22.610  -4.235  1.00 20.00
ATOM    537  CD1 TYR G  76      44.262 -22.666  -4.375  1.00 20.00
ATOM    538  CD2 TYR G  76      42.123 -22.245  -5.341  1.00 20.00
ATOM    539  CE1 TYR G  76      44.889 -22.381  -5.600  1.00 20.00
ATOM    540  CE2 TYR G  76      42.727 -21.947  -6.575  1.00 20.00
ATOM    541  CZ  TYR G  76      44.110 -22.014  -6.694  1.00 20.00
ATOM    542  OH  TYR G  76      44.722 -21.742  -7.891  1.00 20.00
ATOM    543  N   THR G  77      40.676 -24.642  -0.744  1.00 20.00
ATOM    544  CA  THR G  77      40.099 -24.484   0.601  1.00 20.00
ATOM    545  C   THR G  77      40.683 -25.487   1.598  1.00 20.00
ATOM    546  O   THR G  77      40.948 -25.143   2.766  1.00 20.00
ATOM    547  CB  THR G  77      38.545 -24.597   0.542  1.00 20.00
ATOM    548  CG2 THR G  77      37.907 -24.362   1.912  1.00 20.00
ATOM    549  OG1 THR G  77      38.043 -23.610  -0.366  1.00 20.00
ATOM    550  N   ALA G  78      40.928 -26.712   1.136  1.00 20.00
ATOM    551  CA  ALA G  78      41.471 -27.767   2.001  1.00 20.00
ATOM    552  C   ALA G  78      42.945 -27.559   2.402  1.00 20.00
ATOM    553  O   ALA G  78      43.457 -28.271   3.302  1.00 20.00
ATOM    554  CB  ALA G  78      41.321 -29.095   1.336  1.00 20.00
ATOM    555  N   LEU G  79      43.636 -26.632   1.732  1.00 20.00
ATOM    556  CA  LEU G  79      45.093 -26.495   1.937  1.00 20.00
ATOM    557  C   LEU G  79      45.475 -26.230   3.386  1.00 20.00
ATOM    558  O   LEU G  79      46.351 -26.889   3.924  1.00 20.00
ATOM    559  CB  LEU G  79      45.724 -25.476   0.964  1.00 20.00
ATOM    560  CG  LEU G  79      45.686 -25.867  -0.545  1.00 20.00
ATOM    561  CD1 LEU G  79      46.029 -24.678  -1.434  1.00 20.00
ATOM    562  CD2 LEU G  79      46.626 -27.004  -0.867  1.00 20.00
ATOM    563  N   PRO G  80      44.836 -25.253   4.041  1.00 20.00
ATOM    564  CA  PRO G  80      45.175 -25.041   5.469  1.00 20.00
ATOM    565  C   PRO G  80      44.825 -26.221   6.389  1.00 20.00
ATOM    566  O   PRO G  80      45.519 -26.474   7.364  1.00 20.00
ATOM    567  CB  PRO G  80      44.354 -23.806   5.860  1.00 20.00
ATOM    568  CG  PRO G  80      43.973 -23.187   4.629  1.00 20.00
ATOM    569  CD  PRO G  80      43.955 -24.205   3.525  1.00 20.00
ATOM    570  N   LEU G  81      43.765 -26.952   6.053  1.00 20.00
ATOM    571  CA  LEU G  81      43.379 -28.132   6.821  1.00 20.00
ATOM    572  C   LEU G  81      44.450 -29.203   6.791  1.00 20.00
ATOM    573  O   LEU G  81      44.800 -29.755   7.828  1.00 20.00
ATOM    574  CB  LEU G  81      42.029 -28.692   6.311  1.00 20.00
ATOM    575  CG  LEU G  81      40.882 -27.685   6.314  1.00 20.00
ATOM    576  CD1 LEU G  81      39.552 -28.282   5.784  1.00 20.00
ATOM    577  CD2 LEU G  81      40.706 -27.123   7.726  1.00 20.00
ATOM    578  N   ALA G  82      45.007 -29.461   5.602  1.00 20.00
ATOM    579  CA  ALA G  82      46.120 -30.362   5.446  1.00 20.00
ATOM    580  C   ALA G  82      47.320 -29.890   6.273  1.00 20.00
ATOM    581  O   ALA G  82      47.981 -30.684   6.952  1.00 20.00
ATOM    582  CB  ALA G  82      46.519 -30.465   3.975  1.00 20.00
ATOM    583  N   THR G  83      47.577 -28.602   6.220  1.00 20.00
ATOM    584  CA  THR G  83      48.710 -28.039   6.952  1.00 20.00
ATOM    585  C   THR G  83      48.605 -28.242   8.468  1.00 20.00
ATOM    586  O   THR G  83      49.604 -28.570   9.137  1.00 20.00
ATOM    587  CB  THR G  83      48.886 -26.541   6.623  1.00 20.00
ATOM    588  CG2 THR G  83      50.055 -25.931   7.442  1.00 20.00
ATOM    589  OG1 THR G  83      49.148 -26.420   5.226  1.00 20.00
ATOM    590  N   VAL G  84      47.428 -28.003   9.011  1.00 20.00
ATOM    591  CA  VAL G  84      47.190 -28.151  10.462  1.00 20.00
ATOM    592  C   VAL G  84      47.328 -29.628  10.856  1.00 20.00
ATOM    593  O   VAL G  84      48.048 -29.964  11.804  1.00 20.00
ATOM    594  CB  VAL G  84      45.817 -27.555  10.894  1.00 20.00
ATOM    595  CG1 VAL G  84      45.479 -27.880  12.372  1.00 20.00
ATOM    596  CG2 VAL G  84      45.803 -26.026  10.693  1.00 20.00
ATOM    597  N   ILE G  85      46.685 -30.503  10.092  1.00 20.00
ATOM    598  CA  ILE G  85      46.836 -31.945  10.292  1.00 20.00
ATOM    599  C   ILE G  85      48.312 -32.374  10.290  1.00 20.00
ATOM    600  O   ILE G  85      48.745 -33.132  11.155  1.00 20.00
ATOM    601  CB  ILE G  85      46.060 -32.727   9.212  1.00 20.00
ATOM    602  CG1 ILE G  85      44.578 -32.545   9.442  1.00 20.00
ATOM    603  CG2 ILE G  85      46.400 -34.202   9.247  1.00 20.00
ATOM    604  CD1 ILE G  85      43.699 -33.033   8.263  1.00 20.00
ATOM    605  N   CYS G  86      49.082 -31.869   9.336  1.00 20.00
ATOM    606  CA  CYS G  86      50.436 -32.319   9.192  1.00 20.00
ATOM    607  C   CYS G  86      51.310 -31.742  10.281  1.00 20.00
ATOM    608  O   CYS G  86      52.220 -32.398  10.744  1.00 20.00
ATOM    609  CB  CYS G  86      51.004 -31.942   7.831  1.00 20.00
ATOM    610  SG  CYS G  86      50.363 -32.988   6.486  1.00 20.00
ATOM    611  N   SER G  87      51.025 -30.514  10.661  1.00 20.00
ATOM    612  CA  SER G  87      51.823 -29.816  11.675  1.00 20.00
ATOM    613  C   SER G  87      51.545 -30.437  13.069  1.00 20.00
ATOM    614  O   SER G  87      52.457 -30.711  13.827  1.00 20.00
ATOM    615  CB  SER G  87      51.418 -28.350  11.686  1.00 20.00
ATOM    616  OG  SER G  87      52.202 -27.611  12.607  1.00 20.00
ATOM    617  N   THR G  88      50.264 -30.633  13.383  1.00 20.00
ATOM    618  CA  THR G  88      49.833 -31.245  14.656  1.00 20.00
ATOM    619  C   THR G  88      50.364 -32.681  14.812  1.00 20.00
ATOM    620  O   THR G  88      50.908 -33.023  15.843  1.00 20.00
ATOM    621  CB  THR G  88      48.300 -31.229  14.772  1.00 20.00
ATOM    622  CG2 THR G  88      47.824 -32.062  15.956  1.00 20.00
ATOM    623  OG1 THR G  88      47.868 -29.880  14.955  1.00 20.00
ATOM    624  N   ASN G  89      50.243 -33.504  13.783  1.00 20.00
ATOM    625  CA  ASN G  89      50.675 -34.906  13.856  1.00 20.00
ATOM    626  C   ASN G  89      52.075 -35.240  13.303  1.00 20.00
ATOM    627  O   ASN G  89      52.450 -36.413  13.205  1.00 20.00
ATOM    628  CB  ASN G  89      49.606 -35.749  13.161  1.00 20.00
ATOM    629  CG  ASN G  89      48.270 -35.509  13.757  1.00 20.00
ATOM    630  ND2 ASN G  89      48.032 -36.090  14.913  1.00 20.00
ATOM    631  OD1 ASN G  89      47.480 -34.734  13.236  1.00 20.00
ATOM    632  N   GLN G  90      52.840 -34.225  12.903  1.00 20.00
ATOM    633  CA  GLN G  90      54.215 -34.430  12.432  1.00 20.00
ATOM    634  C   GLN G  90      54.304 -35.312  11.171  1.00 20.00
ATOM    635  O   GLN G  90      55.073 -36.261  11.108  1.00 20.00
ATOM    636  CB  GLN G  90      55.096 -35.000  13.564  1.00 20.00
ATOM    637  CG  GLN G  90      54.940 -34.283  14.908  1.00 20.00
ATOM    638  CD  GLN G  90      55.906 -33.129  15.098  1.00 20.00
ATOM    639  NE2 GLN G  90      56.538 -33.070  16.285  1.00 20.00
ATOM    640  OE1 GLN G  90      56.083 -32.292  14.204  1.00 20.00
ATOM    641  N   ILE G  91      53.517 -34.971  10.162  1.00 20.00
ATOM    642  CA  ILE G  91      53.469 -35.725   8.919  1.00 20.00
ATOM    643  C   ILE G  91      54.025 -34.866   7.799  1.00 20.00
ATOM    644  O   ILE G  91      53.713 -33.698   7.704  1.00 20.00
ATOM    645  CB  ILE G  91      52.033 -36.100   8.566  1.00 20.00
ATOM    646  CG1 ILE G  91      51.375 -36.804   9.740  1.00 20.00
ATOM    647  CG2 ILE G  91      51.975 -36.995   7.342  1.00 20.00
ATOM    648  CD1 ILE G  91      49.851 -36.933   9.580  1.00 20.00
ATOM    649  N   PRO G  92      54.879 -35.432   6.960  1.00 20.00
ATOM    650  CA  PRO G  92      55.305 -34.668   5.790  1.00 20.00
ATOM    651  C   PRO G  92      54.117 -34.328   4.882  1.00 20.00
ATOM    652  O   PRO G  92      53.155 -35.103   4.790  1.00 20.00
ATOM    653  CB  PRO G  92      56.284 -35.620   5.091  1.00 20.00
ATOM    654  CG  PRO G  92      56.806 -36.499   6.205  1.00 20.00
ATOM    655  CD  PRO G  92      55.666 -36.664   7.147  1.00 20.00
ATOM    656  N   MET G  93      54.181 -33.153   4.255  1.00 20.00
ATOM    657  CA  MET G  93      53.101 -32.663   3.415  1.00 20.00
ATOM    658  C   MET G  93      53.537 -32.455   1.976  1.00 20.00
ATOM    659  O   MET G  93      54.641 -32.019   1.716  1.00 20.00
ATOM    660  CB  MET G  93      52.610 -31.334   3.995  1.00 20.00
ATOM    661  CG  MET G  93      51.333 -30.778   3.381  1.00 20.00
ATOM    662  SD  MET G  93      50.687 -29.394   4.325  1.00 20.00
ATOM    663  CE  MET G  93      52.089 -28.244   4.368  1.00 20.00
ATOM    664  N   LEU G  94      52.625 -32.703   1.040  1.00 20.00
ATOM    665  CA  LEU G  94      52.813 -32.294  -0.336  1.00 20.00
ATOM    666  C   LEU G  94      51.821 -31.172  -0.673  1.00 20.00
ATOM    667  O   LEU G  94      50.735 -31.111  -0.109  1.00 20.00
ATOM    668  CB  LEU G  94      52.565 -33.452  -1.288  1.00 20.00
ATOM    669  CG  LEU G  94      53.440 -34.692  -1.089  1.00 20.00
ATOM    670  CD1 LEU G  94      52.957 -35.758  -2.055  1.00 20.00
ATOM    671  CD2 LEU G  94      54.924 -34.439  -1.283  1.00 20.00
ATOM    672  N   ILE G  95      52.224 -30.299  -1.583  1.00 20.00
ATOM    673  CA  ILE G  95      51.379 -29.213  -2.058  1.00 20.00
ATOM    674  C   ILE G  95      51.239 -29.250  -3.578  1.00 20.00
ATOM    675  O   ILE G  95      52.212 -29.154  -4.315  1.00 20.00
ATOM    676  CB  ILE G  95      51.940 -27.861  -1.637  1.00 20.00
ATOM    677  CG1 ILE G  95      51.855 -27.681  -0.123  1.00 20.00
ATOM    678  CG2 ILE G  95      51.130 -26.738  -2.314  1.00 20.00
ATOM    679  CD1 ILE G  95      52.385 -26.328   0.369  1.00 20.00
ATOM    680  N   ARG G  96      50.011 -29.414  -4.044  1.00 20.00
ATOM    681  CA  ARG G  96      49.715 -29.262  -5.442  1.00 20.00
ATOM    682  C   ARG G  96      49.554 -27.762  -5.787  1.00 20.00
ATOM    683  O   ARG G  96      48.675 -27.086  -5.252  1.00 20.00
ATOM    684  CB  ARG G  96      48.435 -30.043  -5.795  1.00 20.00
ATOM    685  CG  ARG G  96      48.348 -30.274  -7.250  1.00 20.00
ATOM    686  CD  ARG G  96      46.997 -30.601  -7.735  1.00 20.00
ATOM    687  NE  ARG G  96      46.901 -30.200  -9.127  1.00 20.00
ATOM    688  CZ  ARG G  96      45.789 -30.273  -9.831  1.00 20.00
ATOM    689  NH1 ARG G  96      44.671 -30.720  -9.265  1.00 20.00
ATOM    690  NH2 ARG G  96      45.792 -29.889 -11.100  1.00 20.00
ATOM    691  N   ARG G  97      50.407 -27.231  -6.660  1.00 20.00
ATOM    692  CA  ARG G  97      50.344 -25.806  -7.030  1.00 20.00
ATOM    693  C   ARG G  97      49.404 -25.680  -8.227  1.00 20.00
ATOM    694  O   ARG G  97      49.734 -26.158  -9.305  1.00 20.00
ATOM    695  CB  ARG G  97      51.726 -25.285  -7.422  1.00 20.00
ATOM    696  CG  ARG G  97      52.730 -25.137  -6.260  1.00 20.00
ATOM    697  CD  ARG G  97      52.755 -23.732  -5.652  1.00 20.00
ATOM    698  NE  ARG G  97      51.502 -23.345  -4.977  1.00 20.00
ATOM    699  CZ  ARG G  97      51.312 -23.358  -3.655  1.00 20.00
ATOM    700  NH1 ARG G  97      52.286 -23.761  -2.840  1.00 20.00
ATOM    701  NH2 ARG G  97      50.145 -22.960  -3.140  1.00 20.00
ATOM    702  N   LYS G  98      48.260 -25.034  -8.044  1.00 20.00
ATOM    703  CA  LYS G  98      47.305 -24.829  -9.138  1.00 20.00
ATOM    704  C   LYS G  98      47.220 -23.391  -9.701  1.00 20.00
ATOM    705  O   LYS G  98      46.433 -23.086 -10.619  1.00 20.00
ATOM    706  CB  LYS G  98      45.923 -25.259  -8.687  1.00 20.00
ATOM    707  CG  LYS G  98      45.308 -26.214  -9.671  1.00 20.00
ATOM    708  CD  LYS G  98      43.816 -26.288  -9.581  1.00 20.00
ATOM    709  CE  LYS G  98      43.304 -27.041 -10.808  1.00 20.00
ATOM    710  NZ  LYS G  98      41.912 -27.541 -10.708  1.00 20.00
ATOM    711  N   GLU G  99      48.016 -22.499  -9.145  1.00 20.00
ATOM    712  CA  GLU G  99      47.791 -21.070  -9.356  1.00 20.00
ATOM    713  C   GLU G  99      48.190 -20.601 -10.760  1.00 20.00
ATOM    714  O   GLU G  99      47.756 -19.540 -11.194  1.00 20.00
ATOM    715  CB  GLU G  99      48.522 -20.254  -8.279  1.00 20.00
ATOM    716  CG  GLU G  99      47.950 -20.538  -6.874  1.00 20.00
ATOM    717  CD  GLU G  99      48.617 -21.722  -6.159  1.00 20.00
ATOM    718  OE1 GLU G  99      49.521 -22.389  -6.775  1.00 20.00
ATOM    719  OE2 GLU G  99      48.212 -21.986  -4.992  1.00 20.00
ATOM    720  N   THR G 100      49.012 -21.387 -11.450  1.00 20.00
ATOM    721  CA  THR G 100      49.394 -21.091 -12.829  1.00 20.00
ATOM    722  C   THR G 100      48.837 -22.126 -13.779  1.00 20.00
ATOM    723  O   THR G 100      49.266 -22.236 -14.933  1.00 20.00
ATOM    724  CB  THR G 100      50.925 -20.955 -13.003  1.00 20.00
ATOM    725  CG2 THR G 100      51.448 -19.781 -12.155  1.00 20.00
ATOM    726  OG1 THR G 100      51.574 -22.174 -12.636  1.00 20.00
ATOM    727  N   LYS G 101      47.834 -22.845 -13.297  1.00 20.00
ATOM    728  CA  LYS G 101      47.175 -23.869 -14.080  1.00 20.00
ATOM    729  C   LYS G 101      48.173 -24.683 -14.921  1.00 20.00
ATOM    730  O   LYS G 101      49.131 -25.227 -14.367  1.00 20.00
ATOM    731  CB  LYS G 101      46.061 -23.191 -14.890  1.00 20.00
ATOM    732  CG  LYS G 101      45.027 -22.459 -13.993  1.00 20.00
ATOM    733  CD  LYS G 101      43.815 -21.949 -14.827  1.00 20.00
ATOM    734  CE  LYS G 101      42.764 -21.162 -13.985  1.00 20.00
ATOM    735  NZ  LYS G 101      41.666 -20.689 -14.913  1.00 20.00
ATOM    736  N   ASP G 102      47.973 -24.731 -16.240  1.00 20.00
ATOM    737  CA  ASP G 102      48.815 -25.517 -17.188  1.00 20.00
ATOM    738  C   ASP G 102      49.669 -24.620 -18.083  1.00 20.00
ATOM    739  O   ASP G 102      50.025 -24.993 -19.222  1.00 20.00
ATOM    740  CB  ASP G 102      47.902 -26.400 -18.061  1.00 20.00
ATOM    741  CG  ASP G 102      46.948 -25.585 -18.895  1.00 20.00
ATOM    742  OD1 ASP G 102      46.952 -24.331 -18.763  1.00 20.00
ATOM    743  OD2 ASP G 102      46.154 -26.168 -19.693  1.00 20.00
ATOM    744  N   TYR G 103      49.983 -23.417 -17.587  1.00 20.00
ATOM    745  CA  TYR G 103      50.775 -22.425 -18.336  1.00 20.00
ATOM    746  C   TYR G 103      52.261 -22.721 -18.127  1.00 20.00
ATOM    747  O   TYR G 103      52.745 -22.711 -17.005  1.00 20.00
ATOM    748  CB  TYR G 103      50.430 -20.969 -17.911  1.00 20.00
ATOM    749  CG  TYR G 103      48.945 -20.659 -17.875  1.00 20.00
ATOM    750  CD1 TYR G 103      48.115 -21.044 -18.928  1.00 20.00
ATOM    751  CD2 TYR G 103      48.365 -20.004 -16.784  1.00 20.00
ATOM    752  CE1 TYR G 103      46.757 -20.800 -18.889  1.00 20.00
ATOM    753  CE2 TYR G 103      46.975 -19.740 -16.743  1.00 20.00
ATOM    754  CZ  TYR G 103      46.189 -20.150 -17.810  1.00 20.00
ATOM    755  OH  TYR G 103      44.835 -19.953 -17.822  1.00 20.00
ATOM    756  N   GLY G 104      52.977 -22.979 -19.217  1.00 20.00
ATOM    757  CA  GLY G 104      54.364 -23.363 -19.154  1.00 20.00
ATOM    758  C   GLY G 104      54.576 -24.802 -18.740  1.00 20.00
ATOM    759  O   GLY G 104      53.704 -25.660 -18.898  1.00 20.00
ATOM    760  N   THR G 105      55.748 -25.075 -18.205  1.00 20.00
ATOM    761  CA  THR G 105      56.161 -26.461 -17.999  1.00 20.00
ATOM    762  C   THR G 105      56.691 -26.746 -16.588  1.00 20.00
ATOM    763  O   THR G 105      57.223 -27.837 -16.336  1.00 20.00
ATOM    764  CB  THR G 105      57.244 -26.875 -18.995  1.00 20.00
ATOM    765  CG2 THR G 105      56.786 -26.722 -20.440  1.00 20.00
ATOM    766  OG1 THR G 105      58.420 -26.102 -18.751  1.00 20.00
ATOM    767  N   LYS G 106      56.538 -25.798 -15.672  1.00 20.00
ATOM    768  CA  LYS G 106      56.960 -26.028 -14.287  1.00 20.00
ATOM    769  C   LYS G 106      56.137 -27.154 -13.666  1.00 20.00
ATOM    770  O   LYS G 106      54.914 -27.280 -13.883  1.00 20.00
ATOM    771  CB  LYS G 106      56.847 -24.777 -13.425  1.00 20.00
ATOM    772  CG  LYS G 106      57.606 -24.897 -12.093  1.00 20.00
ATOM    773  CD  LYS G 106      57.102 -23.932 -11.053  1.00 20.00
ATOM    774  CE  LYS G 106      57.632 -22.538 -11.260  1.00 20.00
ATOM    775  NZ  LYS G 106      56.966 -21.570 -10.298  1.00 20.00
ATOM    776  N   ARG G 107      56.828 -27.960 -12.874  1.00 20.00
ATOM    777  CA  ARG G 107      56.225 -29.142 -12.289  1.00 20.00
ATOM    778  C   ARG G 107      55.286 -28.814 -11.113  1.00 20.00
ATOM    779  O   ARG G 107      55.574 -27.988 -10.268  1.00 20.00
ATOM    780  CB  ARG G 107      57.307 -30.195 -11.964  1.00 20.00
ATOM    781  CG  ARG G 107      58.035 -30.756 -13.218  1.00 20.00
ATOM    782  CD  ARG G 107      57.118 -30.706 -14.482  1.00 20.00
ATOM    783  NE  ARG G 107      57.625 -31.393 -15.669  1.00 20.00
ATOM    784  CZ  ARG G 107      57.048 -31.310 -16.870  1.00 20.00
ATOM    785  NH1 ARG G 107      55.974 -30.544 -17.047  1.00 20.00
ATOM    786  NH2 ARG G 107      57.572 -31.964 -17.907  1.00 20.00
ATOM    787  N   LEU G 108      54.150 -29.491 -11.107  1.00 20.00
ATOM    788  CA  LEU G 108      52.989 -29.108 -10.308  1.00 20.00
ATOM    789  C   LEU G 108      53.027 -29.446  -8.794  1.00 20.00
ATOM    790  O   LEU G 108      52.263 -28.854  -8.032  1.00 20.00
ATOM    791  CB  LEU G 108      51.722 -29.754 -10.933  1.00 20.00
ATOM    792  CG  LEU G 108      51.318 -29.414 -12.372  1.00 20.00
ATOM    793  CD1 LEU G 108      50.038 -30.151 -12.779  1.00 20.00
ATOM    794  CD2 LEU G 108      51.184 -27.870 -12.580  1.00 20.00
ATOM    795  N   VAL G 109      53.880 -30.380  -8.359  1.00 20.00
ATOM    796  CA  VAL G 109      53.821 -30.891  -6.969  1.00 20.00
ATOM    797  C   VAL G 109      55.047 -30.557  -6.116  1.00 20.00
ATOM    798  O   VAL G 109      56.157 -30.932  -6.444  1.00 20.00
ATOM    799  CB  VAL G 109      53.591 -32.411  -6.949  1.00 20.00
ATOM    800  CG1 VAL G 109      53.466 -32.949  -5.492  1.00 20.00
ATOM    801  CG2 VAL G 109      52.337 -32.772  -7.773  1.00 20.00
ATOM    802  N   GLU G 110      54.840 -29.878  -5.000  1.00 20.00
ATOM    803  CA  GLU G 110      55.957 -29.485  -4.112  1.00 20.00
ATOM    804  C   GLU G 110      56.032 -30.459  -2.922  1.00 20.00
ATOM    805  O   GLU G 110      55.012 -31.019  -2.515  1.00 20.00
ATOM    806  CB  GLU G 110      55.752 -28.041  -3.592  1.00 20.00
ATOM    807  CG  GLU G 110      56.152 -26.896  -4.556  1.00 20.00
ATOM    808  CD  GLU G 110      55.738 -25.483  -4.067  1.00 20.00
ATOM    809  OE1 GLU G 110      55.260 -25.323  -2.909  1.00 20.00
ATOM    810  OE2 GLU G 110      55.894 -24.513  -4.846  1.00 20.00
ATOM    811  N   GLY G 111      57.233 -30.641  -2.377  1.00 20.00
ATOM    812  CA  GLY G 111      57.499 -31.524  -1.233  1.00 20.00
ATOM    813  C   GLY G 111      58.346 -32.734  -1.623  1.00 20.00
ATOM    814  O   GLY G 111      58.825 -32.826  -2.737  1.00 20.00
ATOM    815  N   THR G 112      58.565 -33.657  -0.701  1.00 20.00
ATOM    816  CA  THR G 112      59.410 -34.812  -1.004  1.00 20.00
ATOM    817  C   THR G 112      58.537 -35.906  -1.628  1.00 20.00
ATOM    818  O   THR G 112      57.636 -36.405  -0.980  1.00 20.00
ATOM    819  CB  THR G 112      60.106 -35.324   0.224  1.00 20.00
ATOM    820  CG2 THR G 112      60.949 -36.579  -0.120  1.00 20.00
ATOM    821  OG1 THR G 112      60.967 -34.287   0.681  1.00 20.00
ATOM    822  N   ILE G 113      58.798 -36.223  -2.892  1.00 20.00
ATOM    823  CA  ILE G 113      58.061 -37.241  -3.624  1.00 20.00
ATOM    824  C   ILE G 113      58.977 -38.467  -3.729  1.00 20.00
ATOM    825  O   ILE G 113      59.955 -38.447  -4.469  1.00 20.00
ATOM    826  CB  ILE G 113      57.707 -36.740  -5.054  1.00 20.00
ATOM    827  CG1 ILE G 113      56.873 -35.441  -5.003  1.00 20.00
ATOM    828  CG2 ILE G 113      56.983 -37.820  -5.859  1.00 20.00
ATOM    829  CD1 ILE G 113      56.689 -34.788  -6.384  1.00 20.00
ATOM    830  N   ASN G 114      58.666 -39.506  -2.957  1.00 20.00
ATOM    831  CA  ASN G 114      59.380 -40.797  -3.007  1.00 20.00
ATOM    832  C   ASN G 114      58.416 -41.786  -3.616  1.00 20.00
ATOM    833  O   ASN G 114      57.489 -42.234  -2.944  1.00 20.00
ATOM    834  CB  ASN G 114      59.736 -41.284  -1.624  1.00 20.00
ATOM    835  CG  ASN G 114      60.713 -40.369  -0.911  1.00 20.00
ATOM    836  ND2 ASN G 114      60.554 -40.269   0.397  1.00 20.00
ATOM    837  OD1 ASN G 114      61.598 -39.773  -1.520  1.00 20.00
ATOM    838  N   PRO G 115      58.605 -42.111  -4.893  1.00 20.00
ATOM    839  CA  PRO G 115      57.698 -43.017  -5.588  1.00 20.00
ATOM    840  C   PRO G 115      57.456 -44.286  -4.790  1.00 20.00
ATOM    841  O   PRO G 115      58.410 -44.837  -4.260  1.00 20.00
ATOM    842  CB  PRO G 115      58.457 -43.324  -6.882  1.00 20.00
ATOM    843  CG  PRO G 115      59.236 -42.100  -7.140  1.00 20.00
ATOM    844  CD  PRO G 115      59.640 -41.568  -5.790  1.00 20.00
ATOM    845  N   GLY G 116      56.197 -44.737  -4.686  1.00 20.00
ATOM    846  CA  GLY G 116      55.882 -45.936  -3.878  1.00 20.00
ATOM    847  C   GLY G 116      55.247 -45.607  -2.534  1.00 20.00
ATOM    848  O   GLY G 116      54.514 -46.421  -1.964  1.00 20.00
ATOM    849  N   GLU G 117      55.510 -44.408  -2.024  1.00 20.00
ATOM    850  CA  GLU G 117      54.865 -43.955  -0.799  1.00 20.00
ATOM    851  C   GLU G 117      53.392 -43.666  -1.074  1.00 20.00
ATOM    852  O   GLU G 117      53.014 -43.413  -2.214  1.00 20.00
ATOM    853  CB  GLU G 117      55.551 -42.726  -0.221  1.00 20.00
ATOM    854  CG  GLU G 117      56.869 -43.041   0.484  1.00 20.00
ATOM    855  CD  GLU G 117      57.489 -41.845   1.161  1.00 20.00
ATOM    856  OE1 GLU G 117      56.936 -40.721   1.057  1.00 20.00
ATOM    857  OE2 GLU G 117      58.533 -42.007   1.819  1.00 20.00
ATOM    858  N   THR G 118      52.592 -43.739  -0.011  1.00 20.00
ATOM    859  CA  THR G 118      51.174 -43.506  -0.056  1.00 20.00
ATOM    860  C   THR G 118      50.847 -42.085   0.416  1.00 20.00
ATOM    861  O   THR G 118      51.332 -41.617   1.464  1.00 20.00
ATOM    862  CB  THR G 118      50.437 -44.516   0.814  1.00 20.00
ATOM    863  CG2 THR G 118      48.895 -44.290   0.767  1.00 20.00
ATOM    864  OG1 THR G 118      50.763 -45.827   0.349  1.00 20.00
ATOM    865  N   CYS G 119      50.051 -41.392  -0.379  1.00 20.00
ATOM    866  CA  CYS G 119      49.620 -40.029  -0.035  1.00 20.00
ATOM    867  C   CYS G 119      48.134 -40.029   0.242  1.00 20.00
ATOM    868  O   CYS G 119      47.343 -40.510  -0.601  1.00 20.00
ATOM    869  CB  CYS G 119      49.905 -39.067  -1.180  1.00 20.00
ATOM    870  SG  CYS G 119      49.583 -37.350  -0.715  1.00 20.00
ATOM    871  N   LEU G 120      47.769 -39.528   1.425  1.00 20.00
ATOM    872  CA  LEU G 120      46.373 -39.329   1.813  1.00 20.00
ATOM    873  C   LEU G 120      45.841 -37.983   1.302  1.00 20.00
ATOM    874  O   LEU G 120      46.509 -36.966   1.387  1.00 20.00
ATOM    875  CB  LEU G 120      46.190 -39.450   3.328  1.00 20.00
ATOM    876  CG  LEU G 120      44.809 -39.121   3.932  1.00 20.00
ATOM    877  CD1 LEU G 120      43.781 -40.225   3.562  1.00 20.00
ATOM    878  CD2 LEU G 120      44.890 -38.964   5.448  1.00 20.00
ATOM    879  N   ILE G 121      44.651 -38.005   0.714  1.00 20.00
ATOM    880  CA  ILE G 121      44.027 -36.780   0.224  1.00 20.00
ATOM    881  C   ILE G 121      43.059 -36.199   1.259  1.00 20.00
ATOM    882  O   ILE G 121      42.207 -36.911   1.799  1.00 20.00
ATOM    883  CB  ILE G 121      43.267 -36.995  -1.102  1.00 20.00
ATOM    884  CG1 ILE G 121      44.154 -37.648  -2.168  1.00 20.00
ATOM    885  CG2 ILE G 121      42.769 -35.636  -1.639  1.00 20.00
ATOM    886  CD1 ILE G 121      45.498 -37.003  -2.280  1.00 20.00
ATOM    887  N   ILE G 122      43.203 -34.895   1.512  1.00 20.00
ATOM    888  CA  ILE G 122      42.287 -34.117   2.368  1.00 20.00
ATOM    889  C   ILE G 122      41.470 -33.137   1.475  1.00 20.00
ATOM    890  O   ILE G 122      42.050 -32.427   0.628  1.00 20.00
ATOM    891  CB  ILE G 122      43.063 -33.335   3.434  1.00 20.00
ATOM    892  CG1 ILE G 122      43.906 -34.281   4.289  1.00 20.00
ATOM    893  CG2 ILE G 122      42.121 -32.482   4.305  1.00 20.00
ATOM    894  CD1 ILE G 122      43.117 -35.436   5.006  1.00 20.00
ATOM    895  N   GLU G 123      40.141 -33.133   1.661  1.00 20.00
ATOM    896  CA  GLU G 123      39.228 -32.298   0.886  1.00 20.00
ATOM    897  C   GLU G 123      38.088 -31.676   1.731  1.00 20.00
ATOM    898  O   GLU G 123      37.732 -32.194   2.789  1.00 20.00
ATOM    899  CB  GLU G 123      38.656 -33.096  -0.304  1.00 20.00
ATOM    900  CG  GLU G 123      37.761 -32.294  -1.227  1.00 20.00
ATOM    901  CD  GLU G 123      38.393 -31.004  -1.799  1.00 20.00
ATOM    902  OE1 GLU G 123      39.062 -30.209  -1.080  1.00 20.00
ATOM    903  OE2 GLU G 123      38.215 -30.781  -3.004  1.00 20.00
ATOM    904  N   ASP G 124      37.537 -30.545   1.272  1.00 20.00
ATOM    905  CA  ASP G 124      36.534 -29.829   2.026  1.00 20.00
ATOM    906  C   ASP G 124      35.138 -30.382   1.718  1.00 20.00
ATOM    907  O   ASP G 124      34.461 -30.809   2.619  1.00 20.00
ATOM    908  CB  ASP G 124      36.582 -28.299   1.795  1.00 20.00
ATOM    909  CG  ASP G 124      36.427 -27.888   0.336  1.00 20.00
ATOM    910  OD1 ASP G 124      36.623 -28.706  -0.581  1.00 20.00
ATOM    911  OD2 ASP G 124      36.081 -26.712   0.096  1.00 20.00
ATOM    912  N   VAL G 125      34.762 -30.374   0.452  1.00 20.00
ATOM    913  CA  VAL G 125      33.400 -30.758  -0.003  1.00 20.00
ATOM    914  C   VAL G 125      33.541 -31.534  -1.286  1.00 20.00
ATOM    915  O   VAL G 125      34.286 -31.116  -2.186  1.00 20.00
ATOM    916  CB  VAL G 125      32.516 -29.528  -0.283  1.00 20.00
ATOM    917  CG1 VAL G 125      31.091 -29.933  -0.714  1.00 20.00
ATOM    918  CG2 VAL G 125      32.448 -28.576   0.919  1.00 20.00
ATOM    919  N   VAL G 126      32.838 -32.657  -1.394  1.00 20.00
ATOM    920  CA  VAL G 126      32.826 -33.460  -2.602  1.00 20.00
ATOM    921  C   VAL G 126      31.391 -33.473  -3.163  1.00 20.00
ATOM    922  O   VAL G 126      30.446 -33.665  -2.400  1.00 20.00
ATOM    923  CB  VAL G 126      33.258 -34.929  -2.329  1.00 20.00
ATOM    924  CG1 VAL G 126      32.748 -35.842  -3.436  1.00 20.00
ATOM    925  CG2 VAL G 126      34.782 -35.061  -2.204  1.00 20.00
ATOM    926  N   THR G 127      31.268 -33.237  -4.476  1.00 20.00
ATOM    927  CA  THR G 127      29.991 -33.320  -5.212  1.00 20.00
ATOM    928  C   THR G 127      30.038 -34.506  -6.189  1.00 20.00
ATOM    929  O   THR G 127      29.603 -35.617  -5.861  1.00 20.00
ATOM    930  CB  THR G 127      29.659 -31.969  -5.917  1.00 20.00
ATOM    931  CG2 THR G 127      28.214 -31.947  -6.480  1.00 20.00
ATOM    932  OG1 THR G 127      29.822 -30.895  -4.974  1.00 20.00
ATOM    933  N   SER G 128      30.585 -34.297  -7.375  1.00 20.00
ATOM    934  CA  SER G 128      30.780 -35.366  -8.334  1.00 20.00
ATOM    935  C   SER G 128      31.985 -36.231  -8.007  1.00 20.00
ATOM    936  O   SER G 128      32.056 -37.362  -8.403  1.00 20.00
ATOM    937  CB  SER G 128      30.941 -34.786  -9.749  1.00 20.00
ATOM    938  OG  SER G 128      32.197 -34.138  -9.912  1.00 20.00
ATOM    939  N   GLY G 129      32.970 -35.668  -7.326  1.00 20.00
ATOM    940  CA  GLY G 129      34.227 -36.366  -7.096  1.00 20.00
ATOM    941  C   GLY G 129      35.355 -35.951  -8.042  1.00 20.00
ATOM    942  O   GLY G 129      36.492 -36.377  -7.887  1.00 20.00
ATOM    943  N   SER G 130      35.066 -35.126  -9.034  1.00 20.00
ATOM    944  CA  SER G 130      36.081 -34.828 -10.049  1.00 20.00
ATOM    945  C   SER G 130      37.285 -34.073  -9.501  1.00 20.00
ATOM    946  O   SER G 130      38.403 -34.348  -9.924  1.00 20.00
ATOM    947  CB  SER G 130      35.478 -34.062 -11.208  1.00 20.00
ATOM    948  OG  SER G 130      34.525 -34.887 -11.861  1.00 20.00
ATOM    949  N   SER G 131      37.073 -33.140  -8.585  1.00 20.00
ATOM    950  CA  SER G 131      38.197 -32.356  -8.035  1.00 20.00
ATOM    951  C   SER G 131      39.206 -33.234  -7.277  1.00 20.00
ATOM    952  O   SER G 131      40.423 -33.080  -7.431  1.00 20.00
ATOM    953  CB  SER G 131      37.687 -31.192  -7.148  1.00 20.00
ATOM    954  OG  SER G 131      36.761 -30.351  -7.852  1.00 20.00
ATOM    955  N   VAL G 132      38.713 -34.146  -6.443  1.00 20.00
ATOM    956  CA  VAL G 132      39.599 -35.109  -5.756  1.00 20.00
ATOM    957  C   VAL G 132      40.371 -35.963  -6.785  1.00 20.00
ATOM    958  O   VAL G 132      41.578 -36.109  -6.707  1.00 20.00
ATOM    959  CB  VAL G 132      38.829 -36.019  -4.800  1.00 20.00
ATOM    960  CG1 VAL G 132      39.735 -37.136  -4.262  1.00 20.00
ATOM    961  CG2 VAL G 132      38.248 -35.208  -3.671  1.00 20.00
ATOM    962  N   LEU G 133      39.664 -36.477  -7.771  1.00 20.00
ATOM    963  CA  LEU G 133      40.254 -37.347  -8.751  1.00 20.00
ATOM    964  C   LEU G 133      41.304 -36.670  -9.604  1.00 20.00
ATOM    965  O   LEU G 133      42.248 -37.308 -10.025  1.00 20.00
ATOM    966  CB  LEU G 133      39.165 -37.874  -9.663  1.00 20.00
ATOM    967  CG  LEU G 133      39.588 -38.958 -10.638  1.00 20.00
ATOM    968  CD1 LEU G 133      40.083 -40.226  -9.871  1.00 20.00
ATOM    969  CD2 LEU G 133      38.395 -39.294 -11.542  1.00 20.00
ATOM    970  N   GLU G 134      41.123 -35.387  -9.891  1.00 20.00
ATOM    971  CA  GLU G 134      42.095 -34.649 -10.652  1.00 20.00
ATOM    972  C   GLU G 134      43.392 -34.563  -9.846  1.00 20.00
ATOM    973  O   GLU G 134      44.510 -34.786 -10.374  1.00 20.00
ATOM    974  CB  GLU G 134      41.550 -33.247 -10.987  1.00 20.00
ATOM    975  CG  GLU G 134      42.399 -32.469 -11.960  1.00 20.00
ATOM    976  CD  GLU G 134      42.154 -30.976 -11.884  1.00 20.00
ATOM    977  OE1 GLU G 134      42.919 -30.288 -11.168  1.00 20.00
ATOM    978  OE2 GLU G 134      41.187 -30.501 -12.511  1.00 20.00
ATOM    979  N   THR G 135      43.263 -34.242  -8.566  1.00 20.00
ATOM    980  CA  THR G 135      44.442 -34.213  -7.680  1.00 20.00
ATOM    981  C   THR G 135      45.074 -35.622  -7.466  1.00 20.00
ATOM    982  O   THR G 135      46.311 -35.760  -7.397  1.00 20.00
ATOM    983  CB  THR G 135      44.142 -33.497  -6.329  1.00 20.00
ATOM    984  CG2 THR G 135      45.266 -33.677  -5.339  1.00 20.00
ATOM    985  OG1 THR G 135      43.978 -32.090  -6.544  1.00 20.00
ATOM    986  N   VAL G 136      44.243 -36.652  -7.387  1.00 20.00
ATOM    987  CA  VAL G 136      44.693 -38.016  -7.285  1.00 20.00
ATOM    988  C   VAL G 136      45.556 -38.393  -8.493  1.00 20.00
ATOM    989  O   VAL G 136      46.605 -38.979  -8.330  1.00 20.00
ATOM    990  CB  VAL G 136      43.490 -39.021  -7.189  1.00 20.00
ATOM    991  CG1 VAL G 136      43.952 -40.473  -7.339  1.00 20.00
ATOM    992  CG2 VAL G 136      42.756 -38.862  -5.855  1.00 20.00
ATOM    993  N   GLU G 137      45.087 -38.072  -9.697  1.00 20.00
ATOM    994  CA AGLU G 137      45.796 -38.475 -10.906  1.00 20.00
ATOM    995  CA BGLU G 137      45.790 -38.454 -10.940  1.00 20.00
ATOM    996  C   GLU G 137      47.153 -37.780 -11.005  1.00 20.00
ATOM    997  O   GLU G 137      48.145 -38.420 -11.310  1.00 20.00
ATOM    998  CB AGLU G 137      44.921 -38.241 -12.135  1.00 20.00
ATOM    999  CB BGLU G 137      44.967 -38.114 -12.195  1.00 20.00
ATOM   1000  CG AGLU G 137      43.720 -39.168 -12.158  1.00 20.00
ATOM   1001  CG BGLU G 137      45.643 -38.508 -13.546  1.00 20.00
ATOM   1002  CD AGLU G 137      42.898 -39.050 -13.410  1.00 20.00
ATOM   1003  CD BGLU G 137      44.924 -37.940 -14.766  1.00 20.00
ATOM   1004  OE1AGLU G 137      43.466 -38.662 -14.455  1.00 20.00
ATOM   1005  OE2AGLU G 137      41.687 -39.352 -13.355  1.00 20.00
ATOM   1006  OE1BGLU G 137      44.382 -36.817 -14.660  1.00 20.00
ATOM   1007  OE2BGLU G 137      44.891 -38.610 -15.822  1.00 20.00
ATOM   1008  N   VAL G 138      47.186 -36.492 -10.722  1.00 20.00
ATOM   1009  CA  VAL G 138      48.427 -35.734 -10.668  1.00 20.00
ATOM   1010  C   VAL G 138      49.462 -36.438  -9.773  1.00 20.00
ATOM   1011  O   VAL G 138      50.607 -36.682 -10.195  1.00 20.00
ATOM   1012  CB  VAL G 138      48.195 -34.271 -10.195  1.00 20.00
ATOM   1013  CG1 VAL G 138      49.529 -33.621  -9.746  1.00 20.00
ATOM   1014  CG2 VAL G 138      47.563 -33.435 -11.277  1.00 20.00
ATOM   1015  N   LEU G 139      49.060 -36.802  -8.555  1.00 20.00
ATOM   1016  CA  LEU G 139      49.953 -37.491  -7.591  1.00 20.00
ATOM   1017  C   LEU G 139      50.393 -38.910  -8.039  1.00 20.00
ATOM   1018  O   LEU G 139      51.531 -39.320  -7.839  1.00 20.00
ATOM   1019  CB  LEU G 139      49.277 -37.566  -6.204  1.00 20.00
ATOM   1020  CG  LEU G 139      48.978 -36.230  -5.531  1.00 20.00
ATOM   1021  CD1 LEU G 139      47.974 -36.433  -4.371  1.00 20.00
ATOM   1022  CD2 LEU G 139      50.269 -35.601  -5.012  1.00 20.00
ATOM   1023  N   GLN G 140      49.481 -39.645  -8.670  1.00 20.00
ATOM   1024  CA  GLN G 140      49.760 -41.000  -9.147  1.00 20.00
ATOM   1025  C   GLN G 140      50.760 -40.949 -10.274  1.00 20.00
ATOM   1026  O   GLN G 140      51.631 -41.813 -10.376  1.00 20.00
ATOM   1027  CB  GLN G 140      48.467 -41.699  -9.627  1.00 20.00
ATOM   1028  CG  GLN G 140      47.522 -42.075  -8.475  1.00 20.00
ATOM   1029  CD  GLN G 140      46.199 -42.712  -8.962  1.00 20.00
ATOM   1030  NE2 GLN G 140      45.707 -43.696  -8.221  1.00 20.00
ATOM   1031  OE1 GLN G 140      45.632 -42.299  -9.963  1.00 20.00
ATOM   1032  N   LYS G 141      50.640 -39.932 -11.126  1.00 20.00
ATOM   1033  CA  LYS G 141      51.582 -39.771 -12.238  1.00 20.00
ATOM   1034  C   LYS G 141      53.010 -39.440 -11.780  1.00 20.00
ATOM   1035  O   LYS G 141      53.919 -39.646 -12.541  1.00 20.00
ATOM   1036  CB  LYS G 141      51.071 -38.751 -13.263  1.00 20.00
ATOM   1037  CG  LYS G 141      49.937 -39.330 -14.090  1.00 20.00
ATOM   1038  CD  LYS G 141      49.187 -38.276 -14.914  1.00 20.00
ATOM   1039  CE  LYS G 141      49.931 -37.868 -16.161  1.00 20.00
ATOM   1040  NZ  LYS G 141      49.148 -36.841 -16.953  1.00 20.00
ATOM   1041  N   GLU G 142      53.182 -38.947 -10.562  1.00 20.00
ATOM   1042  CA  GLU G 142      54.509 -38.798  -9.915  1.00 20.00
ATOM   1043  C   GLU G 142      55.027 -40.092  -9.246  1.00 20.00
ATOM   1044  O   GLU G 142      56.120 -40.111  -8.649  1.00 20.00
ATOM   1045  CB  GLU G 142      54.426 -37.737  -8.819  1.00 20.00
ATOM   1046  CG  GLU G 142      54.018 -36.360  -9.321  1.00 20.00
ATOM   1047  CD  GLU G 142      55.168 -35.556  -9.878  1.00 20.00
ATOM   1048  OE1 GLU G 142      56.307 -36.059  -9.869  1.00 20.00
ATOM   1049  OE2 GLU G 142      54.930 -34.408 -10.315  1.00 20.00
ATOM   1050  N   GLY G 143      54.232 -41.161  -9.317  1.00 20.00
ATOM   1051  CA  GLY G 143      54.608 -42.461  -8.755  1.00 20.00
ATOM   1052  C   GLY G 143      54.092 -42.724  -7.347  1.00 20.00
ATOM   1053  O   GLY G 143      54.418 -43.726  -6.752  1.00 20.00
ATOM   1054  N   LEU G 144      53.297 -41.814  -6.798  1.00 20.00
ATOM   1055  CA  LEU G 144      52.770 -41.965  -5.441  1.00 20.00
ATOM   1056  C   LEU G 144      51.556 -42.860  -5.496  1.00 20.00
ATOM   1057  O   LEU G 144      50.784 -42.836  -6.469  1.00 20.00
ATOM   1058  CB  LEU G 144      52.376 -40.611  -4.834  1.00 20.00
ATOM   1059  CG  LEU G 144      53.563 -39.674  -4.586  1.00 20.00
ATOM   1060  CD1 LEU G 144      53.086 -38.252  -4.510  1.00 20.00
ATOM   1061  CD2 LEU G 144      54.326 -40.049  -3.339  1.00 20.00
ATOM   1062  N   LYS G 145      51.399 -43.644  -4.446  1.00 20.00
ATOM   1063  CA  LYS G 145      50.240 -44.507  -4.294  1.00 20.00
ATOM   1064  C   LYS G 145      49.148 -43.694  -3.599  1.00 20.00
ATOM   1065  O   LYS G 145      49.395 -42.974  -2.649  1.00 20.00
ATOM   1066  CB  LYS G 145      50.666 -45.741  -3.489  1.00 20.00
ATOM   1067  CG  LYS G 145      49.570 -46.497  -2.765  1.00 20.00
ATOM   1068  CD  LYS G 145      50.021 -47.939  -2.416  1.00 20.00
ATOM   1069  CE  LYS G 145      49.475 -48.936  -3.410  1.00 20.00
ATOM   1070  NZ  LYS G 145      47.993 -49.082  -3.250  1.00 20.00
ATOM   1071  N   VAL G 146      47.929 -43.790  -4.098  1.00 20.00
ATOM   1072  CA  VAL G 146      46.835 -43.068  -3.495  1.00 20.00
ATOM   1073  C   VAL G 146      45.638 -44.013  -3.470  1.00 20.00
ATOM   1074  O   VAL G 146      45.247 -44.513  -4.511  1.00 20.00
ATOM   1075  CB  VAL G 146      46.480 -41.789  -4.278  1.00 20.00
ATOM   1076  CG1 VAL G 146      45.510 -40.914  -3.476  1.00 20.00
ATOM   1077  CG2 VAL G 146      47.716 -41.001  -4.655  1.00 20.00
ATOM   1078  N   THR G 147      45.108 -44.256  -2.275  1.00 20.00
ATOM   1079  CA  THR G 147      44.023 -45.201  -2.024  1.00 20.00
ATOM   1080  C   THR G 147      42.836 -44.583  -1.278  1.00 20.00
ATOM   1081  O   THR G 147      41.714 -45.109  -1.347  1.00 20.00
ATOM   1082  CB  THR G 147      44.519 -46.407  -1.177  1.00 20.00
ATOM   1083  CG2 THR G 147      45.462 -47.276  -1.992  1.00 20.00
ATOM   1084  OG1 THR G 147      45.169 -45.956   0.029  1.00 20.00
ATOM   1085  N   ASP G 148      43.074 -43.477  -0.578  1.00 20.00
ATOM   1086  CA  ASP G 148      42.069 -42.908   0.324  1.00 20.00
ATOM   1087  C   ASP G 148      41.974 -41.381   0.255  1.00 20.00
ATOM   1088  O   ASP G 148      42.997 -40.674   0.094  1.00 20.00
ATOM   1089  CB  ASP G 148      42.365 -43.297   1.762  1.00 20.00
ATOM   1090  CG  ASP G 148      42.462 -44.802   1.966  1.00 20.00
ATOM   1091  OD1 ASP G 148      41.400 -45.462   2.118  1.00 20.00
ATOM   1092  OD2 ASP G 148      43.610 -45.303   2.034  1.00 20.00
ATOM   1093  N   ALA G 149      40.739 -40.894   0.350  1.00 20.00
ATOM   1094  CA  ALA G 149      40.444 -39.475   0.464  1.00 20.00
ATOM   1095  C   ALA G 149      39.531 -39.264   1.667  1.00 20.00
ATOM   1096  O   ALA G 149      38.532 -39.985   1.817  1.00 20.00
ATOM   1097  CB  ALA G 149      39.750 -38.996  -0.802  1.00 20.00
ATOM   1098  N   ILE G 150      39.852 -38.271   2.501  1.00 20.00
ATOM   1099  CA  ILE G 150      38.975 -37.856   3.616  1.00 20.00
ATOM   1100  C   ILE G 150      38.356 -36.515   3.243  1.00 20.00
ATOM   1101  O   ILE G 150      39.063 -35.581   2.847  1.00 20.00
ATOM   1102  CB  ILE G 150      39.722 -37.630   4.979  1.00 20.00
ATOM   1103  CG1 ILE G 150      40.838 -38.664   5.234  1.00 20.00
ATOM   1104  CG2 ILE G 150      38.657 -37.516   6.148  1.00 20.00
ATOM   1105  CD1 ILE G 150      40.412 -40.094   5.276  1.00 20.00
ATOM   1106  N   VAL G 151      37.052 -36.400   3.356  1.00 20.00
ATOM   1107  CA  VAL G 151      36.394 -35.129   3.068  1.00 20.00
ATOM   1108  C   VAL G 151      35.528 -34.729   4.253  1.00 20.00
ATOM   1109  O   VAL G 151      35.000 -35.599   4.943  1.00 20.00
ATOM   1110  CB  VAL G 151      35.558 -35.221   1.765  1.00 20.00
ATOM   1111  CG1 VAL G 151      34.472 -36.263   1.909  1.00 20.00
ATOM   1112  CG2 VAL G 151      35.009 -33.842   1.382  1.00 20.00
ATOM   1113  N   LEU G 152      35.378 -33.433   4.505  1.00 20.00
ATOM   1114  CA  LEU G 152      34.526 -32.981   5.613  1.00 20.00
ATOM   1115  C   LEU G 152      33.050 -33.208   5.282  1.00 20.00
ATOM   1116  O   LEU G 152      32.355 -33.794   6.071  1.00 20.00
ATOM   1117  CB  LEU G 152      34.714 -31.520   5.951  1.00 20.00
ATOM   1118  CG  LEU G 152      33.854 -31.183   7.194  1.00 20.00
ATOM   1119  CD1 LEU G 152      34.552 -31.578   8.506  1.00 20.00
ATOM   1120  CD2 LEU G 152      33.434 -29.778   7.195  1.00 20.00
ATOM   1121  N   LEU G 153      32.618 -32.758   4.106  1.00 20.00
ATOM   1122  CA  LEU G 153      31.220 -32.866   3.672  1.00 20.00
ATOM   1123  C   LEU G 153      31.114 -33.596   2.364  1.00 20.00
ATOM   1124  O   LEU G 153      31.652 -33.141   1.335  1.00 20.00
ATOM   1125  CB  LEU G 153      30.574 -31.469   3.556  1.00 20.00
ATOM   1126  CG  LEU G 153      29.139 -31.450   2.973  1.00 20.00
ATOM   1127  CD1 LEU G 153      28.191 -32.253   3.834  1.00 20.00
ATOM   1128  CD2 LEU G 153      28.641 -30.047   2.872  1.00 20.00
ATOM   1129  N   ASP G 154      30.416 -34.726   2.384  1.00 20.00
ATOM   1130  CA  ASP G 154      29.998 -35.432   1.168  1.00 20.00
ATOM   1131  C   ASP G 154      28.565 -35.024   0.812  1.00 20.00
ATOM   1132  O   ASP G 154      27.628 -35.223   1.593  1.00 20.00
ATOM   1133  CB  ASP G 154      30.112 -36.961   1.332  1.00 20.00
ATOM   1134  CG  ASP G 154      29.778 -37.734   0.035  1.00 20.00
ATOM   1135  OD1 ASP G 154      29.454 -37.099  -0.999  1.00 20.00
ATOM   1136  OD2 ASP G 154      29.897 -38.967   0.035  1.00 20.00
ATOM   1137  N   ARG G 155      28.414 -34.401  -0.357  1.00 20.00
ATOM   1138  CA  ARG G 155      27.101 -33.907  -0.805  1.00 20.00
ATOM   1139  C   ARG G 155      26.231 -35.047  -1.318  1.00 20.00
ATOM   1140  O   ARG G 155      25.029 -34.863  -1.569  1.00 20.00
ATOM   1141  CB  ARG G 155      27.241 -32.813  -1.855  1.00 20.00
ATOM   1142  CG  ARG G 155      27.614 -31.434  -1.295  1.00 20.00
ATOM   1143  CD  ARG G 155      27.669 -30.325  -2.364  1.00 20.00
ATOM   1144  NE  ARG G 155      26.382 -30.188  -3.050  1.00 20.00
ATOM   1145  CZ  ARG G 155      25.674 -29.069  -3.123  1.00 20.00
ATOM   1146  NH1 ARG G 155      26.163 -27.934  -2.610  1.00 20.00
ATOM   1147  NH2 ARG G 155      24.491 -29.091  -3.739  1.00 20.00
ATOM   1148  N   GLU G 156      26.832 -36.220  -1.477  1.00 20.00
ATOM   1149  CA  GLU G 156      26.110 -37.432  -1.932  1.00 20.00
ATOM   1150  C   GLU G 156      25.502 -37.256  -3.321  1.00 20.00
ATOM   1151  O   GLU G 156      24.350 -37.628  -3.589  1.00 20.00
ATOM   1152  CB  GLU G 156      25.076 -37.897  -0.893  1.00 20.00
ATOM   1153  CG  GLU G 156      25.737 -38.278   0.439  1.00 20.00
ATOM   1154  CD  GLU G 156      24.917 -39.302   1.265  1.00 20.00
ATOM   1155  OE1 GLU G 156      23.933 -38.919   1.901  1.00 20.00
ATOM   1156  OE2 GLU G 156      25.295 -40.495   1.295  1.00 20.00
ATOM   1157  N   GLN G 157      26.311 -36.718  -4.225  1.00 20.00
ATOM   1158  CA  GLN G 157      25.896 -36.540  -5.623  1.00 20.00
ATOM   1159  C   GLN G 157      26.833 -37.322  -6.549  1.00 20.00
ATOM   1160  O   GLN G 157      27.269 -36.818  -7.569  1.00 20.00
ATOM   1161  CB  GLN G 157      25.826 -35.034  -5.959  1.00 20.00
ATOM   1162  CG  GLN G 157      24.801 -34.315  -5.044  1.00 20.00
ATOM   1163  CD  GLN G 157      24.545 -32.842  -5.356  1.00 20.00
ATOM   1164  NE2 GLN G 157      23.750 -32.577  -6.392  1.00 20.00
ATOM   1165  OE1 GLN G 157      25.006 -31.958  -4.634  1.00 20.00
ATOM   1166  N   GLY G 158      27.147 -38.565  -6.176  1.00 20.00
ATOM   1167  CA  GLY G 158      27.894 -39.464  -7.052  1.00 20.00
ATOM   1168  C   GLY G 158      29.374 -39.658  -6.720  1.00 20.00
ATOM   1169  O   GLY G 158      30.009 -40.562  -7.253  1.00 20.00
ATOM   1170  N   GLY G 159      29.907 -38.855  -5.802  1.00 20.00
ATOM   1171  CA  GLY G 159      31.345 -38.892  -5.450  1.00 20.00
ATOM   1172  C   GLY G 159      31.962 -40.218  -4.982  1.00 20.00
ATOM   1173  O   GLY G 159      33.052 -40.611  -5.441  1.00 20.00
ATOM   1174  N   LYS G 160      31.313 -40.888  -4.039  1.00 20.00
ATOM   1175  CA  LYS G 160      31.842 -42.131  -3.493  1.00 20.00
ATOM   1176  C   LYS G 160      32.009 -43.166  -4.578  1.00 20.00
ATOM   1177  O   LYS G 160      33.029 -43.839  -4.628  1.00 20.00
ATOM   1178  CB  LYS G 160      30.938 -42.703  -2.392  1.00 20.00
ATOM   1179  CG  LYS G 160      31.494 -43.970  -1.738  1.00 20.00
ATOM   1180  CD  LYS G 160      30.484 -44.616  -0.747  1.00 20.00
ATOM   1181  CE  LYS G 160      30.804 -46.102  -0.521  1.00 20.00
ATOM   1182  NZ  LYS G 160      29.783 -46.806   0.298  1.00 20.00
ATOM   1183  N   ASP G 161      30.992 -43.292  -5.436  1.00 20.00
ATOM   1184  CA  ASP G 161      30.989 -44.293  -6.484  1.00 20.00
ATOM   1185  C   ASP G 161      31.972 -43.956  -7.595  1.00 20.00
ATOM   1186  O   ASP G 161      32.604 -44.853  -8.173  1.00 20.00
ATOM   1187  CB  ASP G 161      29.570 -44.466  -7.048  1.00 20.00
ATOM   1188  CG  ASP G 161      28.645 -45.199  -6.094  1.00 20.00
ATOM   1189  OD1 ASP G 161      29.112 -45.686  -5.035  1.00 20.00
ATOM   1190  OD2 ASP G 161      27.429 -45.304  -6.397  1.00 20.00
ATOM   1191  N   LYS G 162      32.148 -42.668  -7.873  1.00 20.00
ATOM   1192  CA  LYS G 162      33.047 -42.268  -8.940  1.00 20.00
ATOM   1193  C   LYS G 162      34.479 -42.518  -8.481  1.00 20.00
ATOM   1194  O   LYS G 162      35.295 -43.031  -9.251  1.00 20.00
ATOM   1195  CB  LYS G 162      32.846 -40.808  -9.352  1.00 20.00
ATOM   1196  CG  LYS G 162      33.839 -40.349 -10.443  1.00 20.00
ATOM   1197  CD  LYS G 162      33.556 -38.952 -10.990  1.00 20.00
ATOM   1198  CE  LYS G 162      34.102 -38.813 -12.411  1.00 20.00
ATOM   1199  NZ  LYS G 162      34.334 -37.400 -12.863  1.00 20.00
ATOM   1200  N   LEU G 163      34.770 -42.162  -7.240  1.00 20.00
ATOM   1201  CA  LEU G 163      36.116 -42.398  -6.672  1.00 20.00
ATOM   1202  C   LEU G 163      36.450 -43.904  -6.568  1.00 20.00
ATOM   1203  O   LEU G 163      37.551 -44.348  -6.912  1.00 20.00
ATOM   1204  CB  LEU G 163      36.295 -41.685  -5.337  1.00 20.00
ATOM   1205  CG  LEU G 163      36.573 -40.173  -5.422  1.00 20.00
ATOM   1206  CD1 LEU G 163      36.649 -39.554  -4.016  1.00 20.00
ATOM   1207  CD2 LEU G 163      37.840 -39.946  -6.178  1.00 20.00
ATOM   1208  N   GLN G 164      35.464 -44.695  -6.194  1.00 20.00
ATOM   1209  CA  GLN G 164      35.675 -46.110  -6.047  1.00 20.00
ATOM   1210  C   GLN G 164      35.953 -46.774  -7.422  1.00 20.00
ATOM   1211  O   GLN G 164      36.743 -47.727  -7.522  1.00 20.00
ATOM   1212  CB  GLN G 164      34.462 -46.739  -5.349  1.00 20.00
ATOM   1213  CG  GLN G 164      34.695 -48.174  -4.968  1.00 20.00
ATOM   1214  CD  GLN G 164      33.612 -49.066  -5.500  1.00 20.00
ATOM   1215  NE2 GLN G 164      33.975 -49.975  -6.420  1.00 20.00
ATOM   1216  OE1 GLN G 164      32.448 -48.934  -5.108  1.00 20.00
ATOM   1217  N   ALA G 165      35.303 -46.275  -8.472  1.00 20.00
ATOM   1218  CA  ALA G 165      35.589 -46.674  -9.848  1.00 20.00
ATOM   1219  C   ALA G 165      37.049 -46.410 -10.311  1.00 20.00
ATOM   1220  O   ALA G 165      37.518 -47.002 -11.289  1.00 20.00
ATOM   1221  CB  ALA G 165      34.598 -46.004 -10.787  1.00 20.00
ATOM   1222  N   HIS G 166      37.766 -45.550  -9.593  1.00 20.00
ATOM   1223  CA  HIS G 166      39.176 -45.260  -9.855  1.00 20.00
ATOM   1224  C   HIS G 166      40.112 -45.703  -8.748  1.00 20.00
ATOM   1225  O   HIS G 166      41.239 -45.245  -8.686  1.00 20.00
ATOM   1226  CB  HIS G 166      39.358 -43.748 -10.110  1.00 20.00
ATOM   1227  CG  HIS G 166      38.707 -43.277 -11.368  1.00 20.00
ATOM   1228  CD2 HIS G 166      39.216 -43.038 -12.600  1.00 20.00
ATOM   1229  ND1 HIS G 166      37.350 -43.050 -11.461  1.00 20.00
ATOM   1230  CE1 HIS G 166      37.057 -42.658 -12.690  1.00 20.00
ATOM   1231  NE2 HIS G 166      38.171 -42.643 -13.397  1.00 20.00
ATOM   1232  N   GLY G 167      39.673 -46.619  -7.894  1.00 20.00
ATOM   1233  CA  GLY G 167      40.522 -47.152  -6.833  1.00 20.00
ATOM   1234  C   GLY G 167      40.716 -46.297  -5.598  1.00 20.00
ATOM   1235  O   GLY G 167      41.690 -46.512  -4.836  1.00 20.00
ATOM   1236  N   ILE G 168      39.806 -45.344  -5.386  1.00 20.00
ATOM   1237  CA  ILE G 168      39.870 -44.426  -4.248  1.00 20.00
ATOM   1238  C   ILE G 168      38.684 -44.607  -3.304  1.00 20.00
ATOM   1239  O   ILE G 168      37.505 -44.575  -3.737  1.00 20.00
ATOM   1240  CB  ILE G 168      39.981 -42.940  -4.689  1.00 20.00
ATOM   1241  CG1 ILE G 168      41.069 -42.764  -5.784  1.00 20.00
ATOM   1242  CG2 ILE G 168      40.341 -42.072  -3.463  1.00 20.00
ATOM   1243  CD1 ILE G 168      42.464 -43.007  -5.292  1.00 20.00
ATOM   1244  N   ARG G 169      39.011 -44.834  -2.035  1.00 20.00
ATOM   1245  CA  ARG G 169      38.018 -44.968  -0.964  1.00 20.00
ATOM   1246  C   ARG G 169      37.733 -43.572  -0.405  1.00 20.00
ATOM   1247  O   ARG G 169      38.632 -42.912   0.121  1.00 20.00
ATOM   1248  CB  ARG G 169      38.501 -45.891   0.167  1.00 20.00
ATOM   1249  CG  ARG G 169      38.840 -47.336  -0.238  1.00 20.00
ATOM   1250  CD  ARG G 169      39.305 -48.231   0.947  1.00 20.00
ATOM   1251  NE  ARG G 169      40.630 -47.872   1.522  1.00 20.00
ATOM   1252  CZ  ARG G 169      41.746 -48.618   1.483  1.00 20.00
ATOM   1253  NH1 ARG G 169      41.759 -49.809   0.895  1.00 20.00
ATOM   1254  NH2 ARG G 169      42.879 -48.189   2.063  1.00 20.00
ATOM   1255  N   LEU G 170      36.495 -43.114  -0.565  1.00 20.00
ATOM   1256  CA  LEU G 170      36.061 -41.841   0.049  1.00 20.00
ATOM   1257  C   LEU G 170      35.531 -42.020   1.476  1.00 20.00
ATOM   1258  O   LEU G 170      34.573 -42.777   1.703  1.00 20.00
ATOM   1259  CB  LEU G 170      35.026 -41.119  -0.825  1.00 20.00
ATOM   1260  CG  LEU G 170      34.605 -39.709  -0.353  1.00 20.00
ATOM   1261  CD1 LEU G 170      35.834 -38.724  -0.274  1.00 20.00
ATOM   1262  CD2 LEU G 170      33.546 -39.171  -1.267  1.00 20.00
ATOM   1263  N   HIS G 171      36.170 -41.331   2.426  1.00 20.00
ATOM   1264  CA  HIS G 171      35.751 -41.309   3.836  1.00 20.00
ATOM   1265  C   HIS G 171      35.238 -39.930   4.184  1.00 20.00
ATOM   1266  O   HIS G 171      35.995 -38.950   4.074  1.00 20.00
ATOM   1267  CB  HIS G 171      36.952 -41.604   4.757  1.00 20.00
ATOM   1268  CG  HIS G 171      37.698 -42.853   4.407  1.00 20.00
ATOM   1269  CD2 HIS G 171      38.763 -43.055   3.597  1.00 20.00
ATOM   1270  ND1 HIS G 171      37.398 -44.080   4.960  1.00 20.00
ATOM   1271  CE1 HIS G 171      38.218 -44.991   4.468  1.00 20.00
ATOM   1272  NE2 HIS G 171      39.069 -44.392   3.651  1.00 20.00
ATOM   1273  N   SER G 172      33.996 -39.815   4.639  1.00 20.00
ATOM   1274  CA  SER G 172      33.448 -38.494   4.963  1.00 20.00
ATOM   1275  C   SER G 172      33.167 -38.300   6.442  1.00 20.00
ATOM   1276  O   SER G 172      32.777 -39.233   7.123  1.00 20.00
ATOM   1277  CB  SER G 172      32.168 -38.264   4.196  1.00 20.00
ATOM   1278  OG  SER G 172      31.199 -39.205   4.550  1.00 20.00
ATOM   1279  N   VAL G 173      33.296 -37.055   6.909  1.00 20.00
ATOM   1280  CA  VAL G 173      32.943 -36.713   8.281  1.00 20.00
ATOM   1281  C   VAL G 173      31.426 -36.657   8.422  1.00 20.00
ATOM   1282  O   VAL G 173      30.862 -37.058   9.431  1.00 20.00
ATOM   1283  CB  VAL G 173      33.593 -35.415   8.672  1.00 20.00
ATOM   1284  CG1 VAL G 173      33.185 -35.009  10.054  1.00 20.00
ATOM   1285  CG2 VAL G 173      35.086 -35.625   8.562  1.00 20.00
ATOM   1286  N   CYS G 174      30.769 -36.167   7.379  1.00 20.00
ATOM   1287  CA  CYS G 174      29.367 -35.894   7.435  1.00 20.00
ATOM   1288  C   CYS G 174      28.823 -35.830   6.018  1.00 20.00
ATOM   1289  O   CYS G 174      29.516 -35.407   5.105  1.00 20.00
ATOM   1290  CB  CYS G 174      29.122 -34.569   8.162  1.00 20.00
ATOM   1291  SG  CYS G 174      27.399 -34.314   8.592  1.00 20.00
ATOM   1292  N   THR G 175      27.584 -36.281   5.833  1.00 20.00
ATOM   1293  CA  THR G 175      26.939 -36.129   4.560  1.00 20.00
ATOM   1294  C   THR G 175      26.099 -34.830   4.580  1.00 20.00
ATOM   1295  O   THR G 175      25.846 -34.264   5.652  1.00 20.00
ATOM   1296  CB  THR G 175      26.032 -37.310   4.297  1.00 20.00
ATOM   1297  CG2 THR G 175      26.844 -38.633   4.327  1.00 20.00
ATOM   1298  OG1 THR G 175      25.026 -37.334   5.318  1.00 20.00
ATOM   1299  N   LEU G 176      25.628 -34.394   3.413  1.00 20.00
ATOM   1300  CA  LEU G 176      24.752 -33.215   3.334  1.00 20.00
ATOM   1301  C   LEU G 176      23.425 -33.460   4.064  1.00 20.00
ATOM   1302  O   LEU G 176      22.950 -32.588   4.812  1.00 20.00
ATOM   1303  CB  LEU G 176      24.474 -32.849   1.888  1.00 20.00
ATOM   1304  CG  LEU G 176      23.502 -31.667   1.712  1.00 20.00
ATOM   1305  CD1 LEU G 176      24.055 -30.426   2.441  1.00 20.00
ATOM   1306  CD2 LEU G 176      23.273 -31.395   0.246  1.00 20.00
ATOM   1307  N   SER G 177      22.822 -34.624   3.829  1.00 20.00
ATOM   1308  CA  SER G 177      21.551 -34.965   4.469  1.00 20.00
ATOM   1309  C   SER G 177      21.665 -34.931   6.009  1.00 20.00
ATOM   1310  O   SER G 177      20.813 -34.365   6.699  1.00 20.00
ATOM   1311  CB  SER G 177      21.054 -36.334   3.968  1.00 20.00
ATOM   1312  OG ASER G 177      21.422 -37.214   4.995  1.00 20.00
ATOM   1313  OG BSER G 177      20.510 -36.018   2.710  1.00 20.00
ATOM   1314  N   LYS G 178      22.725 -35.514   6.564  1.00 20.00
ATOM   1315  CA  LYS G 178      22.928 -35.424   8.019  1.00 20.00
ATOM   1316  C   LYS G 178      23.133 -33.960   8.491  1.00 20.00
ATOM   1317  O   LYS G 178      22.641 -33.539   9.562  1.00 20.00
ATOM   1318  CB  LYS G 178      24.071 -36.326   8.440  1.00 20.00
ATOM   1319  CG  LYS G 178      24.403 -36.328   9.911  1.00 20.00
ATOM   1320  CD  LYS G 178      23.265 -36.900  10.765  1.00 20.00
ATOM   1321  CE  LYS G 178      23.781 -37.158  12.210  1.00 20.00
ATOM   1322  NZ  LYS G 178      22.750 -37.781  13.106  1.00 20.00
ATOM   1323  N   MET G 179      23.840 -33.173   7.686  1.00 20.00
ATOM   1324  CA  MET G 179      24.071 -31.764   8.011  1.00 20.00
ATOM   1325  C   MET G 179      22.750 -30.987   8.011  1.00 20.00
ATOM   1326  O   MET G 179      22.484 -30.219   8.924  1.00 20.00
ATOM   1327  CB  MET G 179      25.113 -31.131   7.057  1.00 20.00
ATOM   1328  CG  MET G 179      26.135 -30.360   7.810  1.00 20.00
ATOM   1329  SD  MET G 179      27.644 -29.917   6.912  1.00 20.00
ATOM   1330  CE  MET G 179      28.894 -30.978   7.639  1.00 20.00
ATOM   1331  N   LEU G 180      21.896 -31.239   7.023  1.00 20.00
ATOM   1332  CA  LEU G 180      20.602 -30.557   6.957  1.00 20.00
ATOM   1333  C   LEU G 180      19.736 -30.957   8.157  1.00 20.00
ATOM   1334  O   LEU G 180      18.984 -30.139   8.700  1.00 20.00
ATOM   1335  CB  LEU G 180      19.878 -30.846   5.628  1.00 20.00
ATOM   1336  CG  LEU G 180      20.514 -30.213   4.372  1.00 20.00
ATOM   1337  CD1 LEU G 180      19.893 -30.741   3.058  1.00 20.00
ATOM   1338  CD2 LEU G 180      20.440 -28.668   4.438  1.00 20.00
ATOM   1339  N   GLU G 181      19.858 -32.212   8.573  1.00 20.00
ATOM   1340  CA  GLU G 181      19.074 -32.708   9.709  1.00 20.00
ATOM   1341  C   GLU G 181      19.488 -32.019  10.983  1.00 20.00
ATOM   1342  O   GLU G 181      18.645 -31.648  11.817  1.00 20.00
ATOM   1343  CB  GLU G 181      19.239 -34.219   9.852  1.00 20.00
ATOM   1344  CG  GLU G 181      18.421 -34.987   8.811  1.00 20.00
ATOM   1345  CD  GLU G 181      18.852 -36.446   8.656  1.00 20.00
ATOM   1346  OE1 GLU G 181      19.394 -37.028   9.641  1.00 20.00
ATOM   1347  OE2 GLU G 181      18.653 -37.014   7.546  1.00 20.00
ATOM   1348  N   ILE G 182      20.796 -31.858  11.171  1.00 20.00
ATOM   1349  CA  ILE G 182      21.280 -31.147  12.346  1.00 20.00
ATOM   1350  C   ILE G 182      20.801 -29.666  12.336  1.00 20.00
ATOM   1351  O   ILE G 182      20.298 -29.116  13.341  1.00 20.00
ATOM   1352  CB  ILE G 182      22.811 -31.271  12.430  1.00 20.00
ATOM   1353  CG1 ILE G 182      23.171 -32.719  12.754  1.00 20.00
ATOM   1354  CG2 ILE G 182      23.393 -30.353  13.506  1.00 20.00
ATOM   1355  CD1 ILE G 182      24.672 -32.982  12.709  1.00 20.00
ATOM   1356  N   LEU G 183      20.901 -29.024  11.188  1.00 20.00
ATOM   1357  CA  LEU G 183      20.523 -27.618  11.108  1.00 20.00
ATOM   1358  C   LEU G 183      19.022 -27.421  11.400  1.00 20.00
ATOM   1359  O   LEU G 183      18.638 -26.440  12.045  1.00 20.00
ATOM   1360  CB  LEU G 183      20.878 -27.080   9.727  1.00 20.00
ATOM   1361  CG  LEU G 183      22.369 -26.952   9.457  1.00 20.00
ATOM   1362  CD1 LEU G 183      22.617 -26.531   7.969  1.00 20.00
ATOM   1363  CD2 LEU G 183      22.997 -25.980  10.485  1.00 20.00
ATOM   1364  N   GLU G 184      18.180 -28.332  10.915  1.00 20.00
ATOM   1365  CA  GLU G 184      16.750 -28.252  11.196  1.00 20.00
ATOM   1366  C   GLU G 184      16.442 -28.509  12.670  1.00 20.00
ATOM   1367  O   GLU G 184      15.673 -27.760  13.294  1.00 20.00
ATOM   1368  CB  GLU G 184      15.971 -29.229  10.325  1.00 20.00
ATOM   1369  CG  GLU G 184      14.486 -29.128  10.516  1.00 20.00
ATOM   1370  CD  GLU G 184      13.716 -30.059   9.607  1.00 20.00
ATOM   1371  OE1 GLU G 184      14.314 -30.748   8.768  1.00 20.00
ATOM   1372  OE2 GLU G 184      12.494 -30.123   9.734  1.00 20.00
ATOM   1373  N   GLN G 185      17.070 -29.534  13.234  1.00 20.00
ATOM   1374  CA  GLN G 185      16.937 -29.830  14.652  1.00 20.00
ATOM   1375  C   GLN G 185      17.361 -28.652  15.486  1.00 20.00
ATOM   1376  O   GLN G 185      16.752 -28.383  16.499  1.00 20.00
ATOM   1377  CB  GLN G 185      17.754 -31.080  15.045  1.00 20.00
ATOM   1378  CG  GLN G 185      18.381 -31.090  16.492  1.00 20.00
ATOM   1379  CD  GLN G 185      17.394 -31.403  17.600  1.00 20.00
ATOM   1380  NE2 GLN G 185      17.723 -30.970  18.817  1.00 20.00
ATOM   1381  OE1 GLN G 185      16.344 -32.029  17.377  1.00 20.00
ATOM   1382  N   GLN G 186      18.421 -27.963  15.075  1.00 20.00
ATOM   1383  CA  GLN G 186      18.934 -26.853  15.862  1.00 20.00
ATOM   1384  C   GLN G 186      18.268 -25.521  15.529  1.00 20.00
ATOM   1385  O   GLN G 186      18.739 -24.482  15.984  1.00 20.00
ATOM   1386  CB  GLN G 186      20.461 -26.736  15.709  1.00 20.00
ATOM   1387  CG  GLN G 186      21.244 -27.939  16.257  1.00 20.00
ATOM   1388  CD  GLN G 186      21.045 -28.161  17.775  1.00 20.00
ATOM   1389  NE2 GLN G 186      21.804 -27.427  18.581  1.00 20.00
ATOM   1390  OE1 GLN G 186      20.210 -28.974  18.205  1.00 20.00
ATOM   1391  N   LYS G 187      17.192 -25.550  14.750  1.00 20.00
ATOM   1392  CA  LYS G 187      16.442 -24.347  14.386  1.00 20.00
ATOM   1393  C   LYS G 187      17.236 -23.310  13.578  1.00 20.00
ATOM   1394  O   LYS G 187      16.887 -22.130  13.613  1.00 20.00
ATOM   1395  CB  LYS G 187      15.877 -23.664  15.649  1.00 20.00
ATOM   1396  CG  LYS G 187      15.164 -24.588  16.582  1.00 20.00
ATOM   1397  CD  LYS G 187      13.932 -25.162  15.911  1.00 20.00
ATOM   1398  CE  LYS G 187      13.096 -25.852  16.924  1.00 20.00
ATOM   1399  NZ  LYS G 187      11.979 -26.550  16.260  1.00 20.00
ATOM   1400  N   LYS G 188      18.288 -23.735  12.865  1.00 20.00
ATOM   1401  CA  LYS G 188      19.103 -22.804  12.065  1.00 20.00
ATOM   1402  C   LYS G 188      18.531 -22.626  10.696  1.00 20.00
ATOM   1403  O   LYS G 188      18.687 -21.573  10.088  1.00 20.00
ATOM   1404  CB  LYS G 188      20.541 -23.280  11.905  1.00 20.00
ATOM   1405  CG  LYS G 188      21.268 -23.454  13.191  1.00 20.00
ATOM   1406  CD  LYS G 188      21.083 -22.272  14.140  1.00 20.00
ATOM   1407  CE  LYS G 188      22.141 -22.302  15.232  1.00 20.00
ATOM   1408  NZ  LYS G 188      22.262 -23.625  15.933  1.00 20.00
ATOM   1409  N   VAL G 189      17.894 -23.667  10.196  1.00 20.00
ATOM   1410  CA  VAL G 189      17.185 -23.586   8.954  1.00 20.00
ATOM   1411  C   VAL G 189      15.837 -24.228   9.171  1.00 20.00
ATOM   1412  O   VAL G 189      15.707 -25.157   9.954  1.00 20.00
ATOM   1413  CB  VAL G 189      17.948 -24.308   7.793  1.00 20.00
ATOM   1414  CG1 VAL G 189      18.106 -25.795   8.077  1.00 20.00
ATOM   1415  CG2 VAL G 189      17.223 -24.123   6.503  1.00 20.00
ATOM   1416  N   ASP G 190      14.826 -23.714   8.489  1.00 20.00
ATOM   1417  CA  ASP G 190      13.470 -24.203   8.662  1.00 20.00
ATOM   1418  C   ASP G 190      13.227 -25.456   7.845  1.00 20.00
ATOM   1419  O   ASP G 190      13.945 -25.735   6.887  1.00 20.00
ATOM   1420  CB  ASP G 190      12.461 -23.111   8.284  1.00 20.00
ATOM   1421  CG  ASP G 190      12.280 -22.981   6.783  1.00 20.00
ATOM   1422  OD1 ASP G 190      11.580 -23.838   6.196  1.00 20.00
ATOM   1423  OD2 ASP G 190      12.839 -22.034   6.196  1.00 20.00
ATOM   1424  N   ALA G 191      12.165 -26.168   8.208  1.00 20.00
ATOM   1425  CA  ALA G 191      11.842 -27.479   7.657  1.00 20.00
ATOM   1426  C   ALA G 191      11.519 -27.446   6.181  1.00 20.00
ATOM   1427  O   ALA G 191      11.806 -28.404   5.455  1.00 20.00
ATOM   1428  CB  ALA G 191      10.670 -28.082   8.415  1.00 20.00
ATOM   1429  N   GLU G 192      10.903 -26.363   5.726  1.00 20.00
ATOM   1430  CA  GLU G 192      10.522 -26.268   4.309  1.00 20.00
ATOM   1431  C   GLU G 192      11.761 -26.062   3.416  1.00 20.00
ATOM   1432  O   GLU G 192      11.857 -26.622   2.329  1.00 20.00
ATOM   1433  CB  GLU G 192       9.497 -25.145   4.090  1.00 20.00
ATOM   1434  CG  GLU G 192       8.965 -25.050   2.648  1.00 20.00
ATOM   1435  CD  GLU G 192       8.595 -26.408   2.068  1.00 20.00
ATOM   1436  OE1 GLU G 192       7.798 -27.115   2.724  1.00 20.00
ATOM   1437  OE2 GLU G 192       9.104 -26.772   0.976  1.00 20.00
ATOM   1438  N   THR G 193      12.706 -25.262   3.891  1.00 20.00
ATOM   1439  CA  THR G 193      13.981 -25.078   3.184  1.00 20.00
ATOM   1440  C   THR G 193      14.701 -26.417   3.032  1.00 20.00
ATOM   1441  O   THR G 193      15.142 -26.755   1.943  1.00 20.00
ATOM   1442  CB  THR G 193      14.867 -24.055   3.917  1.00 20.00
ATOM   1443  CG2 THR G 193      16.297 -24.008   3.352  1.00 20.00
ATOM   1444  OG1 THR G 193      14.263 -22.765   3.808  1.00 20.00
ATOM   1445  N   VAL G 194      14.778 -27.198   4.109  1.00 20.00
ATOM   1446  CA  VAL G 194      15.444 -28.501   4.054  1.00 20.00
ATOM   1447  C   VAL G 194      14.743 -29.423   3.076  1.00 20.00
ATOM   1448  O   VAL G 194      15.396 -30.124   2.294  1.00 20.00
ATOM   1449  CB  VAL G 194      15.535 -29.185   5.459  1.00 20.00
ATOM   1450  CG1 VAL G 194      16.131 -30.568   5.349  1.00 20.00
ATOM   1451  CG2 VAL G 194      16.349 -28.335   6.417  1.00 20.00
ATOM   1452  N   GLY G 195      13.411 -29.420   3.123  1.00 20.00
ATOM   1453  CA  GLY G 195      12.608 -30.215   2.209  1.00 20.00
ATOM   1454  C   GLY G 195      12.830 -29.805   0.768  1.00 20.00
ATOM   1455  O   GLY G 195      13.080 -30.650  -0.092  1.00 20.00
ATOM   1456  N   ARG G 196      12.765 -28.501   0.507  1.00 20.00
ATOM   1457  CA  ARG G 196      12.993 -27.981  -0.839  1.00 20.00
ATOM   1458  C   ARG G 196      14.385 -28.357  -1.322  1.00 20.00
ATOM   1459  O   ARG G 196      14.545 -28.790  -2.458  1.00 20.00
ATOM   1460  CB  ARG G 196      12.812 -26.457  -0.895  1.00 20.00
ATOM   1461  CG  ARG G 196      13.216 -25.820  -2.236  1.00 20.00
ATOM   1462  CD  ARG G 196      12.756 -24.375  -2.360  1.00 20.00
ATOM   1463  NE  ARG G 196      13.438 -23.518  -1.394  1.00 20.00
ATOM   1464  CZ  ARG G 196      14.681 -23.041  -1.528  1.00 20.00
ATOM   1465  NH1 ARG G 196      15.422 -23.296  -2.606  1.00 20.00
ATOM   1466  NH2 ARG G 196      15.190 -22.287  -0.564  1.00 20.00
ATOM   1467  N   VAL G 197      15.384 -28.176  -0.454  1.00 20.00
ATOM   1468  CA  VAL G 197      16.768 -28.436  -0.833  1.00 20.00
ATOM   1469  C   VAL G 197      16.974 -29.901  -1.150  1.00 20.00
ATOM   1470  O   VAL G 197      17.571 -30.221  -2.165  1.00 20.00
ATOM   1471  CB  VAL G 197      17.767 -27.983   0.254  1.00 20.00
ATOM   1472  CG1 VAL G 197      19.132 -28.542  -0.018  1.00 20.00
ATOM   1473  CG2 VAL G 197      17.795 -26.484   0.319  1.00 20.00
ATOM   1474  N   LYS G 198      16.466 -30.782  -0.290  1.00 20.00
ATOM   1475  CA  LYS G 198      16.544 -32.231  -0.530  1.00 20.00
ATOM   1476  C   LYS G 198      15.824 -32.639  -1.808  1.00 20.00
ATOM   1477  O   LYS G 198      16.343 -33.436  -2.581  1.00 20.00
ATOM   1478  CB  LYS G 198      15.972 -33.037   0.645  1.00 20.00
ATOM   1479  CG  LYS G 198      16.970 -33.340   1.738  1.00 20.00
ATOM   1480  CD  LYS G 198      16.354 -34.216   2.844  1.00 20.00
ATOM   1481  CE  LYS G 198      17.455 -34.851   3.713  1.00 20.00
ATOM   1482  NZ  LYS G 198      16.989 -35.409   5.031  1.00 20.00
ATOM   1483  N   ARG G 199      14.628 -32.099  -2.023  1.00 20.00
ATOM   1484  CA  ARG G 199      13.828 -32.483  -3.189  1.00 20.00
ATOM   1485  C   ARG G 199      14.527 -32.060  -4.464  1.00 20.00
ATOM   1486  O   ARG G 199      14.698 -32.850  -5.388  1.00 20.00
ATOM   1487  CB  ARG G 199      12.447 -31.839  -3.131  1.00 20.00
ATOM   1488  CG  ARG G 199      11.532 -32.197  -4.320  1.00 20.00
ATOM   1489  CD  ARG G 199      10.080 -31.796  -4.041  1.00 20.00
ATOM   1490  NE  ARG G 199       9.970 -30.373  -3.705  1.00 20.00
ATOM   1491  CZ  ARG G 199       9.908 -29.862  -2.470  1.00 20.00
ATOM   1492  NH1 ARG G 199       9.925 -30.639  -1.385  1.00 20.00
ATOM   1493  NH2 ARG G 199       9.817 -28.543  -2.319  1.00 20.00
ATOM   1494  N   PHE G 200      14.941 -30.800  -4.497  1.00 20.00
ATOM   1495  CA  PHE G 200      15.687 -30.260  -5.619  1.00 20.00
ATOM   1496  C   PHE G 200      16.916 -31.108  -5.966  1.00 20.00
ATOM   1497  O   PHE G 200      17.108 -31.471  -7.116  1.00 20.00
ATOM   1498  CB  PHE G 200      16.128 -28.813  -5.318  1.00 20.00
ATOM   1499  CG  PHE G 200      16.703 -28.107  -6.501  1.00 20.00
ATOM   1500  CD1 PHE G 200      15.945 -27.192  -7.214  1.00 20.00
ATOM   1501  CD2 PHE G 200      17.993 -28.384  -6.928  1.00 20.00
ATOM   1502  CE1 PHE G 200      16.480 -26.558  -8.316  1.00 20.00
ATOM   1503  CE2 PHE G 200      18.523 -27.753  -8.018  1.00 20.00
ATOM   1504  CZ  PHE G 200      17.779 -26.840  -8.715  1.00 20.00
ATOM   1505  N   ILE G 201      17.757 -31.390  -4.978  1.00 20.00
ATOM   1506  CA  ILE G 201      18.997 -32.146  -5.215  1.00 20.00
ATOM   1507  C   ILE G 201      18.696 -33.495  -5.855  1.00 20.00
ATOM   1508  O   ILE G 201      19.276 -33.856  -6.881  1.00 20.00
ATOM   1509  CB  ILE G 201      19.789 -32.351  -3.896  1.00 20.00
ATOM   1510  CG1 ILE G 201      20.541 -31.059  -3.554  1.00 20.00
ATOM   1511  CG2 ILE G 201      20.749 -33.541  -3.998  1.00 20.00
ATOM   1512  CD1 ILE G 201      21.198 -31.077  -2.206  1.00 20.00
ATOM   1513  N   GLN G 202      17.765 -34.221  -5.246  1.00 20.00
ATOM   1514  CA  GLN G 202      17.257 -35.478  -5.801  1.00 20.00
ATOM   1515  C   GLN G 202      17.016 -35.379  -7.318  1.00 20.00
ATOM   1516  O   GLN G 202      17.330 -36.318  -8.047  1.00 20.00
ATOM   1517  CB  GLN G 202      15.972 -35.884  -5.066  1.00 20.00
ATOM   1518  CG  GLN G 202      15.472 -37.289  -5.366  1.00 20.00
ATOM   1519  CD  GLN G 202      15.010 -38.028  -4.115  1.00 20.00
ATOM   1520  NE2 GLN G 202      15.855 -38.039  -3.089  1.00 20.00
ATOM   1521  OE1 GLN G 202      13.910 -38.585  -4.075  1.00 20.00
ATOM   1522  N   GLU G 203      16.484 -34.240  -7.778  1.00 20.00
ATOM   1523  CA  GLU G 203      16.336 -33.924  -9.217  1.00 20.00
ATOM   1524  C   GLU G 203      17.458 -33.000  -9.721  1.00 20.00
ATOM   1525  O   GLU G 203      18.529 -33.441 -10.132  1.00 20.00
ATOM   1526  CB  GLU G 203      14.999 -33.219  -9.464  1.00 20.00
ATOM   1527  CG  GLU G 203      13.791 -33.883  -8.807  1.00 20.00
ATOM   1528  CD  GLU G 203      12.978 -34.747  -9.756  1.00 20.00
ATOM   1529  OE1 GLU G 203      13.273 -34.768 -10.971  1.00 20.00
ATOM   1530  OE2 GLU G 203      12.030 -35.401  -9.277  1.00 20.00
TER
ATOM      1  N   LYS H  34     -15.322 -28.911 -18.980  1.00 20.00
ATOM      2  CA  LYS H  34     -16.245 -29.129 -17.824  1.00 20.00
ATOM      3  C   LYS H  34     -15.590 -28.658 -16.518  1.00 20.00
ATOM      4  O   LYS H  34     -14.605 -29.252 -16.058  1.00 20.00
ATOM      5  CB  LYS H  34     -16.672 -30.597 -17.735  1.00 20.00
ATOM      6  CG  LYS H  34     -17.593 -30.949 -16.558  1.00 20.00
ATOM      7  CD  LYS H  34     -19.049 -30.598 -16.841  1.00 20.00
ATOM      8  CE  LYS H  34     -19.987 -31.243 -15.829  1.00 20.00
ATOM      9  NZ  LYS H  34     -21.431 -30.902 -16.074  1.00 20.00
ATOM     10  N   GLU H  35     -16.142 -27.590 -15.936  1.00 20.00
ATOM     11  CA  GLU H  35     -15.557 -26.961 -14.744  1.00 20.00
ATOM     12  C   GLU H  35     -15.509 -27.861 -13.507  1.00 20.00
ATOM     13  O   GLU H  35     -16.459 -28.586 -13.190  1.00 20.00
ATOM     14  CB  GLU H  35     -16.263 -25.649 -14.404  1.00 20.00
ATOM     15  CG  GLU H  35     -15.673 -24.969 -13.168  1.00 20.00
ATOM     16  CD  GLU H  35     -15.921 -23.465 -13.098  1.00 20.00
ATOM     17  OE1 GLU H  35     -16.708 -22.935 -13.915  1.00 20.00
ATOM     18  OE2 GLU H  35     -15.315 -22.822 -12.207  1.00 20.00
ATOM     19  N   LEU H  36     -14.378 -27.822 -12.818  1.00 20.00
ATOM     20  CA  LEU H  36     -14.220 -28.558 -11.575  1.00 20.00
ATOM     21  C   LEU H  36     -14.906 -27.810 -10.420  1.00 20.00
ATOM     22  O   LEU H  36     -14.804 -26.581 -10.314  1.00 20.00
ATOM     23  CB  LEU H  36     -12.732 -28.771 -11.280  1.00 20.00
ATOM     24  CG  LEU H  36     -11.886 -29.650 -12.214  1.00 20.00
ATOM     25  CD1 LEU H  36     -10.446 -29.716 -11.732  1.00 20.00
ATOM     26  CD2 LEU H  36     -12.451 -31.060 -12.316  1.00 20.00
ATOM     27  N   SER H  37     -15.603 -28.559  -9.569  1.00 20.00
ATOM     28  CA  SER H  37     -16.119 -28.034  -8.312  1.00 20.00
ATOM     29  C   SER H  37     -14.950 -27.469  -7.483  1.00 20.00
ATOM     30  O   SER H  37     -13.786 -27.796  -7.742  1.00 20.00
ATOM     31  CB  SER H  37     -16.835 -29.144  -7.536  1.00 20.00
ATOM     32  OG  SER H  37     -15.906 -30.037  -6.924  1.00 20.00
ATOM     33  N   PHE H  38     -15.259 -26.612  -6.514  1.00 20.00
ATOM     34  CA  PHE H  38     -14.288 -26.213  -5.480  1.00 20.00
ATOM     35  C   PHE H  38     -13.569 -27.405  -4.835  1.00 20.00
ATOM     36  O   PHE H  38     -12.335 -27.397  -4.726  1.00 20.00
ATOM     37  CB  PHE H  38     -14.958 -25.340  -4.411  1.00 20.00
ATOM     38  CG  PHE H  38     -15.524 -24.038  -4.945  1.00 20.00
ATOM     39  CD1 PHE H  38     -14.817 -23.281  -5.871  1.00 20.00
ATOM     40  CD2 PHE H  38     -16.739 -23.556  -4.468  1.00 20.00
ATOM     41  CE1 PHE H  38     -15.319 -22.082  -6.359  1.00 20.00
ATOM     42  CE2 PHE H  38     -17.264 -22.345  -4.934  1.00 20.00
ATOM     43  CZ  PHE H  38     -16.549 -21.604  -5.883  1.00 20.00
ATOM     44  N   GLY H  39     -14.330 -28.430  -4.441  1.00 20.00
ATOM     45  CA  GLY H  39     -13.773 -29.638  -3.809  1.00 20.00
ATOM     46  C   GLY H  39     -12.757 -30.382  -4.658  1.00 20.00
ATOM     47  O   GLY H  39     -11.752 -30.884  -4.147  1.00 20.00
ATOM     48  N   ALA H  40     -13.020 -30.458  -5.958  1.00 20.00
ATOM     49  CA  ALA H  40     -12.079 -31.053  -6.916  1.00 20.00
ATOM     50  C   ALA H  40     -10.841 -30.152  -7.077  1.00 20.00
ATOM     51  O   ALA H  40      -9.704 -30.620  -7.044  1.00 20.00
ATOM     52  CB  ALA H  40     -12.775 -31.293  -8.245  1.00 20.00
ATOM     53  N   ARG H  41     -11.057 -28.847  -7.218  1.00 20.00
ATOM     54  CA  ARG H  41      -9.938 -27.900  -7.302  1.00 20.00
ATOM     55  C   ARG H  41      -8.985 -27.957  -6.104  1.00 20.00
ATOM     56  O   ARG H  41      -7.783 -27.717  -6.257  1.00 20.00
ATOM     57  CB  ARG H  41     -10.468 -26.477  -7.551  1.00 20.00
ATOM     58  CG  ARG H  41     -11.042 -26.286  -8.950  1.00 20.00
ATOM     59  CD  ARG H  41     -11.910 -25.044  -9.016  1.00 20.00
ATOM     60  NE  ARG H  41     -11.054 -23.859  -9.062  1.00 20.00
ATOM     61  CZ  ARG H  41     -11.492 -22.609  -9.023  1.00 20.00
ATOM     62  NH1 ARG H  41     -10.622 -21.601  -9.074  1.00 20.00
ATOM     63  NH2 ARG H  41     -12.791 -22.378  -8.906  1.00 20.00
ATOM     64  N   ALA H  42      -9.510 -28.327  -4.937  1.00 20.00
ATOM     65  CA  ALA H  42      -8.744 -28.385  -3.688  1.00 20.00
ATOM     66  C   ALA H  42      -7.735 -29.532  -3.778  1.00 20.00
ATOM     67  O   ALA H  42      -6.766 -29.581  -3.022  1.00 20.00
ATOM     68  CB  ALA H  42      -9.666 -28.624  -2.528  1.00 20.00
ATOM     69  N   GLU H  43      -7.983 -30.448  -4.710  1.00 20.00
ATOM     70  CA  GLU H  43      -7.108 -31.619  -4.879  1.00 20.00
ATOM     71  C   GLU H  43      -6.156 -31.533  -6.074  1.00 20.00
ATOM     72  O   GLU H  43      -5.359 -32.464  -6.300  1.00 20.00
ATOM     73  CB  GLU H  43      -7.959 -32.898  -4.926  1.00 20.00
ATOM     74  CG  GLU H  43      -8.676 -33.161  -3.609  1.00 20.00
ATOM     75  CD  GLU H  43      -9.471 -34.461  -3.578  1.00 20.00
ATOM     76  OE1 GLU H  43      -9.702 -35.029  -4.663  1.00 20.00
ATOM     77  OE2 GLU H  43      -9.870 -34.902  -2.465  1.00 20.00
ATOM     78  N   LEU H  44      -6.224 -30.426  -6.825  1.00 20.00
ATOM     79  CA  LEU H  44      -5.376 -30.207  -8.010  1.00 20.00
ATOM     80  C   LEU H  44      -3.881 -30.400  -7.704  1.00 20.00
ATOM     81  O   LEU H  44      -3.429 -29.991  -6.641  1.00 20.00
ATOM     82  CB  LEU H  44      -5.632 -28.831  -8.633  1.00 20.00
ATOM     83  CG  LEU H  44      -6.868 -28.655  -9.523  1.00 20.00
ATOM     84  CD1 LEU H  44      -7.192 -27.194  -9.778  1.00 20.00
ATOM     85  CD2 LEU H  44      -6.681 -29.347 -10.876  1.00 20.00
ATOM     86  N   PRO H  45      -3.122 -31.063  -8.605  1.00 20.00
ATOM     87  CA  PRO H  45      -1.699 -31.317  -8.308  1.00 20.00
ATOM     88  C   PRO H  45      -0.895 -30.064  -7.912  1.00 20.00
ATOM     89  O   PRO H  45      -0.100 -30.107  -6.959  1.00 20.00
ATOM     90  CB  PRO H  45      -1.172 -31.878  -9.626  1.00 20.00
ATOM     91  CG  PRO H  45      -2.364 -32.548 -10.253  1.00 20.00
ATOM     92  CD  PRO H  45      -3.506 -31.607  -9.926  1.00 20.00
ATOM     93  N   ARG H  46      -1.112 -28.968  -8.636  1.00 20.00
ATOM     94  CA  ARG H  46      -0.386 -27.708  -8.391  1.00 20.00
ATOM     95  C   ARG H  46      -1.077 -26.718  -7.449  1.00 20.00
ATOM     96  O   ARG H  46      -0.651 -25.560  -7.364  1.00 20.00
ATOM     97  CB  ARG H  46      -0.056 -27.005  -9.710  1.00 20.00
ATOM     98  CG  ARG H  46       0.874 -27.783 -10.641  1.00 20.00
ATOM     99  CD  ARG H  46       1.023 -27.072 -11.990  1.00 20.00
ATOM    100  NE  ARG H  46       1.615 -25.741 -11.832  1.00 20.00
ATOM    101  CZ  ARG H  46       2.923 -25.496 -11.735  1.00 20.00
ATOM    102  NH1 ARG H  46       3.804 -26.493 -11.802  1.00 20.00
ATOM    103  NH2 ARG H  46       3.355 -24.248 -11.574  1.00 20.00
ATOM    104  N   ILE H  47      -2.087 -27.183  -6.709  1.00 20.00
ATOM    105  CA  ILE H  47      -2.783 -26.342  -5.727  1.00 20.00
ATOM    106  C   ILE H  47      -1.906 -25.913  -4.546  1.00 20.00
ATOM    107  O   ILE H  47      -1.143 -26.695  -3.974  1.00 20.00
ATOM    108  CB  ILE H  47      -4.096 -27.000  -5.204  1.00 20.00
ATOM    109  CG1 ILE H  47      -5.103 -25.939  -4.751  1.00 20.00
ATOM    110  CG2 ILE H  47      -3.841 -28.041  -4.101  1.00 20.00
ATOM    111  CD1 ILE H  47      -5.693 -25.103  -5.914  1.00 20.00
ATOM    112  N   HIS H  48      -2.023 -24.646  -4.174  1.00 20.00
ATOM    113  CA  HIS H  48      -1.338 -24.152  -3.001  1.00 20.00
ATOM    114  C   HIS H  48      -2.069 -24.665  -1.741  1.00 20.00
ATOM    115  O   HIS H  48      -3.294 -24.717  -1.717  1.00 20.00
ATOM    116  CB  HIS H  48      -1.292 -22.614  -3.065  1.00 20.00
ATOM    117  CG  HIS H  48      -0.352 -22.013  -2.073  1.00 20.00
ATOM    118  CD2 HIS H  48       0.935 -21.615  -2.192  1.00 20.00
ATOM    119  ND1 HIS H  48      -0.695 -21.811  -0.753  1.00 20.00
ATOM    120  CE1 HIS H  48       0.341 -21.308  -0.103  1.00 20.00
ATOM    121  NE2 HIS H  48       1.341 -21.179  -0.955  1.00 20.00
ATOM    122  N   PRO H  49      -1.335 -25.049  -0.684  1.00 20.00
ATOM    123  CA  PRO H  49      -1.989 -25.568   0.518  1.00 20.00
ATOM    124  C   PRO H  49      -3.075 -24.639   1.094  1.00 20.00
ATOM    125  O   PRO H  49      -4.122 -25.107   1.562  1.00 20.00
ATOM    126  CB  PRO H  49      -0.826 -25.719   1.504  1.00 20.00
ATOM    127  CG  PRO H  49       0.351 -25.915   0.641  1.00 20.00
ATOM    128  CD  PRO H  49       0.133 -25.053  -0.546  1.00 20.00
ATOM    129  N   VAL H  50      -2.837 -23.334   1.031  1.00 20.00
ATOM    130  CA  VAL H  50      -3.793 -22.355   1.561  1.00 20.00
ATOM    131  C   VAL H  50      -5.073 -22.312   0.724  1.00 20.00
ATOM    132  O   VAL H  50      -6.182 -22.212   1.282  1.00 20.00
ATOM    133  CB  VAL H  50      -3.176 -20.938   1.589  1.00 20.00
ATOM    134  CG1 VAL H  50      -4.172 -19.909   2.126  1.00 20.00
ATOM    135  CG2 VAL H  50      -1.907 -20.935   2.398  1.00 20.00
ATOM    136  N   ALA H  51      -4.899 -22.354  -0.597  1.00 20.00
ATOM    137  CA  ALA H  51      -5.991 -22.410  -1.558  1.00 20.00
ATOM    138  C   ALA H  51      -6.796 -23.694  -1.343  1.00 20.00
ATOM    139  O   ALA H  51      -8.025 -23.671  -1.346  1.00 20.00
ATOM    140  CB  ALA H  51      -5.462 -22.344  -2.985  1.00 20.00
ATOM    141  N   SER H  52      -6.089 -24.801  -1.128  1.00 20.00
ATOM    142  CA  SER H  52      -6.722 -26.083  -0.876  1.00 20.00
ATOM    143  C   SER H  52      -7.620 -26.082   0.351  1.00 20.00
ATOM    144  O   SER H  52      -8.777 -26.530   0.291  1.00 20.00
ATOM    145  CB  SER H  52      -5.657 -27.190  -0.779  1.00 20.00
ATOM    146  OG  SER H  52      -6.277 -28.446  -0.573  1.00 20.00
ATOM    147  N   LYS H  53      -7.083 -25.560   1.455  1.00 20.00
ATOM    148  CA  LYS H  53      -7.813 -25.430   2.709  1.00 20.00
ATOM    149  C   LYS H  53      -9.058 -24.581   2.483  1.00 20.00
ATOM    150  O   LYS H  53     -10.136 -24.943   2.935  1.00 20.00
ATOM    151  CB  LYS H  53      -6.918 -24.800   3.780  1.00 20.00
ATOM    152  CG  LYS H  53      -7.589 -24.577   5.133  1.00 20.00
ATOM    153  CD  LYS H  53      -6.596 -24.007   6.159  1.00 20.00
ATOM    154  CE  LYS H  53      -7.156 -24.118   7.570  1.00 20.00
ATOM    155  NZ  LYS H  53      -6.457 -23.232   8.545  1.00 20.00
ATOM    156  N   LEU H  54      -8.898 -23.474   1.769  1.00 20.00
ATOM    157  CA  LEU H  54     -10.004 -22.563   1.469  1.00 20.00
ATOM    158  C   LEU H  54     -11.090 -23.254   0.632  1.00 20.00
ATOM    159  O   LEU H  54     -12.273 -23.214   0.981  1.00 20.00
ATOM    160  CB  LEU H  54      -9.475 -21.291   0.782  1.00 20.00
ATOM    161  CG  LEU H  54     -10.537 -20.326   0.228  1.00 20.00
ATOM    162  CD1 LEU H  54     -11.394 -19.756   1.335  1.00 20.00
ATOM    163  CD2 LEU H  54      -9.877 -19.201  -0.585  1.00 20.00
ATOM    164  N   LEU H  55     -10.670 -23.887  -0.461  1.00 20.00
ATOM    165  CA  LEU H  55     -11.578 -24.554  -1.388  1.00 20.00
ATOM    166  C   LEU H  55     -12.360 -25.675  -0.706  1.00 20.00
ATOM    167  O   LEU H  55     -13.546 -25.861  -0.997  1.00 20.00
ATOM    168  CB  LEU H  55     -10.806 -25.087  -2.595  1.00 20.00
ATOM    169  CG  LEU H  55     -10.360 -24.033  -3.616  1.00 20.00
ATOM    170  CD1 LEU H  55      -9.214 -24.540  -4.469  1.00 20.00
ATOM    171  CD2 LEU H  55     -11.542 -23.574  -4.477  1.00 20.00
ATOM    172  N  AARG H  56     -11.707 -26.416   0.185  1.00 20.00
ATOM    173  N  BARG H  56     -11.677 -26.432   0.152  1.00 20.00
ATOM    174  CA AARG H  56     -12.374 -27.489   0.924  1.00 20.00
ATOM    175  CA BARG H  56     -12.304 -27.456   0.988  1.00 20.00
ATOM    176  C  AARG H  56     -13.441 -26.998   1.914  1.00 20.00
ATOM    177  C  BARG H  56     -13.474 -26.884   1.778  1.00 20.00
ATOM    178  O  AARG H  56     -14.503 -27.613   2.022  1.00 20.00
ATOM    179  O  BARG H  56     -14.614 -27.323   1.612  1.00 20.00
ATOM    180  CB AARG H  56     -11.360 -28.424   1.598  1.00 20.00
ATOM    181  CB BARG H  56     -11.298 -28.072   1.969  1.00 20.00
ATOM    182  CG AARG H  56     -10.548 -29.267   0.620  1.00 20.00
ATOM    183  CG BARG H  56     -10.384 -29.101   1.348  1.00 20.00
ATOM    184  CD AARG H  56     -10.112 -30.593   1.255  1.00 20.00
ATOM    185  CD BARG H  56      -9.636 -29.881   2.410  1.00 20.00
ATOM    186  NE AARG H  56      -8.807 -31.064   0.794  1.00 20.00
ATOM    187  NE BARG H  56      -8.209 -29.949   2.108  1.00 20.00
ATOM    188  CZ AARG H  56      -8.607 -32.112  -0.002  1.00 20.00
ATOM    189  CZ BARG H  56      -7.260 -29.363   2.831  1.00 20.00
ATOM    190  NH1AARG H  56      -7.370 -32.454  -0.338  1.00 20.00
ATOM    191  NH2AARG H  56      -9.631 -32.830  -0.454  1.00 20.00
ATOM    192  NH1BARG H  56      -5.991 -29.488   2.471  1.00 20.00
ATOM    193  NH2BARG H  56      -7.575 -28.655   3.907  1.00 20.00
ATOM    194  N   LEU H  57     -13.187 -25.900   2.630  1.00 20.00
ATOM    195  CA  LEU H  57     -14.218 -25.336   3.510  1.00 20.00
ATOM    196  C   LEU H  57     -15.338 -24.632   2.728  1.00 20.00
ATOM    197  O   LEU H  57     -16.476 -24.599   3.187  1.00 20.00
ATOM    198  CB  LEU H  57     -13.615 -24.454   4.609  1.00 20.00
ATOM    199  CG  LEU H  57     -12.913 -23.139   4.291  1.00 20.00
ATOM    200  CD1 LEU H  57     -13.939 -22.009   4.089  1.00 20.00
ATOM    201  CD2 LEU H  57     -11.939 -22.753   5.416  1.00 20.00
ATOM    202  N   MET H  58     -15.032 -24.095   1.550  1.00 20.00
ATOM    203  CA  MET H  58     -16.056 -23.502   0.677  1.00 20.00
ATOM    204  C   MET H  58     -17.058 -24.588   0.270  1.00 20.00
ATOM    205  O   MET H  58     -18.274 -24.416   0.420  1.00 20.00
ATOM    206  CB  MET H  58     -15.435 -22.878  -0.576  1.00 20.00
ATOM    207  CG  MET H  58     -14.650 -21.558  -0.322  1.00 20.00
ATOM    208  SD  MET H  58     -13.595 -21.168  -1.740  1.00 20.00
ATOM    209  CE  MET H  58     -14.818 -20.761  -2.984  1.00 20.00
ATOM    210  N   GLN H  59     -16.517 -25.701  -0.221  1.00 20.00
ATOM    211  CA  GLN H  59     -17.295 -26.913  -0.516  1.00 20.00
ATOM    212  C   GLN H  59     -18.127 -27.426   0.672  1.00 20.00
ATOM    213  O   GLN H  59     -19.355 -27.612   0.563  1.00 20.00
ATOM    214  CB  GLN H  59     -16.338 -28.008  -0.997  1.00 20.00
ATOM    215  CG  GLN H  59     -17.051 -29.252  -1.550  1.00 20.00
ATOM    216  CD  GLN H  59     -17.778 -28.987  -2.851  1.00 20.00
ATOM    217  NE2 GLN H  59     -19.098 -29.165  -2.842  1.00 20.00
ATOM    218  OE1 GLN H  59     -17.160 -28.655  -3.866  1.00 20.00
ATOM    219  N   LYS H  60     -17.454 -27.656   1.796  1.00 20.00
ATOM    220  CA  LYS H  60     -18.071 -28.139   3.037  1.00 20.00
ATOM    221  C   LYS H  60     -19.243 -27.289   3.532  1.00 20.00
ATOM    222  O   LYS H  60     -20.313 -27.818   3.850  1.00 20.00
ATOM    223  CB  LYS H  60     -17.014 -28.251   4.129  1.00 20.00
ATOM    224  CG  LYS H  60     -17.501 -28.853   5.452  1.00 20.00
ATOM    225  CD  LYS H  60     -16.391 -28.849   6.484  1.00 20.00
ATOM    226  CE  LYS H  60     -16.946 -29.241   7.843  1.00 20.00
ATOM    227  NZ  LYS H  60     -15.860 -29.383   8.858  1.00 20.00
ATOM    228  N   LYS H  61     -19.040 -25.977   3.586  1.00 20.00
ATOM    229  CA  LYS H  61     -20.006 -25.059   4.185  1.00 20.00
ATOM    230  C   LYS H  61     -20.995 -24.433   3.190  1.00 20.00
ATOM    231  O   LYS H  61     -21.934 -23.734   3.596  1.00 20.00
ATOM    232  CB  LYS H  61     -19.242 -23.937   4.891  1.00 20.00
ATOM    233  CG  LYS H  61     -18.426 -24.359   6.104  1.00 20.00
ATOM    234  CD  LYS H  61     -17.521 -23.207   6.575  1.00 20.00
ATOM    235  CE  LYS H  61     -18.313 -21.975   7.045  1.00 20.00
ATOM    236  NZ  LYS H  61     -17.392 -20.938   7.596  1.00 20.00
ATOM    237  N   GLU H  62     -20.773 -24.674   1.902  1.00 20.00
ATOM    238  CA  GLU H  62     -21.574 -24.109   0.805  1.00 20.00
ATOM    239  C   GLU H  62     -21.537 -22.581   0.874  1.00 20.00
ATOM    240  O   GLU H  62     -22.563 -21.900   0.872  1.00 20.00
ATOM    241  CB  GLU H  62     -23.024 -24.625   0.826  1.00 20.00
ATOM    242  CG  GLU H  62     -23.086 -26.128   0.663  1.00 20.00
ATOM    243  CD  GLU H  62     -24.498 -26.633   0.421  1.00 20.00
ATOM    244  OE1 GLU H  62     -25.462 -26.054   0.959  1.00 20.00
ATOM    245  OE2 GLU H  62     -24.637 -27.612  -0.327  1.00 20.00
ATOM    246  N   THR H  63     -20.325 -22.048   0.946  1.00 20.00
ATOM    247  CA  THR H  63     -20.177 -20.611   0.916  1.00 20.00
ATOM    248  C   THR H  63     -18.983 -20.226   0.066  1.00 20.00
ATOM    249  O   THR H  63     -17.907 -20.830   0.151  1.00 20.00
ATOM    250  CB  THR H  63     -20.112 -19.982   2.323  1.00 20.00
ATOM    251  CG2 THR H  63     -18.986 -20.562   3.137  1.00 20.00
ATOM    252  OG1 THR H  63     -19.905 -18.570   2.196  1.00 20.00
ATOM    253  N   ASN H  64     -19.221 -19.237  -0.780  1.00 20.00
ATOM    254  CA  ASN H  64     -18.166 -18.532  -1.501  1.00 20.00
ATOM    255  C   ASN H  64     -18.265 -17.008  -1.289  1.00 20.00
ATOM    256  O   ASN H  64     -17.994 -16.199  -2.189  1.00 20.00
ATOM    257  CB  ASN H  64     -18.099 -18.969  -2.957  1.00 20.00
ATOM    258  CG  ASN H  64     -19.376 -18.667  -3.751  1.00 20.00
ATOM    259  ND2 ASN H  64     -19.200 -18.400  -5.029  1.00 20.00
ATOM    260  OD1 ASN H  64     -20.492 -18.706  -3.229  1.00 20.00
ATOM    261  N   LEU H  65     -18.659 -16.670  -0.065  1.00 20.00
ATOM    262  CA  LEU H  65     -18.769 -15.296   0.409  1.00 20.00
ATOM    263  C   LEU H  65     -17.580 -14.937   1.312  1.00 20.00
ATOM    264  O   LEU H  65     -17.328 -15.600   2.334  1.00 20.00
ATOM    265  CB  LEU H  65     -20.071 -15.100   1.193  1.00 20.00
ATOM    266  CG  LEU H  65     -20.240 -13.852   2.090  1.00 20.00
ATOM    267  CD1 LEU H  65     -20.225 -12.553   1.262  1.00 20.00
ATOM    268  CD2 LEU H  65     -21.525 -13.919   2.891  1.00 20.00
ATOM    269  N   CYS H  66     -16.893 -13.856   0.942  1.00 20.00
ATOM    270  CA  CYS H  66     -15.895 -13.217   1.800  1.00 20.00
ATOM    271  C   CYS H  66     -16.473 -11.942   2.432  1.00 20.00
ATOM    272  O   CYS H  66     -16.852 -11.006   1.735  1.00 20.00
ATOM    273  CB  CYS H  66     -14.654 -12.875   0.979  1.00 20.00
ATOM    274  SG  CYS H  66     -13.421 -11.904   1.845  1.00 20.00
ATOM    275  N   LEU H  67     -16.581 -11.918   3.755  1.00 20.00
ATOM    276  CA  LEU H  67     -17.103 -10.726   4.442  1.00 20.00
ATOM    277  C   LEU H  67     -16.019  -9.647   4.533  1.00 20.00
ATOM    278  O   LEU H  67     -14.952  -9.892   5.102  1.00 20.00
ATOM    279  CB  LEU H  67     -17.579 -11.071   5.849  1.00 20.00
ATOM    280  CG  LEU H  67     -18.021  -9.889   6.719  1.00 20.00
ATOM    281  CD1 LEU H  67     -19.271  -9.217   6.095  1.00 20.00
ATOM    282  CD2 LEU H  67     -18.196 -10.258   8.189  1.00 20.00
ATOM    283  N   SER H  68     -16.285  -8.475   3.957  1.00 20.00
ATOM    284  CA  SER H  68     -15.371  -7.355   4.141  1.00 20.00
ATOM    285  C   SER H  68     -15.788  -6.619   5.398  1.00 20.00
ATOM    286  O   SER H  68     -16.752  -5.827   5.388  1.00 20.00
ATOM    287  CB  SER H  68     -15.301  -6.441   2.914  1.00 20.00
ATOM    288  OG  SER H  68     -14.438  -5.342   3.166  1.00 20.00
ATOM    289  N   ALA H  69     -15.059  -6.898   6.483  1.00 20.00
ATOM    290  CA  ALA H  69     -15.458  -6.440   7.809  1.00 20.00
ATOM    291  C   ALA H  69     -14.949  -5.024   8.058  1.00 20.00
ATOM    292  O   ALA H  69     -14.053  -4.816   8.868  1.00 20.00
ATOM    293  CB  ALA H  69     -14.975  -7.395   8.885  1.00 20.00
ATOM    294  N   ASP H  70     -15.529  -4.076   7.323  1.00 20.00
ATOM    295  CA  ASP H  70     -15.113  -2.674   7.347  1.00 20.00
ATOM    296  C   ASP H  70     -15.775  -1.946   8.520  1.00 20.00
ATOM    297  O   ASP H  70     -16.796  -1.250   8.353  1.00 20.00
ATOM    298  CB  ASP H  70     -15.364  -2.023   5.983  1.00 20.00
ATOM    299  CG  ASP H  70     -14.480  -2.643   4.903  1.00 20.00
ATOM    300  OD1 ASP H  70     -13.404  -3.167   5.289  1.00 20.00
ATOM    301  OD2 ASP H  70     -14.887  -2.679   3.721  1.00 20.00
ATOM    302  N   VAL H  71     -15.166  -2.153   9.688  1.00 20.00
ATOM    303  CA  VAL H  71     -15.560  -1.560  10.969  1.00 20.00
ATOM    304  C   VAL H  71     -14.339  -1.019  11.682  1.00 20.00
ATOM    305  O   VAL H  71     -13.220  -1.479  11.479  1.00 20.00
ATOM    306  CB  VAL H  71     -16.273  -2.553  11.942  1.00 20.00
ATOM    307  CG1 VAL H  71     -17.563  -3.089  11.332  1.00 20.00
ATOM    308  CG2 VAL H  71     -15.330  -3.679  12.438  1.00 20.00
ATOM    309  N   SER H  72     -14.562  -0.058  12.566  1.00 20.00
ATOM    310  CA  SER H  72     -13.449   0.568  13.247  1.00 20.00
ATOM    311  C   SER H  72     -13.297   0.119  14.709  1.00 20.00
ATOM    312  O   SER H  72     -12.296   0.440  15.334  1.00 20.00
ATOM    313  CB  SER H  72     -13.554   2.089  13.114  1.00 20.00
ATOM    314  OG  SER H  72     -14.764   2.496  13.721  1.00 20.00
ATOM    315  N   LEU H  73     -14.252  -0.659  15.227  1.00 20.00
ATOM    316  CA  LEU H  73     -14.191  -1.167  16.605  1.00 20.00
ATOM    317  C   LEU H  73     -13.962  -2.674  16.694  1.00 20.00
ATOM    318  O   LEU H  73     -14.664  -3.454  16.053  1.00 20.00
ATOM    319  CB  LEU H  73     -15.469  -0.808  17.377  1.00 20.00
ATOM    320  CG  LEU H  73     -15.682   0.675  17.679  1.00 20.00
ATOM    321  CD1 LEU H  73     -17.124   0.901  18.137  1.00 20.00
ATOM    322  CD2 LEU H  73     -14.701   1.117  18.767  1.00 20.00
ATOM    323  N   ALA H  74     -12.991  -3.077  17.506  1.00 20.00
ATOM    324  CA  ALA H  74     -12.729  -4.508  17.700  1.00 20.00
ATOM    325  C   ALA H  74     -13.966  -5.289  18.144  1.00 20.00
ATOM    326  O   ALA H  74     -14.186  -6.384  17.642  1.00 20.00
ATOM    327  CB  ALA H  74     -11.580  -4.738  18.652  1.00 20.00
ATOM    328  N   ARG H  75     -14.768  -4.762  19.070  1.00 20.00
ATOM    329  CA  ARG H  75     -15.951  -5.503  19.520  1.00 20.00
ATOM    330  C   ARG H  75     -16.911  -5.824  18.371  1.00 20.00
ATOM    331  O   ARG H  75     -17.451  -6.929  18.316  1.00 20.00
ATOM    332  CB  ARG H  75     -16.680  -4.852  20.709  1.00 20.00
ATOM    333  CG  ARG H  75     -18.027  -5.536  20.984  1.00 20.00
ATOM    334  CD  ARG H  75     -18.706  -5.133  22.305  1.00 20.00
ATOM    335  NE  ARG H  75     -17.900  -5.447  23.491  1.00 20.00
ATOM    336  CZ  ARG H  75     -17.668  -6.667  23.981  1.00 20.00
ATOM    337  NH1 ARG H  75     -18.162  -7.757  23.398  1.00 20.00
ATOM    338  NH2 ARG H  75     -16.910  -6.796  25.065  1.00 20.00
ATOM    339  N   GLU H  76     -17.096  -4.898  17.429  1.00 20.00
ATOM    340  CA  GLU H  76     -18.029  -5.115  16.329  1.00 20.00
ATOM    341  C   GLU H  76     -17.408  -6.125  15.346  1.00 20.00
ATOM    342  O   GLU H  76     -18.101  -7.046  14.890  1.00 20.00
ATOM    343  CB  GLU H  76     -18.454  -3.788  15.659  1.00 20.00
ATOM    344  CG  GLU H  76     -19.654  -3.924  14.700  1.00 20.00
ATOM    345  CD  GLU H  76     -19.973  -2.652  13.915  1.00 20.00
ATOM    346  OE1 GLU H  76     -19.275  -1.624  14.113  1.00 20.00
ATOM    347  OE2 GLU H  76     -20.915  -2.687  13.082  1.00 20.00
ATOM    348  N   LEU H  77     -16.110  -5.967  15.063  1.00 20.00
ATOM    349  CA  LEU H  77     -15.334  -6.941  14.301  1.00 20.00
ATOM    350  C   LEU H  77     -15.557  -8.367  14.843  1.00 20.00
ATOM    351  O   LEU H  77     -15.911  -9.277  14.092  1.00 20.00
ATOM    352  CB  LEU H  77     -13.830  -6.576  14.313  1.00 20.00
ATOM    353  CG  LEU H  77     -12.895  -7.614  13.662  1.00 20.00
ATOM    354  CD1 LEU H  77     -13.255  -7.853  12.185  1.00 20.00
ATOM    355  CD2 LEU H  77     -11.441  -7.217  13.754  1.00 20.00
ATOM    356  N   LEU H  78     -15.315  -8.565  16.139  1.00 20.00
ATOM    357  CA  LEU H  78     -15.421  -9.902  16.725  1.00 20.00
ATOM    358  C   LEU H  78     -16.859 -10.423  16.779  1.00 20.00
ATOM    359  O   LEU H  78     -17.094 -11.633  16.623  1.00 20.00
ATOM    360  CB  LEU H  78     -14.784  -9.917  18.116  1.00 20.00
ATOM    361  CG  LEU H  78     -13.281  -9.628  18.123  1.00 20.00
ATOM    362  CD1 LEU H  78     -12.821  -9.466  19.576  1.00 20.00
ATOM    363  CD2 LEU H  78     -12.552 -10.764  17.410  1.00 20.00
ATOM    364  N   GLN H  79     -17.818  -9.521  16.986  1.00 20.00
ATOM    365  CA  GLN H  79     -19.222  -9.940  16.989  1.00 20.00
ATOM    366  C   GLN H  79     -19.681 -10.353  15.572  1.00 20.00
ATOM    367  O   GLN H  79     -20.423 -11.327  15.408  1.00 20.00
ATOM    368  CB  GLN H  79     -20.118  -8.879  17.656  1.00 20.00
ATOM    369  CG  GLN H  79     -19.930  -8.840  19.181  1.00 20.00
ATOM    370  CD  GLN H  79     -20.712  -7.756  19.916  1.00 20.00
ATOM    371  NE2 GLN H  79     -20.668  -7.816  21.246  1.00 20.00
ATOM    372  OE1 GLN H  79     -21.334  -6.875  19.310  1.00 20.00
ATOM    373  N   LEU H  80     -19.212  -9.647  14.544  1.00 20.00
ATOM    374  CA  LEU H  80     -19.536 -10.036  13.179  1.00 20.00
ATOM    375  C   LEU H  80     -18.900 -11.377  12.798  1.00 20.00
ATOM    376  O   LEU H  80     -19.565 -12.211  12.191  1.00 20.00
ATOM    377  CB  LEU H  80     -19.131  -8.959  12.165  1.00 20.00
ATOM    378  CG  LEU H  80     -19.957  -7.671  12.255  1.00 20.00
ATOM    379  CD1 LEU H  80     -19.241  -6.568  11.487  1.00 20.00
ATOM    380  CD2 LEU H  80     -21.371  -7.895  11.722  1.00 20.00
ATOM    381  N   ALA H  81     -17.622 -11.555  13.144  1.00 20.00
ATOM    382  CA  ALA H  81     -16.887 -12.779  12.806  1.00 20.00
ATOM    383  C   ALA H  81     -17.553 -13.995  13.459  1.00 20.00
ATOM    384  O   ALA H  81     -17.677 -15.065  12.844  1.00 20.00
ATOM    385  CB  ALA H  81     -15.437 -12.659  13.264  1.00 20.00
ATOM    386  N   ASP H  82     -17.977 -13.827  14.702  1.00 20.00
ATOM    387  CA  ASP H  82     -18.691 -14.900  15.424  1.00 20.00
ATOM    388  C   ASP H  82     -20.051 -15.193  14.794  1.00 20.00
ATOM    389  O   ASP H  82     -20.323 -16.333  14.409  1.00 20.00
ATOM    390  CB  ASP H  82     -18.838 -14.567  16.914  1.00 20.00
ATOM    391  CG  ASP H  82     -19.261 -15.771  17.763  1.00 20.00
ATOM    392  OD1 ASP H  82     -19.001 -16.941  17.389  1.00 20.00
ATOM    393  OD2 ASP H  82     -19.877 -15.547  18.824  1.00 20.00
ATOM    394  N   ALA H  83     -20.906 -14.176  14.657  1.00 20.00
ATOM    395  CA  ALA H  83     -22.254 -14.411  14.110  1.00 20.00
ATOM    396  C   ALA H  83     -22.265 -14.831  12.637  1.00 20.00
ATOM    397  O   ALA H  83     -23.081 -15.678  12.235  1.00 20.00
ATOM    398  CB  ALA H  83     -23.166 -13.193  14.322  1.00 20.00
ATOM    399  N   LEU H  84     -21.362 -14.268  11.835  1.00 20.00
ATOM    400  CA  LEU H  84     -21.405 -14.533  10.392  1.00 20.00
ATOM    401  C   LEU H  84     -20.441 -15.642   9.984  1.00 20.00
ATOM    402  O   LEU H  84     -20.495 -16.118   8.857  1.00 20.00
ATOM    403  CB  LEU H  84     -21.169 -13.258   9.570  1.00 20.00
ATOM    404  CG  LEU H  84     -22.378 -12.329   9.394  1.00 20.00
ATOM    405  CD1 LEU H  84     -22.918 -11.924  10.760  1.00 20.00
ATOM    406  CD2 LEU H  84     -21.958 -11.106   8.591  1.00 20.00
ATOM    407  N   GLY H  85     -19.577 -16.051  10.909  1.00 20.00
ATOM    408  CA  GLY H  85     -18.554 -17.079  10.625  1.00 20.00
ATOM    409  C   GLY H  85     -19.062 -18.301   9.872  1.00 20.00
ATOM    410  O   GLY H  85     -18.468 -18.713   8.879  1.00 20.00
ATOM    411  N   PRO H  86     -20.171 -18.894  10.342  1.00 20.00
ATOM    412  CA  PRO H  86     -20.779 -20.015   9.611  1.00 20.00
ATOM    413  C   PRO H  86     -21.201 -19.758   8.159  1.00 20.00
ATOM    414  O   PRO H  86     -21.268 -20.719   7.380  1.00 20.00
ATOM    415  CB  PRO H  86     -21.997 -20.376  10.473  1.00 20.00
ATOM    416  CG  PRO H  86     -21.643 -19.890  11.840  1.00 20.00
ATOM    417  CD  PRO H  86     -20.902 -18.607  11.590  1.00 20.00
ATOM    418  N   SER H  87     -21.502 -18.503   7.803  1.00 20.00
ATOM    419  CA  SER H  87     -21.964 -18.150   6.453  1.00 20.00
ATOM    420  C   SER H  87     -20.868 -17.751   5.455  1.00 20.00
ATOM    421  O   SER H  87     -21.160 -17.510   4.272  1.00 20.00
ATOM    422  CB  SER H  87     -22.954 -16.971   6.524  1.00 20.00
ATOM    423  OG  SER H  87     -23.921 -17.153   7.538  1.00 20.00
ATOM    424  N   ILE H  88     -19.618 -17.707   5.914  1.00 20.00
ATOM    425  CA  ILE H  88     -18.522 -17.139   5.136  1.00 20.00
ATOM    426  C   ILE H  88     -17.361 -18.119   4.991  1.00 20.00
ATOM    427  O   ILE H  88     -17.132 -18.958   5.875  1.00 20.00
ATOM    428  CB  ILE H  88     -18.008 -15.796   5.743  1.00 20.00
ATOM    429  CG1 ILE H  88     -17.286 -16.002   7.095  1.00 20.00
ATOM    430  CG2 ILE H  88     -19.167 -14.779   5.772  1.00 20.00
ATOM    431  CD1 ILE H  88     -16.760 -14.713   7.848  1.00 20.00
ATOM    432  N   CYS H  89     -16.644 -18.000   3.880  1.00 20.00
ATOM    433  CA  CYS H  89     -15.404 -18.768   3.666  1.00 20.00
ATOM    434  C   CYS H  89     -14.154 -17.949   4.046  1.00 20.00
ATOM    435  O   CYS H  89     -13.056 -18.488   4.136  1.00 20.00
ATOM    436  CB  CYS H  89     -15.267 -19.180   2.196  1.00 20.00
ATOM    437  SG  CYS H  89     -14.956 -17.820   1.064  1.00 20.00
ATOM    438  N   MET H  90     -14.331 -16.645   4.208  1.00 20.00
ATOM    439  CA  MET H  90     -13.208 -15.747   4.475  1.00 20.00
ATOM    440  C   MET H  90     -13.712 -14.450   5.117  1.00 20.00
ATOM    441  O   MET H  90     -14.805 -13.982   4.780  1.00 20.00
ATOM    442  CB  MET H  90     -12.545 -15.436   3.132  1.00 20.00
ATOM    443  CG  MET H  90     -11.229 -14.697   3.264  1.00 20.00
ATOM    444  SD  MET H  90     -10.616 -14.393   1.599  1.00 20.00
ATOM    445  CE  MET H  90     -10.455 -16.043   0.881  1.00 20.00
ATOM    446  N   LEU H  91     -12.898 -13.886   6.014  1.00 20.00
ATOM    447  CA  LEU H  91     -13.171 -12.612   6.655  1.00 20.00
ATOM    448  C   LEU H  91     -12.006 -11.708   6.290  1.00 20.00
ATOM    449  O   LEU H  91     -10.852 -12.017   6.593  1.00 20.00
ATOM    450  CB  LEU H  91     -13.322 -12.761   8.176  1.00 20.00
ATOM    451  CG  LEU H  91     -13.818 -11.411   8.729  1.00 20.00
ATOM    452  CD1 LEU H  91     -14.794 -11.590   9.868  1.00 20.00
ATOM    453  CD2 LEU H  91     -12.715 -10.418   9.047  1.00 20.00
ATOM    454  N   LYS H  92     -12.330 -10.655   5.553  1.00 20.00
ATOM    455  CA  LYS H  92     -11.334  -9.692   5.112  1.00 20.00
ATOM    456  C   LYS H  92     -11.299  -8.512   6.062  1.00 20.00
ATOM    457  O   LYS H  92     -12.335  -7.908   6.321  1.00 20.00
ATOM    458  CB  LYS H  92     -11.635  -9.209   3.701  1.00 20.00
ATOM    459  CG  LYS H  92     -10.591  -8.241   3.132  1.00 20.00
ATOM    460  CD  LYS H  92     -10.977  -7.807   1.692  1.00 20.00
ATOM    461  CE  LYS H  92     -11.937  -6.595   1.672  1.00 20.00
ATOM    462  NZ  LYS H  92     -11.334  -5.346   2.224  1.00 20.00
ATOM    463  N   THR H  93     -10.089  -8.156   6.490  1.00 20.00
ATOM    464  CA  THR H  93      -9.846  -7.088   7.467  1.00 20.00
ATOM    465  C   THR H  93      -9.076  -5.915   6.838  1.00 20.00
ATOM    466  O   THR H  93      -8.379  -6.075   5.824  1.00 20.00
ATOM    467  CB  THR H  93      -9.021  -7.598   8.683  1.00 20.00
ATOM    468  CG2 THR H  93      -9.786  -8.649   9.491  1.00 20.00
ATOM    469  OG1 THR H  93      -7.799  -8.162   8.194  1.00 20.00
ATOM    470  N   HIS H  94      -9.289  -4.720   7.384  1.00 20.00
ATOM    471  CA  HIS H  94      -8.365  -3.600   7.243  1.00 20.00
ATOM    472  C   HIS H  94      -7.918  -3.284   8.659  1.00 20.00
ATOM    473  O   HIS H  94      -8.516  -2.456   9.354  1.00 20.00
ATOM    474  CB  HIS H  94      -9.048  -2.360   6.641  1.00 20.00
ATOM    475  CG  HIS H  94      -9.292  -2.439   5.167  1.00 20.00
ATOM    476  CD2 HIS H  94     -10.443  -2.377   4.460  1.00 20.00
ATOM    477  ND1 HIS H  94      -8.278  -2.548   4.238  1.00 20.00
ATOM    478  CE1 HIS H  94      -8.796  -2.581   3.025  1.00 20.00
ATOM    479  NE2 HIS H  94     -10.110  -2.475   3.132  1.00 20.00
ATOM    480  N   VAL H  95      -6.863  -3.956   9.104  1.00 20.00
ATOM    481  CA  VAL H  95      -6.372  -3.788  10.463  1.00 20.00
ATOM    482  C   VAL H  95      -5.992  -2.319  10.742  1.00 20.00
ATOM    483  O   VAL H  95      -6.105  -1.876  11.883  1.00 20.00
ATOM    484  CB  VAL H  95      -5.187  -4.759  10.728  1.00 20.00
ATOM    485  CG1 VAL H  95      -3.990  -4.426   9.867  1.00 20.00
ATOM    486  CG2 VAL H  95      -4.792  -4.804  12.171  1.00 20.00
ATOM    487  N   ASP H  96      -5.614  -1.568   9.707  1.00 20.00
ATOM    488  CA  ASP H  96      -5.138  -0.185   9.906  1.00 20.00
ATOM    489  C   ASP H  96      -6.244   0.850  10.126  1.00 20.00
ATOM    490  O   ASP H  96      -5.977   2.041  10.281  1.00 20.00
ATOM    491  CB  ASP H  96      -4.162   0.233   8.810  1.00 20.00
ATOM    492  CG  ASP H  96      -4.815   0.333   7.439  1.00 20.00
ATOM    493  OD1 ASP H  96      -5.738  -0.469   7.155  1.00 20.00
ATOM    494  OD2 ASP H  96      -4.391   1.215   6.662  1.00 20.00
ATOM    495  N   ILE H  97      -7.471   0.360  10.222  1.00 20.00
ATOM    496  CA  ILE H  97      -8.695   1.144  10.422  1.00 20.00
ATOM    497  C   ILE H  97      -9.320   0.827  11.799  1.00 20.00
ATOM    498  O   ILE H  97     -10.205   1.539  12.307  1.00 20.00
ATOM    499  CB  ILE H  97      -9.600   0.833   9.190  1.00 20.00
ATOM    500  CG1 ILE H  97      -9.368   1.850   8.080  1.00 20.00
ATOM    501  CG2 ILE H  97     -11.047   0.489   9.508  1.00 20.00
ATOM    502  CD1 ILE H  97      -9.905   1.393   6.729  1.00 20.00
ATOM    503  N   LEU H  98      -8.831  -0.236  12.434  1.00 20.00
ATOM    504  CA  LEU H  98      -9.273  -0.577  13.780  1.00 20.00
ATOM    505  C   LEU H  98      -8.750   0.425  14.790  1.00 20.00
ATOM    506  O   LEU H  98      -7.542   0.496  15.050  1.00 20.00
ATOM    507  CB  LEU H  98      -8.793  -1.976  14.188  1.00 20.00
ATOM    508  CG  LEU H  98      -9.597  -3.235  13.897  1.00 20.00
ATOM    509  CD1 LEU H  98      -8.869  -4.417  14.549  1.00 20.00
ATOM    510  CD2 LEU H  98     -11.039  -3.122  14.414  1.00 20.00
ATOM    511  N   ASN H  99      -9.672   1.161  15.406  1.00 20.00
ATOM    512  CA  ASN H  99      -9.275   2.128  16.405  1.00 20.00
ATOM    513  C   ASN H  99      -8.629   1.515  17.638  1.00 20.00
ATOM    514  O   ASN H  99      -7.735   2.116  18.193  1.00 20.00
ATOM    515  CB  ASN H  99     -10.430   3.071  16.765  1.00 20.00
ATOM    516  CG  ASN H  99     -10.725   4.049  15.657  1.00 20.00
ATOM    517  ND2 ASN H  99     -11.977   4.462  15.544  1.00 20.00
ATOM    518  OD1 ASN H  99      -9.827   4.406  14.880  1.00 20.00
ATOM    519  N   ASP H 100      -9.052   0.312  18.025  1.00 20.00
ATOM    520  CA  ASP H 100      -8.517  -0.345  19.207  1.00 20.00
ATOM    521  C   ASP H 100      -7.816  -1.669  18.862  1.00 20.00
ATOM    522  O   ASP H 100      -7.917  -2.639  19.609  1.00 20.00
ATOM    523  CB  ASP H 100      -9.625  -0.553  20.253  1.00 20.00
ATOM    524  CG  ASP H 100     -10.899  -1.151  19.656  1.00 20.00
ATOM    525  OD1 ASP H 100     -10.923  -1.454  18.446  1.00 20.00
ATOM    526  OD2 ASP H 100     -11.895  -1.292  20.392  1.00 20.00
ATOM    527  N   PHE H 101      -7.108  -1.708  17.735  1.00 20.00
ATOM    528  CA  PHE H 101      -6.245  -2.851  17.433  1.00 20.00
ATOM    529  C   PHE H 101      -5.324  -3.222  18.605  1.00 20.00
ATOM    530  O   PHE H 101      -4.664  -2.355  19.201  1.00 20.00
ATOM    531  CB  PHE H 101      -5.394  -2.602  16.184  1.00 20.00
ATOM    532  CG  PHE H 101      -4.318  -3.640  15.985  1.00 20.00
ATOM    533  CD1 PHE H 101      -4.590  -4.822  15.315  1.00 20.00
ATOM    534  CD2 PHE H 101      -3.053  -3.452  16.528  1.00 20.00
ATOM    535  CE1 PHE H 101      -3.601  -5.799  15.166  1.00 20.00
ATOM    536  CE2 PHE H 101      -2.072  -4.419  16.386  1.00 20.00
ATOM    537  CZ  PHE H 101      -2.347  -5.595  15.701  1.00 20.00
ATOM    538  N   THR H 102      -5.302  -4.514  18.942  1.00 20.00
ATOM    539  CA  THR H 102      -4.185  -5.111  19.677  1.00 20.00
ATOM    540  C   THR H 102      -3.951  -6.497  19.067  1.00 20.00
ATOM    541  O   THR H 102      -4.824  -7.039  18.399  1.00 20.00
ATOM    542  CB  THR H 102      -4.471  -5.314  21.198  1.00 20.00
ATOM    543  CG2 THR H 102      -4.960  -4.030  21.837  1.00 20.00
ATOM    544  OG1 THR H 102      -5.474  -6.327  21.350  1.00 20.00
ATOM    545  N   LEU H 103      -2.794  -7.095  19.328  1.00 20.00
ATOM    546  CA  LEU H 103      -2.567  -8.471  18.888  1.00 20.00
ATOM    547  C   LEU H 103      -3.547  -9.473  19.523  1.00 20.00
ATOM    548  O   LEU H 103      -3.850 -10.543  18.936  1.00 20.00
ATOM    549  CB  LEU H 103      -1.107  -8.856  19.101  1.00 20.00
ATOM    550  CG  LEU H 103      -0.135  -8.215  18.116  1.00 20.00
ATOM    551  CD1 LEU H 103       1.312  -8.433  18.552  1.00 20.00
ATOM    552  CD2 LEU H 103      -0.388  -8.763  16.707  1.00 20.00
ATOM    553  N  AASP H 104      -4.050  -9.124  20.705  1.00 20.00
ATOM    554  N  BASP H 104      -4.050  -9.106  20.701  1.00 20.00
ATOM    555  CA AASP H 104      -5.051  -9.936  21.401  1.00 20.00
ATOM    556  CA BASP H 104      -5.050  -9.896  21.418  1.00 20.00
ATOM    557  C  AASP H 104      -6.383  -9.992  20.661  1.00 20.00
ATOM    558  C  BASP H 104      -6.363  -9.991  20.650  1.00 20.00
ATOM    559  O  AASP H 104      -7.055 -11.025  20.677  1.00 20.00
ATOM    560  O  BASP H 104      -7.002 -11.046  20.639  1.00 20.00
ATOM    561  CB AASP H 104      -5.256  -9.451  22.841  1.00 20.00
ATOM    562  CB BASP H 104      -5.308  -9.348  22.827  1.00 20.00
ATOM    563  CG AASP H 104      -4.168  -9.932  23.781  1.00 20.00
ATOM    564  CG BASP H 104      -5.912 -10.392  23.745  1.00 20.00
ATOM    565  OD1AASP H 104      -3.380 -10.834  23.414  1.00 20.00
ATOM    566  OD2AASP H 104      -4.099  -9.388  24.901  1.00 20.00
ATOM    567  OD1BASP H 104      -5.344 -11.500  23.804  1.00 20.00
ATOM    568  OD2BASP H 104      -6.948 -10.120  24.395  1.00 20.00
ATOM    569  N   VAL H 105      -6.759  -8.894  20.005  1.00 20.00
ATOM    570  CA  VAL H 105      -7.937  -8.893  19.129  1.00 20.00
ATOM    571  C   VAL H 105      -7.750  -9.926  18.014  1.00 20.00
ATOM    572  O   VAL H 105      -8.659 -10.700  17.708  1.00 20.00
ATOM    573  CB  VAL H 105      -8.196  -7.500  18.532  1.00 20.00
ATOM    574  CG1 VAL H 105      -9.227  -7.565  17.404  1.00 20.00
ATOM    575  CG2 VAL H 105      -8.645  -6.545  19.637  1.00 20.00
ATOM    576  N   MET H 106      -6.560  -9.929  17.418  1.00 20.00
ATOM    577  CA  MET H 106      -6.226 -10.891  16.372  1.00 20.00
ATOM    578  C   MET H 106      -6.268 -12.329  16.889  1.00 20.00
ATOM    579  O   MET H 106      -6.813 -13.201  16.223  1.00 20.00
ATOM    580  CB  MET H 106      -4.897 -10.523  15.714  1.00 20.00
ATOM    581  CG  MET H 106      -4.839  -9.027  15.315  1.00 20.00
ATOM    582  SD  MET H 106      -6.424  -8.332  14.741  1.00 20.00
ATOM    583  CE  MET H 106      -6.468  -9.085  13.142  1.00 20.00
ATOM    584  N   LYS H 107      -5.777 -12.550  18.106  1.00 20.00
ATOM    585  CA  LYS H 107      -5.863 -13.865  18.751  1.00 20.00
ATOM    586  C   LYS H 107      -7.301 -14.351  18.842  1.00 20.00
ATOM    587  O   LYS H 107      -7.595 -15.498  18.497  1.00 20.00
ATOM    588  CB  LYS H 107      -5.232 -13.846  20.142  1.00 20.00
ATOM    589  CG  LYS H 107      -5.358 -15.179  20.874  1.00 20.00
ATOM    590  CD  LYS H 107      -5.077 -15.044  22.362  1.00 20.00
ATOM    591  CE  LYS H 107      -6.290 -14.494  23.091  1.00 20.00
ATOM    592  NZ  LYS H 107      -5.928 -13.841  24.384  1.00 20.00
ATOM    593  N   GLU H 108      -8.177 -13.464  19.302  1.00 20.00
ATOM    594  CA  GLU H 108      -9.602 -13.748  19.420  1.00 20.00
ATOM    595  C   GLU H 108     -10.227 -13.984  18.045  1.00 20.00
ATOM    596  O   GLU H 108     -11.070 -14.868  17.897  1.00 20.00
ATOM    597  CB  GLU H 108     -10.354 -12.643  20.188  1.00 20.00
ATOM    598  CG  GLU H 108      -9.978 -12.510  21.674  1.00 20.00
ATOM    599  CD  GLU H 108     -10.349 -13.743  22.511  1.00 20.00
ATOM    600  OE1 GLU H 108     -11.298 -14.489  22.140  1.00 20.00
ATOM    601  OE2 GLU H 108      -9.674 -13.966  23.546  1.00 20.00
ATOM    602  N   LEU H 109      -9.809 -13.217  17.038  1.00 20.00
ATOM    603  CA  LEU H 109     -10.275 -13.442  15.673  1.00 20.00
ATOM    604  C   LEU H 109      -9.812 -14.818  15.144  1.00 20.00
ATOM    605  O   LEU H 109     -10.591 -15.545  14.504  1.00 20.00
ATOM    606  CB  LEU H 109      -9.836 -12.297  14.728  1.00 20.00
ATOM    607  CG  LEU H 109     -10.343 -12.360  13.278  1.00 20.00
ATOM    608  CD1 LEU H 109     -11.861 -12.133  13.201  1.00 20.00
ATOM    609  CD2 LEU H 109      -9.604 -11.392  12.335  1.00 20.00
ATOM    610  N   ILE H 110      -8.552 -15.174  15.401  1.00 20.00
ATOM    611  CA  ILE H 110      -8.052 -16.489  14.973  1.00 20.00
ATOM    612  C   ILE H 110      -8.920 -17.618  15.575  1.00 20.00
ATOM    613  O   ILE H 110      -9.276 -18.587  14.905  1.00 20.00
ATOM    614  CB  ILE H 110      -6.537 -16.665  15.251  1.00 20.00
ATOM    615  CG1 ILE H 110      -5.721 -15.733  14.356  1.00 20.00
ATOM    616  CG2 ILE H 110      -6.127 -18.141  15.047  1.00 20.00
ATOM    617  CD1 ILE H 110      -4.232 -15.646  14.669  1.00 20.00
ATOM    618  N   THR H 111      -9.284 -17.469  16.840  1.00 20.00
ATOM    619  CA  THR H 111     -10.125 -18.451  17.531  1.00 20.00
ATOM    620  C   THR H 111     -11.453 -18.658  16.808  1.00 20.00
ATOM    621  O   THR H 111     -11.890 -19.793  16.614  1.00 20.00
ATOM    622  CB  THR H 111     -10.362 -18.021  18.998  1.00 20.00
ATOM    623  CG2 THR H 111     -11.350 -18.963  19.719  1.00 20.00
ATOM    624  OG1 THR H 111      -9.097 -18.020  19.675  1.00 20.00
ATOM    625  N   LEU H 112     -12.087 -17.552  16.425  1.00 20.00
ATOM    626  CA  LEU H 112     -13.363 -17.580  15.716  1.00 20.00
ATOM    627  C   LEU H 112     -13.199 -18.176  14.318  1.00 20.00
ATOM    628  O   LEU H 112     -14.019 -18.991  13.880  1.00 20.00
ATOM    629  CB  LEU H 112     -13.981 -16.167  15.685  1.00 20.00
ATOM    630  CG  LEU H 112     -14.407 -15.589  17.046  1.00 20.00
ATOM    631  CD1 LEU H 112     -14.801 -14.107  16.931  1.00 20.00
ATOM    632  CD2 LEU H 112     -15.579 -16.373  17.659  1.00 20.00
ATOM    633  N   ALA H 113     -12.114 -17.784  13.649  1.00 20.00
ATOM    634  CA  ALA H 113     -11.681 -18.343  12.370  1.00 20.00
ATOM    635  C   ALA H 113     -11.558 -19.873  12.417  1.00 20.00
ATOM    636  O   ALA H 113     -12.088 -20.546  11.551  1.00 20.00
ATOM    637  CB  ALA H 113     -10.344 -17.697  11.953  1.00 20.00
ATOM    638  N   LYS H 114     -10.881 -20.404  13.440  1.00 20.00
ATOM    639  CA  LYS H 114     -10.756 -21.855  13.619  1.00 20.00
ATOM    640  C   LYS H 114     -12.096 -22.495  14.019  1.00 20.00
ATOM    641  O   LYS H 114     -12.428 -23.580  13.551  1.00 20.00
ATOM    642  CB  LYS H 114      -9.701 -22.172  14.686  1.00 20.00
ATOM    643  CG  LYS H 114      -8.280 -21.783  14.325  1.00 20.00
ATOM    644  CD  LYS H 114      -7.297 -22.154  15.453  1.00 20.00
ATOM    645  CE  LYS H 114      -5.877 -22.113  14.909  1.00 20.00
ATOM    646  NZ  LYS H 114      -4.844 -22.021  15.994  1.00 20.00
ATOM    647  N   CYS H 115     -12.845 -21.839  14.909  1.00 20.00
ATOM    648  CA  CYS H 115     -14.128 -22.366  15.383  1.00 20.00
ATOM    649  C   CYS H 115     -15.126 -22.517  14.239  1.00 20.00
ATOM    650  O   CYS H 115     -15.728 -23.585  14.049  1.00 20.00
ATOM    651  CB  CYS H 115     -14.718 -21.468  16.484  1.00 20.00
ATOM    652  SG  CYS H 115     -16.394 -21.926  17.044  1.00 20.00
ATOM    653  N   HIS H 116     -15.288 -21.444  13.470  1.00 20.00
ATOM    654  CA  HIS H 116     -16.270 -21.407  12.382  1.00 20.00
ATOM    655  C   HIS H 116     -15.746 -21.810  10.996  1.00 20.00
ATOM    656  O   HIS H 116     -16.531 -21.952  10.049  1.00 20.00
ATOM    657  CB  HIS H 116     -16.906 -20.013  12.335  1.00 20.00
ATOM    658  CG  HIS H 116     -17.642 -19.650  13.587  1.00 20.00
ATOM    659  CD2 HIS H 116     -17.535 -18.581  14.413  1.00 20.00
ATOM    660  ND1 HIS H 116     -18.655 -20.431  14.103  1.00 20.00
ATOM    661  CE1 HIS H 116     -19.120 -19.872  15.207  1.00 20.00
ATOM    662  NE2 HIS H 116     -18.468 -18.740  15.409  1.00 20.00
ATOM    663  N   GLU H 117     -14.432 -22.019  10.881  1.00 20.00
ATOM    664  CA  GLU H 117     -13.782 -22.399   9.630  1.00 20.00
ATOM    665  C   GLU H 117     -13.877 -21.358   8.507  1.00 20.00
ATOM    666  O   GLU H 117     -14.621 -21.543   7.529  1.00 20.00
ATOM    667  CB  GLU H 117     -14.296 -23.746   9.096  1.00 20.00
ATOM    668  CG  GLU H 117     -14.106 -24.927  10.004  1.00 20.00
ATOM    669  CD  GLU H 117     -14.398 -26.208   9.250  1.00 20.00
ATOM    670  OE1 GLU H 117     -15.524 -26.725   9.382  1.00 20.00
ATOM    671  OE2 GLU H 117     -13.531 -26.642   8.465  1.00 20.00
ATOM    672  N   PHE H 118     -13.157 -20.250   8.666  1.00 20.00
ATOM    673  CA  PHE H 118     -12.898 -19.353   7.546  1.00 20.00
ATOM    674  C   PHE H 118     -11.436 -18.908   7.588  1.00 20.00
ATOM    675  O   PHE H 118     -10.784 -19.032   8.632  1.00 20.00
ATOM    676  CB  PHE H 118     -13.878 -18.160   7.576  1.00 20.00
ATOM    677  CG  PHE H 118     -13.860 -17.352   8.846  1.00 20.00
ATOM    678  CD1 PHE H 118     -12.883 -16.389   9.061  1.00 20.00
ATOM    679  CD2 PHE H 118     -14.837 -17.557   9.826  1.00 20.00
ATOM    680  CE1 PHE H 118     -12.891 -15.614  10.224  1.00 20.00
ATOM    681  CE2 PHE H 118     -14.858 -16.800  10.999  1.00 20.00
ATOM    682  CZ  PHE H 118     -13.881 -15.831  11.202  1.00 20.00
ATOM    683  N   LEU H 119     -10.949 -18.354   6.487  1.00 20.00
ATOM    684  CA  LEU H 119      -9.607 -17.810   6.454  1.00 20.00
ATOM    685  C   LEU H 119      -9.681 -16.319   6.745  1.00 20.00
ATOM    686  O   LEU H 119     -10.695 -15.654   6.460  1.00 20.00
ATOM    687  CB  LEU H 119      -8.942 -18.046   5.102  1.00 20.00
ATOM    688  CG  LEU H 119      -8.663 -19.496   4.663  1.00 20.00
ATOM    689  CD1 LEU H 119      -7.675 -19.485   3.508  1.00 20.00
ATOM    690  CD2 LEU H 119      -8.167 -20.342   5.781  1.00 20.00
ATOM    691  N   ILE H 120      -8.586 -15.802   7.290  1.00 20.00
ATOM    692  CA  ILE H 120      -8.459 -14.377   7.573  1.00 20.00
ATOM    693  C   ILE H 120      -7.595 -13.775   6.453  1.00 20.00
ATOM    694  O   ILE H 120      -6.470 -14.233   6.194  1.00 20.00
ATOM    695  CB  ILE H 120      -7.841 -14.091   8.967  1.00 20.00
ATOM    696  CG1 ILE H 120      -8.723 -14.682  10.075  1.00 20.00
ATOM    697  CG2 ILE H 120      -7.642 -12.565   9.161  1.00 20.00
ATOM    698  CD1 ILE H 120      -8.052 -14.769  11.423  1.00 20.00
ATOM    699  N   PHE H 121      -8.118 -12.733   5.803  1.00 20.00
ATOM    700  CA  PHE H 121      -7.438 -12.060   4.685  1.00 20.00
ATOM    701  C   PHE H 121      -7.252 -10.598   5.102  1.00 20.00
ATOM    702  O   PHE H 121      -8.232  -9.851   5.190  1.00 20.00
ATOM    703  CB  PHE H 121      -8.296 -12.221   3.418  1.00 20.00
ATOM    704  CG  PHE H 121      -8.033 -11.237   2.278  1.00 20.00
ATOM    705  CD1 PHE H 121      -6.796 -10.611   2.074  1.00 20.00
ATOM    706  CD2 PHE H 121      -9.047 -11.004   1.347  1.00 20.00
ATOM    707  CE1 PHE H 121      -6.597  -9.733   1.022  1.00 20.00
ATOM    708  CE2 PHE H 121      -8.844 -10.148   0.244  1.00 20.00
ATOM    709  CZ  PHE H 121      -7.616  -9.501   0.094  1.00 20.00
ATOM    710  N   GLU H 122      -6.010 -10.204   5.366  1.00 20.00
ATOM    711  CA  GLU H 122      -5.687  -8.777   5.570  1.00 20.00
ATOM    712  C   GLU H 122      -5.497  -8.043   4.240  1.00 20.00
ATOM    713  O   GLU H 122      -4.580  -8.339   3.460  1.00 20.00
ATOM    714  CB  GLU H 122      -4.525  -8.574   6.559  1.00 20.00
ATOM    715  CG  GLU H 122      -3.892  -7.169   6.614  1.00 20.00
ATOM    716  CD  GLU H 122      -4.868  -6.012   6.907  1.00 20.00
ATOM    717  OE1 GLU H 122      -5.766  -6.183   7.762  1.00 20.00
ATOM    718  OE2 GLU H 122      -4.671  -4.906   6.329  1.00 20.00
ATOM    719  N   ASP H 123      -6.391  -7.094   3.981  1.00 20.00
ATOM    720  CA  ASP H 123      -6.431  -6.379   2.710  1.00 20.00
ATOM    721  C   ASP H 123      -5.477  -5.173   2.745  1.00 20.00
ATOM    722  O   ASP H 123      -5.890  -3.991   2.701  1.00 20.00
ATOM    723  CB  ASP H 123      -7.868  -5.932   2.440  1.00 20.00
ATOM    724  CG  ASP H 123      -8.057  -5.342   1.038  1.00 20.00
ATOM    725  OD1 ASP H 123      -7.140  -5.327   0.181  1.00 20.00
ATOM    726  OD2 ASP H 123      -9.172  -4.854   0.786  1.00 20.00
ATOM    727  N   ARG H 124      -4.194  -5.491   2.805  1.00 20.00
ATOM    728  CA  ARG H 124      -3.162  -4.487   3.051  1.00 20.00
ATOM    729  C   ARG H 124      -2.676  -3.808   1.759  1.00 20.00
ATOM    730  O   ARG H 124      -2.090  -2.702   1.811  1.00 20.00
ATOM    731  CB  ARG H 124      -2.040  -5.099   3.904  1.00 20.00
ATOM    732  CG  ARG H 124      -0.780  -4.255   4.109  1.00 20.00
ATOM    733  CD  ARG H 124      -1.045  -2.938   4.805  1.00 20.00
ATOM    734  NE  ARG H 124       0.174  -2.134   4.900  1.00 20.00
ATOM    735  CZ  ARG H 124       0.661  -1.372   3.924  1.00 20.00
ATOM    736  NH1 ARG H 124       1.780  -0.700   4.144  1.00 20.00
ATOM    737  NH2 ARG H 124       0.060  -1.274   2.735  1.00 20.00
ATOM    738  N   LYS H 125      -2.910  -4.443   0.606  1.00 20.00
ATOM    739  CA  LYS H 125      -2.535  -3.877  -0.684  1.00 20.00
ATOM    740  C   LYS H 125      -1.066  -3.448  -0.618  1.00 20.00
ATOM    741  O   LYS H 125      -0.715  -2.298  -0.864  1.00 20.00
ATOM    742  CB  LYS H 125      -3.423  -2.678  -1.086  1.00 20.00
ATOM    743  CG  LYS H 125      -4.887  -3.068  -1.229  1.00 20.00
ATOM    744  CD  LYS H 125      -5.704  -1.931  -1.818  1.00 20.00
ATOM    745  CE  LYS H 125      -7.007  -2.461  -2.448  1.00 20.00
ATOM    746  NZ  LYS H 125      -7.909  -3.133  -1.445  1.00 20.00
ATOM    747  N   PHE H 126      -0.197  -4.400  -0.296  1.00 20.00
ATOM    748  CA  PHE H 126       1.236  -4.103  -0.303  1.00 20.00
ATOM    749  C   PHE H 126       1.610  -3.624  -1.713  1.00 20.00
ATOM    750  O   PHE H 126       1.168  -4.143  -2.739  1.00 20.00
ATOM    751  CB  PHE H 126       2.073  -5.338   0.118  1.00 20.00
ATOM    752  CG  PHE H 126       1.859  -5.798   1.547  1.00 20.00
ATOM    753  CD1 PHE H 126       1.023  -6.867   1.821  1.00 20.00
[truncated: 89,316 more chars]
