# Supplementary material for: Human uridine 5′-monophosphate synthase stores metabolic potential in inactive biomolecular condensates
Source: J Biol Chem. 2023 Jan 25;299(3):102949. doi: 10.1016/j.jbc.2023.102949 (PMC9978035; doi:10.1016/j.jbc.2023.102949)
Supplement: SAXS [file mmc2.zip › FigS10/trimP2-1.fit]

 Constant adjusted ...................................... : 1.216E-02
 sExp iExp Err iFit // Chi^2 =   0.74
 0.00500   0.128245E+02   0.219940E+01   0.115541E+02
 0.00600   0.126713E+02   0.136898E+01   0.114930E+02
 0.00700   0.122276E+02   0.748590E+00   0.114172E+02
 0.00800   0.120235E+02   0.431570E+00   0.113334E+02
 0.00900   0.119300E+02   0.308470E+00   0.112376E+02
 0.01000   0.116242E+02   0.267490E+00   0.111325E+02
 0.01100   0.113107E+02   0.218730E+00   0.110179E+02
 0.01200   0.110462E+02   0.182870E+00   0.108929E+02
 0.01300   0.109702E+02   0.170710E+00   0.107609E+02
 0.01400   0.107601E+02   0.160770E+00   0.106178E+02
 0.01500   0.106178E+02   0.142180E+00   0.104700E+02
 0.01600   0.104273E+02   0.134740E+00   0.103108E+02
 0.01700   0.103214E+02   0.140520E+00   0.101489E+02
 0.01800   0.100040E+02   0.116410E+00   0.997585E+01
 0.01900   0.985236E+01   0.122500E+00   0.980161E+01
 0.02000   0.956851E+01   0.110150E+00   0.961700E+01
 0.02100   0.931611E+01   0.104940E+00   0.943154E+01
 0.02200   0.903253E+01   0.103930E+00   0.923851E+01
 0.02300   0.889161E+01   0.102390E+00   0.904417E+01
 0.02400   0.863535E+01   0.920900E-01   0.884462E+01
 0.02500   0.847318E+01   0.936200E-01   0.864369E+01
 0.02600   0.834373E+01   0.924700E-01   0.843953E+01
 0.02700   0.811639E+01   0.891100E-01   0.823426E+01
 0.02800   0.794861E+01   0.829400E-01   0.802733E+01
 0.02900   0.777548E+01   0.833000E-01   0.781987E+01
 0.03000   0.752607E+01   0.800800E-01   0.761187E+01
 0.03100   0.735535E+01   0.768000E-01   0.740420E+01
 0.03200   0.711278E+01   0.738200E-01   0.719675E+01
 0.03300   0.694164E+01   0.721300E-01   0.699073E+01
 0.03400   0.677022E+01   0.688500E-01   0.678532E+01
 0.03500   0.662473E+01   0.678500E-01   0.658259E+01
 0.03600   0.641586E+01   0.688300E-01   0.638053E+01
 0.03700   0.621044E+01   0.645800E-01   0.618250E+01
 0.03800   0.601353E+01   0.635100E-01   0.598492E+01
 0.03900   0.581644E+01   0.606400E-01   0.579283E+01
 0.04000   0.558821E+01   0.603500E-01   0.560137E+01
 0.04100   0.547609E+01   0.575200E-01   0.541559E+01
 0.04200   0.528032E+01   0.567600E-01   0.523120E+01
 0.04300   0.507867E+01   0.552800E-01   0.505238E+01
 0.04400   0.492211E+01   0.542100E-01   0.487579E+01
 0.04500   0.473621E+01   0.531600E-01   0.470442E+01
 0.04600   0.459762E+01   0.522400E-01   0.453617E+01
 0.04700   0.442477E+01   0.512800E-01   0.437259E+01
 0.04800   0.420760E+01   0.491000E-01   0.421302E+01
 0.04900   0.408713E+01   0.476200E-01   0.405748E+01
 0.05000   0.391770E+01   0.378000E-01   0.390682E+01
 0.05200   0.361487E+01   0.316200E-01   0.361772E+01
 0.05400   0.336889E+01   0.311300E-01   0.334565E+01
 0.05600   0.310187E+01   0.293200E-01   0.309037E+01
 0.05800   0.287348E+01   0.281500E-01   0.285150E+01
 0.06000   0.262097E+01   0.270500E-01   0.262853E+01
 0.06200   0.241767E+01   0.266100E-01   0.242091E+01
 0.06400   0.223438E+01   0.264300E-01   0.222802E+01
 0.06600   0.205994E+01   0.272400E-01   0.204921E+01
 0.06800   0.185086E+01   0.258000E-01   0.188385E+01
 0.07000   0.171951E+01   0.247200E-01   0.173128E+01
 0.07200   0.158130E+01   0.246900E-01   0.159087E+01
 0.07400   0.142445E+01   0.248200E-01   0.146199E+01
 0.07600   0.131032E+01   0.246900E-01   0.134406E+01
 0.07800   0.125633E+01   0.249400E-01   0.123695E+01
 0.08000   0.113928E+01   0.230800E-01   0.113956E+01
 0.08200   0.105250E+01   0.225500E-01   0.105135E+01
 0.08400   0.967130E+00   0.218200E-01   0.971763E+00
 0.08600   0.900910E+00   0.214100E-01   0.900226E+00
 0.08800   0.838290E+00   0.210600E-01   0.836164E+00
 0.09000   0.776580E+00   0.207700E-01   0.779007E+00
 0.09200   0.730370E+00   0.201800E-01   0.728168E+00
 0.09400   0.693610E+00   0.201500E-01   0.683051E+00
 0.09600   0.645420E+00   0.198200E-01   0.643069E+00
 0.09800   0.614070E+00   0.199600E-01   0.607632E+00
 0.10000   0.580580E+00   0.147900E-01   0.576152E+00
 0.10500   0.497160E+00   0.690800E-01   0.511134E+00
 0.11000   0.474440E+00   0.313300E-01   0.459371E+00
 0.11500   0.434530E+00   0.262200E-01   0.414479E+00
 0.12000   0.381200E+00   0.245100E-01   0.371972E+00
 0.12500   0.312160E+00   0.217700E-01   0.329766E+00
 0.13000   0.278780E+00   0.212300E-01   0.287529E+00
 0.13500   0.249720E+00   0.200400E-01   0.246178E+00
 0.14000   0.199870E+00   0.204000E-01   0.207289E+00
 0.14500   0.165280E+00   0.197300E-01   0.172206E+00
 0.15000   0.133870E+00   0.196800E-01   0.141852E+00
 0.15500   0.114310E+00   0.181300E-01   0.116768E+00
 0.16000   0.893100E-01   0.183300E-01   0.964989E-01
 0.16500   0.781500E-01   0.166800E-01   0.805827E-01
 0.17000   0.694500E-01   0.166200E-01   0.683089E-01
 0.17500   0.581700E-01   0.164500E-01   0.588692E-01
 0.18000   0.547200E-01   0.159100E-01   0.517526E-01
 0.18500   0.599800E-01   0.157300E-01   0.464234E-01
