# Supplementary material for: Human uridine 5′-monophosphate synthase stores metabolic potential in inactive biomolecular condensates
Source: J Biol Chem. 2023 Jan 25;299(3):102949. doi: 10.1016/j.jbc.2023.102949 (PMC9978035; doi:10.1016/j.jbc.2023.102949)
Supplement: SAXS [file mmc2.zip › FigS10/trimP2chainmerge.pdb]

ATOM      1  CA  GLY A   1     -23.545  30.787  31.359  1.00 20.00           C   
ATOM      2  CA  GLY A   2     -24.889  29.512  28.041  1.00 20.00           C   
ATOM      3  CA  GLY A   3     -26.187  32.919  26.970  1.00 20.00           C   
ATOM      4  CA  GLY A   4     -29.775  32.901  25.719  1.00 20.00           C   
ATOM      5  CA  GLY A   5     -30.106  30.332  22.938  1.00 20.00           C   
ATOM      6  CA  GLY A   6     -32.216  32.740  20.893  1.00 20.00           C   
ATOM      7  N   ALA A   7     -30.167  35.965  17.753  1.00 20.00           N   
ATOM      8  CA  ALA A   7     -30.437  34.512  18.041  1.00 20.00           C   
ATOM      9  C   ALA A   7     -30.011  33.624  16.887  1.00 20.00           C   
ATOM     10  O   ALA A   7     -30.424  32.426  16.806  1.00 20.00           O   
ATOM     11  CB  ALA A   7     -31.928  34.275  18.381  1.00 20.00           C   
ATOM     12  N   LEU A   8     -29.141  34.160  16.020  1.00 20.00           N   
ATOM     13  CA  LEU A   8     -28.778  33.426  14.823  1.00 20.00           C   
ATOM     14  C   LEU A   8     -27.942  32.179  15.131  1.00 20.00           C   
ATOM     15  O   LEU A   8     -28.106  31.173  14.455  1.00 20.00           O   
ATOM     16  CB  LEU A   8     -28.080  34.313  13.784  1.00 20.00           C   
ATOM     17  CG  LEU A   8     -28.916  35.331  12.992  1.00 20.00           C   
ATOM     18  CD1 LEU A   8     -28.048  36.049  11.987  1.00 20.00           C   
ATOM     19  CD2 LEU A   8     -30.120  34.694  12.273  1.00 20.00           C   
ATOM     20  N   GLY A   9     -27.043  32.240  16.123  1.00 20.00           N   
ATOM     21  CA  GLY A   9     -26.156  31.113  16.432  1.00 20.00           C   
ATOM     22  C   GLY A   9     -26.919  29.804  16.611  1.00 20.00           C   
ATOM     23  O   GLY A   9     -26.691  28.838  15.877  1.00 20.00           O   
ATOM     24  N   PRO A  10     -27.832  29.755  17.588  1.00 20.00           N   
ATOM     25  CA  PRO A  10     -28.705  28.580  17.768  1.00 20.00           C   
ATOM     26  C   PRO A  10     -29.514  28.176  16.525  1.00 20.00           C   
ATOM     27  O   PRO A  10     -29.582  26.991  16.210  1.00 20.00           O   
ATOM     28  CB  PRO A  10     -29.658  29.008  18.897  1.00 20.00           C   
ATOM     29  CG  PRO A  10     -28.829  29.992  19.702  1.00 20.00           C   
ATOM     30  CD  PRO A  10     -27.954  30.722  18.694  1.00 20.00           C   
ATOM     31  N   LEU A  11     -30.089  29.141  15.823  1.00 20.00           N   
ATOM     32  CA  LEU A  11     -30.800  28.852  14.577  1.00 20.00           C   
ATOM     33  C   LEU A  11     -29.914  28.148  13.547  1.00 20.00           C   
ATOM     34  O   LEU A  11     -30.313  27.139  12.969  1.00 20.00           O   
ATOM     35  CB  LEU A  11     -31.389  30.122  13.954  1.00 20.00           C   
ATOM     36  CG  LEU A  11     -32.121  29.950  12.605  1.00 20.00           C   
ATOM     37  CD1 LEU A  11     -33.483  29.342  12.843  1.00 20.00           C   
ATOM     38  CD2 LEU A  11     -32.235  31.277  11.864  1.00 20.00           C   
ATOM     39  N   VAL A  12     -28.731  28.686  13.298  1.00 20.00           N   
ATOM     40  CA  VAL A  12     -27.851  28.116  12.303  1.00 20.00           C   
ATOM     41  C   VAL A  12     -27.430  26.665  12.704  1.00 20.00           C   
ATOM     42  O   VAL A  12     -27.447  25.771  11.859  1.00 20.00           O   
ATOM     43  CB  VAL A  12     -26.645  29.030  12.072  1.00 20.00           C   
ATOM     44  CG1 VAL A  12     -25.589  28.395  11.194  1.00 20.00           C   
ATOM     45  CG2 VAL A  12     -27.101  30.320  11.435  1.00 20.00           C   
ATOM     46  N   THR A  13     -27.058  26.459  13.967  1.00 20.00           N   
ATOM     47  CA  THR A  13     -26.724  25.122  14.506  1.00 20.00           C   
ATOM     48  C   THR A  13     -27.860  24.161  14.328  1.00 20.00           C   
ATOM     49  O   THR A  13     -27.651  22.999  14.017  1.00 20.00           O   
ATOM     50  CB  THR A  13     -26.569  25.137  16.068  1.00 20.00           C   
ATOM     51  OG1 THR A  13     -25.571  26.058  16.427  1.00 20.00           O   
ATOM     52  CG2 THR A  13     -26.203  23.706  16.639  1.00 20.00           C   
ATOM     53  N   GLY A  14     -29.051  24.638  14.641  1.00 20.00           N   
ATOM     54  CA  GLY A  14     -30.272  23.866  14.506  1.00 20.00           C   
ATOM     55  C   GLY A  14     -30.422  23.407  13.057  1.00 20.00           C   
ATOM     56  O   GLY A  14     -30.737  22.241  12.785  1.00 20.00           O   
ATOM     57  N   LEU A  15     -30.144  24.325  12.140  1.00 20.00           N   
ATOM     58  CA  LEU A  15     -30.240  24.044  10.709  1.00 20.00           C   
ATOM     59  C   LEU A  15     -29.186  23.030  10.307  1.00 20.00           C   
ATOM     60  O   LEU A  15     -29.481  22.052   9.575  1.00 20.00           O   
ATOM     61  CB  LEU A  15     -30.149  25.347   9.897  1.00 20.00           C   
ATOM     62  CG  LEU A  15     -31.353  26.295   9.904  1.00 20.00           C   
ATOM     63  CD1 LEU A  15     -30.977  27.569   9.084  1.00 20.00           C   
ATOM     64  CD2 LEU A  15     -32.596  25.641   9.332  1.00 20.00           C   
ATOM     65  N   TYR A  16     -27.972  23.210  10.838  1.00 20.00           N   
ATOM     66  CA  TYR A  16     -26.887  22.315  10.529  1.00 20.00           C   
ATOM     67  C   TYR A  16     -27.260  20.916  10.954  1.00 20.00           C   
ATOM     68  O   TYR A  16     -27.006  19.966  10.233  1.00 20.00           O   
ATOM     69  CB  TYR A  16     -25.572  22.725  11.221  1.00 20.00           C   
ATOM     70  CG  TYR A  16     -24.423  21.866  10.745  1.00 20.00           C   
ATOM     71  CD1 TYR A  16     -23.635  22.255   9.666  1.00 20.00           C   
ATOM     72  CD2 TYR A  16     -24.159  20.641  11.333  1.00 20.00           C   
ATOM     73  CE1 TYR A  16     -22.616  21.450   9.200  1.00 20.00           C   
ATOM     74  CE2 TYR A  16     -23.128  19.845  10.886  1.00 20.00           C   
ATOM     75  CZ  TYR A  16     -22.368  20.250   9.809  1.00 20.00           C   
ATOM     76  OH  TYR A  16     -21.345  19.433   9.373  1.00 20.00           O   
ATOM     77  N   ASP A  17     -27.871  20.800  12.127  1.00 20.00           N   
ATOM     78  CA  ASP A  17     -28.289  19.509  12.657  1.00 20.00           C   
ATOM     79  C   ASP A  17     -29.551  18.876  12.019  1.00 20.00           C   
ATOM     80  O   ASP A  17     -29.916  17.761  12.388  1.00 20.00           O   
ATOM     81  CB  ASP A  17     -28.434  19.569  14.183  1.00 20.00           C   
ATOM     82  CG  ASP A  17     -27.139  19.943  14.894  1.00 20.00           C   
ATOM     83  OD1 ASP A  17     -25.998  19.829  14.313  1.00 20.00           O   
ATOM     84  OD2 ASP A  17     -27.267  20.430  16.037  1.00 20.00           O 1-
ATOM     85  N   VAL A  18     -30.204  19.542  11.069  1.00 20.00           N   
ATOM     86  CA  VAL A  18     -31.150  18.833  10.193  1.00 20.00           C   
ATOM     87  C   VAL A  18     -30.563  18.714   8.792  1.00 20.00           C   
ATOM     88  O   VAL A  18     -31.291  18.543   7.823  1.00 20.00           O   
ATOM     89  CB  VAL A  18     -32.569  19.409  10.172  1.00 20.00           C   
ATOM     90  CG1 VAL A  18     -33.250  19.197  11.499  1.00 20.00           C   
ATOM     91  CG2 VAL A  18     -32.585  20.878   9.779  1.00 20.00           C   
ATOM     92  N   GLN A  19     -29.235  18.807   8.721  1.00 20.00           N   
ATOM     93  CA  GLN A  19     -28.458  18.599   7.489  1.00 20.00           C   
ATOM     94  C   GLN A  19     -28.832  19.585   6.354  1.00 20.00           C   
ATOM     95  O   GLN A  19     -28.865  19.236   5.158  1.00 20.00           O   
ATOM     96  CB  GLN A  19     -28.540  17.121   7.058  1.00 20.00           C   
ATOM     97  CG  GLN A  19     -28.020  16.118   8.116  1.00 20.00           C   
ATOM     98  CD  GLN A  19     -29.041  15.818   9.240  1.00 20.00           C   
ATOM     99  OE1 GLN A  19     -30.206  15.560   8.981  1.00 20.00           O   
ATOM    100  NE2 GLN A  19     -28.587  15.878  10.490  1.00 20.00           N   
ATOM    101  N   ALA A  20     -29.063  20.832   6.739  1.00 20.00           N   
ATOM    102  CA  ALA A  20     -29.465  21.854   5.812  1.00 20.00           C   
ATOM    103  C   ALA A  20     -28.340  22.223   4.866  1.00 20.00           C   
ATOM    104  O   ALA A  20     -28.611  22.644   3.741  1.00 20.00           O   
ATOM    105  CB  ALA A  20     -29.964  23.143   6.569  1.00 20.00           C   
ATOM    106  N   PHE A  21     -27.102  22.056   5.305  1.00 20.00           N   
ATOM    107  CA  PHE A  21     -25.943  22.476   4.516  1.00 20.00           C   
ATOM    108  C   PHE A  21     -25.290  21.300   3.824  1.00 20.00           C   
ATOM    109  O   PHE A  21     -24.784  20.365   4.478  1.00 20.00           O   
ATOM    110  CB  PHE A  21     -24.953  23.227   5.392  1.00 20.00           C   
ATOM    111  CG  PHE A  21     -25.571  24.363   6.159  1.00 20.00           C   
ATOM    112  CD1 PHE A  21     -25.889  25.551   5.527  1.00 20.00           C   
ATOM    113  CD2 PHE A  21     -25.867  24.227   7.497  1.00 20.00           C   
ATOM    114  CE1 PHE A  21     -26.462  26.588   6.221  1.00 20.00           C   
ATOM    115  CE2 PHE A  21     -26.431  25.251   8.204  1.00 20.00           C   
ATOM    116  CZ  PHE A  21     -26.745  26.440   7.571  1.00 20.00           C   
ATOM    117  N   LYS A  22     -25.336  21.340   2.492  1.00 20.00           N   
ATOM    118  CA  LYS A  22     -24.762  20.336   1.644  1.00 20.00           C   
ATOM    119  C   LYS A  22     -23.521  20.925   0.988  1.00 20.00           C   
ATOM    120  O   LYS A  22     -23.540  22.044   0.478  1.00 20.00           O   
ATOM    121  CB  LYS A  22     -25.740  19.917   0.556  1.00 20.00           C   
ATOM    122  CG  LYS A  22     -27.213  19.677   1.036  1.00 20.00           C   
ATOM    123  CD  LYS A  22     -27.380  18.560   2.020  1.00 20.00           C   
ATOM    124  CE  LYS A  22     -28.884  18.361   2.305  1.00 20.00           C   
ATOM    125  NZ  LYS A  22     -29.230  17.271   3.307  1.00 20.00           N 1+
ATOM    126  N   PHE A  23     -22.452  20.157   1.002  1.00 20.00           N   
ATOM    127  CA  PHE A  23     -21.219  20.523   0.322  1.00 20.00           C   
ATOM    128  C   PHE A  23     -20.980  19.445  -0.722  1.00 20.00           C   
ATOM    129  O   PHE A  23     -21.244  18.267  -0.474  1.00 20.00           O   
ATOM    130  CB  PHE A  23     -20.052  20.624   1.316  1.00 20.00           C   
ATOM    131  CG  PHE A  23     -20.181  21.780   2.271  1.00 20.00           C   
ATOM    132  CD1 PHE A  23     -19.714  23.031   1.925  1.00 20.00           C   
ATOM    133  CD2 PHE A  23     -20.846  21.627   3.492  1.00 20.00           C   
ATOM    134  CE1 PHE A  23     -19.850  24.116   2.788  1.00 20.00           C   
ATOM    135  CE2 PHE A  23     -21.009  22.720   4.354  1.00 20.00           C   
ATOM    136  CZ  PHE A  23     -20.510  23.964   3.998  1.00 20.00           C   
ATOM    137  N   GLY A  24     -20.520  19.863  -1.893  1.00 20.00           N   
ATOM    138  CA  GLY A  24     -20.332  19.007  -3.043  1.00 20.00           C   
ATOM    139  C   GLY A  24     -20.329  19.865  -4.307  1.00 20.00           C   
ATOM    140  O   GLY A  24     -20.091  21.075  -4.235  1.00 20.00           O   
ATOM    141  N   ASP A  25     -20.595  19.278  -5.465  1.00 20.00           N   
ATOM    142  CA  ASP A  25     -20.680  20.082  -6.695  1.00 20.00           C   
ATOM    143  C   ASP A  25     -22.088  20.082  -7.233  1.00 20.00           C   
ATOM    144  O   ASP A  25     -22.589  19.056  -7.715  1.00 20.00           O   
ATOM    145  CB  ASP A  25     -19.730  19.585  -7.775  1.00 20.00           C   
ATOM    146  CG  ASP A  25     -19.822  20.423  -9.060  1.00 20.00           C   
ATOM    147  OD1 ASP A  25     -19.606  21.661  -9.022  1.00 20.00           O   
ATOM    148  OD2 ASP A  25     -20.156  19.859 -10.108  1.00 20.00           O 1-
ATOM    149  N   PHE A  26     -22.705  21.260  -7.193  1.00 20.00           N   
ATOM    150  CA  PHE A  26     -24.112  21.427  -7.551  1.00 20.00           C   
ATOM    151  C   PHE A  26     -24.296  22.379  -8.746  1.00 20.00           C   
ATOM    152  O   PHE A  26     -23.413  23.191  -9.087  1.00 20.00           O   
ATOM    153  CB  PHE A  26     -24.895  21.990  -6.346  1.00 20.00           C   
ATOM    154  CG  PHE A  26     -24.627  21.273  -5.064  1.00 20.00           C   
ATOM    155  CD1 PHE A  26     -25.243  20.047  -4.792  1.00 20.00           C   
ATOM    156  CD2 PHE A  26     -23.772  21.808  -4.119  1.00 20.00           C   
ATOM    157  CE1 PHE A  26     -25.006  19.366  -3.621  1.00 20.00           C   
ATOM    158  CE2 PHE A  26     -23.508  21.127  -2.956  1.00 20.00           C   
ATOM    159  CZ  PHE A  26     -24.138  19.887  -2.699  1.00 20.00           C   
ATOM    160  N   VAL A  27     -25.452  22.274  -9.376  1.00 20.00           N   
ATOM    161  CA  VAL A  27     -25.899  23.314 -10.291  1.00 20.00           C   
ATOM    162  C   VAL A  27     -27.181  23.910  -9.748  1.00 20.00           C   
ATOM    163  O   VAL A  27     -28.137  23.188  -9.449  1.00 20.00           O   
ATOM    164  CB  VAL A  27     -26.100  22.785 -11.703  1.00 20.00           C   
ATOM    165  CG1 VAL A  27     -26.631  23.894 -12.606  1.00 20.00           C   
ATOM    166  CG2 VAL A  27     -24.779  22.207 -12.250  1.00 20.00           C   
ATOM    167  N   LEU A  28     -27.211  25.235  -9.645  1.00 20.00           N   
ATOM    168  CA  LEU A  28     -28.343  25.934  -9.044  1.00 20.00           C   
ATOM    169  C   LEU A  28     -29.475  26.115 -10.050  1.00 20.00           C   
ATOM    170  O   LEU A  28     -29.292  25.863 -11.236  1.00 20.00           O   
ATOM    171  CB  LEU A  28     -27.859  27.280  -8.469  1.00 20.00           C   
ATOM    172  CG  LEU A  28     -26.769  27.186  -7.380  1.00 20.00           C   
ATOM    173  CD1 LEU A  28     -26.507  28.555  -6.808  1.00 20.00           C   
ATOM    174  CD2 LEU A  28     -27.082  26.227  -6.282  1.00 20.00           C   
ATOM    175  N   LYS A  29     -30.648  26.525  -9.578  1.00 20.00           N   
ATOM    176  CA  LYS A  29     -31.799  26.814 -10.468  1.00 20.00           C   
ATOM    177  C   LYS A  29     -31.394  27.739 -11.626  1.00 20.00           C   
ATOM    178  O   LYS A  29     -31.774  27.537 -12.795  1.00 20.00           O   
ATOM    179  CB  LYS A  29     -32.931  27.428  -9.653  1.00 20.00           C   
ATOM    180  CG  LYS A  29     -34.337  27.185 -10.203  1.00 20.00           C   
ATOM    181  CD  LYS A  29     -35.387  27.838  -9.295  1.00 20.00           C   
ATOM    182  CE  LYS A  29     -36.515  26.888  -8.914  1.00 20.00           C   
ATOM    183  NZ  LYS A  29     -37.575  27.587  -8.082  1.00 20.00           N 1+
ATOM    184  N   SER A  30     -30.592  28.726 -11.279  1.00 20.00           N   
ATOM    185  CA  SER A  30     -30.127  29.753 -12.198  1.00 20.00           C   
ATOM    186  C   SER A  30     -29.017  29.281 -13.127  1.00 20.00           C   
ATOM    187  O   SER A  30     -28.550  30.036 -13.980  1.00 20.00           O   
ATOM    188  CB  SER A  30     -29.659  30.985 -11.403  1.00 20.00           C   
ATOM    189  OG  SER A  30     -28.515  30.692 -10.582  1.00 20.00           O   
ATOM    190  N   GLY A  31     -28.601  28.030 -12.993  1.00 20.00           N   
ATOM    191  CA  GLY A  31     -27.554  27.467 -13.860  1.00 20.00           C   
ATOM    192  C   GLY A  31     -26.131  27.654 -13.375  1.00 20.00           C   
ATOM    193  O   GLY A  31     -25.190  27.158 -14.005  1.00 20.00           O   
ATOM    194  N   LEU A  32     -25.969  28.357 -12.253  1.00 20.00           N   
ATOM    195  CA  LEU A  32     -24.656  28.578 -11.657  1.00 20.00           C   
ATOM    196  C   LEU A  32     -24.166  27.293 -10.981  1.00 20.00           C   
ATOM    197  O   LEU A  32     -24.935  26.624 -10.269  1.00 20.00           O   
ATOM    198  CB  LEU A  32     -24.715  29.689 -10.616  1.00 20.00           C   
ATOM    199  CG  LEU A  32     -24.978  31.124 -11.067  1.00 20.00           C   
ATOM    200  CD1 LEU A  32     -25.230  32.017  -9.888  1.00 20.00           C   
ATOM    201  CD2 LEU A  32     -23.773  31.629 -11.868  1.00 20.00           C   
ATOM    202  N   SER A  33     -22.895  26.967 -11.191  1.00 20.00           N   
ATOM    203  CA  SER A  33     -22.226  25.987 -10.347  1.00 20.00           C   
ATOM    204  C   SER A  33     -22.092  26.541  -8.944  1.00 20.00           C   
ATOM    205  O   SER A  33     -21.947  27.744  -8.773  1.00 20.00           O   
ATOM    206  CB  SER A  33     -20.839  25.607 -10.888  1.00 20.00           C   
ATOM    207  OG  SER A  33     -21.012  24.981 -12.146  1.00 20.00           O   
ATOM    208  N   SER A  34     -22.171  25.664  -7.950  1.00 20.00           N   
ATOM    209  CA  SER A  34     -21.974  26.043  -6.549  1.00 20.00           C   
ATOM    210  C   SER A  34     -21.376  24.889  -5.751  1.00 20.00           C   
ATOM    211  O   SER A  34     -21.793  23.740  -5.937  1.00 20.00           O   
ATOM    212  CB  SER A  34     -23.315  26.479  -5.930  1.00 20.00           C   
ATOM    213  OG  SER A  34     -23.143  26.864  -4.573  1.00 20.00           O   
ATOM    214  N   PRO A  35     -20.423  25.187  -4.836  1.00 20.00           N   
ATOM    215  CA  PRO A  35     -19.906  24.176  -3.937  1.00 20.00           C   
ATOM    216  C   PRO A  35     -20.821  23.961  -2.726  1.00 20.00           C   
ATOM    217  O   PRO A  35     -20.577  23.039  -1.940  1.00 20.00           O   
ATOM    218  CB  PRO A  35     -18.565  24.768  -3.486  1.00 20.00           C   
ATOM    219  CG  PRO A  35     -18.809  26.197  -3.481  1.00 20.00           C   
ATOM    220  CD  PRO A  35     -19.645  26.437  -4.711  1.00 20.00           C   
ATOM    221  N   ILE A  36     -21.865  24.775  -2.583  1.00 20.00           N   
ATOM    222  CA  ILE A  36     -22.733  24.675  -1.423  1.00 20.00           C   
ATOM    223  C   ILE A  36     -24.177  24.732  -1.824  1.00 20.00           C   
ATOM    224  O   ILE A  36     -24.554  25.415  -2.763  1.00 20.00           O   
ATOM    225  CB  ILE A  36     -22.419  25.772  -0.344  1.00 20.00           C   
ATOM    226  CG1 ILE A  36     -23.224  25.538   0.937  1.00 20.00           C   
ATOM    227  CG2 ILE A  36     -22.687  27.205  -0.878  1.00 20.00           C   
ATOM    228  CD1 ILE A  36     -22.738  26.429   2.144  1.00 20.00           C   
ATOM    229  N   TYR A  37     -25.010  24.002  -1.098  1.00 20.00           N   
ATOM    230  CA  TYR A  37     -26.430  24.047  -1.340  1.00 20.00           C   
ATOM    231  C   TYR A  37     -27.158  24.013  -0.010  1.00 20.00           C   
ATOM    232  O   TYR A  37     -26.858  23.182   0.820  1.00 20.00           O   
ATOM    233  CB  TYR A  37     -26.847  22.847  -2.188  1.00 20.00           C   
ATOM    234  CG  TYR A  37     -28.236  22.953  -2.727  1.00 20.00           C   
ATOM    235  CD1 TYR A  37     -28.500  23.737  -3.853  1.00 20.00           C   
ATOM    236  CD2 TYR A  37     -29.307  22.303  -2.101  1.00 20.00           C   
ATOM    237  CE1 TYR A  37     -29.742  23.843  -4.362  1.00 20.00           C   
ATOM    238  CE2 TYR A  37     -30.578  22.423  -2.609  1.00 20.00           C   
ATOM    239  CZ  TYR A  37     -30.786  23.192  -3.735  1.00 20.00           C   
ATOM    240  OH  TYR A  37     -32.028  23.315  -4.266  1.00 20.00           O   
ATOM    241  N   ILE A  38     -28.099  24.938   0.180  1.00 20.00           N   
ATOM    242  CA  ILE A  38     -28.818  25.035   1.428  1.00 20.00           C   
ATOM    243  C   ILE A  38     -30.218  24.525   1.207  1.00 20.00           C   
ATOM    244  O   ILE A  38     -30.963  25.095   0.432  1.00 20.00           O   
ATOM    245  CB  ILE A  38     -28.789  26.455   2.004  1.00 20.00           C   
ATOM    246  CG1 ILE A  38     -27.339  26.893   2.248  1.00 20.00           C   
ATOM    247  CG2 ILE A  38     -29.541  26.506   3.353  1.00 20.00           C   
ATOM    248  CD1 ILE A  38     -26.620  27.470   1.043  1.00 20.00           C   
ATOM    249  N   ASP A  39     -30.580  23.465   1.918  1.00 20.00           N   
ATOM    250  CA  ASP A  39     -31.867  22.794   1.742  1.00 20.00           C   
ATOM    251  C   ASP A  39     -32.656  22.808   3.052  1.00 20.00           C   
ATOM    252  O   ASP A  39     -32.266  22.136   4.014  1.00 20.00           O   
ATOM    253  CB  ASP A  39     -31.576  21.355   1.278  1.00 20.00           C   
ATOM    254  CG  ASP A  39     -32.827  20.537   0.987  1.00 20.00           C   
ATOM    255  OD1 ASP A  39     -33.934  21.084   1.001  1.00 20.00           O   
ATOM    256  OD2 ASP A  39     -32.693  19.308   0.751  1.00 20.00           O 1-
ATOM    257  N   LEU A  40     -33.755  23.558   3.097  1.00 20.00           N   
ATOM    258  CA  LEU A  40     -34.545  23.672   4.327  1.00 20.00           C   
ATOM    259  C   LEU A  40     -35.674  22.659   4.399  1.00 20.00           C   
ATOM    260  O   LEU A  40     -36.496  22.703   5.323  1.00 20.00           O   
ATOM    261  CB  LEU A  40     -35.054  25.120   4.542  1.00 20.00           C   
ATOM    262  CG  LEU A  40     -33.981  26.225   4.469  1.00 20.00           C   
ATOM    263  CD1 LEU A  40     -34.549  27.606   4.819  1.00 20.00           C   
ATOM    264  CD2 LEU A  40     -32.773  25.948   5.350  1.00 20.00           C   
ATOM    265  N   ARG A  41     -35.723  21.711   3.476  1.00 20.00           N   
ATOM    266  CA  ARG A  41     -36.826  20.725   3.503  1.00 20.00           C   
ATOM    267  C   ARG A  41     -36.862  19.917   4.779  1.00 20.00           C   
ATOM    268  O   ARG A  41     -37.934  19.465   5.216  1.00 20.00           O   
ATOM    269  CB  ARG A  41     -36.766  19.797   2.293  1.00 20.00           C   
ATOM    270  CG  ARG A  41     -37.246  20.460   1.031  1.00 20.00           C   
ATOM    271  CD  ARG A  41     -37.107  19.545  -0.161  1.00 20.00           C   
ATOM    272  NE  ARG A  41     -35.696  19.242  -0.482  1.00 20.00           N   
ATOM    273  CZ  ARG A  41     -35.332  18.400  -1.437  1.00 20.00           C   
ATOM    274  NH1 ARG A  41     -36.250  17.799  -2.177  1.00 20.00           N 1+
ATOM    275  NH2 ARG A  41     -34.043  18.154  -1.665  1.00 20.00           N   
ATOM    276  N   GLY A  42     -35.695  19.746   5.391  1.00 20.00           N   
ATOM    277  CA  GLY A  42     -35.552  18.982   6.633  1.00 20.00           C   
ATOM    278  C   GLY A  42     -36.099  19.598   7.904  1.00 20.00           C   
ATOM    279  O   GLY A  42     -36.212  18.907   8.910  1.00 20.00           O   
ATOM    280  N   ILE A  43     -36.444  20.886   7.875  1.00 20.00           N   
ATOM    281  CA  ILE A  43     -36.903  21.537   9.067  1.00 20.00           C   
ATOM    282  C   ILE A  43     -38.210  20.913   9.546  1.00 20.00           C   
ATOM    283  O   ILE A  43     -38.486  20.949  10.750  1.00 20.00           O   
ATOM    284  CB  ILE A  43     -37.108  23.080   8.935  1.00 20.00           C   
ATOM    285  CG1 ILE A  43     -38.212  23.403   7.945  1.00 20.00           C   
ATOM    286  CG2 ILE A  43     -35.805  23.785   8.547  1.00 20.00           C   
ATOM    287  CD1 ILE A  43     -38.419  24.883   7.763  1.00 20.00           C   
ATOM    288  N   VAL A  44     -38.992  20.352   8.625  1.00 20.00           N   
ATOM    289  CA  VAL A  44     -40.307  19.762   8.975  1.00 20.00           C   
ATOM    290  C   VAL A  44     -40.212  18.497   9.842  1.00 20.00           C   
ATOM    291  O   VAL A  44     -41.210  18.042  10.426  1.00 20.00           O   
ATOM    292  CB  VAL A  44     -41.139  19.437   7.708  1.00 20.00           C   
ATOM    293  CG1 VAL A  44     -41.476  20.733   6.934  1.00 20.00           C   
ATOM    294  CG2 VAL A  44     -40.444  18.406   6.834  1.00 20.00           C   
ATOM    295  N   SER A  45     -39.004  17.963   9.915  1.00 20.00           N   
ATOM    296  CA  SER A  45     -38.689  16.825  10.741  1.00 20.00           C   
ATOM    297  C   SER A  45     -38.396  17.214  12.183  1.00 20.00           C   
ATOM    298  O   SER A  45     -38.417  16.332  13.046  1.00 20.00           O   
ATOM    299  CB  SER A  45     -37.492  16.052  10.159  1.00 20.00           C   
ATOM    300  OG  SER A  45     -36.265  16.703  10.464  1.00 20.00           O   
ATOM    301  N   ARG A  46     -38.142  18.504  12.441  1.00 20.00           N   
ATOM    302  CA  ARG A  46     -37.811  19.004  13.792  1.00 20.00           C   
ATOM    303  C   ARG A  46     -38.769  20.152  14.201  1.00 20.00           C   
ATOM    304  O   ARG A  46     -38.530  21.331  13.927  1.00 20.00           O   
ATOM    305  CB  ARG A  46     -36.340  19.391  13.892  1.00 20.00           C   
ATOM    306  CG  ARG A  46     -35.678  19.005  15.250  1.00 20.00           C   
ATOM    307  CD  ARG A  46     -34.197  18.651  15.112  1.00 20.00           C   
ATOM    308  NE  ARG A  46     -33.964  17.238  14.834  1.00 20.00           N   
ATOM    309  CZ  ARG A  46     -32.873  16.758  14.251  1.00 20.00           C   
ATOM    310  NH1 ARG A  46     -31.891  17.562  13.875  1.00 20.00           N 1+
ATOM    311  NH2 ARG A  46     -32.758  15.452  14.030  1.00 20.00           N   
ATOM    312  N   PRO A  47     -39.890  19.778  14.823  1.00 20.00           N   
ATOM    313  CA  PRO A  47     -41.015  20.647  15.108  1.00 20.00           C   
ATOM    314  C   PRO A  47     -40.636  22.009  15.681  1.00 20.00           C   
ATOM    315  O   PRO A  47     -41.119  23.039  15.197  1.00 20.00           O   
ATOM    316  CB  PRO A  47     -41.812  19.819  16.120  1.00 20.00           C   
ATOM    317  CG  PRO A  47     -41.554  18.446  15.715  1.00 20.00           C   
ATOM    318  CD  PRO A  47     -40.141  18.412  15.328  1.00 20.00           C   
ATOM    319  N  AARG A  48     -39.777  22.012  16.696  1.00 20.00           N   
ATOM    320  N  BARG A  48     -39.742  22.015  16.654  1.00 20.00           N   
ATOM    321  CA AARG A  48     -39.314  23.256  17.312  1.00 20.00           C   
ATOM    322  CA BARG A  48     -39.339  23.245  17.315  1.00 20.00           C   
ATOM    323  C  AARG A  48     -38.537  24.135  16.338  1.00 20.00           C   
ATOM    324  C  BARG A  48     -38.412  24.132  16.461  1.00 20.00           C   
ATOM    325  O  AARG A  48     -38.759  25.352  16.294  1.00 20.00           O   
ATOM    326  O  BARG A  48     -38.400  25.354  16.636  1.00 20.00           O   
ATOM    327  CB AARG A  48     -38.476  22.993  18.568  1.00 20.00           C   
ATOM    328  CB BARG A  48     -38.740  22.910  18.678  1.00 20.00           C   
ATOM    329  CG AARG A  48     -39.313  22.986  19.865  1.00 20.00           C   
ATOM    330  CG BARG A  48     -39.701  22.009  19.499  1.00 20.00           C   
ATOM    331  CD AARG A  48     -38.462  22.812  21.135  1.00 20.00           C   
ATOM    332  CD BARG A  48     -39.237  21.709  20.922  1.00 20.00           C   
ATOM    333  NE AARG A  48     -38.073  21.415  21.361  1.00 20.00           N   
ATOM    334  NE BARG A  48     -39.727  20.420  21.422  1.00 20.00           N   
ATOM    335  CZ AARG A  48     -36.831  20.964  21.250  1.00 20.00           C   
ATOM    336  CZ BARG A  48     -41.007  20.103  21.559  1.00 20.00           C   
ATOM    337  NH1AARG A  48     -35.862  21.808  20.939  1.00 20.00           N 1+
ATOM    338  NH1BARG A  48     -41.934  20.959  21.219  1.00 20.00           N 1+
ATOM    339  NH2AARG A  48     -36.559  19.683  21.467  1.00 20.00           N   
ATOM    340  NH2BARG A  48     -41.366  18.914  22.013  1.00 20.00           N   
ATOM    341  N   LEU A  49     -37.652  23.526  15.549  1.00 20.00           N   
ATOM    342  CA  LEU A  49     -36.893  24.276  14.541  1.00 20.00           C   
ATOM    343  C   LEU A  49     -37.822  24.913  13.498  1.00 20.00           C   
ATOM    344  O   LEU A  49     -37.593  26.051  13.049  1.00 20.00           O   
ATOM    345  CB  LEU A  49     -35.871  23.376  13.853  1.00 20.00           C   
ATOM    346  CG  LEU A  49     -34.964  24.022  12.794  1.00 20.00           C   
ATOM    347  CD1 LEU A  49     -34.147  25.154  13.378  1.00 20.00           C   
ATOM    348  CD2 LEU A  49     -34.066  22.983  12.167  1.00 20.00           C   
ATOM    349  N   LEU A  50     -38.848  24.181  13.073  1.00 20.00           N   
ATOM    350  CA  LEU A  50     -39.797  24.718  12.099  1.00 20.00           C   
ATOM    351  C   LEU A  50     -40.476  25.927  12.704  1.00 20.00           C   
ATOM    352  O   LEU A  50     -40.652  26.950  12.044  1.00 20.00           O   
ATOM    353  CB  LEU A  50     -40.860  23.667  11.730  1.00 20.00           C   
ATOM    354  CG  LEU A  50     -42.085  24.097  10.924  1.00 20.00           C   
ATOM    355  CD1 LEU A  50     -41.690  24.649   9.569  1.00 20.00           C   
ATOM    356  CD2 LEU A  50     -43.122  22.933  10.781  1.00 20.00           C   
ATOM    357  N   SER A  51     -40.876  25.798  13.969  1.00 20.00           N   
ATOM    358  CA  SER A  51     -41.431  26.919  14.705  1.00 20.00           C   
ATOM    359  C   SER A  51     -40.476  28.089  14.854  1.00 20.00           C   
ATOM    360  O   SER A  51     -40.881  29.234  14.696  1.00 20.00           O   
ATOM    361  CB  SER A  51     -41.892  26.455  16.073  1.00 20.00           C   
ATOM    362  OG  SER A  51     -42.867  25.463  15.867  1.00 20.00           O   
ATOM    363  N   GLN A  52     -39.224  27.819  15.155  1.00 20.00           N   
ATOM    364  CA  GLN A  52     -38.272  28.901  15.308  1.00 20.00           C   
ATOM    365  C   GLN A  52     -38.124  29.644  14.010  1.00 20.00           C   
ATOM    366  O   GLN A  52     -38.102  30.861  14.010  1.00 20.00           O   
ATOM    367  CB  GLN A  52     -36.910  28.418  15.749  1.00 20.00           C   
ATOM    368  CG  GLN A  52     -36.842  27.967  17.166  1.00 20.00           C   
ATOM    369  CD  GLN A  52     -35.615  27.107  17.376  1.00 20.00           C   
ATOM    370  OE1 GLN A  52     -34.583  27.323  16.723  1.00 20.00           O   
ATOM    371  NE2 GLN A  52     -35.709  26.130  18.284  1.00 20.00           N   
ATOM    372  N   VAL A  53     -38.003  28.908  12.907  1.00 20.00           N   
ATOM    373  CA  VAL A  53     -37.880  29.522  11.586  1.00 20.00           C   
ATOM    374  C   VAL A  53     -39.112  30.355  11.239  1.00 20.00           C   
ATOM    375  O   VAL A  53     -38.974  31.485  10.791  1.00 20.00           O   
ATOM    376  CB  VAL A  53     -37.569  28.473  10.498  1.00 20.00           C   
ATOM    377  CG1 VAL A  53     -37.614  29.077   9.111  1.00 20.00           C   
ATOM    378  CG2 VAL A  53     -36.220  27.872  10.774  1.00 20.00           C   
ATOM    379  N   ALA A  54     -40.307  29.839  11.523  1.00 20.00           N   
ATOM    380  CA  ALA A  54     -41.539  30.583  11.282  1.00 20.00           C   
ATOM    381  C   ALA A  54     -41.511  31.886  12.070  1.00 20.00           C   
ATOM    382  O   ALA A  54     -41.832  32.953  11.535  1.00 20.00           O   
ATOM    383  CB  ALA A  54     -42.794  29.739  11.675  1.00 20.00           C   
ATOM    384  N   ASP A  55     -41.111  31.785  13.336  1.00 20.00           N   
ATOM    385  CA  ASP A  55     -41.099  32.944  14.232  1.00 20.00           C   
ATOM    386  C   ASP A  55     -40.151  34.029  13.736  1.00 20.00           C   
ATOM    387  O   ASP A  55     -40.537  35.189  13.646  1.00 20.00           O   
ATOM    388  CB  ASP A  55     -40.715  32.550  15.653  1.00 20.00           C   
ATOM    389  CG  ASP A  55     -40.537  33.771  16.567  1.00 20.00           C   
ATOM    390  OD1 ASP A  55     -41.568  34.314  17.028  1.00 20.00           O   
ATOM    391  OD2 ASP A  55     -39.362  34.202  16.790  1.00 20.00           O 1-
ATOM    392  N   ILE A  56     -38.918  33.661  13.439  1.00 20.00           N   
ATOM    393  CA  ILE A  56     -37.943  34.674  13.079  1.00 20.00           C   
ATOM    394  C   ILE A  56     -38.305  35.352  11.751  1.00 20.00           C   
ATOM    395  O   ILE A  56     -38.082  36.555  11.566  1.00 20.00           O   
ATOM    396  CB  ILE A  56     -36.520  34.116  13.108  1.00 20.00           C   
ATOM    397  CG1 ILE A  56     -35.507  35.242  13.064  1.00 20.00           C   
ATOM    398  CG2 ILE A  56     -36.259  33.130  11.969  1.00 20.00           C   
ATOM    399  CD1 ILE A  56     -34.159  34.778  13.554  1.00 20.00           C   
ATOM    400  N   LEU A  57     -38.876  34.584  10.820  1.00 20.00           N   
ATOM    401  CA  LEU A  57     -39.381  35.158   9.557  1.00 20.00           C   
ATOM    402  C   LEU A  57     -40.418  36.239   9.833  1.00 20.00           C   
ATOM    403  O   LEU A  57     -40.334  37.353   9.324  1.00 20.00           O   
ATOM    404  CB  LEU A  57     -39.986  34.066   8.665  1.00 20.00           C   
ATOM    405  CG  LEU A  57     -38.941  33.187   7.956  1.00 20.00           C   
ATOM    406  CD1 LEU A  57     -39.592  31.912   7.393  1.00 20.00           C   
ATOM    407  CD2 LEU A  57     -38.221  34.006   6.878  1.00 20.00           C   
ATOM    408  N   PHE A  58     -41.403  35.884  10.637  1.00 20.00           N   
ATOM    409  CA  PHE A  58     -42.435  36.821  11.018  1.00 20.00           C   
ATOM    410  C   PHE A  58     -41.904  38.035  11.766  1.00 20.00           C   
ATOM    411  O   PHE A  58     -42.296  39.168  11.472  1.00 20.00           O   
ATOM    412  CB  PHE A  58     -43.490  36.133  11.868  1.00 20.00           C   
ATOM    413  CG  PHE A  58     -44.693  36.986  12.117  1.00 20.00           C   
ATOM    414  CD1 PHE A  58     -45.497  37.391  11.068  1.00 20.00           C   
ATOM    415  CD2 PHE A  58     -45.043  37.368  13.407  1.00 20.00           C   
ATOM    416  CE1 PHE A  58     -46.628  38.168  11.301  1.00 20.00           C   
ATOM    417  CE2 PHE A  58     -46.170  38.148  13.644  1.00 20.00           C   
ATOM    418  CZ  PHE A  58     -46.947  38.551  12.602  1.00 20.00           C   
ATOM    419  N   GLN A  59     -41.009  37.791  12.711  1.00 20.00           N   
ATOM    420  CA  GLN A  59     -40.410  38.859  13.492  1.00 20.00           C   
ATOM    421  C   GLN A  59     -39.631  39.816  12.600  1.00 20.00           C   
ATOM    422  O   GLN A  59     -39.662  41.045  12.815  1.00 20.00           O   
ATOM    423  CB  GLN A  59     -39.514  38.278  14.590  1.00 20.00           C   
ATOM    424  CG  GLN A  59     -40.310  37.527  15.690  1.00 20.00           C   
ATOM    425  CD  GLN A  59     -41.317  38.396  16.425  1.00 20.00           C   
ATOM    426  OE1 GLN A  59     -42.479  37.996  16.641  1.00 20.00           O   
ATOM    427  NE2 GLN A  59     -40.889  39.595  16.805  1.00 20.00           N   
ATOM    428  N   THR A  60     -39.014  39.261  11.553  1.00 20.00           N   
ATOM    429  CA  THR A  60     -38.283  40.076  10.568  1.00 20.00           C   
ATOM    430  C   THR A  60     -39.244  41.051   9.851  1.00 20.00           C   
ATOM    431  O   THR A  60     -38.951  42.238   9.726  1.00 20.00           O   
ATOM    432  CB  THR A  60     -37.493  39.180   9.580  1.00 20.00           C   
ATOM    433  OG1 THR A  60     -36.586  38.346  10.324  1.00 20.00           O   
ATOM    434  CG2 THR A  60     -36.693  40.039   8.553  1.00 20.00           C   
ATOM    435  N   ALA A  61     -40.414  40.561   9.444  1.00 20.00           N   
ATOM    436  CA  ALA A  61     -41.453  41.383   8.806  1.00 20.00           C   
ATOM    437  C   ALA A  61     -41.985  42.459   9.753  1.00 20.00           C   
ATOM    438  O   ALA A  61     -42.160  43.625   9.364  1.00 20.00           O   
ATOM    439  CB  ALA A  61     -42.605  40.498   8.316  1.00 20.00           C   
ATOM    440  N   GLN A  62     -42.243  42.073  10.998  1.00 20.00           N   
ATOM    441  CA  GLN A  62     -42.699  43.030  11.989  1.00 20.00           C   
ATOM    442  C   GLN A  62     -41.664  44.117  12.312  1.00 20.00           C   
ATOM    443  O   GLN A  62     -41.990  45.309  12.298  1.00 20.00           O   
ATOM    444  CB  GLN A  62     -43.154  42.315  13.236  1.00 20.00           C   
ATOM    445  CG  GLN A  62     -44.351  41.460  12.973  1.00 20.00           C   
ATOM    446  CD  GLN A  62     -45.214  41.314  14.195  1.00 20.00           C   
ATOM    447  OE1 GLN A  62     -46.425  41.579  14.149  1.00 20.00           O   
ATOM    448  NE2 GLN A  62     -44.602  40.915  15.306  1.00 20.00           N   
ATOM    449  N   ASN A  63     -40.421  43.717  12.535  1.00 20.00           N   
ATOM    450  CA  ASN A  63     -39.332  44.671  12.757  1.00 20.00           C   
ATOM    451  C   ASN A  63     -39.195  45.700  11.615  1.00 20.00           C   
ATOM    452  O   ASN A  63     -38.781  46.830  11.843  1.00 20.00           O   
ATOM    453  CB  ASN A  63     -37.997  43.945  12.942  1.00 20.00           C   
ATOM    454  CG  ASN A  63     -37.910  43.166  14.233  1.00 20.00           C   
ATOM    455  OD1 ASN A  63     -38.742  43.284  15.114  1.00 20.00           O   
ATOM    456  ND2 ASN A  63     -36.923  42.299  14.309  1.00 20.00           N   
ATOM    457  N   ALA A  64     -39.537  45.298  10.389  1.00 20.00           N   
ATOM    458  CA  ALA A  64     -39.432  46.160   9.223  1.00 20.00           C   
ATOM    459  C   ALA A  64     -40.559  47.187   9.182  1.00 20.00           C   
ATOM    460  O   ALA A  64     -40.497  48.136   8.419  1.00 20.00           O   
ATOM    461  CB  ALA A  64     -39.456  45.323   7.948  1.00 20.00           C   
ATOM    462  N   GLY A  65     -41.618  46.949   9.949  1.00 20.00           N   
ATOM    463  CA  GLY A  65     -42.721  47.867  10.047  1.00 20.00           C   
ATOM    464  C   GLY A  65     -43.638  47.875   8.840  1.00 20.00           C   
ATOM    465  O   GLY A  65     -44.278  48.880   8.562  1.00 20.00           O   
ATOM    466  N   ILE A  66     -43.711  46.765   8.114  1.00 20.00           N   
ATOM    467  CA  ILE A  66     -44.439  46.732   6.848  1.00 20.00           C   
ATOM    468  C   ILE A  66     -45.913  46.375   7.080  1.00 20.00           C   
ATOM    469  O   ILE A  66     -46.296  45.964   8.168  1.00 20.00           O   
ATOM    470  CB  ILE A  66     -43.780  45.774   5.830  1.00 20.00           C   
ATOM    471  CG1 ILE A  66     -43.611  44.363   6.411  1.00 20.00           C   
ATOM    472  CG2 ILE A  66     -42.412  46.335   5.395  1.00 20.00           C   
ATOM    473  CD1 ILE A  66     -43.255  43.295   5.344  1.00 20.00           C   
ATOM    474  N   SER A  67     -46.735  46.581   6.057  1.00 20.00           N   
ATOM    475  CA  SER A  67     -48.154  46.277   6.129  1.00 20.00           C   
ATOM    476  C   SER A  67     -48.507  45.235   5.068  1.00 20.00           C   
ATOM    477  O   SER A  67     -47.994  45.260   3.951  1.00 20.00           O   
ATOM    478  CB  SER A  67     -48.958  47.555   5.907  1.00 20.00           C   
ATOM    479  OG  SER A  67     -48.619  48.538   6.881  1.00 20.00           O   
ATOM    480  N   PHE A  68     -49.366  44.297   5.436  1.00 20.00           N   
ATOM    481  CA  PHE A  68     -49.812  43.272   4.534  1.00 20.00           C   
ATOM    482  C   PHE A  68     -51.130  42.723   5.073  1.00 20.00           C   
ATOM    483  O   PHE A  68     -51.320  42.667   6.285  1.00 20.00           O   
ATOM    484  CB  PHE A  68     -48.785  42.135   4.386  1.00 20.00           C   
ATOM    485  CG  PHE A  68     -48.245  41.596   5.687  1.00 20.00           C   
ATOM    486  CD1 PHE A  68     -48.850  40.513   6.319  1.00 20.00           C   
ATOM    487  CD2 PHE A  68     -47.122  42.164   6.269  1.00 20.00           C   
ATOM    488  CE1 PHE A  68     -48.358  40.044   7.521  1.00 20.00           C   
ATOM    489  CE2 PHE A  68     -46.624  41.694   7.454  1.00 20.00           C   
ATOM    490  CZ  PHE A  68     -47.232  40.627   8.085  1.00 20.00           C   
ATOM    491  N   ASP A  69     -51.989  42.290   4.171  1.00 20.00           N   
ATOM    492  CA  ASP A  69     -53.282  41.673   4.517  1.00 20.00           C   
ATOM    493  C   ASP A  69     -53.273  40.126   4.473  1.00 20.00           C   
ATOM    494  O   ASP A  69     -54.125  39.466   5.076  1.00 20.00           O   
ATOM    495  CB  ASP A  69     -54.326  42.188   3.525  1.00 20.00           C   
ATOM    496  CG  ASP A  69     -54.404  43.705   3.512  1.00 20.00           C   
ATOM    497  OD1 ASP A  69     -54.679  44.240   4.604  1.00 20.00           O   
ATOM    498  OD2 ASP A  69     -54.188  44.340   2.442  1.00 20.00           O 1-
ATOM    499  N   THR A  70     -52.324  39.561   3.729  1.00 20.00           N   
ATOM    500  CA  THR A  70     -52.282  38.128   3.462  1.00 20.00           C   
ATOM    501  C   THR A  70     -50.830  37.749   3.134  1.00 20.00           C   
ATOM    502  O   THR A  70     -49.972  38.607   2.927  1.00 20.00           O   
ATOM    503  CB  THR A  70     -53.285  37.762   2.289  1.00 20.00           C   
ATOM    504  OG1 THR A  70     -53.394  36.328   2.126  1.00 20.00           O   
ATOM    505  CG2 THR A  70     -52.846  38.439   0.970  1.00 20.00           C   
ATOM    506  N   VAL A  71     -50.571  36.450   3.103  1.00 20.00           N   
ATOM    507  CA  VAL A  71     -49.228  35.920   2.990  1.00 20.00           C   
ATOM    508  C   VAL A  71     -49.248  34.775   1.996  1.00 20.00           C   
ATOM    509  O   VAL A  71     -50.202  33.974   1.999  1.00 20.00           O   
ATOM    510  CB  VAL A  71     -48.740  35.376   4.350  1.00 20.00           C   
ATOM    511  CG1 VAL A  71     -47.382  34.624   4.216  1.00 20.00           C   
ATOM    512  CG2 VAL A  71     -48.643  36.492   5.378  1.00 20.00           C   
ATOM    513  N   CYS A  72     -48.215  34.725   1.146  1.00 20.00           N   
ATOM    514  CA  CYS A  72     -48.010  33.612   0.216  1.00 20.00           C   
ATOM    515  C   CYS A  72     -46.587  33.071   0.268  1.00 20.00           C   
ATOM    516  O   CYS A  72     -45.607  33.831   0.137  1.00 20.00           O   
ATOM    517  CB  CYS A  72     -48.363  34.053  -1.212  1.00 20.00           C   
ATOM    518  SG  CYS A  72     -48.369  32.713  -2.471  1.00 20.00           S   
ATOM    519  N   GLY A  73     -46.456  31.752   0.407  1.00 20.00           N   
ATOM    520  CA  GLY A  73     -45.160  31.115   0.273  1.00 20.00           C   
ATOM    521  C   GLY A  73     -44.698  30.848  -1.146  1.00 20.00           C   
ATOM    522  O   GLY A  73     -45.474  30.486  -2.012  1.00 20.00           O   
ATOM    523  N   VAL A  74     -43.427  31.004  -1.427  1.00 20.00           N   
ATOM    524  CA  VAL A  74     -42.951  30.594  -2.744  1.00 20.00           C   
ATOM    525  C   VAL A  74     -42.832  29.062  -2.761  1.00 20.00           C   
ATOM    526  O   VAL A  74     -42.177  28.505  -1.880  1.00 20.00           O   
ATOM    527  CB  VAL A  74     -41.576  31.163  -3.076  1.00 20.00           C   
ATOM    528  CG1 VAL A  74     -41.177  30.655  -4.452  1.00 20.00           C   
ATOM    529  CG2 VAL A  74     -41.577  32.718  -3.036  1.00 20.00           C   
ATOM    530  N   PRO A  75     -43.492  28.363  -3.732  1.00 20.00           N   
ATOM    531  CA  PRO A  75     -43.461  26.878  -3.794  1.00 20.00           C   
ATOM    532  C   PRO A  75     -42.060  26.394  -4.002  1.00 20.00           C   
ATOM    533  O   PRO A  75     -41.318  27.102  -4.705  1.00 20.00           O   
ATOM    534  CB  PRO A  75     -44.312  26.562  -5.022  1.00 20.00           C   
ATOM    535  CG  PRO A  75     -45.198  27.695  -5.143  1.00 20.00           C   
ATOM    536  CD  PRO A  75     -44.481  28.902  -4.679  1.00 20.00           C   
ATOM    537  N   TYR A  76     -41.624  25.284  -3.382  1.00 20.00           N   
ATOM    538  CA  TYR A  76     -42.402  24.420  -2.466  1.00 20.00           C   
ATOM    539  C   TYR A  76     -41.973  24.487  -0.974  1.00 20.00           C   
ATOM    540  O   TYR A  76     -42.802  24.322  -0.041  1.00 20.00           O   
ATOM    541  CB  TYR A  76     -42.221  22.952  -2.904  1.00 20.00           C   
ATOM    542  CG  TYR A  76     -42.882  22.610  -4.235  1.00 20.00           C   
ATOM    543  CD1 TYR A  76     -44.262  22.666  -4.375  1.00 20.00           C   
ATOM    544  CD2 TYR A  76     -42.123  22.245  -5.341  1.00 20.00           C   
ATOM    545  CE1 TYR A  76     -44.889  22.381  -5.600  1.00 20.00           C   
ATOM    546  CE2 TYR A  76     -42.727  21.947  -6.575  1.00 20.00           C   
ATOM    547  CZ  TYR A  76     -44.110  22.014  -6.694  1.00 20.00           C   
ATOM    548  OH  TYR A  76     -44.722  21.742  -7.891  1.00 20.00           O   
ATOM    549  N   THR A  77     -40.676  24.642  -0.744  1.00 20.00           N   
ATOM    550  CA  THR A  77     -40.099  24.484   0.601  1.00 20.00           C   
ATOM    551  C   THR A  77     -40.683  25.487   1.598  1.00 20.00           C   
ATOM    552  O   THR A  77     -40.948  25.143   2.766  1.00 20.00           O   
ATOM    553  CB  THR A  77     -38.545  24.597   0.542  1.00 20.00           C   
ATOM    554  OG1 THR A  77     -38.043  23.610  -0.366  1.00 20.00           O   
ATOM    555  CG2 THR A  77     -37.907  24.362   1.912  1.00 20.00           C   
ATOM    556  N   ALA A  78     -40.928  26.712   1.136  1.00 20.00           N   
ATOM    557  CA  ALA A  78     -41.471  27.767   2.001  1.00 20.00           C   
ATOM    558  C   ALA A  78     -42.945  27.559   2.402  1.00 20.00           C   
ATOM    559  O   ALA A  78     -43.457  28.271   3.302  1.00 20.00           O   
ATOM    560  CB  ALA A  78     -41.321  29.095   1.336  1.00 20.00           C   
ATOM    561  N   LEU A  79     -43.636  26.632   1.732  1.00 20.00           N   
ATOM    562  CA  LEU A  79     -45.093  26.495   1.937  1.00 20.00           C   
ATOM    563  C   LEU A  79     -45.475  26.230   3.386  1.00 20.00           C   
ATOM    564  O   LEU A  79     -46.351  26.889   3.924  1.00 20.00           O   
ATOM    565  CB  LEU A  79     -45.724  25.476   0.964  1.00 20.00           C   
ATOM    566  CG  LEU A  79     -45.686  25.867  -0.545  1.00 20.00           C   
ATOM    567  CD1 LEU A  79     -46.029  24.678  -1.434  1.00 20.00           C   
ATOM    568  CD2 LEU A  79     -46.626  27.004  -0.867  1.00 20.00           C   
ATOM    569  N   PRO A  80     -44.836  25.253   4.041  1.00 20.00           N   
ATOM    570  CA  PRO A  80     -45.175  25.041   5.469  1.00 20.00           C   
ATOM    571  C   PRO A  80     -44.825  26.221   6.389  1.00 20.00           C   
ATOM    572  O   PRO A  80     -45.519  26.474   7.364  1.00 20.00           O   
ATOM    573  CB  PRO A  80     -44.354  23.806   5.860  1.00 20.00           C   
ATOM    574  CG  PRO A  80     -43.973  23.187   4.629  1.00 20.00           C   
ATOM    575  CD  PRO A  80     -43.955  24.205   3.525  1.00 20.00           C   
ATOM    576  N   LEU A  81     -43.765  26.952   6.053  1.00 20.00           N   
ATOM    577  CA  LEU A  81     -43.379  28.132   6.821  1.00 20.00           C   
ATOM    578  C   LEU A  81     -44.450  29.203   6.791  1.00 20.00           C   
ATOM    579  O   LEU A  81     -44.800  29.755   7.828  1.00 20.00           O   
ATOM    580  CB  LEU A  81     -42.029  28.692   6.311  1.00 20.00           C   
ATOM    581  CG  LEU A  81     -40.882  27.685   6.314  1.00 20.00           C   
ATOM    582  CD1 LEU A  81     -39.552  28.282   5.784  1.00 20.00           C   
ATOM    583  CD2 LEU A  81     -40.706  27.123   7.726  1.00 20.00           C   
ATOM    584  N   ALA A  82     -45.007  29.461   5.602  1.00 20.00           N   
ATOM    585  CA  ALA A  82     -46.120  30.362   5.446  1.00 20.00           C   
ATOM    586  C   ALA A  82     -47.320  29.890   6.273  1.00 20.00           C   
ATOM    587  O   ALA A  82     -47.981  30.684   6.952  1.00 20.00           O   
ATOM    588  CB  ALA A  82     -46.519  30.465   3.975  1.00 20.00           C   
ATOM    589  N   THR A  83     -47.577  28.602   6.220  1.00 20.00           N   
ATOM    590  CA  THR A  83     -48.710  28.039   6.952  1.00 20.00           C   
ATOM    591  C   THR A  83     -48.605  28.242   8.468  1.00 20.00           C   
ATOM    592  O   THR A  83     -49.604  28.570   9.137  1.00 20.00           O   
ATOM    593  CB  THR A  83     -48.886  26.541   6.623  1.00 20.00           C   
ATOM    594  OG1 THR A  83     -49.148  26.420   5.226  1.00 20.00           O   
ATOM    595  CG2 THR A  83     -50.055  25.931   7.442  1.00 20.00           C   
ATOM    596  N   VAL A  84     -47.428  28.003   9.011  1.00 20.00           N   
ATOM    597  CA  VAL A  84     -47.190  28.151  10.462  1.00 20.00           C   
ATOM    598  C   VAL A  84     -47.328  29.628  10.856  1.00 20.00           C   
ATOM    599  O   VAL A  84     -48.048  29.964  11.804  1.00 20.00           O   
ATOM    600  CB  VAL A  84     -45.817  27.555  10.894  1.00 20.00           C   
ATOM    601  CG1 VAL A  84     -45.479  27.880  12.372  1.00 20.00           C   
ATOM    602  CG2 VAL A  84     -45.803  26.026  10.693  1.00 20.00           C   
ATOM    603  N   ILE A  85     -46.685  30.503  10.092  1.00 20.00           N   
ATOM    604  CA  ILE A  85     -46.836  31.945  10.292  1.00 20.00           C   
ATOM    605  C   ILE A  85     -48.312  32.374  10.290  1.00 20.00           C   
ATOM    606  O   ILE A  85     -48.745  33.132  11.155  1.00 20.00           O   
ATOM    607  CB  ILE A  85     -46.060  32.727   9.212  1.00 20.00           C   
ATOM    608  CG1 ILE A  85     -44.578  32.545   9.442  1.00 20.00           C   
ATOM    609  CG2 ILE A  85     -46.400  34.202   9.247  1.00 20.00           C   
ATOM    610  CD1 ILE A  85     -43.699  33.033   8.263  1.00 20.00           C   
ATOM    611  N   CYS A  86     -49.082  31.869   9.336  1.00 20.00           N   
ATOM    612  CA  CYS A  86     -50.436  32.319   9.192  1.00 20.00           C   
ATOM    613  C   CYS A  86     -51.310  31.742  10.281  1.00 20.00           C   
ATOM    614  O   CYS A  86     -52.220  32.398  10.744  1.00 20.00           O   
ATOM    615  CB  CYS A  86     -51.004  31.942   7.831  1.00 20.00           C   
ATOM    616  SG  CYS A  86     -50.363  32.988   6.486  1.00 20.00           S   
ATOM    617  N   SER A  87     -51.025  30.514  10.661  1.00 20.00           N   
ATOM    618  CA  SER A  87     -51.823  29.816  11.675  1.00 20.00           C   
ATOM    619  C   SER A  87     -51.545  30.437  13.069  1.00 20.00           C   
ATOM    620  O   SER A  87     -52.457  30.711  13.827  1.00 20.00           O   
ATOM    621  CB  SER A  87     -51.418  28.350  11.686  1.00 20.00           C   
ATOM    622  OG  SER A  87     -52.202  27.611  12.607  1.00 20.00           O   
ATOM    623  N   THR A  88     -50.264  30.633  13.383  1.00 20.00           N   
ATOM    624  CA  THR A  88     -49.833  31.245  14.656  1.00 20.00           C   
ATOM    625  C   THR A  88     -50.364  32.681  14.812  1.00 20.00           C   
ATOM    626  O   THR A  88     -50.908  33.023  15.843  1.00 20.00           O   
ATOM    627  CB  THR A  88     -48.300  31.229  14.772  1.00 20.00           C   
ATOM    628  OG1 THR A  88     -47.868  29.880  14.955  1.00 20.00           O   
ATOM    629  CG2 THR A  88     -47.824  32.062  15.956  1.00 20.00           C   
ATOM    630  N   ASN A  89     -50.243  33.504  13.783  1.00 20.00           N   
ATOM    631  CA  ASN A  89     -50.675  34.906  13.856  1.00 20.00           C   
ATOM    632  C   ASN A  89     -52.075  35.240  13.303  1.00 20.00           C   
ATOM    633  O   ASN A  89     -52.450  36.413  13.205  1.00 20.00           O   
ATOM    634  CB  ASN A  89     -49.606  35.749  13.161  1.00 20.00           C   
ATOM    635  CG  ASN A  89     -48.270  35.509  13.757  1.00 20.00           C   
ATOM    636  OD1 ASN A  89     -47.480  34.734  13.236  1.00 20.00           O   
ATOM    637  ND2 ASN A  89     -48.032  36.090  14.913  1.00 20.00           N   
ATOM    638  N   GLN A  90     -52.840  34.225  12.903  1.00 20.00           N   
ATOM    639  CA  GLN A  90     -54.215  34.430  12.432  1.00 20.00           C   
ATOM    640  C   GLN A  90     -54.304  35.312  11.171  1.00 20.00           C   
ATOM    641  O   GLN A  90     -55.073  36.261  11.108  1.00 20.00           O   
ATOM    642  CB  GLN A  90     -55.096  35.000  13.564  1.00 20.00           C   
ATOM    643  CG  GLN A  90     -54.940  34.283  14.908  1.00 20.00           C   
ATOM    644  CD  GLN A  90     -55.906  33.129  15.098  1.00 20.00           C   
ATOM    645  OE1 GLN A  90     -56.083  32.292  14.204  1.00 20.00           O   
ATOM    646  NE2 GLN A  90     -56.538  33.070  16.285  1.00 20.00           N   
ATOM    647  N   ILE A  91     -53.517  34.971  10.162  1.00 20.00           N   
ATOM    648  CA  ILE A  91     -53.469  35.725   8.919  1.00 20.00           C   
ATOM    649  C   ILE A  91     -54.025  34.866   7.799  1.00 20.00           C   
ATOM    650  O   ILE A  91     -53.713  33.698   7.704  1.00 20.00           O   
ATOM    651  CB  ILE A  91     -52.033  36.100   8.566  1.00 20.00           C   
ATOM    652  CG1 ILE A  91     -51.375  36.804   9.740  1.00 20.00           C   
ATOM    653  CG2 ILE A  91     -51.975  36.995   7.342  1.00 20.00           C   
ATOM    654  CD1 ILE A  91     -49.851  36.933   9.580  1.00 20.00           C   
ATOM    655  N   PRO A  92     -54.879  35.432   6.960  1.00 20.00           N   
ATOM    656  CA  PRO A  92     -55.305  34.668   5.790  1.00 20.00           C   
ATOM    657  C   PRO A  92     -54.117  34.328   4.882  1.00 20.00           C   
ATOM    658  O   PRO A  92     -53.155  35.103   4.790  1.00 20.00           O   
ATOM    659  CB  PRO A  92     -56.284  35.620   5.091  1.00 20.00           C   
ATOM    660  CG  PRO A  92     -56.806  36.499   6.205  1.00 20.00           C   
ATOM    661  CD  PRO A  92     -55.666  36.664   7.147  1.00 20.00           C   
ATOM    662  N   MET A  93     -54.181  33.153   4.255  1.00 20.00           N   
ATOM    663  CA  MET A  93     -53.101  32.663   3.415  1.00 20.00           C   
ATOM    664  C   MET A  93     -53.537  32.455   1.976  1.00 20.00           C   
ATOM    665  O   MET A  93     -54.641  32.019   1.716  1.00 20.00           O   
ATOM    666  CB  MET A  93     -52.610  31.334   3.995  1.00 20.00           C   
ATOM    667  CG  MET A  93     -51.333  30.778   3.381  1.00 20.00           C   
ATOM    668  SD  MET A  93     -50.687  29.394   4.325  1.00 20.00           S   
ATOM    669  CE  MET A  93     -52.089  28.244   4.368  1.00 20.00           C   
ATOM    670  N   LEU A  94     -52.625  32.703   1.040  1.00 20.00           N   
ATOM    671  CA  LEU A  94     -52.813  32.294  -0.336  1.00 20.00           C   
ATOM    672  C   LEU A  94     -51.821  31.172  -0.673  1.00 20.00           C   
ATOM    673  O   LEU A  94     -50.735  31.111  -0.109  1.00 20.00           O   
ATOM    674  CB  LEU A  94     -52.565  33.452  -1.288  1.00 20.00           C   
ATOM    675  CG  LEU A  94     -53.440  34.692  -1.089  1.00 20.00           C   
ATOM    676  CD1 LEU A  94     -52.957  35.758  -2.055  1.00 20.00           C   
ATOM    677  CD2 LEU A  94     -54.924  34.439  -1.283  1.00 20.00           C   
ATOM    678  N   ILE A  95     -52.224  30.299  -1.583  1.00 20.00           N   
ATOM    679  CA  ILE A  95     -51.379  29.213  -2.058  1.00 20.00           C   
ATOM    680  C   ILE A  95     -51.239  29.250  -3.578  1.00 20.00           C   
ATOM    681  O   ILE A  95     -52.212  29.154  -4.315  1.00 20.00           O   
ATOM    682  CB  ILE A  95     -51.940  27.861  -1.637  1.00 20.00           C   
ATOM    683  CG1 ILE A  95     -51.855  27.681  -0.123  1.00 20.00           C   
ATOM    684  CG2 ILE A  95     -51.130  26.738  -2.314  1.00 20.00           C   
ATOM    685  CD1 ILE A  95     -52.385  26.328   0.369  1.00 20.00           C   
ATOM    686  N   ARG A  96     -50.011  29.414  -4.044  1.00 20.00           N   
ATOM    687  CA  ARG A  96     -49.715  29.262  -5.442  1.00 20.00           C   
ATOM    688  C   ARG A  96     -49.554  27.762  -5.787  1.00 20.00           C   
ATOM    689  O   ARG A  96     -48.675  27.086  -5.252  1.00 20.00           O   
ATOM    690  CB  ARG A  96     -48.435  30.043  -5.795  1.00 20.00           C   
ATOM    691  CG  ARG A  96     -48.348  30.274  -7.250  1.00 20.00           C   
ATOM    692  CD  ARG A  96     -46.997  30.601  -7.735  1.00 20.00           C   
ATOM    693  NE  ARG A  96     -46.901  30.200  -9.127  1.00 20.00           N   
ATOM    694  CZ  ARG A  96     -45.789  30.273  -9.831  1.00 20.00           C   
ATOM    695  NH1 ARG A  96     -44.671  30.720  -9.265  1.00 20.00           N 1+
ATOM    696  NH2 ARG A  96     -45.792  29.889 -11.100  1.00 20.00           N   
ATOM    697  N   ARG A  97     -50.407  27.231  -6.660  1.00 20.00           N   
ATOM    698  CA  ARG A  97     -50.344  25.806  -7.030  1.00 20.00           C   
ATOM    699  C   ARG A  97     -49.404  25.680  -8.227  1.00 20.00           C   
ATOM    700  O   ARG A  97     -49.734  26.158  -9.305  1.00 20.00           O   
ATOM    701  CB  ARG A  97     -51.726  25.285  -7.422  1.00 20.00           C   
ATOM    702  CG  ARG A  97     -52.730  25.137  -6.260  1.00 20.00           C   
ATOM    703  CD  ARG A  97     -52.755  23.732  -5.652  1.00 20.00           C   
ATOM    704  NE  ARG A  97     -51.502  23.345  -4.977  1.00 20.00           N   
ATOM    705  CZ  ARG A  97     -51.312  23.358  -3.655  1.00 20.00           C   
ATOM    706  NH1 ARG A  97     -52.286  23.761  -2.840  1.00 20.00           N 1+
ATOM    707  NH2 ARG A  97     -50.145  22.960  -3.140  1.00 20.00           N   
ATOM    708  N   LYS A  98     -48.260  25.034  -8.044  1.00 20.00           N   
ATOM    709  CA  LYS A  98     -47.305  24.829  -9.138  1.00 20.00           C   
ATOM    710  C   LYS A  98     -47.220  23.391  -9.701  1.00 20.00           C   
ATOM    711  O   LYS A  98     -46.433  23.086 -10.619  1.00 20.00           O   
ATOM    712  CB  LYS A  98     -45.923  25.259  -8.687  1.00 20.00           C   
ATOM    713  CG  LYS A  98     -45.308  26.214  -9.671  1.00 20.00           C   
ATOM    714  CD  LYS A  98     -43.816  26.288  -9.581  1.00 20.00           C   
ATOM    715  CE  LYS A  98     -43.304  27.041 -10.808  1.00 20.00           C   
ATOM    716  NZ  LYS A  98     -41.912  27.541 -10.708  1.00 20.00           N 1+
ATOM    717  N   GLU A  99     -48.016  22.499  -9.145  1.00 20.00           N   
ATOM    718  CA  GLU A  99     -47.791  21.070  -9.356  1.00 20.00           C   
ATOM    719  C   GLU A  99     -48.190  20.601 -10.760  1.00 20.00           C   
ATOM    720  O   GLU A  99     -47.756  19.540 -11.194  1.00 20.00           O   
ATOM    721  CB  GLU A  99     -48.522  20.254  -8.279  1.00 20.00           C   
ATOM    722  CG  GLU A  99     -47.950  20.538  -6.874  1.00 20.00           C   
ATOM    723  CD  GLU A  99     -48.617  21.722  -6.159  1.00 20.00           C   
ATOM    724  OE1 GLU A  99     -49.521  22.389  -6.775  1.00 20.00           O   
ATOM    725  OE2 GLU A  99     -48.212  21.986  -4.992  1.00 20.00           O 1-
ATOM    726  N   THR A 100     -49.012  21.387 -11.450  1.00 20.00           N   
ATOM    727  CA  THR A 100     -49.394  21.091 -12.829  1.00 20.00           C   
ATOM    728  C   THR A 100     -48.837  22.126 -13.779  1.00 20.00           C   
ATOM    729  O   THR A 100     -49.266  22.236 -14.933  1.00 20.00           O   
ATOM    730  CB  THR A 100     -50.925  20.955 -13.003  1.00 20.00           C   
ATOM    731  OG1 THR A 100     -51.574  22.174 -12.636  1.00 20.00           O   
ATOM    732  CG2 THR A 100     -51.448  19.781 -12.155  1.00 20.00           C   
ATOM    733  N   LYS A 101     -47.834  22.845 -13.297  1.00 20.00           N   
ATOM    734  CA  LYS A 101     -47.175  23.869 -14.080  1.00 20.00           C   
ATOM    735  C   LYS A 101     -48.173  24.683 -14.921  1.00 20.00           C   
ATOM    736  O   LYS A 101     -49.131  25.227 -14.367  1.00 20.00           O   
ATOM    737  CB  LYS A 101     -46.061  23.191 -14.890  1.00 20.00           C   
ATOM    738  CG  LYS A 101     -45.027  22.459 -13.993  1.00 20.00           C   
ATOM    739  CD  LYS A 101     -43.815  21.949 -14.827  1.00 20.00           C   
ATOM    740  CE  LYS A 101     -42.764  21.162 -13.985  1.00 20.00           C   
ATOM    741  NZ  LYS A 101     -41.666  20.689 -14.913  1.00 20.00           N 1+
ATOM    742  N   ASP A 102     -47.973  24.731 -16.240  1.00 20.00           N   
ATOM    743  CA  ASP A 102     -48.815  25.517 -17.188  1.00 20.00           C   
ATOM    744  C   ASP A 102     -49.669  24.620 -18.083  1.00 20.00           C   
ATOM    745  O   ASP A 102     -50.025  24.993 -19.222  1.00 20.00           O   
ATOM    746  CB  ASP A 102     -47.902  26.400 -18.061  1.00 20.00           C   
ATOM    747  CG  ASP A 102     -46.948  25.585 -18.895  1.00 20.00           C   
ATOM    748  OD1 ASP A 102     -46.952  24.331 -18.763  1.00 20.00           O   
ATOM    749  OD2 ASP A 102     -46.154  26.168 -19.693  1.00 20.00           O 1-
ATOM    750  N   TYR A 103     -49.983  23.417 -17.587  1.00 20.00           N   
ATOM    751  CA  TYR A 103     -50.775  22.425 -18.336  1.00 20.00           C   
ATOM    752  C   TYR A 103     -52.261  22.721 -18.127  1.00 20.00           C   
ATOM    753  O   TYR A 103     -52.745  22.711 -17.005  1.00 20.00           O   
ATOM    754  CB  TYR A 103     -50.430  20.969 -17.911  1.00 20.00           C   
ATOM    755  CG  TYR A 103     -48.945  20.659 -17.875  1.00 20.00           C   
ATOM    756  CD1 TYR A 103     -48.115  21.044 -18.928  1.00 20.00           C   
ATOM    757  CD2 TYR A 103     -48.365  20.004 -16.784  1.00 20.00           C   
ATOM    758  CE1 TYR A 103     -46.757  20.800 -18.889  1.00 20.00           C   
ATOM    759  CE2 TYR A 103     -46.975  19.740 -16.743  1.00 20.00           C   
ATOM    760  CZ  TYR A 103     -46.189  20.150 -17.810  1.00 20.00           C   
ATOM    761  OH  TYR A 103     -44.835  19.953 -17.822  1.00 20.00           O   
ATOM    762  N   GLY A 104     -52.977  22.979 -19.217  1.00 20.00           N   
ATOM    763  CA  GLY A 104     -54.364  23.363 -19.154  1.00 20.00           C   
ATOM    764  C   GLY A 104     -54.576  24.802 -18.740  1.00 20.00           C   
ATOM    765  O   GLY A 104     -53.704  25.660 -18.898  1.00 20.00           O   
ATOM    766  N   THR A 105     -55.748  25.075 -18.205  1.00 20.00           N   
ATOM    767  CA  THR A 105     -56.161  26.461 -17.999  1.00 20.00           C   
ATOM    768  C   THR A 105     -56.691  26.746 -16.588  1.00 20.00           C   
ATOM    769  O   THR A 105     -57.223  27.837 -16.336  1.00 20.00           O   
ATOM    770  CB  THR A 105     -57.244  26.875 -18.995  1.00 20.00           C   
ATOM    771  OG1 THR A 105     -58.420  26.102 -18.751  1.00 20.00           O   
ATOM    772  CG2 THR A 105     -56.786  26.722 -20.440  1.00 20.00           C   
ATOM    773  N   LYS A 106     -56.538  25.798 -15.672  1.00 20.00           N   
ATOM    774  CA  LYS A 106     -56.960  26.028 -14.287  1.00 20.00           C   
ATOM    775  C   LYS A 106     -56.137  27.154 -13.666  1.00 20.00           C   
ATOM    776  O   LYS A 106     -54.914  27.280 -13.883  1.00 20.00           O   
ATOM    777  CB  LYS A 106     -56.847  24.777 -13.425  1.00 20.00           C   
ATOM    778  CG  LYS A 106     -57.606  24.897 -12.093  1.00 20.00           C   
ATOM    779  CD  LYS A 106     -57.102  23.932 -11.053  1.00 20.00           C   
ATOM    780  CE  LYS A 106     -57.632  22.538 -11.260  1.00 20.00           C   
ATOM    781  NZ  LYS A 106     -56.966  21.570 -10.298  1.00 20.00           N 1+
ATOM    782  N   ARG A 107     -56.828  27.960 -12.874  1.00 20.00           N   
ATOM    783  CA  ARG A 107     -56.225  29.142 -12.289  1.00 20.00           C   
ATOM    784  C   ARG A 107     -55.286  28.814 -11.113  1.00 20.00           C   
ATOM    785  O   ARG A 107     -55.574  27.988 -10.268  1.00 20.00           O   
ATOM    786  CB  ARG A 107     -57.307  30.195 -11.964  1.00 20.00           C   
ATOM    787  CG  ARG A 107     -58.035  30.756 -13.218  1.00 20.00           C   
ATOM    788  CD  ARG A 107     -57.118  30.706 -14.482  1.00 20.00           C   
ATOM    789  NE  ARG A 107     -57.625  31.393 -15.669  1.00 20.00           N   
ATOM    790  CZ  ARG A 107     -57.048  31.310 -16.870  1.00 20.00           C   
ATOM    791  NH1 ARG A 107     -55.974  30.544 -17.047  1.00 20.00           N 1+
ATOM    792  NH2 ARG A 107     -57.572  31.964 -17.907  1.00 20.00           N   
ATOM    793  N   LEU A 108     -54.150  29.491 -11.107  1.00 20.00           N   
ATOM    794  CA  LEU A 108     -52.989  29.108 -10.308  1.00 20.00           C   
ATOM    795  C   LEU A 108     -53.027  29.446  -8.794  1.00 20.00           C   
ATOM    796  O   LEU A 108     -52.263  28.854  -8.032  1.00 20.00           O   
ATOM    797  CB  LEU A 108     -51.722  29.754 -10.933  1.00 20.00           C   
ATOM    798  CG  LEU A 108     -51.318  29.414 -12.372  1.00 20.00           C   
ATOM    799  CD1 LEU A 108     -50.038  30.151 -12.779  1.00 20.00           C   
ATOM    800  CD2 LEU A 108     -51.184  27.870 -12.580  1.00 20.00           C   
ATOM    801  N   VAL A 109     -53.880  30.380  -8.359  1.00 20.00           N   
ATOM    802  CA  VAL A 109     -53.821  30.891  -6.969  1.00 20.00           C   
ATOM    803  C   VAL A 109     -55.047  30.557  -6.116  1.00 20.00           C   
ATOM    804  O   VAL A 109     -56.157  30.932  -6.444  1.00 20.00           O   
ATOM    805  CB  VAL A 109     -53.591  32.411  -6.949  1.00 20.00           C   
ATOM    806  CG1 VAL A 109     -53.466  32.949  -5.492  1.00 20.00           C   
ATOM    807  CG2 VAL A 109     -52.337  32.772  -7.773  1.00 20.00           C   
ATOM    808  N   GLU A 110     -54.840  29.878  -5.000  1.00 20.00           N   
ATOM    809  CA  GLU A 110     -55.957  29.485  -4.112  1.00 20.00           C   
ATOM    810  C   GLU A 110     -56.032  30.459  -2.922  1.00 20.00           C   
ATOM    811  O   GLU A 110     -55.012  31.019  -2.515  1.00 20.00           O   
ATOM    812  CB  GLU A 110     -55.752  28.041  -3.592  1.00 20.00           C   
ATOM    813  CG  GLU A 110     -56.152  26.896  -4.556  1.00 20.00           C   
ATOM    814  CD  GLU A 110     -55.738  25.483  -4.067  1.00 20.00           C   
ATOM    815  OE1 GLU A 110     -55.260  25.323  -2.909  1.00 20.00           O   
ATOM    816  OE2 GLU A 110     -55.894  24.513  -4.846  1.00 20.00           O 1-
ATOM    817  N   GLY A 111     -57.233  30.641  -2.377  1.00 20.00           N   
ATOM    818  CA  GLY A 111     -57.499  31.524  -1.233  1.00 20.00           C   
ATOM    819  C   GLY A 111     -58.346  32.734  -1.623  1.00 20.00           C   
ATOM    820  O   GLY A 111     -58.825  32.826  -2.737  1.00 20.00           O   
ATOM    821  N   THR A 112     -58.565  33.657  -0.701  1.00 20.00           N   
ATOM    822  CA  THR A 112     -59.410  34.812  -1.004  1.00 20.00           C   
ATOM    823  C   THR A 112     -58.537  35.906  -1.628  1.00 20.00           C   
ATOM    824  O   THR A 112     -57.636  36.405  -0.980  1.00 20.00           O   
ATOM    825  CB  THR A 112     -60.106  35.324   0.224  1.00 20.00           C   
ATOM    826  OG1 THR A 112     -60.967  34.287   0.681  1.00 20.00           O   
ATOM    827  CG2 THR A 112     -60.949  36.579  -0.120  1.00 20.00           C   
ATOM    828  N   ILE A 113     -58.798  36.223  -2.892  1.00 20.00           N   
ATOM    829  CA  ILE A 113     -58.061  37.241  -3.624  1.00 20.00           C   
ATOM    830  C   ILE A 113     -58.977  38.467  -3.729  1.00 20.00           C   
ATOM    831  O   ILE A 113     -59.955  38.447  -4.469  1.00 20.00           O   
ATOM    832  CB  ILE A 113     -57.707  36.740  -5.054  1.00 20.00           C   
ATOM    833  CG1 ILE A 113     -56.873  35.441  -5.003  1.00 20.00           C   
ATOM    834  CG2 ILE A 113     -56.983  37.820  -5.859  1.00 20.00           C   
ATOM    835  CD1 ILE A 113     -56.689  34.788  -6.384  1.00 20.00           C   
ATOM    836  N   ASN A 114     -58.666  39.506  -2.957  1.00 20.00           N   
ATOM    837  CA  ASN A 114     -59.380  40.797  -3.007  1.00 20.00           C   
ATOM    838  C   ASN A 114     -58.416  41.786  -3.616  1.00 20.00           C   
ATOM    839  O   ASN A 114     -57.489  42.234  -2.944  1.00 20.00           O   
ATOM    840  CB  ASN A 114     -59.736  41.284  -1.624  1.00 20.00           C   
ATOM    841  CG  ASN A 114     -60.713  40.369  -0.911  1.00 20.00           C   
ATOM    842  OD1 ASN A 114     -61.598  39.773  -1.520  1.00 20.00           O   
ATOM    843  ND2 ASN A 114     -60.554  40.269   0.397  1.00 20.00           N   
ATOM    844  N   PRO A 115     -58.605  42.111  -4.893  1.00 20.00           N   
ATOM    845  CA  PRO A 115     -57.698  43.017  -5.588  1.00 20.00           C   
ATOM    846  C   PRO A 115     -57.456  44.286  -4.790  1.00 20.00           C   
ATOM    847  O   PRO A 115     -58.410  44.837  -4.260  1.00 20.00           O   
ATOM    848  CB  PRO A 115     -58.457  43.324  -6.882  1.00 20.00           C   
ATOM    849  CG  PRO A 115     -59.236  42.100  -7.140  1.00 20.00           C   
ATOM    850  CD  PRO A 115     -59.640  41.568  -5.790  1.00 20.00           C   
ATOM    851  N   GLY A 116     -56.197  44.737  -4.686  1.00 20.00           N   
ATOM    852  CA  GLY A 116     -55.882  45.936  -3.878  1.00 20.00           C   
ATOM    853  C   GLY A 116     -55.247  45.607  -2.534  1.00 20.00           C   
ATOM    854  O   GLY A 116     -54.514  46.421  -1.964  1.00 20.00           O   
ATOM    855  N   GLU A 117     -55.510  44.408  -2.024  1.00 20.00           N   
ATOM    856  CA  GLU A 117     -54.865  43.955  -0.799  1.00 20.00           C   
ATOM    857  C   GLU A 117     -53.392  43.666  -1.074  1.00 20.00           C   
ATOM    858  O   GLU A 117     -53.014  43.413  -2.214  1.00 20.00           O   
ATOM    859  CB  GLU A 117     -55.551  42.726  -0.221  1.00 20.00           C   
ATOM    860  CG  GLU A 117     -56.869  43.041   0.484  1.00 20.00           C   
ATOM    861  CD  GLU A 117     -57.489  41.845   1.161  1.00 20.00           C   
ATOM    862  OE1 GLU A 117     -56.936  40.721   1.057  1.00 20.00           O   
ATOM    863  OE2 GLU A 117     -58.533  42.007   1.819  1.00 20.00           O 1-
ATOM    864  N   THR A 118     -52.592  43.739  -0.011  1.00 20.00           N   
ATOM    865  CA  THR A 118     -51.174  43.506  -0.056  1.00 20.00           C   
ATOM    866  C   THR A 118     -50.847  42.085   0.416  1.00 20.00           C   
ATOM    867  O   THR A 118     -51.332  41.617   1.464  1.00 20.00           O   
ATOM    868  CB  THR A 118     -50.437  44.516   0.814  1.00 20.00           C   
ATOM    869  OG1 THR A 118     -50.763  45.827   0.349  1.00 20.00           O   
ATOM    870  CG2 THR A 118     -48.895  44.290   0.767  1.00 20.00           C   
ATOM    871  N   CYS A 119     -50.051  41.392  -0.379  1.00 20.00           N   
ATOM    872  CA  CYS A 119     -49.620  40.029  -0.035  1.00 20.00           C   
ATOM    873  C   CYS A 119     -48.134  40.029   0.242  1.00 20.00           C   
ATOM    874  O   CYS A 119     -47.343  40.510  -0.601  1.00 20.00           O   
ATOM    875  CB  CYS A 119     -49.905  39.067  -1.180  1.00 20.00           C   
ATOM    876  SG  CYS A 119     -49.583  37.350  -0.715  1.00 20.00           S   
ATOM    877  N   LEU A 120     -47.769  39.528   1.425  1.00 20.00           N   
ATOM    878  CA  LEU A 120     -46.373  39.329   1.813  1.00 20.00           C   
ATOM    879  C   LEU A 120     -45.841  37.983   1.302  1.00 20.00           C   
ATOM    880  O   LEU A 120     -46.509  36.966   1.387  1.00 20.00           O   
ATOM    881  CB  LEU A 120     -46.190  39.450   3.328  1.00 20.00           C   
ATOM    882  CG  LEU A 120     -44.809  39.121   3.932  1.00 20.00           C   
ATOM    883  CD1 LEU A 120     -43.781  40.225   3.562  1.00 20.00           C   
ATOM    884  CD2 LEU A 120     -44.890  38.964   5.448  1.00 20.00           C   
ATOM    885  N   ILE A 121     -44.651  38.005   0.714  1.00 20.00           N   
ATOM    886  CA  ILE A 121     -44.027  36.780   0.224  1.00 20.00           C   
ATOM    887  C   ILE A 121     -43.059  36.199   1.259  1.00 20.00           C   
ATOM    888  O   ILE A 121     -42.207  36.911   1.799  1.00 20.00           O   
ATOM    889  CB  ILE A 121     -43.267  36.995  -1.102  1.00 20.00           C   
ATOM    890  CG1 ILE A 121     -44.154  37.648  -2.168  1.00 20.00           C   
ATOM    891  CG2 ILE A 121     -42.769  35.636  -1.639  1.00 20.00           C   
ATOM    892  CD1 ILE A 121     -45.498  37.003  -2.280  1.00 20.00           C   
ATOM    893  N   ILE A 122     -43.203  34.895   1.512  1.00 20.00           N   
ATOM    894  CA  ILE A 122     -42.287  34.117   2.368  1.00 20.00           C   
ATOM    895  C   ILE A 122     -41.470  33.137   1.475  1.00 20.00           C   
ATOM    896  O   ILE A 122     -42.050  32.427   0.628  1.00 20.00           O   
ATOM    897  CB  ILE A 122     -43.063  33.335   3.434  1.00 20.00           C   
ATOM    898  CG1 ILE A 122     -43.906  34.281   4.289  1.00 20.00           C   
ATOM    899  CG2 ILE A 122     -42.121  32.482   4.305  1.00 20.00           C   
ATOM    900  CD1 ILE A 122     -43.117  35.436   5.006  1.00 20.00           C   
ATOM    901  N   GLU A 123     -40.141  33.133   1.661  1.00 20.00           N   
ATOM    902  CA  GLU A 123     -39.228  32.298   0.886  1.00 20.00           C   
ATOM    903  C   GLU A 123     -38.088  31.676   1.731  1.00 20.00           C   
ATOM    904  O   GLU A 123     -37.732  32.194   2.789  1.00 20.00           O   
ATOM    905  CB  GLU A 123     -38.656  33.096  -0.304  1.00 20.00           C   
ATOM    906  CG  GLU A 123     -37.761  32.294  -1.227  1.00 20.00           C   
ATOM    907  CD  GLU A 123     -38.393  31.004  -1.799  1.00 20.00           C   
ATOM    908  OE1 GLU A 123     -39.062  30.209  -1.080  1.00 20.00           O   
ATOM    909  OE2 GLU A 123     -38.215  30.781  -3.004  1.00 20.00           O 1-
ATOM    910  N   ASP A 124     -37.537  30.545   1.272  1.00 20.00           N   
ATOM    911  CA  ASP A 124     -36.534  29.829   2.026  1.00 20.00           C   
ATOM    912  C   ASP A 124     -35.138  30.382   1.718  1.00 20.00           C   
ATOM    913  O   ASP A 124     -34.461  30.809   2.619  1.00 20.00           O   
ATOM    914  CB  ASP A 124     -36.582  28.299   1.795  1.00 20.00           C   
ATOM    915  CG  ASP A 124     -36.427  27.888   0.336  1.00 20.00           C   
ATOM    916  OD1 ASP A 124     -36.623  28.706  -0.581  1.00 20.00           O   
ATOM    917  OD2 ASP A 124     -36.081  26.712   0.096  1.00 20.00           O 1-
ATOM    918  N   VAL A 125     -34.762  30.374   0.452  1.00 20.00           N   
ATOM    919  CA  VAL A 125     -33.400  30.758  -0.003  1.00 20.00           C   
ATOM    920  C   VAL A 125     -33.541  31.534  -1.286  1.00 20.00           C   
ATOM    921  O   VAL A 125     -34.286  31.116  -2.186  1.00 20.00           O   
ATOM    922  CB  VAL A 125     -32.516  29.528  -0.283  1.00 20.00           C   
ATOM    923  CG1 VAL A 125     -31.091  29.933  -0.714  1.00 20.00           C   
ATOM    924  CG2 VAL A 125     -32.448  28.576   0.919  1.00 20.00           C   
ATOM    925  N   VAL A 126     -32.838  32.657  -1.394  1.00 20.00           N   
ATOM    926  CA  VAL A 126     -32.826  33.460  -2.602  1.00 20.00           C   
ATOM    927  C   VAL A 126     -31.391  33.473  -3.163  1.00 20.00           C   
ATOM    928  O   VAL A 126     -30.446  33.665  -2.400  1.00 20.00           O   
ATOM    929  CB  VAL A 126     -33.258  34.929  -2.329  1.00 20.00           C   
ATOM    930  CG1 VAL A 126     -32.748  35.842  -3.436  1.00 20.00           C   
ATOM    931  CG2 VAL A 126     -34.782  35.061  -2.204  1.00 20.00           C   
ATOM    932  N   THR A 127     -31.268  33.237  -4.476  1.00 20.00           N   
ATOM    933  CA  THR A 127     -29.991  33.320  -5.212  1.00 20.00           C   
ATOM    934  C   THR A 127     -30.038  34.506  -6.189  1.00 20.00           C   
ATOM    935  O   THR A 127     -29.603  35.617  -5.861  1.00 20.00           O   
ATOM    936  CB  THR A 127     -29.659  31.969  -5.917  1.00 20.00           C   
ATOM    937  OG1 THR A 127     -29.822  30.895  -4.974  1.00 20.00           O   
ATOM    938  CG2 THR A 127     -28.214  31.947  -6.480  1.00 20.00           C   
ATOM    939  N   SER A 128     -30.585  34.297  -7.375  1.00 20.00           N   
ATOM    940  CA  SER A 128     -30.780  35.366  -8.334  1.00 20.00           C   
ATOM    941  C   SER A 128     -31.985  36.231  -8.007  1.00 20.00           C   
ATOM    942  O   SER A 128     -32.056  37.362  -8.403  1.00 20.00           O   
ATOM    943  CB  SER A 128     -30.941  34.786  -9.749  1.00 20.00           C   
ATOM    944  OG  SER A 128     -32.197  34.138  -9.912  1.00 20.00           O   
ATOM    945  N   GLY A 129     -32.970  35.668  -7.326  1.00 20.00           N   
ATOM    946  CA  GLY A 129     -34.227  36.366  -7.096  1.00 20.00           C   
ATOM    947  C   GLY A 129     -35.355  35.951  -8.042  1.00 20.00           C   
ATOM    948  O   GLY A 129     -36.492  36.377  -7.887  1.00 20.00           O   
ATOM    949  N   SER A 130     -35.066  35.126  -9.034  1.00 20.00           N   
ATOM    950  CA  SER A 130     -36.081  34.828 -10.049  1.00 20.00           C   
ATOM    951  C   SER A 130     -37.285  34.073  -9.501  1.00 20.00           C   
ATOM    952  O   SER A 130     -38.403  34.348  -9.924  1.00 20.00           O   
ATOM    953  CB  SER A 130     -35.478  34.062 -11.208  1.00 20.00           C   
ATOM    954  OG  SER A 130     -34.525  34.887 -11.861  1.00 20.00           O   
ATOM    955  N   SER A 131     -37.073  33.140  -8.585  1.00 20.00           N   
ATOM    956  CA  SER A 131     -38.197  32.356  -8.035  1.00 20.00           C   
ATOM    957  C   SER A 131     -39.206  33.234  -7.277  1.00 20.00           C   
ATOM    958  O   SER A 131     -40.423  33.080  -7.431  1.00 20.00           O   
ATOM    959  CB  SER A 131     -37.687  31.192  -7.148  1.00 20.00           C   
ATOM    960  OG  SER A 131     -36.761  30.351  -7.852  1.00 20.00           O   
ATOM    961  N   VAL A 132     -38.713  34.146  -6.443  1.00 20.00           N   
ATOM    962  CA  VAL A 132     -39.599  35.109  -5.756  1.00 20.00           C   
ATOM    963  C   VAL A 132     -40.371  35.963  -6.785  1.00 20.00           C   
ATOM    964  O   VAL A 132     -41.578  36.109  -6.707  1.00 20.00           O   
ATOM    965  CB  VAL A 132     -38.829  36.019  -4.800  1.00 20.00           C   
ATOM    966  CG1 VAL A 132     -39.735  37.136  -4.262  1.00 20.00           C   
ATOM    967  CG2 VAL A 132     -38.248  35.208  -3.671  1.00 20.00           C   
ATOM    968  N   LEU A 133     -39.664  36.477  -7.771  1.00 20.00           N   
ATOM    969  CA  LEU A 133     -40.254  37.347  -8.751  1.00 20.00           C   
ATOM    970  C   LEU A 133     -41.304  36.670  -9.604  1.00 20.00           C   
ATOM    971  O   LEU A 133     -42.248  37.308 -10.025  1.00 20.00           O   
ATOM    972  CB  LEU A 133     -39.165  37.874  -9.663  1.00 20.00           C   
ATOM    973  CG  LEU A 133     -39.588  38.958 -10.638  1.00 20.00           C   
ATOM    974  CD1 LEU A 133     -40.083  40.226  -9.871  1.00 20.00           C   
ATOM    975  CD2 LEU A 133     -38.395  39.294 -11.542  1.00 20.00           C   
ATOM    976  N   GLU A 134     -41.123  35.387  -9.891  1.00 20.00           N   
ATOM    977  CA  GLU A 134     -42.095  34.649 -10.652  1.00 20.00           C   
ATOM    978  C   GLU A 134     -43.392  34.563  -9.846  1.00 20.00           C   
ATOM    979  O   GLU A 134     -44.510  34.786 -10.374  1.00 20.00           O   
ATOM    980  CB  GLU A 134     -41.550  33.247 -10.987  1.00 20.00           C   
ATOM    981  CG  GLU A 134     -42.399  32.469 -11.960  1.00 20.00           C   
ATOM    982  CD  GLU A 134     -42.154  30.976 -11.884  1.00 20.00           C   
ATOM    983  OE1 GLU A 134     -42.919  30.288 -11.168  1.00 20.00           O   
ATOM    984  OE2 GLU A 134     -41.187  30.501 -12.511  1.00 20.00           O 1-
ATOM    985  N   THR A 135     -43.263  34.242  -8.566  1.00 20.00           N   
ATOM    986  CA  THR A 135     -44.442  34.213  -7.680  1.00 20.00           C   
ATOM    987  C   THR A 135     -45.074  35.622  -7.466  1.00 20.00           C   
ATOM    988  O   THR A 135     -46.311  35.760  -7.397  1.00 20.00           O   
ATOM    989  CB  THR A 135     -44.142  33.497  -6.329  1.00 20.00           C   
ATOM    990  OG1 THR A 135     -43.978  32.090  -6.544  1.00 20.00           O   
ATOM    991  CG2 THR A 135     -45.266  33.677  -5.339  1.00 20.00           C   
ATOM    992  N   VAL A 136     -44.243  36.652  -7.387  1.00 20.00           N   
ATOM    993  CA  VAL A 136     -44.693  38.016  -7.285  1.00 20.00           C   
ATOM    994  C   VAL A 136     -45.556  38.393  -8.493  1.00 20.00           C   
ATOM    995  O   VAL A 136     -46.605  38.979  -8.330  1.00 20.00           O   
ATOM    996  CB  VAL A 136     -43.490  39.021  -7.189  1.00 20.00           C   
ATOM    997  CG1 VAL A 136     -43.952  40.473  -7.339  1.00 20.00           C   
ATOM    998  CG2 VAL A 136     -42.756  38.862  -5.855  1.00 20.00           C   
ATOM    999  N   GLU A 137     -45.087  38.072  -9.697  1.00 20.00           N   
ATOM   1000  CA AGLU A 137     -45.796  38.475 -10.906  1.00 20.00           C   
ATOM   1001  CA BGLU A 137     -45.790  38.454 -10.940  1.00 20.00           C   
ATOM   1002  C   GLU A 137     -47.153  37.780 -11.005  1.00 20.00           C   
ATOM   1003  O   GLU A 137     -48.145  38.420 -11.310  1.00 20.00           O   
ATOM   1004  CB AGLU A 137     -44.921  38.241 -12.135  1.00 20.00           C   
ATOM   1005  CB BGLU A 137     -44.967  38.114 -12.195  1.00 20.00           C   
ATOM   1006  CG AGLU A 137     -43.720  39.168 -12.158  1.00 20.00           C   
ATOM   1007  CG BGLU A 137     -45.643  38.508 -13.546  1.00 20.00           C   
ATOM   1008  CD AGLU A 137     -42.898  39.050 -13.410  1.00 20.00           C   
ATOM   1009  CD BGLU A 137     -44.924  37.940 -14.766  1.00 20.00           C   
ATOM   1010  OE1AGLU A 137     -43.466  38.662 -14.455  1.00 20.00           O   
ATOM   1011  OE1BGLU A 137     -44.382  36.817 -14.660  1.00 20.00           O   
ATOM   1012  OE2AGLU A 137     -41.687  39.352 -13.355  1.00 20.00           O 1-
ATOM   1013  OE2BGLU A 137     -44.891  38.610 -15.822  1.00 20.00           O 1-
ATOM   1014  N   VAL A 138     -47.186  36.492 -10.722  1.00 20.00           N   
ATOM   1015  CA  VAL A 138     -48.427  35.734 -10.668  1.00 20.00           C   
ATOM   1016  C   VAL A 138     -49.462  36.438  -9.773  1.00 20.00           C   
ATOM   1017  O   VAL A 138     -50.607  36.682 -10.195  1.00 20.00           O   
ATOM   1018  CB  VAL A 138     -48.195  34.271 -10.195  1.00 20.00           C   
ATOM   1019  CG1 VAL A 138     -49.529  33.621  -9.746  1.00 20.00           C   
ATOM   1020  CG2 VAL A 138     -47.563  33.435 -11.277  1.00 20.00           C   
ATOM   1021  N   LEU A 139     -49.060  36.802  -8.555  1.00 20.00           N   
ATOM   1022  CA  LEU A 139     -49.953  37.491  -7.591  1.00 20.00           C   
ATOM   1023  C   LEU A 139     -50.393  38.910  -8.039  1.00 20.00           C   
ATOM   1024  O   LEU A 139     -51.531  39.320  -7.839  1.00 20.00           O   
ATOM   1025  CB  LEU A 139     -49.277  37.566  -6.204  1.00 20.00           C   
ATOM   1026  CG  LEU A 139     -48.978  36.230  -5.531  1.00 20.00           C   
ATOM   1027  CD1 LEU A 139     -47.974  36.433  -4.371  1.00 20.00           C   
ATOM   1028  CD2 LEU A 139     -50.269  35.601  -5.012  1.00 20.00           C   
ATOM   1029  N   GLN A 140     -49.481  39.645  -8.670  1.00 20.00           N   
ATOM   1030  CA  GLN A 140     -49.760  41.000  -9.147  1.00 20.00           C   
ATOM   1031  C   GLN A 140     -50.760  40.949 -10.274  1.00 20.00           C   
ATOM   1032  O   GLN A 140     -51.631  41.813 -10.376  1.00 20.00           O   
ATOM   1033  CB  GLN A 140     -48.467  41.699  -9.627  1.00 20.00           C   
ATOM   1034  CG  GLN A 140     -47.522  42.075  -8.475  1.00 20.00           C   
ATOM   1035  CD  GLN A 140     -46.199  42.712  -8.962  1.00 20.00           C   
ATOM   1036  OE1 GLN A 140     -45.632  42.299  -9.963  1.00 20.00           O   
ATOM   1037  NE2 GLN A 140     -45.707  43.696  -8.221  1.00 20.00           N   
ATOM   1038  N   LYS A 141     -50.640  39.932 -11.126  1.00 20.00           N   
ATOM   1039  CA  LYS A 141     -51.582  39.771 -12.238  1.00 20.00           C   
ATOM   1040  C   LYS A 141     -53.010  39.440 -11.780  1.00 20.00           C   
ATOM   1041  O   LYS A 141     -53.919  39.646 -12.541  1.00 20.00           O   
ATOM   1042  CB  LYS A 141     -51.071  38.751 -13.263  1.00 20.00           C   
ATOM   1043  CG  LYS A 141     -49.937  39.330 -14.090  1.00 20.00           C   
ATOM   1044  CD  LYS A 141     -49.187  38.276 -14.914  1.00 20.00           C   
ATOM   1045  CE  LYS A 141     -49.931  37.868 -16.161  1.00 20.00           C   
ATOM   1046  NZ  LYS A 141     -49.148  36.841 -16.953  1.00 20.00           N 1+
ATOM   1047  N   GLU A 142     -53.182  38.947 -10.562  1.00 20.00           N   
ATOM   1048  CA  GLU A 142     -54.509  38.798  -9.915  1.00 20.00           C   
ATOM   1049  C   GLU A 142     -55.027  40.092  -9.246  1.00 20.00           C   
ATOM   1050  O   GLU A 142     -56.120  40.111  -8.649  1.00 20.00           O   
ATOM   1051  CB  GLU A 142     -54.426  37.737  -8.819  1.00 20.00           C   
ATOM   1052  CG  GLU A 142     -54.018  36.360  -9.321  1.00 20.00           C   
ATOM   1053  CD  GLU A 142     -55.168  35.556  -9.878  1.00 20.00           C   
ATOM   1054  OE1 GLU A 142     -56.307  36.059  -9.869  1.00 20.00           O   
ATOM   1055  OE2 GLU A 142     -54.930  34.408 -10.315  1.00 20.00           O 1-
ATOM   1056  N   GLY A 143     -54.232  41.161  -9.317  1.00 20.00           N   
ATOM   1057  CA  GLY A 143     -54.608  42.461  -8.755  1.00 20.00           C   
ATOM   1058  C   GLY A 143     -54.092  42.724  -7.347  1.00 20.00           C   
ATOM   1059  O   GLY A 143     -54.418  43.726  -6.752  1.00 20.00           O   
ATOM   1060  N   LEU A 144     -53.297  41.814  -6.798  1.00 20.00           N   
ATOM   1061  CA  LEU A 144     -52.770  41.965  -5.441  1.00 20.00           C   
ATOM   1062  C   LEU A 144     -51.556  42.860  -5.496  1.00 20.00           C   
ATOM   1063  O   LEU A 144     -50.784  42.836  -6.469  1.00 20.00           O   
ATOM   1064  CB  LEU A 144     -52.376  40.611  -4.834  1.00 20.00           C   
ATOM   1065  CG  LEU A 144     -53.563  39.674  -4.586  1.00 20.00           C   
ATOM   1066  CD1 LEU A 144     -53.086  38.252  -4.510  1.00 20.00           C   
ATOM   1067  CD2 LEU A 144     -54.326  40.049  -3.339  1.00 20.00           C   
ATOM   1068  N   LYS A 145     -51.399  43.644  -4.446  1.00 20.00           N   
ATOM   1069  CA  LYS A 145     -50.240  44.507  -4.294  1.00 20.00           C   
ATOM   1070  C   LYS A 145     -49.148  43.694  -3.599  1.00 20.00           C   
ATOM   1071  O   LYS A 145     -49.395  42.974  -2.649  1.00 20.00           O   
ATOM   1072  CB  LYS A 145     -50.666  45.741  -3.489  1.00 20.00           C   
ATOM   1073  CG  LYS A 145     -49.570  46.497  -2.765  1.00 20.00           C   
ATOM   1074  CD  LYS A 145     -50.021  47.939  -2.416  1.00 20.00           C   
ATOM   1075  CE  LYS A 145     -49.475  48.936  -3.410  1.00 20.00           C   
ATOM   1076  NZ  LYS A 145     -47.993  49.082  -3.250  1.00 20.00           N 1+
ATOM   1077  N   VAL A 146     -47.929  43.790  -4.098  1.00 20.00           N   
ATOM   1078  CA  VAL A 146     -46.835  43.068  -3.495  1.00 20.00           C   
ATOM   1079  C   VAL A 146     -45.638  44.013  -3.470  1.00 20.00           C   
ATOM   1080  O   VAL A 146     -45.247  44.513  -4.511  1.00 20.00           O   
ATOM   1081  CB  VAL A 146     -46.480  41.789  -4.278  1.00 20.00           C   
ATOM   1082  CG1 VAL A 146     -45.510  40.914  -3.476  1.00 20.00           C   
ATOM   1083  CG2 VAL A 146     -47.716  41.001  -4.655  1.00 20.00           C   
ATOM   1084  N   THR A 147     -45.108  44.256  -2.275  1.00 20.00           N   
ATOM   1085  CA  THR A 147     -44.023  45.201  -2.024  1.00 20.00           C   
ATOM   1086  C   THR A 147     -42.836  44.583  -1.278  1.00 20.00           C   
ATOM   1087  O   THR A 147     -41.714  45.109  -1.347  1.00 20.00           O   
ATOM   1088  CB  THR A 147     -44.519  46.407  -1.177  1.00 20.00           C   
ATOM   1089  OG1 THR A 147     -45.169  45.956   0.029  1.00 20.00           O   
ATOM   1090  CG2 THR A 147     -45.462  47.276  -1.992  1.00 20.00           C   
ATOM   1091  N   ASP A 148     -43.074  43.477  -0.578  1.00 20.00           N   
ATOM   1092  CA  ASP A 148     -42.069  42.908   0.324  1.00 20.00           C   
ATOM   1093  C   ASP A 148     -41.974  41.381   0.255  1.00 20.00           C   
ATOM   1094  O   ASP A 148     -42.997  40.674   0.094  1.00 20.00           O   
ATOM   1095  CB  ASP A 148     -42.365  43.297   1.762  1.00 20.00           C   
ATOM   1096  CG  ASP A 148     -42.462  44.802   1.966  1.00 20.00           C   
ATOM   1097  OD1 ASP A 148     -41.400  45.462   2.118  1.00 20.00           O   
ATOM   1098  OD2 ASP A 148     -43.610  45.303   2.034  1.00 20.00           O 1-
ATOM   1099  N   ALA A 149     -40.739  40.894   0.350  1.00 20.00           N   
ATOM   1100  CA  ALA A 149     -40.444  39.475   0.464  1.00 20.00           C   
ATOM   1101  C   ALA A 149     -39.531  39.264   1.667  1.00 20.00           C   
ATOM   1102  O   ALA A 149     -38.532  39.985   1.817  1.00 20.00           O   
ATOM   1103  CB  ALA A 149     -39.750  38.996  -0.802  1.00 20.00           C   
ATOM   1104  N   ILE A 150     -39.852  38.271   2.501  1.00 20.00           N   
ATOM   1105  CA  ILE A 150     -38.975  37.856   3.616  1.00 20.00           C   
ATOM   1106  C   ILE A 150     -38.356  36.515   3.243  1.00 20.00           C   
ATOM   1107  O   ILE A 150     -39.063  35.581   2.847  1.00 20.00           O   
ATOM   1108  CB  ILE A 150     -39.722  37.630   4.979  1.00 20.00           C   
ATOM   1109  CG1 ILE A 150     -40.838  38.664   5.234  1.00 20.00           C   
ATOM   1110  CG2 ILE A 150     -38.657  37.516   6.148  1.00 20.00           C   
ATOM   1111  CD1 ILE A 150     -40.412  40.094   5.276  1.00 20.00           C   
ATOM   1112  N   VAL A 151     -37.052  36.400   3.356  1.00 20.00           N   
ATOM   1113  CA  VAL A 151     -36.394  35.129   3.068  1.00 20.00           C   
ATOM   1114  C   VAL A 151     -35.528  34.729   4.253  1.00 20.00           C   
ATOM   1115  O   VAL A 151     -35.000  35.599   4.943  1.00 20.00           O   
ATOM   1116  CB  VAL A 151     -35.558  35.221   1.765  1.00 20.00           C   
ATOM   1117  CG1 VAL A 151     -34.472  36.263   1.909  1.00 20.00           C   
ATOM   1118  CG2 VAL A 151     -35.009  33.842   1.382  1.00 20.00           C   
ATOM   1119  N   LEU A 152     -35.378  33.433   4.505  1.00 20.00           N   
ATOM   1120  CA  LEU A 152     -34.526  32.981   5.613  1.00 20.00           C   
ATOM   1121  C   LEU A 152     -33.050  33.208   5.282  1.00 20.00           C   
ATOM   1122  O   LEU A 152     -32.355  33.794   6.071  1.00 20.00           O   
ATOM   1123  CB  LEU A 152     -34.714  31.520   5.951  1.00 20.00           C   
ATOM   1124  CG  LEU A 152     -33.854  31.183   7.194  1.00 20.00           C   
ATOM   1125  CD1 LEU A 152     -34.552  31.578   8.506  1.00 20.00           C   
ATOM   1126  CD2 LEU A 152     -33.434  29.778   7.195  1.00 20.00           C   
ATOM   1127  N   LEU A 153     -32.618  32.758   4.106  1.00 20.00           N   
ATOM   1128  CA  LEU A 153     -31.220  32.866   3.672  1.00 20.00           C   
ATOM   1129  C   LEU A 153     -31.114  33.596   2.364  1.00 20.00           C   
ATOM   1130  O   LEU A 153     -31.652  33.141   1.335  1.00 20.00           O   
ATOM   1131  CB  LEU A 153     -30.574  31.469   3.556  1.00 20.00           C   
ATOM   1132  CG  LEU A 153     -29.139  31.450   2.973  1.00 20.00           C   
ATOM   1133  CD1 LEU A 153     -28.191  32.253   3.834  1.00 20.00           C   
ATOM   1134  CD2 LEU A 153     -28.641  30.047   2.872  1.00 20.00           C   
ATOM   1135  N   ASP A 154     -30.416  34.726   2.384  1.00 20.00           N   
ATOM   1136  CA  ASP A 154     -29.998  35.432   1.168  1.00 20.00           C   
ATOM   1137  C   ASP A 154     -28.565  35.024   0.812  1.00 20.00           C   
ATOM   1138  O   ASP A 154     -27.628  35.223   1.593  1.00 20.00           O   
ATOM   1139  CB  ASP A 154     -30.112  36.961   1.332  1.00 20.00           C   
ATOM   1140  CG  ASP A 154     -29.778  37.734   0.035  1.00 20.00           C   
ATOM   1141  OD1 ASP A 154     -29.454  37.099  -0.999  1.00 20.00           O   
ATOM   1142  OD2 ASP A 154     -29.897  38.967   0.035  1.00 20.00           O 1-
ATOM   1143  N   ARG A 155     -28.414  34.401  -0.357  1.00 20.00           N   
ATOM   1144  CA  ARG A 155     -27.101  33.907  -0.805  1.00 20.00           C   
ATOM   1145  C   ARG A 155     -26.231  35.047  -1.318  1.00 20.00           C   
ATOM   1146  O   ARG A 155     -25.029  34.863  -1.569  1.00 20.00           O   
ATOM   1147  CB  ARG A 155     -27.241  32.813  -1.855  1.00 20.00           C   
ATOM   1148  CG  ARG A 155     -27.614  31.434  -1.295  1.00 20.00           C   
ATOM   1149  CD  ARG A 155     -27.669  30.325  -2.364  1.00 20.00           C   
ATOM   1150  NE  ARG A 155     -26.382  30.188  -3.050  1.00 20.00           N   
ATOM   1151  CZ  ARG A 155     -25.674  29.069  -3.123  1.00 20.00           C   
ATOM   1152  NH1 ARG A 155     -26.163  27.934  -2.610  1.00 20.00           N 1+
ATOM   1153  NH2 ARG A 155     -24.491  29.091  -3.739  1.00 20.00           N   
ATOM   1154  N   GLU A 156     -26.832  36.220  -1.477  1.00 20.00           N   
ATOM   1155  CA  GLU A 156     -26.110  37.432  -1.932  1.00 20.00           C   
ATOM   1156  C   GLU A 156     -25.502  37.256  -3.321  1.00 20.00           C   
ATOM   1157  O   GLU A 156     -24.350  37.628  -3.589  1.00 20.00           O   
ATOM   1158  CB  GLU A 156     -25.076  37.897  -0.893  1.00 20.00           C   
ATOM   1159  CG  GLU A 156     -25.737  38.278   0.439  1.00 20.00           C   
ATOM   1160  CD  GLU A 156     -24.917  39.302   1.265  1.00 20.00           C   
ATOM   1161  OE1 GLU A 156     -23.933  38.919   1.901  1.00 20.00           O   
ATOM   1162  OE2 GLU A 156     -25.295  40.495   1.295  1.00 20.00           O 1-
ATOM   1163  N   GLN A 157     -26.311  36.718  -4.225  1.00 20.00           N   
ATOM   1164  CA  GLN A 157     -25.896  36.540  -5.623  1.00 20.00           C   
ATOM   1165  C   GLN A 157     -26.833  37.322  -6.549  1.00 20.00           C   
ATOM   1166  O   GLN A 157     -27.269  36.818  -7.569  1.00 20.00           O   
ATOM   1167  CB  GLN A 157     -25.826  35.034  -5.959  1.00 20.00           C   
ATOM   1168  CG  GLN A 157     -24.801  34.315  -5.044  1.00 20.00           C   
ATOM   1169  CD  GLN A 157     -24.545  32.842  -5.356  1.00 20.00           C   
ATOM   1170  OE1 GLN A 157     -25.006  31.958  -4.634  1.00 20.00           O   
ATOM   1171  NE2 GLN A 157     -23.750  32.577  -6.392  1.00 20.00           N   
ATOM   1172  N   GLY A 158     -27.147  38.565  -6.176  1.00 20.00           N   
ATOM   1173  CA  GLY A 158     -27.894  39.464  -7.052  1.00 20.00           C   
ATOM   1174  C   GLY A 158     -29.374  39.658  -6.720  1.00 20.00           C   
ATOM   1175  O   GLY A 158     -30.009  40.562  -7.253  1.00 20.00           O   
ATOM   1176  N   GLY A 159     -29.907  38.855  -5.802  1.00 20.00           N   
ATOM   1177  CA  GLY A 159     -31.345  38.892  -5.450  1.00 20.00           C   
ATOM   1178  C   GLY A 159     -31.962  40.218  -4.982  1.00 20.00           C   
ATOM   1179  O   GLY A 159     -33.052  40.611  -5.441  1.00 20.00           O   
ATOM   1180  N   LYS A 160     -31.313  40.888  -4.039  1.00 20.00           N   
ATOM   1181  CA  LYS A 160     -31.842  42.131  -3.493  1.00 20.00           C   
ATOM   1182  C   LYS A 160     -32.009  43.166  -4.578  1.00 20.00           C   
ATOM   1183  O   LYS A 160     -33.029  43.839  -4.628  1.00 20.00           O   
ATOM   1184  CB  LYS A 160     -30.938  42.703  -2.392  1.00 20.00           C   
ATOM   1185  CG  LYS A 160     -31.494  43.970  -1.738  1.00 20.00           C   
ATOM   1186  CD  LYS A 160     -30.484  44.616  -0.747  1.00 20.00           C   
ATOM   1187  CE  LYS A 160     -30.804  46.102  -0.521  1.00 20.00           C   
ATOM   1188  NZ  LYS A 160     -29.783  46.806   0.298  1.00 20.00           N 1+
ATOM   1189  N   ASP A 161     -30.992  43.292  -5.436  1.00 20.00           N   
ATOM   1190  CA  ASP A 161     -30.989  44.293  -6.484  1.00 20.00           C   
ATOM   1191  C   ASP A 161     -31.972  43.956  -7.595  1.00 20.00           C   
ATOM   1192  O   ASP A 161     -32.604  44.853  -8.173  1.00 20.00           O   
ATOM   1193  CB  ASP A 161     -29.570  44.466  -7.048  1.00 20.00           C   
ATOM   1194  CG  ASP A 161     -28.645  45.199  -6.094  1.00 20.00           C   
ATOM   1195  OD1 ASP A 161     -29.112  45.686  -5.035  1.00 20.00           O   
ATOM   1196  OD2 ASP A 161     -27.429  45.304  -6.397  1.00 20.00           O 1-
ATOM   1197  N   LYS A 162     -32.148  42.668  -7.873  1.00 20.00           N   
ATOM   1198  CA  LYS A 162     -33.047  42.268  -8.940  1.00 20.00           C   
ATOM   1199  C   LYS A 162     -34.479  42.518  -8.481  1.00 20.00           C   
ATOM   1200  O   LYS A 162     -35.295  43.031  -9.251  1.00 20.00           O   
ATOM   1201  CB  LYS A 162     -32.846  40.808  -9.352  1.00 20.00           C   
ATOM   1202  CG  LYS A 162     -33.839  40.349 -10.443  1.00 20.00           C   
ATOM   1203  CD  LYS A 162     -33.556  38.952 -10.990  1.00 20.00           C   
ATOM   1204  CE  LYS A 162     -34.102  38.813 -12.411  1.00 20.00           C   
ATOM   1205  NZ  LYS A 162     -34.334  37.400 -12.863  1.00 20.00           N 1+
ATOM   1206  N   LEU A 163     -34.770  42.162  -7.240  1.00 20.00           N   
ATOM   1207  CA  LEU A 163     -36.116  42.398  -6.672  1.00 20.00           C   
ATOM   1208  C   LEU A 163     -36.450  43.904  -6.568  1.00 20.00           C   
ATOM   1209  O   LEU A 163     -37.551  44.348  -6.912  1.00 20.00           O   
ATOM   1210  CB  LEU A 163     -36.295  41.685  -5.337  1.00 20.00           C   
ATOM   1211  CG  LEU A 163     -36.573  40.173  -5.422  1.00 20.00           C   
ATOM   1212  CD1 LEU A 163     -36.649  39.554  -4.016  1.00 20.00           C   
ATOM   1213  CD2 LEU A 163     -37.840  39.946  -6.178  1.00 20.00           C   
ATOM   1214  N   GLN A 164     -35.464  44.695  -6.194  1.00 20.00           N   
ATOM   1215  CA  GLN A 164     -35.675  46.110  -6.047  1.00 20.00           C   
ATOM   1216  C   GLN A 164     -35.953  46.774  -7.422  1.00 20.00           C   
ATOM   1217  O   GLN A 164     -36.743  47.727  -7.522  1.00 20.00           O   
ATOM   1218  CB  GLN A 164     -34.462  46.739  -5.349  1.00 20.00           C   
ATOM   1219  CG  GLN A 164     -34.695  48.174  -4.968  1.00 20.00           C   
ATOM   1220  CD  GLN A 164     -33.612  49.066  -5.500  1.00 20.00           C   
ATOM   1221  OE1 GLN A 164     -32.448  48.934  -5.108  1.00 20.00           O   
ATOM   1222  NE2 GLN A 164     -33.975  49.975  -6.420  1.00 20.00           N   
ATOM   1223  N   ALA A 165     -35.303  46.275  -8.472  1.00 20.00           N   
ATOM   1224  CA  ALA A 165     -35.589  46.674  -9.848  1.00 20.00           C   
ATOM   1225  C   ALA A 165     -37.049  46.410 -10.311  1.00 20.00           C   
ATOM   1226  O   ALA A 165     -37.518  47.002 -11.289  1.00 20.00           O   
ATOM   1227  CB  ALA A 165     -34.598  46.004 -10.787  1.00 20.00           C   
ATOM   1228  N   HIS A 166     -37.766  45.550  -9.593  1.00 20.00           N   
ATOM   1229  CA  HIS A 166     -39.176  45.260  -9.855  1.00 20.00           C   
ATOM   1230  C   HIS A 166     -40.112  45.703  -8.748  1.00 20.00           C   
ATOM   1231  O   HIS A 166     -41.239  45.245  -8.686  1.00 20.00           O   
ATOM   1232  CB  HIS A 166     -39.358  43.748 -10.110  1.00 20.00           C   
ATOM   1233  CG  HIS A 166     -38.707  43.277 -11.368  1.00 20.00           C   
ATOM   1234  ND1 HIS A 166     -37.350  43.050 -11.461  1.00 20.00           N   
ATOM   1235  CD2 HIS A 166     -39.216  43.038 -12.600  1.00 20.00           C   
ATOM   1236  CE1 HIS A 166     -37.057  42.658 -12.690  1.00 20.00           C   
ATOM   1237  NE2 HIS A 166     -38.171  42.643 -13.397  1.00 20.00           N   
ATOM   1238  N   GLY A 167     -39.673  46.619  -7.894  1.00 20.00           N   
ATOM   1239  CA  GLY A 167     -40.522  47.152  -6.833  1.00 20.00           C   
ATOM   1240  C   GLY A 167     -40.716  46.297  -5.598  1.00 20.00           C   
ATOM   1241  O   GLY A 167     -41.690  46.512  -4.836  1.00 20.00           O   
ATOM   1242  N   ILE A 168     -39.806  45.344  -5.386  1.00 20.00           N   
ATOM   1243  CA  ILE A 168     -39.870  44.426  -4.248  1.00 20.00           C   
ATOM   1244  C   ILE A 168     -38.684  44.607  -3.304  1.00 20.00           C   
ATOM   1245  O   ILE A 168     -37.505  44.575  -3.737  1.00 20.00           O   
ATOM   1246  CB  ILE A 168     -39.981  42.940  -4.689  1.00 20.00           C   
ATOM   1247  CG1 ILE A 168     -41.069  42.764  -5.784  1.00 20.00           C   
ATOM   1248  CG2 ILE A 168     -40.341  42.072  -3.463  1.00 20.00           C   
ATOM   1249  CD1 ILE A 168     -42.464  43.007  -5.292  1.00 20.00           C   
ATOM   1250  N   ARG A 169     -39.011  44.834  -2.035  1.00 20.00           N   
ATOM   1251  CA  ARG A 169     -38.018  44.968  -0.964  1.00 20.00           C   
ATOM   1252  C   ARG A 169     -37.733  43.572  -0.405  1.00 20.00           C   
ATOM   1253  O   ARG A 169     -38.632  42.912   0.121  1.00 20.00           O   
ATOM   1254  CB  ARG A 169     -38.501  45.891   0.167  1.00 20.00           C   
ATOM   1255  CG  ARG A 169     -38.840  47.336  -0.238  1.00 20.00           C   
ATOM   1256  CD  ARG A 169     -39.305  48.231   0.947  1.00 20.00           C   
ATOM   1257  NE  ARG A 169     -40.630  47.872   1.522  1.00 20.00           N   
ATOM   1258  CZ  ARG A 169     -41.746  48.618   1.483  1.00 20.00           C   
ATOM   1259  NH1 ARG A 169     -41.759  49.809   0.895  1.00 20.00           N 1+
ATOM   1260  NH2 ARG A 169     -42.879  48.189   2.063  1.00 20.00           N   
ATOM   1261  N   LEU A 170     -36.495  43.114  -0.565  1.00 20.00           N   
ATOM   1262  CA  LEU A 170     -36.061  41.841   0.049  1.00 20.00           C   
ATOM   1263  C   LEU A 170     -35.531  42.020   1.476  1.00 20.00           C   
ATOM   1264  O   LEU A 170     -34.573  42.777   1.703  1.00 20.00           O   
ATOM   1265  CB  LEU A 170     -35.026  41.119  -0.825  1.00 20.00           C   
ATOM   1266  CG  LEU A 170     -34.605  39.709  -0.353  1.00 20.00           C   
ATOM   1267  CD1 LEU A 170     -35.834  38.724  -0.274  1.00 20.00           C   
ATOM   1268  CD2 LEU A 170     -33.546  39.171  -1.267  1.00 20.00           C   
ATOM   1269  N   HIS A 171     -36.170  41.331   2.426  1.00 20.00           N   
ATOM   1270  CA  HIS A 171     -35.751  41.309   3.836  1.00 20.00           C   
ATOM   1271  C   HIS A 171     -35.238  39.930   4.184  1.00 20.00           C   
ATOM   1272  O   HIS A 171     -35.995  38.950   4.074  1.00 20.00           O   
ATOM   1273  CB  HIS A 171     -36.952  41.604   4.757  1.00 20.00           C   
ATOM   1274  CG  HIS A 171     -37.698  42.853   4.407  1.00 20.00           C   
ATOM   1275  ND1 HIS A 171     -37.398  44.080   4.960  1.00 20.00           N   
ATOM   1276  CD2 HIS A 171     -38.763  43.055   3.597  1.00 20.00           C   
ATOM   1277  CE1 HIS A 171     -38.218  44.991   4.468  1.00 20.00           C   
ATOM   1278  NE2 HIS A 171     -39.069  44.392   3.651  1.00 20.00           N   
ATOM   1279  N   SER A 172     -33.996  39.815   4.639  1.00 20.00           N   
ATOM   1280  CA  SER A 172     -33.448  38.494   4.963  1.00 20.00           C   
ATOM   1281  C   SER A 172     -33.167  38.300   6.442  1.00 20.00           C   
ATOM   1282  O   SER A 172     -32.777  39.233   7.123  1.00 20.00           O   
ATOM   1283  CB  SER A 172     -32.168  38.264   4.196  1.00 20.00           C   
ATOM   1284  OG  SER A 172     -31.199  39.205   4.550  1.00 20.00           O   
ATOM   1285  N   VAL A 173     -33.296  37.055   6.909  1.00 20.00           N   
ATOM   1286  CA  VAL A 173     -32.943  36.713   8.281  1.00 20.00           C   
ATOM   1287  C   VAL A 173     -31.426  36.657   8.422  1.00 20.00           C   
ATOM   1288  O   VAL A 173     -30.862  37.058   9.431  1.00 20.00           O   
ATOM   1289  CB  VAL A 173     -33.593  35.415   8.672  1.00 20.00           C   
ATOM   1290  CG1 VAL A 173     -33.185  35.009  10.054  1.00 20.00           C   
ATOM   1291  CG2 VAL A 173     -35.086  35.625   8.562  1.00 20.00           C   
ATOM   1292  N   CYS A 174     -30.769  36.167   7.379  1.00 20.00           N   
ATOM   1293  CA  CYS A 174     -29.367  35.894   7.435  1.00 20.00           C   
ATOM   1294  C   CYS A 174     -28.823  35.830   6.018  1.00 20.00           C   
ATOM   1295  O   CYS A 174     -29.516  35.407   5.105  1.00 20.00           O   
ATOM   1296  CB  CYS A 174     -29.122  34.569   8.162  1.00 20.00           C   
ATOM   1297  SG  CYS A 174     -27.399  34.314   8.592  1.00 20.00           S   
ATOM   1298  N   THR A 175     -27.584  36.281   5.833  1.00 20.00           N   
ATOM   1299  CA  THR A 175     -26.939  36.129   4.560  1.00 20.00           C   
ATOM   1300  C   THR A 175     -26.099  34.830   4.580  1.00 20.00           C   
ATOM   1301  O   THR A 175     -25.846  34.264   5.652  1.00 20.00           O   
ATOM   1302  CB  THR A 175     -26.032  37.310   4.297  1.00 20.00           C   
ATOM   1303  OG1 THR A 175     -25.026  37.334   5.318  1.00 20.00           O   
ATOM   1304  CG2 THR A 175     -26.844  38.633   4.327  1.00 20.00           C   
ATOM   1305  N   LEU A 176     -25.628  34.394   3.413  1.00 20.00           N   
ATOM   1306  CA  LEU A 176     -24.752  33.215   3.334  1.00 20.00           C   
ATOM   1307  C   LEU A 176     -23.425  33.460   4.064  1.00 20.00           C   
ATOM   1308  O   LEU A 176     -22.950  32.588   4.812  1.00 20.00           O   
ATOM   1309  CB  LEU A 176     -24.474  32.849   1.888  1.00 20.00           C   
ATOM   1310  CG  LEU A 176     -23.502  31.667   1.712  1.00 20.00           C   
ATOM   1311  CD1 LEU A 176     -24.055  30.426   2.441  1.00 20.00           C   
ATOM   1312  CD2 LEU A 176     -23.273  31.395   0.246  1.00 20.00           C   
ATOM   1313  N   SER A 177     -22.822  34.624   3.829  1.00 20.00           N   
ATOM   1314  CA  SER A 177     -21.551  34.965   4.469  1.00 20.00           C   
ATOM   1315  C   SER A 177     -21.665  34.931   6.009  1.00 20.00           C   
ATOM   1316  O   SER A 177     -20.813  34.365   6.699  1.00 20.00           O   
ATOM   1317  CB  SER A 177     -21.054  36.334   3.968  1.00 20.00           C   
ATOM   1318  OG ASER A 177     -21.422  37.214   4.995  1.00 20.00           O   
ATOM   1319  OG BSER A 177     -20.510  36.018   2.710  1.00 20.00           O   
ATOM   1320  N   LYS A 178     -22.725  35.514   6.564  1.00 20.00           N   
ATOM   1321  CA  LYS A 178     -22.928  35.424   8.019  1.00 20.00           C   
ATOM   1322  C   LYS A 178     -23.133  33.960   8.491  1.00 20.00           C   
ATOM   1323  O   LYS A 178     -22.641  33.539   9.562  1.00 20.00           O   
ATOM   1324  CB  LYS A 178     -24.071  36.326   8.440  1.00 20.00           C   
ATOM   1325  CG  LYS A 178     -24.403  36.328   9.911  1.00 20.00           C   
ATOM   1326  CD  LYS A 178     -23.265  36.900  10.765  1.00 20.00           C   
ATOM   1327  CE  LYS A 178     -23.781  37.158  12.210  1.00 20.00           C   
ATOM   1328  NZ  LYS A 178     -22.750  37.781  13.106  1.00 20.00           N 1+
ATOM   1329  N   MET A 179     -23.840  33.173   7.686  1.00 20.00           N   
ATOM   1330  CA  MET A 179     -24.071  31.764   8.011  1.00 20.00           C   
ATOM   1331  C   MET A 179     -22.750  30.987   8.011  1.00 20.00           C   
ATOM   1332  O   MET A 179     -22.484  30.219   8.924  1.00 20.00           O   
ATOM   1333  CB  MET A 179     -25.113  31.131   7.057  1.00 20.00           C   
ATOM   1334  CG  MET A 179     -26.135  30.360   7.810  1.00 20.00           C   
ATOM   1335  SD  MET A 179     -27.644  29.917   6.912  1.00 20.00           S   
ATOM   1336  CE  MET A 179     -28.894  30.978   7.639  1.00 20.00           C   
ATOM   1337  N   LEU A 180     -21.896  31.239   7.023  1.00 20.00           N   
ATOM   1338  CA  LEU A 180     -20.602  30.557   6.957  1.00 20.00           C   
ATOM   1339  C   LEU A 180     -19.736  30.957   8.157  1.00 20.00           C   
ATOM   1340  O   LEU A 180     -18.984  30.139   8.700  1.00 20.00           O   
ATOM   1341  CB  LEU A 180     -19.878  30.846   5.628  1.00 20.00           C   
ATOM   1342  CG  LEU A 180     -20.514  30.213   4.372  1.00 20.00           C   
ATOM   1343  CD1 LEU A 180     -19.893  30.741   3.058  1.00 20.00           C   
ATOM   1344  CD2 LEU A 180     -20.440  28.668   4.438  1.00 20.00           C   
ATOM   1345  N   GLU A 181     -19.858  32.212   8.573  1.00 20.00           N   
ATOM   1346  CA  GLU A 181     -19.074  32.708   9.709  1.00 20.00           C   
ATOM   1347  C   GLU A 181     -19.488  32.019  10.983  1.00 20.00           C   
ATOM   1348  O   GLU A 181     -18.645  31.648  11.817  1.00 20.00           O   
ATOM   1349  CB  GLU A 181     -19.239  34.219   9.852  1.00 20.00           C   
ATOM   1350  CG  GLU A 181     -18.421  34.987   8.811  1.00 20.00           C   
ATOM   1351  CD  GLU A 181     -18.852  36.446   8.656  1.00 20.00           C   
ATOM   1352  OE1 GLU A 181     -19.394  37.028   9.641  1.00 20.00           O   
ATOM   1353  OE2 GLU A 181     -18.653  37.014   7.546  1.00 20.00           O 1-
ATOM   1354  N   ILE A 182     -20.796  31.858  11.171  1.00 20.00           N   
ATOM   1355  CA  ILE A 182     -21.280  31.147  12.346  1.00 20.00           C   
ATOM   1356  C   ILE A 182     -20.801  29.666  12.336  1.00 20.00           C   
ATOM   1357  O   ILE A 182     -20.298  29.116  13.341  1.00 20.00           O   
ATOM   1358  CB  ILE A 182     -22.811  31.271  12.430  1.00 20.00           C   
ATOM   1359  CG1 ILE A 182     -23.171  32.719  12.754  1.00 20.00           C   
ATOM   1360  CG2 ILE A 182     -23.393  30.353  13.506  1.00 20.00           C   
ATOM   1361  CD1 ILE A 182     -24.672  32.982  12.709  1.00 20.00           C   
ATOM   1362  N   LEU A 183     -20.901  29.024  11.188  1.00 20.00           N   
ATOM   1363  CA  LEU A 183     -20.523  27.618  11.108  1.00 20.00           C   
ATOM   1364  C   LEU A 183     -19.022  27.421  11.400  1.00 20.00           C   
ATOM   1365  O   LEU A 183     -18.638  26.440  12.045  1.00 20.00           O   
ATOM   1366  CB  LEU A 183     -20.878  27.080   9.727  1.00 20.00           C   
ATOM   1367  CG  LEU A 183     -22.369  26.952   9.457  1.00 20.00           C   
ATOM   1368  CD1 LEU A 183     -22.617  26.531   7.969  1.00 20.00           C   
ATOM   1369  CD2 LEU A 183     -22.997  25.980  10.485  1.00 20.00           C   
ATOM   1370  N   GLU A 184     -18.180  28.332  10.915  1.00 20.00           N   
ATOM   1371  CA  GLU A 184     -16.750  28.252  11.196  1.00 20.00           C   
ATOM   1372  C   GLU A 184     -16.442  28.509  12.670  1.00 20.00           C   
ATOM   1373  O   GLU A 184     -15.673  27.760  13.294  1.00 20.00           O   
ATOM   1374  CB  GLU A 184     -15.971  29.229  10.325  1.00 20.00           C   
ATOM   1375  CG  GLU A 184     -14.486  29.128  10.516  1.00 20.00           C   
ATOM   1376  CD  GLU A 184     -13.716  30.059   9.607  1.00 20.00           C   
ATOM   1377  OE1 GLU A 184     -14.314  30.748   8.768  1.00 20.00           O   
ATOM   1378  OE2 GLU A 184     -12.494  30.123   9.734  1.00 20.00           O 1-
ATOM   1379  N   GLN A 185     -17.070  29.534  13.234  1.00 20.00           N   
ATOM   1380  CA  GLN A 185     -16.937  29.830  14.652  1.00 20.00           C   
ATOM   1381  C   GLN A 185     -17.361  28.652  15.486  1.00 20.00           C   
ATOM   1382  O   GLN A 185     -16.752  28.383  16.499  1.00 20.00           O   
ATOM   1383  CB  GLN A 185     -17.754  31.080  15.045  1.00 20.00           C   
ATOM   1384  CG  GLN A 185     -18.381  31.090  16.492  1.00 20.00           C   
ATOM   1385  CD  GLN A 185     -17.394  31.403  17.600  1.00 20.00           C   
ATOM   1386  OE1 GLN A 185     -16.344  32.029  17.377  1.00 20.00           O   
ATOM   1387  NE2 GLN A 185     -17.723  30.970  18.817  1.00 20.00           N   
ATOM   1388  N   GLN A 186     -18.421  27.963  15.075  1.00 20.00           N   
ATOM   1389  CA  GLN A 186     -18.934  26.853  15.862  1.00 20.00           C   
ATOM   1390  C   GLN A 186     -18.268  25.521  15.529  1.00 20.00           C   
ATOM   1391  O   GLN A 186     -18.739  24.482  15.984  1.00 20.00           O   
ATOM   1392  CB  GLN A 186     -20.461  26.736  15.709  1.00 20.00           C   
ATOM   1393  CG  GLN A 186     -21.244  27.939  16.257  1.00 20.00           C   
ATOM   1394  CD  GLN A 186     -21.045  28.161  17.775  1.00 20.00           C   
ATOM   1395  OE1 GLN A 186     -20.210  28.974  18.205  1.00 20.00           O   
ATOM   1396  NE2 GLN A 186     -21.804  27.427  18.581  1.00 20.00           N   
ATOM   1397  N   LYS A 187     -17.192  25.550  14.750  1.00 20.00           N   
ATOM   1398  CA  LYS A 187     -16.442  24.347  14.386  1.00 20.00           C   
ATOM   1399  C   LYS A 187     -17.236  23.310  13.578  1.00 20.00           C   
ATOM   1400  O   LYS A 187     -16.887  22.130  13.613  1.00 20.00           O   
ATOM   1401  CB  LYS A 187     -15.877  23.664  15.649  1.00 20.00           C   
ATOM   1402  CG  LYS A 187     -15.164  24.588  16.582  1.00 20.00           C   
ATOM   1403  CD  LYS A 187     -13.932  25.162  15.911  1.00 20.00           C   
ATOM   1404  CE  LYS A 187     -13.096  25.852  16.924  1.00 20.00           C   
ATOM   1405  NZ  LYS A 187     -11.979  26.550  16.260  1.00 20.00           N 1+
ATOM   1406  N   LYS A 188     -18.288  23.735  12.865  1.00 20.00           N   
ATOM   1407  CA  LYS A 188     -19.103  22.804  12.065  1.00 20.00           C   
ATOM   1408  C   LYS A 188     -18.531  22.626  10.696  1.00 20.00           C   
ATOM   1409  O   LYS A 188     -18.687  21.573  10.088  1.00 20.00           O   
ATOM   1410  CB  LYS A 188     -20.541  23.280  11.905  1.00 20.00           C   
ATOM   1411  CG  LYS A 188     -21.268  23.454  13.191  1.00 20.00           C   
ATOM   1412  CD  LYS A 188     -21.083  22.272  14.140  1.00 20.00           C   
ATOM   1413  CE  LYS A 188     -22.141  22.302  15.232  1.00 20.00           C   
ATOM   1414  NZ  LYS A 188     -22.262  23.625  15.933  1.00 20.00           N 1+
ATOM   1415  N   VAL A 189     -17.894  23.667  10.196  1.00 20.00           N   
ATOM   1416  CA  VAL A 189     -17.185  23.586   8.954  1.00 20.00           C   
ATOM   1417  C   VAL A 189     -15.837  24.228   9.171  1.00 20.00           C   
ATOM   1418  O   VAL A 189     -15.707  25.157   9.954  1.00 20.00           O   
ATOM   1419  CB  VAL A 189     -17.948  24.308   7.793  1.00 20.00           C   
ATOM   1420  CG1 VAL A 189     -18.106  25.795   8.077  1.00 20.00           C   
ATOM   1421  CG2 VAL A 189     -17.223  24.123   6.503  1.00 20.00           C   
ATOM   1422  N   ASP A 190     -14.826  23.714   8.489  1.00 20.00           N   
ATOM   1423  CA  ASP A 190     -13.470  24.203   8.662  1.00 20.00           C   
ATOM   1424  C   ASP A 190     -13.227  25.456   7.845  1.00 20.00           C   
ATOM   1425  O   ASP A 190     -13.945  25.735   6.887  1.00 20.00           O   
ATOM   1426  CB  ASP A 190     -12.461  23.111   8.284  1.00 20.00           C   
ATOM   1427  CG  ASP A 190     -12.280  22.981   6.783  1.00 20.00           C   
ATOM   1428  OD1 ASP A 190     -11.580  23.838   6.196  1.00 20.00           O   
ATOM   1429  OD2 ASP A 190     -12.839  22.034   6.196  1.00 20.00           O 1-
ATOM   1430  N   ALA A 191     -12.165  26.168   8.208  1.00 20.00           N   
ATOM   1431  CA  ALA A 191     -11.842  27.479   7.657  1.00 20.00           C   
ATOM   1432  C   ALA A 191     -11.519  27.446   6.181  1.00 20.00           C   
ATOM   1433  O   ALA A 191     -11.806  28.404   5.455  1.00 20.00           O   
ATOM   1434  CB  ALA A 191     -10.670  28.082   8.415  1.00 20.00           C   
ATOM   1435  N   GLU A 192     -10.903  26.363   5.726  1.00 20.00           N   
ATOM   1436  CA  GLU A 192     -10.522  26.268   4.309  1.00 20.00           C   
ATOM   1437  C   GLU A 192     -11.761  26.062   3.416  1.00 20.00           C   
ATOM   1438  O   GLU A 192     -11.857  26.622   2.329  1.00 20.00           O   
ATOM   1439  CB  GLU A 192      -9.497  25.145   4.090  1.00 20.00           C   
ATOM   1440  CG  GLU A 192      -8.965  25.050   2.648  1.00 20.00           C   
ATOM   1441  CD  GLU A 192      -8.595  26.408   2.068  1.00 20.00           C   
ATOM   1442  OE1 GLU A 192      -7.798  27.115   2.724  1.00 20.00           O   
ATOM   1443  OE2 GLU A 192      -9.104  26.772   0.976  1.00 20.00           O 1-
ATOM   1444  N   THR A 193     -12.706  25.262   3.891  1.00 20.00           N   
ATOM   1445  CA  THR A 193     -13.981  25.078   3.184  1.00 20.00           C   
ATOM   1446  C   THR A 193     -14.701  26.417   3.032  1.00 20.00           C   
ATOM   1447  O   THR A 193     -15.142  26.755   1.943  1.00 20.00           O   
ATOM   1448  CB  THR A 193     -14.867  24.055   3.917  1.00 20.00           C   
ATOM   1449  OG1 THR A 193     -14.263  22.765   3.808  1.00 20.00           O   
ATOM   1450  CG2 THR A 193     -16.297  24.008   3.352  1.00 20.00           C   
ATOM   1451  N   VAL A 194     -14.778  27.198   4.109  1.00 20.00           N   
ATOM   1452  CA  VAL A 194     -15.444  28.501   4.054  1.00 20.00           C   
ATOM   1453  C   VAL A 194     -14.743  29.423   3.076  1.00 20.00           C   
ATOM   1454  O   VAL A 194     -15.396  30.124   2.294  1.00 20.00           O   
ATOM   1455  CB  VAL A 194     -15.535  29.185   5.459  1.00 20.00           C   
ATOM   1456  CG1 VAL A 194     -16.131  30.568   5.349  1.00 20.00           C   
ATOM   1457  CG2 VAL A 194     -16.349  28.335   6.417  1.00 20.00           C   
ATOM   1458  N   GLY A 195     -13.411  29.420   3.123  1.00 20.00           N   
ATOM   1459  CA  GLY A 195     -12.608  30.215   2.209  1.00 20.00           C   
ATOM   1460  C   GLY A 195     -12.830  29.805   0.768  1.00 20.00           C   
ATOM   1461  O   GLY A 195     -13.080  30.650  -0.092  1.00 20.00           O   
ATOM   1462  N   ARG A 196     -12.765  28.501   0.507  1.00 20.00           N   
ATOM   1463  CA  ARG A 196     -12.993  27.981  -0.839  1.00 20.00           C   
ATOM   1464  C   ARG A 196     -14.385  28.357  -1.322  1.00 20.00           C   
ATOM   1465  O   ARG A 196     -14.545  28.790  -2.458  1.00 20.00           O   
ATOM   1466  CB  ARG A 196     -12.812  26.457  -0.895  1.00 20.00           C   
ATOM   1467  CG  ARG A 196     -13.216  25.820  -2.236  1.00 20.00           C   
ATOM   1468  CD  ARG A 196     -12.756  24.375  -2.360  1.00 20.00           C   
ATOM   1469  NE  ARG A 196     -13.438  23.518  -1.394  1.00 20.00           N   
ATOM   1470  CZ  ARG A 196     -14.681  23.041  -1.528  1.00 20.00           C   
ATOM   1471  NH1 ARG A 196     -15.422  23.296  -2.606  1.00 20.00           N 1+
ATOM   1472  NH2 ARG A 196     -15.190  22.287  -0.564  1.00 20.00           N   
ATOM   1473  N   VAL A 197     -15.384  28.176  -0.454  1.00 20.00           N   
ATOM   1474  CA  VAL A 197     -16.768  28.436  -0.833  1.00 20.00           C   
ATOM   1475  C   VAL A 197     -16.974  29.901  -1.150  1.00 20.00           C   
ATOM   1476  O   VAL A 197     -17.571  30.221  -2.165  1.00 20.00           O   
ATOM   1477  CB  VAL A 197     -17.767  27.983   0.254  1.00 20.00           C   
ATOM   1478  CG1 VAL A 197     -19.132  28.542  -0.018  1.00 20.00           C   
ATOM   1479  CG2 VAL A 197     -17.795  26.484   0.319  1.00 20.00           C   
ATOM   1480  N   LYS A 198     -16.466  30.782  -0.290  1.00 20.00           N   
ATOM   1481  CA  LYS A 198     -16.544  32.231  -0.530  1.00 20.00           C   
ATOM   1482  C   LYS A 198     -15.824  32.639  -1.808  1.00 20.00           C   
ATOM   1483  O   LYS A 198     -16.343  33.436  -2.581  1.00 20.00           O   
ATOM   1484  CB  LYS A 198     -15.972  33.037   0.645  1.00 20.00           C   
ATOM   1485  CG  LYS A 198     -16.970  33.340   1.738  1.00 20.00           C   
ATOM   1486  CD  LYS A 198     -16.354  34.216   2.844  1.00 20.00           C   
ATOM   1487  CE  LYS A 198     -17.455  34.851   3.713  1.00 20.00           C   
ATOM   1488  NZ  LYS A 198     -16.989  35.409   5.031  1.00 20.00           N 1+
ATOM   1489  N   ARG A 199     -14.628  32.099  -2.023  1.00 20.00           N   
ATOM   1490  CA  ARG A 199     -13.828  32.483  -3.189  1.00 20.00           C   
ATOM   1491  C   ARG A 199     -14.527  32.060  -4.464  1.00 20.00           C   
ATOM   1492  O   ARG A 199     -14.698  32.850  -5.388  1.00 20.00           O   
ATOM   1493  CB  ARG A 199     -12.447  31.839  -3.131  1.00 20.00           C   
ATOM   1494  CG  ARG A 199     -11.532  32.197  -4.320  1.00 20.00           C   
ATOM   1495  CD  ARG A 199     -10.080  31.796  -4.041  1.00 20.00           C   
ATOM   1496  NE  ARG A 199      -9.970  30.373  -3.705  1.00 20.00           N   
ATOM   1497  CZ  ARG A 199      -9.908  29.862  -2.470  1.00 20.00           C   
ATOM   1498  NH1 ARG A 199      -9.925  30.639  -1.385  1.00 20.00           N 1+
ATOM   1499  NH2 ARG A 199      -9.817  28.543  -2.319  1.00 20.00           N   
ATOM   1500  N   PHE A 200     -14.941  30.800  -4.497  1.00 20.00           N   
ATOM   1501  CA  PHE A 200     -15.687  30.260  -5.619  1.00 20.00           C   
ATOM   1502  C   PHE A 200     -16.916  31.108  -5.966  1.00 20.00           C   
ATOM   1503  O   PHE A 200     -17.108  31.471  -7.116  1.00 20.00           O   
ATOM   1504  CB  PHE A 200     -16.128  28.813  -5.318  1.00 20.00           C   
ATOM   1505  CG  PHE A 200     -16.703  28.107  -6.501  1.00 20.00           C   
ATOM   1506  CD1 PHE A 200     -15.945  27.192  -7.214  1.00 20.00           C   
ATOM   1507  CD2 PHE A 200     -17.993  28.384  -6.928  1.00 20.00           C   
ATOM   1508  CE1 PHE A 200     -16.480  26.558  -8.316  1.00 20.00           C   
ATOM   1509  CE2 PHE A 200     -18.523  27.753  -8.018  1.00 20.00           C   
ATOM   1510  CZ  PHE A 200     -17.779  26.840  -8.715  1.00 20.00           C   
ATOM   1511  N   ILE A 201     -17.757  31.390  -4.978  1.00 20.00           N   
ATOM   1512  CA  ILE A 201     -18.997  32.146  -5.215  1.00 20.00           C   
ATOM   1513  C   ILE A 201     -18.696  33.495  -5.855  1.00 20.00           C   
ATOM   1514  O   ILE A 201     -19.276  33.856  -6.881  1.00 20.00           O   
ATOM   1515  CB  ILE A 201     -19.789  32.351  -3.896  1.00 20.00           C   
ATOM   1516  CG1 ILE A 201     -20.541  31.059  -3.554  1.00 20.00           C   
ATOM   1517  CG2 ILE A 201     -20.749  33.541  -3.998  1.00 20.00           C   
ATOM   1518  CD1 ILE A 201     -21.198  31.077  -2.206  1.00 20.00           C   
ATOM   1519  N   GLN A 202     -17.765  34.221  -5.246  1.00 20.00           N   
ATOM   1520  CA  GLN A 202     -17.257  35.478  -5.801  1.00 20.00           C   
ATOM   1521  C   GLN A 202     -17.016  35.379  -7.318  1.00 20.00           C   
ATOM   1522  O   GLN A 202     -17.330  36.318  -8.047  1.00 20.00           O   
ATOM   1523  CB  GLN A 202     -15.972  35.884  -5.066  1.00 20.00           C   
ATOM   1524  CG  GLN A 202     -15.472  37.289  -5.366  1.00 20.00           C   
ATOM   1525  CD  GLN A 202     -15.010  38.028  -4.115  1.00 20.00           C   
ATOM   1526  OE1 GLN A 202     -13.910  38.585  -4.075  1.00 20.00           O   
ATOM   1527  NE2 GLN A 202     -15.855  38.039  -3.089  1.00 20.00           N   
ATOM   1528  N   GLU A 203     -16.484  34.240  -7.778  1.00 20.00           N   
ATOM   1529  CA  GLU A 203     -16.336  33.924  -9.217  1.00 20.00           C   
ATOM   1530  C   GLU A 203     -17.458  33.000  -9.721  1.00 20.00           C   
ATOM   1531  O   GLU A 203     -18.529  33.441 -10.132  1.00 20.00           O   
ATOM   1532  CB  GLU A 203     -14.999  33.219  -9.464  1.00 20.00           C   
ATOM   1533  CG  GLU A 203     -13.791  33.883  -8.807  1.00 20.00           C   
ATOM   1534  CD  GLU A 203     -12.978  34.747  -9.756  1.00 20.00           C   
ATOM   1535  OE1 GLU A 203     -13.273  34.768 -10.971  1.00 20.00           O   
ATOM   1536  OE2 GLU A 203     -12.030  35.401  -9.277  1.00 20.00           O 1-
ATOM   1537  CA  GLY A 204     -14.532  34.664 -12.479  1.00 20.00           C   
ATOM   1538  CA  GLY A 205     -11.476  32.410 -12.626  1.00 20.00           C   
ATOM   1539  CA  GLY A 206      -9.874  32.527  -9.182  1.00 20.00           C   
ATOM   1540  CA  GLY A 207      -6.667  31.323 -10.825  1.00 20.00           C   
ATOM   1541  CA  GLY A 208      -7.096  33.283 -14.052  1.00 20.00           C   
ATOM   1542  CA  GLY A 209      -5.472  36.680 -13.539  1.00 20.00           C   
ATOM   1543  CA  GLY A 210      -5.086  38.000 -17.082  1.00 20.00           C   
ATOM   1544  CA  GLY A 211      -3.442  41.227 -15.932  1.00 20.00           C   
ATOM   1545  CA  GLY A 212      -0.343  39.126 -15.280  1.00 20.00           C   
ATOM   1546  CA  GLY A 213       1.660  40.149 -12.217  1.00 20.00           C   
ATOM   1547  CA  GLY A 214       4.726  39.147 -14.226  1.00 20.00           C   
ATOM   1548  CA  GLY A 215       5.385  42.636 -15.580  1.00 20.00           C   
ATOM   1549  CA  GLY A 216       8.651  41.761 -17.314  1.00 20.00           C   
ATOM   1550  CA  GLY A 217       7.746  41.050 -20.936  1.00 20.00           C   
ATOM   1551  CA  GLY A 218       9.939  37.957 -20.687  1.00 20.00           C   
ATOM   1552  CA  GLY A 219      13.332  37.674 -22.377  1.00 20.00           C   
ATOM   1553  CA  GLY A 220      13.495  33.938 -21.702  1.00 20.00           C   
ATOM   1554  CA  GLY A 221      10.168  32.804 -20.256  1.00 20.00           C   
ATOM   1555  CA  GLY A 222      11.901  29.610 -19.144  1.00 20.00           C   
ATOM   1556  N   LYS A 223      15.322  28.911 -18.980  1.00 20.00           N   
ATOM   1557  CA  LYS A 223      16.245  29.129 -17.824  1.00 20.00           C   
ATOM   1558  C   LYS A 223      15.590  28.658 -16.518  1.00 20.00           C   
ATOM   1559  O   LYS A 223      14.605  29.252 -16.058  1.00 20.00           O   
ATOM   1560  CB  LYS A 223      16.672  30.597 -17.735  1.00 20.00           C   
ATOM   1561  CG  LYS A 223      17.593  30.949 -16.558  1.00 20.00           C   
ATOM   1562  CD  LYS A 223      19.049  30.598 -16.841  1.00 20.00           C   
ATOM   1563  CE  LYS A 223      19.987  31.243 -15.829  1.00 20.00           C   
ATOM   1564  NZ  LYS A 223      21.431  30.902 -16.074  1.00 20.00           N 1+
ATOM   1565  N   GLU A 224      16.142  27.590 -15.936  1.00 20.00           N   
ATOM   1566  CA  GLU A 224      15.557  26.961 -14.744  1.00 20.00           C   
ATOM   1567  C   GLU A 224      15.509  27.861 -13.507  1.00 20.00           C   
ATOM   1568  O   GLU A 224      16.459  28.586 -13.190  1.00 20.00           O   
ATOM   1569  CB  GLU A 224      16.263  25.649 -14.404  1.00 20.00           C   
ATOM   1570  CG  GLU A 224      15.673  24.969 -13.168  1.00 20.00           C   
ATOM   1571  CD  GLU A 224      15.921  23.465 -13.098  1.00 20.00           C   
ATOM   1572  OE1 GLU A 224      16.708  22.935 -13.915  1.00 20.00           O   
ATOM   1573  OE2 GLU A 224      15.315  22.822 -12.207  1.00 20.00           O 1-
ATOM   1574  N   LEU A 225      14.378  27.822 -12.818  1.00 20.00           N   
ATOM   1575  CA  LEU A 225      14.220  28.558 -11.575  1.00 20.00           C   
ATOM   1576  C   LEU A 225      14.906  27.810 -10.420  1.00 20.00           C   
ATOM   1577  O   LEU A 225      14.804  26.581 -10.314  1.00 20.00           O   
ATOM   1578  CB  LEU A 225      12.732  28.771 -11.280  1.00 20.00           C   
ATOM   1579  CG  LEU A 225      11.886  29.650 -12.214  1.00 20.00           C   
ATOM   1580  CD1 LEU A 225      10.446  29.716 -11.732  1.00 20.00           C   
ATOM   1581  CD2 LEU A 225      12.451  31.060 -12.316  1.00 20.00           C   
ATOM   1582  N   SER A 226      15.603  28.559  -9.569  1.00 20.00           N   
ATOM   1583  CA  SER A 226      16.119  28.034  -8.312  1.00 20.00           C   
ATOM   1584  C   SER A 226      14.950  27.469  -7.483  1.00 20.00           C   
ATOM   1585  O   SER A 226      13.786  27.796  -7.742  1.00 20.00           O   
ATOM   1586  CB  SER A 226      16.835  29.144  -7.536  1.00 20.00           C   
ATOM   1587  OG  SER A 226      15.906  30.037  -6.924  1.00 20.00           O   
ATOM   1588  N   PHE A 227      15.259  26.612  -6.514  1.00 20.00           N   
ATOM   1589  CA  PHE A 227      14.288  26.213  -5.480  1.00 20.00           C   
ATOM   1590  C   PHE A 227      13.569  27.405  -4.835  1.00 20.00           C   
ATOM   1591  O   PHE A 227      12.335  27.397  -4.726  1.00 20.00           O   
ATOM   1592  CB  PHE A 227      14.958  25.340  -4.411  1.00 20.00           C   
ATOM   1593  CG  PHE A 227      15.524  24.038  -4.945  1.00 20.00           C   
ATOM   1594  CD1 PHE A 227      14.817  23.281  -5.871  1.00 20.00           C   
ATOM   1595  CD2 PHE A 227      16.739  23.556  -4.468  1.00 20.00           C   
ATOM   1596  CE1 PHE A 227      15.319  22.082  -6.359  1.00 20.00           C   
ATOM   1597  CE2 PHE A 227      17.264  22.345  -4.934  1.00 20.00           C   
ATOM   1598  CZ  PHE A 227      16.549  21.604  -5.883  1.00 20.00           C   
ATOM   1599  N   GLY A 228      14.330  28.430  -4.441  1.00 20.00           N   
ATOM   1600  CA  GLY A 228      13.773  29.638  -3.809  1.00 20.00           C   
ATOM   1601  C   GLY A 228      12.757  30.382  -4.658  1.00 20.00           C   
ATOM   1602  O   GLY A 228      11.752  30.884  -4.147  1.00 20.00           O   
ATOM   1603  N   ALA A 229      13.020  30.458  -5.958  1.00 20.00           N   
ATOM   1604  CA  ALA A 229      12.079  31.053  -6.916  1.00 20.00           C   
ATOM   1605  C   ALA A 229      10.841  30.152  -7.077  1.00 20.00           C   
ATOM   1606  O   ALA A 229       9.704  30.620  -7.044  1.00 20.00           O   
ATOM   1607  CB  ALA A 229      12.775  31.293  -8.245  1.00 20.00           C   
ATOM   1608  N   ARG A 230      11.057  28.847  -7.218  1.00 20.00           N   
ATOM   1609  CA  ARG A 230       9.938  27.900  -7.302  1.00 20.00           C   
ATOM   1610  C   ARG A 230       8.985  27.957  -6.104  1.00 20.00           C   
ATOM   1611  O   ARG A 230       7.783  27.717  -6.257  1.00 20.00           O   
ATOM   1612  CB  ARG A 230      10.468  26.477  -7.551  1.00 20.00           C   
ATOM   1613  CG  ARG A 230      11.042  26.286  -8.950  1.00 20.00           C   
ATOM   1614  CD  ARG A 230      11.910  25.044  -9.016  1.00 20.00           C   
ATOM   1615  NE  ARG A 230      11.054  23.859  -9.062  1.00 20.00           N   
ATOM   1616  CZ  ARG A 230      11.492  22.609  -9.023  1.00 20.00           C   
ATOM   1617  NH1 ARG A 230      10.622  21.601  -9.074  1.00 20.00           N 1+
ATOM   1618  NH2 ARG A 230      12.791  22.378  -8.906  1.00 20.00           N   
ATOM   1619  N   ALA A 231       9.510  28.327  -4.937  1.00 20.00           N   
ATOM   1620  CA  ALA A 231       8.744  28.385  -3.688  1.00 20.00           C   
ATOM   1621  C   ALA A 231       7.735  29.532  -3.778  1.00 20.00           C   
ATOM   1622  O   ALA A 231       6.766  29.581  -3.022  1.00 20.00           O   
ATOM   1623  CB  ALA A 231       9.666  28.624  -2.528  1.00 20.00           C   
ATOM   1624  N   GLU A 232       7.983  30.448  -4.710  1.00 20.00           N   
ATOM   1625  CA  GLU A 232       7.108  31.619  -4.879  1.00 20.00           C   
ATOM   1626  C   GLU A 232       6.156  31.533  -6.074  1.00 20.00           C   
ATOM   1627  O   GLU A 232       5.359  32.464  -6.300  1.00 20.00           O   
ATOM   1628  CB  GLU A 232       7.959  32.898  -4.926  1.00 20.00           C   
ATOM   1629  CG  GLU A 232       8.676  33.161  -3.609  1.00 20.00           C   
ATOM   1630  CD  GLU A 232       9.471  34.461  -3.578  1.00 20.00           C   
ATOM   1631  OE1 GLU A 232       9.702  35.029  -4.663  1.00 20.00           O   
ATOM   1632  OE2 GLU A 232       9.870  34.902  -2.465  1.00 20.00           O 1-
ATOM   1633  N   LEU A 233       6.224  30.426  -6.825  1.00 20.00           N   
ATOM   1634  CA  LEU A 233       5.376  30.207  -8.010  1.00 20.00           C   
ATOM   1635  C   LEU A 233       3.881  30.400  -7.704  1.00 20.00           C   
ATOM   1636  O   LEU A 233       3.429  29.991  -6.641  1.00 20.00           O   
ATOM   1637  CB  LEU A 233       5.632  28.831  -8.633  1.00 20.00           C   
ATOM   1638  CG  LEU A 233       6.868  28.655  -9.523  1.00 20.00           C   
ATOM   1639  CD1 LEU A 233       7.192  27.194  -9.778  1.00 20.00           C   
ATOM   1640  CD2 LEU A 233       6.681  29.347 -10.876  1.00 20.00           C   
ATOM   1641  N   PRO A 234       3.122  31.063  -8.605  1.00 20.00           N   
ATOM   1642  CA  PRO A 234       1.699  31.317  -8.308  1.00 20.00           C   
ATOM   1643  C   PRO A 234       0.895  30.064  -7.912  1.00 20.00           C   
ATOM   1644  O   PRO A 234       0.100  30.107  -6.959  1.00 20.00           O   
ATOM   1645  CB  PRO A 234       1.172  31.878  -9.626  1.00 20.00           C   
ATOM   1646  CG  PRO A 234       2.364  32.548 -10.253  1.00 20.00           C   
ATOM   1647  CD  PRO A 234       3.506  31.607  -9.926  1.00 20.00           C   
ATOM   1648  N   ARG A 235       1.112  28.968  -8.636  1.00 20.00           N   
ATOM   1649  CA  ARG A 235       0.386  27.708  -8.391  1.00 20.00           C   
ATOM   1650  C   ARG A 235       1.077  26.718  -7.449  1.00 20.00           C   
ATOM   1651  O   ARG A 235       0.651  25.560  -7.364  1.00 20.00           O   
ATOM   1652  CB  ARG A 235       0.056  27.005  -9.710  1.00 20.00           C   
ATOM   1653  CG  ARG A 235      -0.874  27.783 -10.641  1.00 20.00           C   
ATOM   1654  CD  ARG A 235      -1.023  27.072 -11.990  1.00 20.00           C   
ATOM   1655  NE  ARG A 235      -1.615  25.741 -11.832  1.00 20.00           N   
ATOM   1656  CZ  ARG A 235      -2.923  25.496 -11.735  1.00 20.00           C   
ATOM   1657  NH1 ARG A 235      -3.804  26.493 -11.802  1.00 20.00           N 1+
ATOM   1658  NH2 ARG A 235      -3.355  24.248 -11.574  1.00 20.00           N   
ATOM   1659  N   ILE A 236       2.087  27.183  -6.709  1.00 20.00           N   
ATOM   1660  CA  ILE A 236       2.783  26.342  -5.727  1.00 20.00           C   
ATOM   1661  C   ILE A 236       1.906  25.913  -4.546  1.00 20.00           C   
ATOM   1662  O   ILE A 236       1.143  26.695  -3.974  1.00 20.00           O   
ATOM   1663  CB  ILE A 236       4.096  27.000  -5.204  1.00 20.00           C   
ATOM   1664  CG1 ILE A 236       5.103  25.939  -4.751  1.00 20.00           C   
ATOM   1665  CG2 ILE A 236       3.841  28.041  -4.101  1.00 20.00           C   
ATOM   1666  CD1 ILE A 236       5.693  25.103  -5.914  1.00 20.00           C   
ATOM   1667  N   HIS A 237       2.023  24.646  -4.174  1.00 20.00           N   
ATOM   1668  CA  HIS A 237       1.338  24.152  -3.001  1.00 20.00           C   
ATOM   1669  C   HIS A 237       2.069  24.665  -1.741  1.00 20.00           C   
ATOM   1670  O   HIS A 237       3.294  24.717  -1.717  1.00 20.00           O   
ATOM   1671  CB  HIS A 237       1.292  22.614  -3.065  1.00 20.00           C   
ATOM   1672  CG  HIS A 237       0.352  22.013  -2.073  1.00 20.00           C   
ATOM   1673  ND1 HIS A 237       0.695  21.811  -0.753  1.00 20.00           N   
ATOM   1674  CD2 HIS A 237      -0.935  21.615  -2.192  1.00 20.00           C   
ATOM   1675  CE1 HIS A 237      -0.341  21.308  -0.103  1.00 20.00           C   
ATOM   1676  NE2 HIS A 237      -1.341  21.179  -0.955  1.00 20.00           N   
ATOM   1677  N   PRO A 238       1.335  25.049  -0.684  1.00 20.00           N   
ATOM   1678  CA  PRO A 238       1.989  25.568   0.518  1.00 20.00           C   
ATOM   1679  C   PRO A 238       3.075  24.639   1.094  1.00 20.00           C   
ATOM   1680  O   PRO A 238       4.122  25.107   1.562  1.00 20.00           O   
ATOM   1681  CB  PRO A 238       0.826  25.719   1.504  1.00 20.00           C   
ATOM   1682  CG  PRO A 238      -0.351  25.915   0.641  1.00 20.00           C   
ATOM   1683  CD  PRO A 238      -0.133  25.053  -0.546  1.00 20.00           C   
ATOM   1684  N   VAL A 239       2.837  23.334   1.031  1.00 20.00           N   
ATOM   1685  CA  VAL A 239       3.793  22.355   1.561  1.00 20.00           C   
ATOM   1686  C   VAL A 239       5.073  22.312   0.724  1.00 20.00           C   
ATOM   1687  O   VAL A 239       6.182  22.212   1.282  1.00 20.00           O   
ATOM   1688  CB  VAL A 239       3.176  20.938   1.589  1.00 20.00           C   
ATOM   1689  CG1 VAL A 239       4.172  19.909   2.126  1.00 20.00           C   
ATOM   1690  CG2 VAL A 239       1.907  20.935   2.398  1.00 20.00           C   
ATOM   1691  N   ALA A 240       4.899  22.354  -0.597  1.00 20.00           N   
ATOM   1692  CA  ALA A 240       5.991  22.410  -1.558  1.00 20.00           C   
ATOM   1693  C   ALA A 240       6.796  23.694  -1.343  1.00 20.00           C   
ATOM   1694  O   ALA A 240       8.025  23.671  -1.346  1.00 20.00           O   
ATOM   1695  CB  ALA A 240       5.462  22.344  -2.985  1.00 20.00           C   
ATOM   1696  N   SER A 241       6.089  24.801  -1.128  1.00 20.00           N   
ATOM   1697  CA  SER A 241       6.722  26.083  -0.876  1.00 20.00           C   
ATOM   1698  C   SER A 241       7.620  26.082   0.351  1.00 20.00           C   
ATOM   1699  O   SER A 241       8.777  26.530   0.291  1.00 20.00           O   
ATOM   1700  CB  SER A 241       5.657  27.190  -0.779  1.00 20.00           C   
ATOM   1701  OG  SER A 241       6.277  28.446  -0.573  1.00 20.00           O   
ATOM   1702  N   LYS A 242       7.083  25.560   1.455  1.00 20.00           N   
ATOM   1703  CA  LYS A 242       7.813  25.430   2.709  1.00 20.00           C   
ATOM   1704  C   LYS A 242       9.058  24.581   2.483  1.00 20.00           C   
ATOM   1705  O   LYS A 242      10.136  24.943   2.935  1.00 20.00           O   
ATOM   1706  CB  LYS A 242       6.918  24.800   3.780  1.00 20.00           C   
ATOM   1707  CG  LYS A 242       7.589  24.577   5.133  1.00 20.00           C   
ATOM   1708  CD  LYS A 242       6.596  24.007   6.159  1.00 20.00           C   
ATOM   1709  CE  LYS A 242       7.156  24.118   7.570  1.00 20.00           C   
ATOM   1710  NZ  LYS A 242       6.457  23.232   8.545  1.00 20.00           N 1+
ATOM   1711  N   LEU A 243       8.898  23.474   1.769  1.00 20.00           N   
ATOM   1712  CA  LEU A 243      10.004  22.563   1.469  1.00 20.00           C   
ATOM   1713  C   LEU A 243      11.090  23.254   0.632  1.00 20.00           C   
ATOM   1714  O   LEU A 243      12.273  23.214   0.981  1.00 20.00           O   
ATOM   1715  CB  LEU A 243       9.475  21.291   0.782  1.00 20.00           C   
ATOM   1716  CG  LEU A 243      10.537  20.326   0.228  1.00 20.00           C   
ATOM   1717  CD1 LEU A 243      11.394  19.756   1.335  1.00 20.00           C   
ATOM   1718  CD2 LEU A 243       9.877  19.201  -0.585  1.00 20.00           C   
ATOM   1719  N   LEU A 244      10.670  23.887  -0.461  1.00 20.00           N   
ATOM   1720  CA  LEU A 244      11.578  24.554  -1.388  1.00 20.00           C   
ATOM   1721  C   LEU A 244      12.360  25.675  -0.706  1.00 20.00           C   
ATOM   1722  O   LEU A 244      13.546  25.861  -0.997  1.00 20.00           O   
ATOM   1723  CB  LEU A 244      10.806  25.087  -2.595  1.00 20.00           C   
ATOM   1724  CG  LEU A 244      10.360  24.033  -3.616  1.00 20.00           C   
ATOM   1725  CD1 LEU A 244       9.214  24.540  -4.469  1.00 20.00           C   
ATOM   1726  CD2 LEU A 244      11.542  23.574  -4.477  1.00 20.00           C   
ATOM   1727  N  AARG A 245      11.707  26.416   0.185  1.00 20.00           N   
ATOM   1728  N  BARG A 245      11.677  26.432   0.152  1.00 20.00           N   
ATOM   1729  CA AARG A 245      12.374  27.489   0.924  1.00 20.00           C   
ATOM   1730  CA BARG A 245      12.304  27.456   0.988  1.00 20.00           C   
ATOM   1731  C  AARG A 245      13.441  26.998   1.914  1.00 20.00           C   
ATOM   1732  C  BARG A 245      13.474  26.884   1.778  1.00 20.00           C   
ATOM   1733  O  AARG A 245      14.503  27.613   2.022  1.00 20.00           O   
ATOM   1734  O  BARG A 245      14.614  27.323   1.612  1.00 20.00           O   
ATOM   1735  CB AARG A 245      11.360  28.424   1.598  1.00 20.00           C   
ATOM   1736  CB BARG A 245      11.298  28.072   1.969  1.00 20.00           C   
ATOM   1737  CG AARG A 245      10.548  29.267   0.620  1.00 20.00           C   
ATOM   1738  CG BARG A 245      10.384  29.101   1.348  1.00 20.00           C   
ATOM   1739  CD AARG A 245      10.112  30.593   1.255  1.00 20.00           C   
ATOM   1740  CD BARG A 245       9.636  29.881   2.410  1.00 20.00           C   
ATOM   1741  NE AARG A 245       8.807  31.064   0.794  1.00 20.00           N   
ATOM   1742  NE BARG A 245       8.209  29.949   2.108  1.00 20.00           N   
ATOM   1743  CZ AARG A 245       8.607  32.112  -0.002  1.00 20.00           C   
ATOM   1744  CZ BARG A 245       7.260  29.363   2.831  1.00 20.00           C   
ATOM   1745  NH1AARG A 245       7.370  32.454  -0.338  1.00 20.00           N 1+
ATOM   1746  NH1BARG A 245       5.991  29.488   2.471  1.00 20.00           N 1+
ATOM   1747  NH2AARG A 245       9.631  32.830  -0.454  1.00 20.00           N   
ATOM   1748  NH2BARG A 245       7.575  28.655   3.907  1.00 20.00           N   
ATOM   1749  N   LEU A 246      13.187  25.900   2.630  1.00 20.00           N   
ATOM   1750  CA  LEU A 246      14.218  25.336   3.510  1.00 20.00           C   
ATOM   1751  C   LEU A 246      15.338  24.632   2.728  1.00 20.00           C   
ATOM   1752  O   LEU A 246      16.476  24.599   3.187  1.00 20.00           O   
ATOM   1753  CB  LEU A 246      13.615  24.454   4.609  1.00 20.00           C   
ATOM   1754  CG  LEU A 246      12.913  23.139   4.291  1.00 20.00           C   
ATOM   1755  CD1 LEU A 246      13.939  22.009   4.089  1.00 20.00           C   
ATOM   1756  CD2 LEU A 246      11.939  22.753   5.416  1.00 20.00           C   
ATOM   1757  N   MET A 247      15.032  24.095   1.550  1.00 20.00           N   
ATOM   1758  CA  MET A 247      16.056  23.502   0.677  1.00 20.00           C   
ATOM   1759  C   MET A 247      17.058  24.588   0.270  1.00 20.00           C   
ATOM   1760  O   MET A 247      18.274  24.416   0.420  1.00 20.00           O   
ATOM   1761  CB  MET A 247      15.435  22.878  -0.576  1.00 20.00           C   
ATOM   1762  CG  MET A 247      14.650  21.558  -0.322  1.00 20.00           C   
ATOM   1763  SD  MET A 247      13.595  21.168  -1.740  1.00 20.00           S   
ATOM   1764  CE  MET A 247      14.818  20.761  -2.984  1.00 20.00           C   
ATOM   1765  N   GLN A 248      16.517  25.701  -0.221  1.00 20.00           N   
ATOM   1766  CA  GLN A 248      17.295  26.913  -0.516  1.00 20.00           C   
ATOM   1767  C   GLN A 248      18.127  27.426   0.672  1.00 20.00           C   
ATOM   1768  O   GLN A 248      19.355  27.612   0.563  1.00 20.00           O   
ATOM   1769  CB  GLN A 248      16.338  28.008  -0.997  1.00 20.00           C   
ATOM   1770  CG  GLN A 248      17.051  29.252  -1.550  1.00 20.00           C   
ATOM   1771  CD  GLN A 248      17.778  28.987  -2.851  1.00 20.00           C   
ATOM   1772  OE1 GLN A 248      17.160  28.655  -3.866  1.00 20.00           O   
ATOM   1773  NE2 GLN A 248      19.098  29.165  -2.842  1.00 20.00           N   
ATOM   1774  N   LYS A 249      17.454  27.656   1.796  1.00 20.00           N   
ATOM   1775  CA  LYS A 249      18.071  28.139   3.037  1.00 20.00           C   
ATOM   1776  C   LYS A 249      19.243  27.289   3.532  1.00 20.00           C   
ATOM   1777  O   LYS A 249      20.313  27.818   3.850  1.00 20.00           O   
ATOM   1778  CB  LYS A 249      17.014  28.251   4.129  1.00 20.00           C   
ATOM   1779  CG  LYS A 249      17.501  28.853   5.452  1.00 20.00           C   
ATOM   1780  CD  LYS A 249      16.391  28.849   6.484  1.00 20.00           C   
ATOM   1781  CE  LYS A 249      16.946  29.241   7.843  1.00 20.00           C   
ATOM   1782  NZ  LYS A 249      15.860  29.383   8.858  1.00 20.00           N 1+
ATOM   1783  N   LYS A 250      19.040  25.977   3.586  1.00 20.00           N   
ATOM   1784  CA  LYS A 250      20.006  25.059   4.185  1.00 20.00           C   
ATOM   1785  C   LYS A 250      20.995  24.433   3.190  1.00 20.00           C   
ATOM   1786  O   LYS A 250      21.934  23.734   3.596  1.00 20.00           O   
ATOM   1787  CB  LYS A 250      19.242  23.937   4.891  1.00 20.00           C   
ATOM   1788  CG  LYS A 250      18.426  24.359   6.104  1.00 20.00           C   
ATOM   1789  CD  LYS A 250      17.521  23.207   6.575  1.00 20.00           C   
ATOM   1790  CE  LYS A 250      18.313  21.975   7.045  1.00 20.00           C   
ATOM   1791  NZ  LYS A 250      17.392  20.938   7.596  1.00 20.00           N 1+
ATOM   1792  N   GLU A 251      20.773  24.674   1.902  1.00 20.00           N   
ATOM   1793  CA  GLU A 251      21.574  24.109   0.805  1.00 20.00           C   
ATOM   1794  C   GLU A 251      21.537  22.581   0.874  1.00 20.00           C   
ATOM   1795  O   GLU A 251      22.563  21.900   0.872  1.00 20.00           O   
ATOM   1796  CB  GLU A 251      23.024  24.625   0.826  1.00 20.00           C   
ATOM   1797  CG  GLU A 251      23.086  26.128   0.663  1.00 20.00           C   
ATOM   1798  CD  GLU A 251      24.498  26.633   0.421  1.00 20.00           C   
ATOM   1799  OE1 GLU A 251      25.462  26.054   0.959  1.00 20.00           O   
ATOM   1800  OE2 GLU A 251      24.637  27.612  -0.327  1.00 20.00           O 1-
ATOM   1801  N   THR A 252      20.325  22.048   0.946  1.00 20.00           N   
ATOM   1802  CA  THR A 252      20.177  20.611   0.916  1.00 20.00           C   
ATOM   1803  C   THR A 252      18.983  20.226   0.066  1.00 20.00           C   
ATOM   1804  O   THR A 252      17.907  20.830   0.151  1.00 20.00           O   
ATOM   1805  CB  THR A 252      20.112  19.982   2.323  1.00 20.00           C   
ATOM   1806  OG1 THR A 252      19.905  18.570   2.196  1.00 20.00           O   
ATOM   1807  CG2 THR A 252      18.986  20.562   3.137  1.00 20.00           C   
ATOM   1808  N   ASN A 253      19.221  19.237  -0.780  1.00 20.00           N   
ATOM   1809  CA  ASN A 253      18.166  18.532  -1.501  1.00 20.00           C   
ATOM   1810  C   ASN A 253      18.265  17.008  -1.289  1.00 20.00           C   
ATOM   1811  O   ASN A 253      17.994  16.199  -2.189  1.00 20.00           O   
ATOM   1812  CB  ASN A 253      18.099  18.969  -2.957  1.00 20.00           C   
ATOM   1813  CG  ASN A 253      19.376  18.667  -3.751  1.00 20.00           C   
ATOM   1814  OD1 ASN A 253      20.492  18.706  -3.229  1.00 20.00           O   
ATOM   1815  ND2 ASN A 253      19.200  18.400  -5.029  1.00 20.00           N   
ATOM   1816  N   LEU A 254      18.659  16.670  -0.065  1.00 20.00           N   
ATOM   1817  CA  LEU A 254      18.769  15.296   0.409  1.00 20.00           C   
ATOM   1818  C   LEU A 254      17.580  14.937   1.312  1.00 20.00           C   
ATOM   1819  O   LEU A 254      17.328  15.600   2.334  1.00 20.00           O   
ATOM   1820  CB  LEU A 254      20.071  15.100   1.193  1.00 20.00           C   
ATOM   1821  CG  LEU A 254      20.240  13.852   2.090  1.00 20.00           C   
ATOM   1822  CD1 LEU A 254      20.225  12.553   1.262  1.00 20.00           C   
ATOM   1823  CD2 LEU A 254      21.525  13.919   2.891  1.00 20.00           C   
ATOM   1824  N   CYS A 255      16.893  13.856   0.942  1.00 20.00           N   
ATOM   1825  CA  CYS A 255      15.895  13.217   1.800  1.00 20.00           C   
ATOM   1826  C   CYS A 255      16.473  11.942   2.432  1.00 20.00           C   
ATOM   1827  O   CYS A 255      16.852  11.006   1.735  1.00 20.00           O   
ATOM   1828  CB  CYS A 255      14.654  12.875   0.979  1.00 20.00           C   
ATOM   1829  SG  CYS A 255      13.421  11.904   1.845  1.00 20.00           S   
ATOM   1830  N   LEU A 256      16.581  11.918   3.755  1.00 20.00           N   
ATOM   1831  CA  LEU A 256      17.103  10.726   4.442  1.00 20.00           C   
ATOM   1832  C   LEU A 256      16.019   9.647   4.533  1.00 20.00           C   
ATOM   1833  O   LEU A 256      14.952   9.892   5.102  1.00 20.00           O   
ATOM   1834  CB  LEU A 256      17.579  11.071   5.849  1.00 20.00           C   
ATOM   1835  CG  LEU A 256      18.021   9.889   6.719  1.00 20.00           C   
ATOM   1836  CD1 LEU A 256      19.271   9.217   6.095  1.00 20.00           C   
ATOM   1837  CD2 LEU A 256      18.196  10.258   8.189  1.00 20.00           C   
ATOM   1838  N   SER A 257      16.285   8.475   3.957  1.00 20.00           N   
ATOM   1839  CA  SER A 257      15.371   7.355   4.141  1.00 20.00           C   
ATOM   1840  C   SER A 257      15.788   6.619   5.398  1.00 20.00           C   
ATOM   1841  O   SER A 257      16.752   5.827   5.388  1.00 20.00           O   
ATOM   1842  CB  SER A 257      15.301   6.441   2.914  1.00 20.00           C   
ATOM   1843  OG  SER A 257      14.438   5.342   3.166  1.00 20.00           O   
ATOM   1844  N   ALA A 258      15.059   6.898   6.483  1.00 20.00           N   
ATOM   1845  CA  ALA A 258      15.458   6.440   7.809  1.00 20.00           C   
ATOM   1846  C   ALA A 258      14.949   5.024   8.058  1.00 20.00           C   
ATOM   1847  O   ALA A 258      14.053   4.816   8.868  1.00 20.00           O   
ATOM   1848  CB  ALA A 258      14.975   7.395   8.885  1.00 20.00           C   
ATOM   1849  N   ASP A 259      15.529   4.076   7.323  1.00 20.00           N   
ATOM   1850  CA  ASP A 259      15.113   2.674   7.347  1.00 20.00           C   
ATOM   1851  C   ASP A 259      15.775   1.946   8.520  1.00 20.00           C   
ATOM   1852  O   ASP A 259      16.796   1.250   8.353  1.00 20.00           O   
ATOM   1853  CB  ASP A 259      15.364   2.023   5.983  1.00 20.00           C   
ATOM   1854  CG  ASP A 259      14.480   2.643   4.903  1.00 20.00           C   
ATOM   1855  OD1 ASP A 259      13.404   3.167   5.289  1.00 20.00           O   
ATOM   1856  OD2 ASP A 259      14.887   2.679   3.721  1.00 20.00           O 1-
ATOM   1857  N   VAL A 260      15.166   2.153   9.688  1.00 20.00           N   
ATOM   1858  CA  VAL A 260      15.560   1.560  10.969  1.00 20.00           C   
ATOM   1859  C   VAL A 260      14.339   1.019  11.682  1.00 20.00           C   
ATOM   1860  O   VAL A 260      13.220   1.479  11.479  1.00 20.00           O   
ATOM   1861  CB  VAL A 260      16.273   2.553  11.942  1.00 20.00           C   
ATOM   1862  CG1 VAL A 260      17.563   3.089  11.332  1.00 20.00           C   
ATOM   1863  CG2 VAL A 260      15.330   3.679  12.438  1.00 20.00           C   
ATOM   1864  N   SER A 261      14.562   0.058  12.566  1.00 20.00           N   
ATOM   1865  CA  SER A 261      13.449  -0.568  13.247  1.00 20.00           C   
ATOM   1866  C   SER A 261      13.297  -0.119  14.709  1.00 20.00           C   
ATOM   1867  O   SER A 261      12.296  -0.440  15.334  1.00 20.00           O   
ATOM   1868  CB  SER A 261      13.554  -2.089  13.114  1.00 20.00           C   
ATOM   1869  OG  SER A 261      14.764  -2.496  13.721  1.00 20.00           O   
ATOM   1870  N   LEU A 262      14.252   0.659  15.227  1.00 20.00           N   
ATOM   1871  CA  LEU A 262      14.191   1.167  16.605  1.00 20.00           C   
ATOM   1872  C   LEU A 262      13.962   2.674  16.694  1.00 20.00           C   
ATOM   1873  O   LEU A 262      14.664   3.454  16.053  1.00 20.00           O   
ATOM   1874  CB  LEU A 262      15.469   0.808  17.377  1.00 20.00           C   
ATOM   1875  CG  LEU A 262      15.682  -0.675  17.679  1.00 20.00           C   
ATOM   1876  CD1 LEU A 262      17.124  -0.901  18.137  1.00 20.00           C   
ATOM   1877  CD2 LEU A 262      14.701  -1.117  18.767  1.00 20.00           C   
ATOM   1878  N   ALA A 263      12.991   3.077  17.506  1.00 20.00           N   
ATOM   1879  CA  ALA A 263      12.729   4.508  17.700  1.00 20.00           C   
ATOM   1880  C   ALA A 263      13.966   5.289  18.144  1.00 20.00           C   
ATOM   1881  O   ALA A 263      14.186   6.384  17.642  1.00 20.00           O   
ATOM   1882  CB  ALA A 263      11.580   4.738  18.652  1.00 20.00           C   
ATOM   1883  N   ARG A 264      14.768   4.762  19.070  1.00 20.00           N   
ATOM   1884  CA  ARG A 264      15.951   5.503  19.520  1.00 20.00           C   
ATOM   1885  C   ARG A 264      16.911   5.824  18.371  1.00 20.00           C   
ATOM   1886  O   ARG A 264      17.451   6.929  18.316  1.00 20.00           O   
ATOM   1887  CB  ARG A 264      16.680   4.852  20.709  1.00 20.00           C   
ATOM   1888  CG  ARG A 264      18.027   5.536  20.984  1.00 20.00           C   
ATOM   1889  CD  ARG A 264      18.706   5.133  22.305  1.00 20.00           C   
ATOM   1890  NE  ARG A 264      17.900   5.447  23.491  1.00 20.00           N   
ATOM   1891  CZ  ARG A 264      17.668   6.667  23.981  1.00 20.00           C   
ATOM   1892  NH1 ARG A 264      18.162   7.757  23.398  1.00 20.00           N 1+
ATOM   1893  NH2 ARG A 264      16.910   6.796  25.065  1.00 20.00           N   
ATOM   1894  N   GLU A 265      17.096   4.898  17.429  1.00 20.00           N   
ATOM   1895  CA  GLU A 265      18.029   5.115  16.329  1.00 20.00           C   
ATOM   1896  C   GLU A 265      17.408   6.125  15.346  1.00 20.00           C   
ATOM   1897  O   GLU A 265      18.101   7.046  14.890  1.00 20.00           O   
ATOM   1898  CB  GLU A 265      18.454   3.788  15.659  1.00 20.00           C   
ATOM   1899  CG  GLU A 265      19.654   3.924  14.700  1.00 20.00           C   
ATOM   1900  CD  GLU A 265      19.973   2.652  13.915  1.00 20.00           C   
ATOM   1901  OE1 GLU A 265      19.275   1.624  14.113  1.00 20.00           O   
ATOM   1902  OE2 GLU A 265      20.915   2.687  13.082  1.00 20.00           O 1-
ATOM   1903  N   LEU A 266      16.110   5.967  15.063  1.00 20.00           N   
ATOM   1904  CA  LEU A 266      15.334   6.941  14.301  1.00 20.00           C   
ATOM   1905  C   LEU A 266      15.557   8.367  14.843  1.00 20.00           C   
ATOM   1906  O   LEU A 266      15.911   9.277  14.092  1.00 20.00           O   
ATOM   1907  CB  LEU A 266      13.830   6.576  14.313  1.00 20.00           C   
ATOM   1908  CG  LEU A 266      12.895   7.614  13.662  1.00 20.00           C   
ATOM   1909  CD1 LEU A 266      13.255   7.853  12.185  1.00 20.00           C   
ATOM   1910  CD2 LEU A 266      11.441   7.217  13.754  1.00 20.00           C   
ATOM   1911  N   LEU A 267      15.315   8.565  16.139  1.00 20.00           N   
ATOM   1912  CA  LEU A 267      15.421   9.902  16.725  1.00 20.00           C   
ATOM   1913  C   LEU A 267      16.859  10.423  16.779  1.00 20.00           C   
ATOM   1914  O   LEU A 267      17.094  11.633  16.623  1.00 20.00           O   
ATOM   1915  CB  LEU A 267      14.784   9.917  18.116  1.00 20.00           C   
ATOM   1916  CG  LEU A 267      13.281   9.628  18.123  1.00 20.00           C   
ATOM   1917  CD1 LEU A 267      12.821   9.466  19.576  1.00 20.00           C   
ATOM   1918  CD2 LEU A 267      12.552  10.764  17.410  1.00 20.00           C   
ATOM   1919  N   GLN A 268      17.818   9.521  16.986  1.00 20.00           N   
ATOM   1920  CA  GLN A 268      19.222   9.940  16.989  1.00 20.00           C   
ATOM   1921  C   GLN A 268      19.681  10.353  15.572  1.00 20.00           C   
ATOM   1922  O   GLN A 268      20.423  11.327  15.408  1.00 20.00           O   
ATOM   1923  CB  GLN A 268      20.118   8.879  17.656  1.00 20.00           C   
ATOM   1924  CG  GLN A 268      19.930   8.840  19.181  1.00 20.00           C   
ATOM   1925  CD  GLN A 268      20.712   7.756  19.916  1.00 20.00           C   
ATOM   1926  OE1 GLN A 268      21.334   6.875  19.310  1.00 20.00           O   
ATOM   1927  NE2 GLN A 268      20.668   7.816  21.246  1.00 20.00           N   
ATOM   1928  N   LEU A 269      19.212   9.647  14.544  1.00 20.00           N   
ATOM   1929  CA  LEU A 269      19.536  10.036  13.179  1.00 20.00           C   
ATOM   1930  C   LEU A 269      18.900  11.377  12.798  1.00 20.00           C   
ATOM   1931  O   LEU A 269      19.565  12.211  12.191  1.00 20.00           O   
ATOM   1932  CB  LEU A 269      19.131   8.959  12.165  1.00 20.00           C   
ATOM   1933  CG  LEU A 269      19.957   7.671  12.255  1.00 20.00           C   
ATOM   1934  CD1 LEU A 269      19.241   6.568  11.487  1.00 20.00           C   
ATOM   1935  CD2 LEU A 269      21.371   7.895  11.722  1.00 20.00           C   
ATOM   1936  N   ALA A 270      17.622  11.555  13.144  1.00 20.00           N   
ATOM   1937  CA  ALA A 270      16.887  12.779  12.806  1.00 20.00           C   
ATOM   1938  C   ALA A 270      17.553  13.995  13.459  1.00 20.00           C   
ATOM   1939  O   ALA A 270      17.677  15.065  12.844  1.00 20.00           O   
ATOM   1940  CB  ALA A 270      15.437  12.659  13.264  1.00 20.00           C   
ATOM   1941  N   ASP A 271      17.977  13.827  14.702  1.00 20.00           N   
ATOM   1942  CA  ASP A 271      18.691  14.900  15.424  1.00 20.00           C   
ATOM   1943  C   ASP A 271      20.051  15.193  14.794  1.00 20.00           C   
ATOM   1944  O   ASP A 271      20.323  16.333  14.409  1.00 20.00           O   
ATOM   1945  CB  ASP A 271      18.838  14.567  16.914  1.00 20.00           C   
ATOM   1946  CG  ASP A 271      19.261  15.771  17.763  1.00 20.00           C   
ATOM   1947  OD1 ASP A 271      19.001  16.941  17.389  1.00 20.00           O   
ATOM   1948  OD2 ASP A 271      19.877  15.547  18.824  1.00 20.00           O 1-
ATOM   1949  N   ALA A 272      20.906  14.176  14.657  1.00 20.00           N   
ATOM   1950  CA  ALA A 272      22.254  14.411  14.110  1.00 20.00           C   
ATOM   1951  C   ALA A 272      22.265  14.831  12.637  1.00 20.00           C   
ATOM   1952  O   ALA A 272      23.081  15.678  12.235  1.00 20.00           O   
ATOM   1953  CB  ALA A 272      23.166  13.193  14.322  1.00 20.00           C   
ATOM   1954  N   LEU A 273      21.362  14.268  11.835  1.00 20.00           N   
ATOM   1955  CA  LEU A 273      21.405  14.533  10.392  1.00 20.00           C   
ATOM   1956  C   LEU A 273      20.441  15.642   9.984  1.00 20.00           C   
ATOM   1957  O   LEU A 273      20.495  16.118   8.857  1.00 20.00           O   
ATOM   1958  CB  LEU A 273      21.169  13.258   9.570  1.00 20.00           C   
ATOM   1959  CG  LEU A 273      22.378  12.329   9.394  1.00 20.00           C   
ATOM   1960  CD1 LEU A 273      22.918  11.924  10.760  1.00 20.00           C   
ATOM   1961  CD2 LEU A 273      21.958  11.106   8.591  1.00 20.00           C   
ATOM   1962  N   GLY A 274      19.577  16.051  10.909  1.00 20.00           N   
ATOM   1963  CA  GLY A 274      18.554  17.079  10.625  1.00 20.00           C   
ATOM   1964  C   GLY A 274      19.062  18.301   9.872  1.00 20.00           C   
ATOM   1965  O   GLY A 274      18.468  18.713   8.879  1.00 20.00           O   
ATOM   1966  N   PRO A 275      20.171  18.894  10.342  1.00 20.00           N   
ATOM   1967  CA  PRO A 275      20.779  20.015   9.611  1.00 20.00           C   
ATOM   1968  C   PRO A 275      21.201  19.758   8.159  1.00 20.00           C   
ATOM   1969  O   PRO A 275      21.268  20.719   7.380  1.00 20.00           O   
ATOM   1970  CB  PRO A 275      21.997  20.376  10.473  1.00 20.00           C   
ATOM   1971  CG  PRO A 275      21.643  19.890  11.840  1.00 20.00           C   
ATOM   1972  CD  PRO A 275      20.902  18.607  11.590  1.00 20.00           C   
ATOM   1973  N   SER A 276      21.502  18.503   7.803  1.00 20.00           N   
ATOM   1974  CA  SER A 276      21.964  18.150   6.453  1.00 20.00           C   
ATOM   1975  C   SER A 276      20.868  17.751   5.455  1.00 20.00           C   
ATOM   1976  O   SER A 276      21.160  17.510   4.272  1.00 20.00           O   
ATOM   1977  CB  SER A 276      22.954  16.971   6.524  1.00 20.00           C   
ATOM   1978  OG  SER A 276      23.921  17.153   7.538  1.00 20.00           O   
ATOM   1979  N   ILE A 277      19.618  17.707   5.914  1.00 20.00           N   
ATOM   1980  CA  ILE A 277      18.522  17.139   5.136  1.00 20.00           C   
ATOM   1981  C   ILE A 277      17.361  18.119   4.991  1.00 20.00           C   
ATOM   1982  O   ILE A 277      17.132  18.958   5.875  1.00 20.00           O   
ATOM   1983  CB  ILE A 277      18.008  15.796   5.743  1.00 20.00           C   
ATOM   1984  CG1 ILE A 277      17.286  16.002   7.095  1.00 20.00           C   
ATOM   1985  CG2 ILE A 277      19.167  14.779   5.772  1.00 20.00           C   
ATOM   1986  CD1 ILE A 277      16.760  14.713   7.848  1.00 20.00           C   
ATOM   1987  N   CYS A 278      16.644  18.000   3.880  1.00 20.00           N   
ATOM   1988  CA  CYS A 278      15.404  18.768   3.666  1.00 20.00           C   
ATOM   1989  C   CYS A 278      14.154  17.949   4.046  1.00 20.00           C   
ATOM   1990  O   CYS A 278      13.056  18.488   4.136  1.00 20.00           O   
ATOM   1991  CB  CYS A 278      15.267  19.180   2.196  1.00 20.00           C   
ATOM   1992  SG  CYS A 278      14.956  17.820   1.064  1.00 20.00           S   
ATOM   1993  N   MET A 279      14.331  16.645   4.208  1.00 20.00           N   
ATOM   1994  CA  MET A 279      13.208  15.747   4.475  1.00 20.00           C   
ATOM   1995  C   MET A 279      13.712  14.450   5.117  1.00 20.00           C   
ATOM   1996  O   MET A 279      14.805  13.982   4.780  1.00 20.00           O   
ATOM   1997  CB  MET A 279      12.545  15.436   3.132  1.00 20.00           C   
ATOM   1998  CG  MET A 279      11.229  14.697   3.264  1.00 20.00           C   
ATOM   1999  SD  MET A 279      10.616  14.393   1.599  1.00 20.00           S   
ATOM   2000  CE  MET A 279      10.455  16.043   0.881  1.00 20.00           C   
ATOM   2001  N   LEU A 280      12.898  13.886   6.014  1.00 20.00           N   
ATOM   2002  CA  LEU A 280      13.171  12.612   6.655  1.00 20.00           C   
ATOM   2003  C   LEU A 280      12.006  11.708   6.290  1.00 20.00           C   
ATOM   2004  O   LEU A 280      10.852  12.017   6.593  1.00 20.00           O   
ATOM   2005  CB  LEU A 280      13.322  12.761   8.176  1.00 20.00           C   
ATOM   2006  CG  LEU A 280      13.818  11.411   8.729  1.00 20.00           C   
ATOM   2007  CD1 LEU A 280      14.794  11.590   9.868  1.00 20.00           C   
ATOM   2008  CD2 LEU A 280      12.715  10.418   9.047  1.00 20.00           C   
ATOM   2009  N   LYS A 281      12.330  10.655   5.553  1.00 20.00           N   
ATOM   2010  CA  LYS A 281      11.334   9.692   5.112  1.00 20.00           C   
ATOM   2011  C   LYS A 281      11.299   8.512   6.062  1.00 20.00           C   
ATOM   2012  O   LYS A 281      12.335   7.908   6.321  1.00 20.00           O   
ATOM   2013  CB  LYS A 281      11.635   9.209   3.701  1.00 20.00           C   
ATOM   2014  CG  LYS A 281      10.591   8.241   3.132  1.00 20.00           C   
ATOM   2015  CD  LYS A 281      10.977   7.807   1.692  1.00 20.00           C   
ATOM   2016  CE  LYS A 281      11.937   6.595   1.672  1.00 20.00           C   
ATOM   2017  NZ  LYS A 281      11.334   5.346   2.224  1.00 20.00           N 1+
ATOM   2018  N   THR A 282      10.089   8.156   6.490  1.00 20.00           N   
ATOM   2019  CA  THR A 282       9.846   7.088   7.467  1.00 20.00           C   
ATOM   2020  C   THR A 282       9.076   5.915   6.838  1.00 20.00           C   
ATOM   2021  O   THR A 282       8.379   6.075   5.824  1.00 20.00           O   
ATOM   2022  CB  THR A 282       9.021   7.598   8.683  1.00 20.00           C   
ATOM   2023  OG1 THR A 282       7.799   8.162   8.194  1.00 20.00           O   
ATOM   2024  CG2 THR A 282       9.786   8.649   9.491  1.00 20.00           C   
ATOM   2025  N   HIS A 283       9.289   4.720   7.384  1.00 20.00           N   
ATOM   2026  CA  HIS A 283       8.365   3.600   7.243  1.00 20.00           C   
ATOM   2027  C   HIS A 283       7.918   3.284   8.659  1.00 20.00           C   
ATOM   2028  O   HIS A 283       8.516   2.456   9.354  1.00 20.00           O   
ATOM   2029  CB  HIS A 283       9.048   2.360   6.641  1.00 20.00           C   
ATOM   2030  CG  HIS A 283       9.292   2.439   5.167  1.00 20.00           C   
ATOM   2031  ND1 HIS A 283       8.278   2.548   4.238  1.00 20.00           N   
ATOM   2032  CD2 HIS A 283      10.443   2.377   4.460  1.00 20.00           C   
ATOM   2033  CE1 HIS A 283       8.796   2.581   3.025  1.00 20.00           C   
ATOM   2034  NE2 HIS A 283      10.110   2.475   3.132  1.00 20.00           N   
ATOM   2035  N   VAL A 284       6.863   3.956   9.104  1.00 20.00           N   
ATOM   2036  CA  VAL A 284       6.372   3.788  10.463  1.00 20.00           C   
ATOM   2037  C   VAL A 284       5.992   2.319  10.742  1.00 20.00           C   
ATOM   2038  O   VAL A 284       6.105   1.876  11.883  1.00 20.00           O   
ATOM   2039  CB  VAL A 284       5.187   4.759  10.728  1.00 20.00           C   
ATOM   2040  CG1 VAL A 284       3.990   4.426   9.867  1.00 20.00           C   
ATOM   2041  CG2 VAL A 284       4.792   4.804  12.171  1.00 20.00           C   
ATOM   2042  N   ASP A 285       5.614   1.568   9.707  1.00 20.00           N   
ATOM   2043  CA  ASP A 285       5.138   0.185   9.906  1.00 20.00           C   
ATOM   2044  C   ASP A 285       6.244  -0.850  10.126  1.00 20.00           C   
ATOM   2045  O   ASP A 285       5.977  -2.041  10.281  1.00 20.00           O   
ATOM   2046  CB  ASP A 285       4.162  -0.233   8.810  1.00 20.00           C   
ATOM   2047  CG  ASP A 285       4.815  -0.333   7.439  1.00 20.00           C   
ATOM   2048  OD1 ASP A 285       5.738   0.469   7.155  1.00 20.00           O   
ATOM   2049  OD2 ASP A 285       4.391  -1.215   6.662  1.00 20.00           O 1-
ATOM   2050  N   ILE A 286       7.471  -0.360  10.222  1.00 20.00           N   
ATOM   2051  CA  ILE A 286       8.695  -1.144  10.422  1.00 20.00           C   
ATOM   2052  C   ILE A 286       9.320  -0.827  11.799  1.00 20.00           C   
ATOM   2053  O   ILE A 286      10.205  -1.539  12.307  1.00 20.00           O   
ATOM   2054  CB  ILE A 286       9.600  -0.833   9.190  1.00 20.00           C   
ATOM   2055  CG1 ILE A 286       9.368  -1.850   8.080  1.00 20.00           C   
ATOM   2056  CG2 ILE A 286      11.047  -0.489   9.508  1.00 20.00           C   
ATOM   2057  CD1 ILE A 286       9.905  -1.393   6.729  1.00 20.00           C   
ATOM   2058  N   LEU A 287       8.831   0.236  12.434  1.00 20.00           N   
ATOM   2059  CA  LEU A 287       9.273   0.577  13.780  1.00 20.00           C   
ATOM   2060  C   LEU A 287       8.750  -0.425  14.790  1.00 20.00           C   
ATOM   2061  O   LEU A 287       7.542  -0.496  15.050  1.00 20.00           O   
ATOM   2062  CB  LEU A 287       8.793   1.976  14.188  1.00 20.00           C   
ATOM   2063  CG  LEU A 287       9.597   3.235  13.897  1.00 20.00           C   
ATOM   2064  CD1 LEU A 287       8.869   4.417  14.549  1.00 20.00           C   
ATOM   2065  CD2 LEU A 287      11.039   3.122  14.414  1.00 20.00           C   
ATOM   2066  N   ASN A 288       9.672  -1.161  15.406  1.00 20.00           N   
ATOM   2067  CA  ASN A 288       9.275  -2.128  16.405  1.00 20.00           C   
ATOM   2068  C   ASN A 288       8.629  -1.515  17.638  1.00 20.00           C   
ATOM   2069  O   ASN A 288       7.735  -2.116  18.193  1.00 20.00           O   
ATOM   2070  CB  ASN A 288      10.430  -3.071  16.765  1.00 20.00           C   
ATOM   2071  CG  ASN A 288      10.725  -4.049  15.657  1.00 20.00           C   
ATOM   2072  OD1 ASN A 288       9.827  -4.406  14.880  1.00 20.00           O   
ATOM   2073  ND2 ASN A 288      11.977  -4.462  15.544  1.00 20.00           N   
ATOM   2074  N   ASP A 289       9.052  -0.312  18.025  1.00 20.00           N   
ATOM   2075  CA  ASP A 289       8.517   0.345  19.207  1.00 20.00           C   
ATOM   2076  C   ASP A 289       7.816   1.669  18.862  1.00 20.00           C   
ATOM   2077  O   ASP A 289       7.917   2.639  19.609  1.00 20.00           O   
ATOM   2078  CB  ASP A 289       9.625   0.553  20.253  1.00 20.00           C   
ATOM   2079  CG  ASP A 289      10.899   1.151  19.656  1.00 20.00           C   
ATOM   2080  OD1 ASP A 289      10.923   1.454  18.446  1.00 20.00           O   
ATOM   2081  OD2 ASP A 289      11.895   1.292  20.392  1.00 20.00           O 1-
ATOM   2082  N   PHE A 290       7.108   1.708  17.735  1.00 20.00           N   
ATOM   2083  CA  PHE A 290       6.245   2.851  17.433  1.00 20.00           C   
ATOM   2084  C   PHE A 290       5.324   3.222  18.605  1.00 20.00           C   
ATOM   2085  O   PHE A 290       4.664   2.355  19.201  1.00 20.00           O   
ATOM   2086  CB  PHE A 290       5.394   2.602  16.184  1.00 20.00           C   
ATOM   2087  CG  PHE A 290       4.318   3.640  15.985  1.00 20.00           C   
ATOM   2088  CD1 PHE A 290       4.590   4.822  15.315  1.00 20.00           C   
ATOM   2089  CD2 PHE A 290       3.053   3.452  16.528  1.00 20.00           C   
ATOM   2090  CE1 PHE A 290       3.601   5.799  15.166  1.00 20.00           C   
ATOM   2091  CE2 PHE A 290       2.072   4.419  16.386  1.00 20.00           C   
ATOM   2092  CZ  PHE A 290       2.347   5.595  15.701  1.00 20.00           C   
ATOM   2093  N   THR A 291       5.302   4.514  18.942  1.00 20.00           N   
ATOM   2094  CA  THR A 291       4.185   5.111  19.677  1.00 20.00           C   
ATOM   2095  C   THR A 291       3.951   6.497  19.067  1.00 20.00           C   
ATOM   2096  O   THR A 291       4.824   7.039  18.399  1.00 20.00           O   
ATOM   2097  CB  THR A 291       4.471   5.314  21.198  1.00 20.00           C   
ATOM   2098  OG1 THR A 291       5.474   6.327  21.350  1.00 20.00           O   
ATOM   2099  CG2 THR A 291       4.960   4.030  21.837  1.00 20.00           C   
ATOM   2100  N   LEU A 292       2.794   7.095  19.328  1.00 20.00           N   
ATOM   2101  CA  LEU A 292       2.567   8.471  18.888  1.00 20.00           C   
ATOM   2102  C   LEU A 292       3.547   9.473  19.523  1.00 20.00           C   
ATOM   2103  O   LEU A 292       3.850  10.543  18.936  1.00 20.00           O   
ATOM   2104  CB  LEU A 292       1.107   8.856  19.101  1.00 20.00           C   
ATOM   2105  CG  LEU A 292       0.135   8.215  18.116  1.00 20.00           C   
ATOM   2106  CD1 LEU A 292      -1.312   8.433  18.552  1.00 20.00           C   
ATOM   2107  CD2 LEU A 292       0.388   8.763  16.707  1.00 20.00           C   
ATOM   2108  N  AASP A 293       4.050   9.124  20.705  1.00 20.00           N   
ATOM   2109  N  BASP A 293       4.050   9.106  20.701  1.00 20.00           N   
ATOM   2110  CA AASP A 293       5.051   9.936  21.401  1.00 20.00           C   
ATOM   2111  CA BASP A 293       5.050   9.896  21.418  1.00 20.00           C   
ATOM   2112  C  AASP A 293       6.383   9.992  20.661  1.00 20.00           C   
ATOM   2113  C  BASP A 293       6.363   9.991  20.650  1.00 20.00           C   
ATOM   2114  O  AASP A 293       7.055  11.025  20.677  1.00 20.00           O   
ATOM   2115  O  BASP A 293       7.002  11.046  20.639  1.00 20.00           O   
ATOM   2116  CB AASP A 293       5.256   9.451  22.841  1.00 20.00           C   
ATOM   2117  CB BASP A 293       5.308   9.348  22.827  1.00 20.00           C   
ATOM   2118  CG AASP A 293       4.168   9.932  23.781  1.00 20.00           C   
ATOM   2119  CG BASP A 293       5.912  10.392  23.745  1.00 20.00           C   
ATOM   2120  OD1AASP A 293       3.380  10.834  23.414  1.00 20.00           O   
ATOM   2121  OD1BASP A 293       5.344  11.500  23.804  1.00 20.00           O   
ATOM   2122  OD2AASP A 293       4.099   9.388  24.901  1.00 20.00           O 1-
ATOM   2123  OD2BASP A 293       6.948  10.120  24.395  1.00 20.00           O 1-
ATOM   2124  N   VAL A 294       6.759   8.894  20.005  1.00 20.00           N   
ATOM   2125  CA  VAL A 294       7.937   8.893  19.129  1.00 20.00           C   
ATOM   2126  C   VAL A 294       7.750   9.926  18.014  1.00 20.00           C   
ATOM   2127  O   VAL A 294       8.659  10.700  17.708  1.00 20.00           O   
ATOM   2128  CB  VAL A 294       8.196   7.500  18.532  1.00 20.00           C   
ATOM   2129  CG1 VAL A 294       9.227   7.565  17.404  1.00 20.00           C   
ATOM   2130  CG2 VAL A 294       8.645   6.545  19.637  1.00 20.00           C   
ATOM   2131  N   MET A 295       6.560   9.929  17.418  1.00 20.00           N   
ATOM   2132  CA  MET A 295       6.226  10.891  16.372  1.00 20.00           C   
ATOM   2133  C   MET A 295       6.268  12.329  16.889  1.00 20.00           C   
ATOM   2134  O   MET A 295       6.813  13.201  16.223  1.00 20.00           O   
ATOM   2135  CB  MET A 295       4.897  10.523  15.714  1.00 20.00           C   
ATOM   2136  CG  MET A 295       4.839   9.027  15.315  1.00 20.00           C   
ATOM   2137  SD  MET A 295       6.424   8.332  14.741  1.00 20.00           S   
ATOM   2138  CE  MET A 295       6.468   9.085  13.142  1.00 20.00           C   
ATOM   2139  N   LYS A 296       5.777  12.550  18.106  1.00 20.00           N   
ATOM   2140  CA  LYS A 296       5.863  13.865  18.751  1.00 20.00           C   
ATOM   2141  C   LYS A 296       7.301  14.351  18.842  1.00 20.00           C   
ATOM   2142  O   LYS A 296       7.595  15.498  18.497  1.00 20.00           O   
ATOM   2143  CB  LYS A 296       5.232  13.846  20.142  1.00 20.00           C   
ATOM   2144  CG  LYS A 296       5.358  15.179  20.874  1.00 20.00           C   
ATOM   2145  CD  LYS A 296       5.077  15.044  22.362  1.00 20.00           C   
ATOM   2146  CE  LYS A 296       6.290  14.494  23.091  1.00 20.00           C   
ATOM   2147  NZ  LYS A 296       5.928  13.841  24.384  1.00 20.00           N 1+
ATOM   2148  N   GLU A 297       8.177  13.464  19.302  1.00 20.00           N   
ATOM   2149  CA  GLU A 297       9.602  13.748  19.420  1.00 20.00           C   
ATOM   2150  C   GLU A 297      10.227  13.984  18.045  1.00 20.00           C   
ATOM   2151  O   GLU A 297      11.070  14.868  17.897  1.00 20.00           O   
ATOM   2152  CB  GLU A 297      10.354  12.643  20.188  1.00 20.00           C   
ATOM   2153  CG  GLU A 297       9.978  12.510  21.674  1.00 20.00           C   
ATOM   2154  CD  GLU A 297      10.349  13.743  22.511  1.00 20.00           C   
ATOM   2155  OE1 GLU A 297      11.298  14.489  22.140  1.00 20.00           O   
ATOM   2156  OE2 GLU A 297       9.674  13.966  23.546  1.00 20.00           O 1-
ATOM   2157  N   LEU A 298       9.809  13.217  17.038  1.00 20.00           N   
ATOM   2158  CA  LEU A 298      10.275  13.442  15.673  1.00 20.00           C   
ATOM   2159  C   LEU A 298       9.812  14.818  15.144  1.00 20.00           C   
ATOM   2160  O   LEU A 298      10.591  15.545  14.504  1.00 20.00           O   
ATOM   2161  CB  LEU A 298       9.836  12.297  14.728  1.00 20.00           C   
ATOM   2162  CG  LEU A 298      10.343  12.360  13.278  1.00 20.00           C   
ATOM   2163  CD1 LEU A 298      11.861  12.133  13.201  1.00 20.00           C   
ATOM   2164  CD2 LEU A 298       9.604  11.392  12.335  1.00 20.00           C   
ATOM   2165  N   ILE A 299       8.552  15.174  15.401  1.00 20.00           N   
ATOM   2166  CA  ILE A 299       8.052  16.489  14.973  1.00 20.00           C   
ATOM   2167  C   ILE A 299       8.920  17.618  15.575  1.00 20.00           C   
ATOM   2168  O   ILE A 299       9.276  18.587  14.905  1.00 20.00           O   
ATOM   2169  CB  ILE A 299       6.537  16.665  15.251  1.00 20.00           C   
ATOM   2170  CG1 ILE A 299       5.721  15.733  14.356  1.00 20.00           C   
ATOM   2171  CG2 ILE A 299       6.127  18.141  15.047  1.00 20.00           C   
ATOM   2172  CD1 ILE A 299       4.232  15.646  14.669  1.00 20.00           C   
ATOM   2173  N   THR A 300       9.284  17.469  16.840  1.00 20.00           N   
ATOM   2174  CA  THR A 300      10.125  18.451  17.531  1.00 20.00           C   
ATOM   2175  C   THR A 300      11.453  18.658  16.808  1.00 20.00           C   
ATOM   2176  O   THR A 300      11.890  19.793  16.614  1.00 20.00           O   
ATOM   2177  CB  THR A 300      10.362  18.021  18.998  1.00 20.00           C   
ATOM   2178  OG1 THR A 300       9.097  18.020  19.675  1.00 20.00           O   
ATOM   2179  CG2 THR A 300      11.350  18.963  19.719  1.00 20.00           C   
ATOM   2180  N   LEU A 301      12.087  17.552  16.425  1.00 20.00           N   
ATOM   2181  CA  LEU A 301      13.363  17.580  15.716  1.00 20.00           C   
ATOM   2182  C   LEU A 301      13.199  18.176  14.318  1.00 20.00           C   
ATOM   2183  O   LEU A 301      14.019  18.991  13.880  1.00 20.00           O   
ATOM   2184  CB  LEU A 301      13.981  16.167  15.685  1.00 20.00           C   
ATOM   2185  CG  LEU A 301      14.407  15.589  17.046  1.00 20.00           C   
ATOM   2186  CD1 LEU A 301      14.801  14.107  16.931  1.00 20.00           C   
ATOM   2187  CD2 LEU A 301      15.579  16.373  17.659  1.00 20.00           C   
ATOM   2188  N   ALA A 302      12.114  17.784  13.649  1.00 20.00           N   
ATOM   2189  CA  ALA A 302      11.681  18.343  12.370  1.00 20.00           C   
ATOM   2190  C   ALA A 302      11.558  19.873  12.417  1.00 20.00           C   
ATOM   2191  O   ALA A 302      12.088  20.546  11.551  1.00 20.00           O   
ATOM   2192  CB  ALA A 302      10.344  17.697  11.953  1.00 20.00           C   
ATOM   2193  N   LYS A 303      10.881  20.404  13.440  1.00 20.00           N   
ATOM   2194  CA  LYS A 303      10.756  21.855  13.619  1.00 20.00           C   
ATOM   2195  C   LYS A 303      12.096  22.495  14.019  1.00 20.00           C   
ATOM   2196  O   LYS A 303      12.428  23.580  13.551  1.00 20.00           O   
ATOM   2197  CB  LYS A 303       9.701  22.172  14.686  1.00 20.00           C   
ATOM   2198  CG  LYS A 303       8.280  21.783  14.325  1.00 20.00           C   
ATOM   2199  CD  LYS A 303       7.297  22.154  15.453  1.00 20.00           C   
ATOM   2200  CE  LYS A 303       5.877  22.113  14.909  1.00 20.00           C   
ATOM   2201  NZ  LYS A 303       4.844  22.021  15.994  1.00 20.00           N 1+
ATOM   2202  N   CYS A 304      12.845  21.839  14.909  1.00 20.00           N   
ATOM   2203  CA  CYS A 304      14.128  22.366  15.383  1.00 20.00           C   
ATOM   2204  C   CYS A 304      15.126  22.517  14.239  1.00 20.00           C   
ATOM   2205  O   CYS A 304      15.728  23.585  14.049  1.00 20.00           O   
ATOM   2206  CB  CYS A 304      14.718  21.468  16.484  1.00 20.00           C   
ATOM   2207  SG  CYS A 304      16.394  21.926  17.044  1.00 20.00           S   
ATOM   2208  N   HIS A 305      15.288  21.444  13.470  1.00 20.00           N   
ATOM   2209  CA  HIS A 305      16.270  21.407  12.382  1.00 20.00           C   
ATOM   2210  C   HIS A 305      15.746  21.810  10.996  1.00 20.00           C   
ATOM   2211  O   HIS A 305      16.531  21.952  10.049  1.00 20.00           O   
ATOM   2212  CB  HIS A 305      16.906  20.013  12.335  1.00 20.00           C   
ATOM   2213  CG  HIS A 305      17.642  19.650  13.587  1.00 20.00           C   
ATOM   2214  ND1 HIS A 305      18.655  20.431  14.103  1.00 20.00           N   
ATOM   2215  CD2 HIS A 305      17.535  18.581  14.413  1.00 20.00           C   
ATOM   2216  CE1 HIS A 305      19.120  19.872  15.207  1.00 20.00           C   
ATOM   2217  NE2 HIS A 305      18.468  18.740  15.409  1.00 20.00           N   
ATOM   2218  N   GLU A 306      14.432  22.019  10.881  1.00 20.00           N   
ATOM   2219  CA  GLU A 306      13.782  22.399   9.630  1.00 20.00           C   
ATOM   2220  C   GLU A 306      13.877  21.358   8.507  1.00 20.00           C   
ATOM   2221  O   GLU A 306      14.621  21.543   7.529  1.00 20.00           O   
ATOM   2222  CB  GLU A 306      14.296  23.746   9.096  1.00 20.00           C   
ATOM   2223  CG  GLU A 306      14.106  24.927  10.004  1.00 20.00           C   
ATOM   2224  CD  GLU A 306      14.398  26.208   9.250  1.00 20.00           C   
ATOM   2225  OE1 GLU A 306      15.524  26.725   9.382  1.00 20.00           O   
ATOM   2226  OE2 GLU A 306      13.531  26.642   8.465  1.00 20.00           O 1-
ATOM   2227  N   PHE A 307      13.157  20.250   8.666  1.00 20.00           N   
ATOM   2228  CA  PHE A 307      12.898  19.353   7.546  1.00 20.00           C   
ATOM   2229  C   PHE A 307      11.436  18.908   7.588  1.00 20.00           C   
ATOM   2230  O   PHE A 307      10.784  19.032   8.632  1.00 20.00           O   
ATOM   2231  CB  PHE A 307      13.878  18.160   7.576  1.00 20.00           C   
ATOM   2232  CG  PHE A 307      13.860  17.352   8.846  1.00 20.00           C   
ATOM   2233  CD1 PHE A 307      12.883  16.389   9.061  1.00 20.00           C   
ATOM   2234  CD2 PHE A 307      14.837  17.557   9.826  1.00 20.00           C   
ATOM   2235  CE1 PHE A 307      12.891  15.614  10.224  1.00 20.00           C   
ATOM   2236  CE2 PHE A 307      14.858  16.800  10.999  1.00 20.00           C   
ATOM   2237  CZ  PHE A 307      13.881  15.831  11.202  1.00 20.00           C   
ATOM   2238  N   LEU A 308      10.949  18.354   6.487  1.00 20.00           N   
ATOM   2239  CA  LEU A 308       9.607  17.810   6.454  1.00 20.00           C   
ATOM   2240  C   LEU A 308       9.681  16.319   6.745  1.00 20.00           C   
ATOM   2241  O   LEU A 308      10.695  15.654   6.460  1.00 20.00           O   
ATOM   2242  CB  LEU A 308       8.942  18.046   5.102  1.00 20.00           C   
ATOM   2243  CG  LEU A 308       8.663  19.496   4.663  1.00 20.00           C   
ATOM   2244  CD1 LEU A 308       7.675  19.485   3.508  1.00 20.00           C   
ATOM   2245  CD2 LEU A 308       8.167  20.342   5.781  1.00 20.00           C   
ATOM   2246  N   ILE A 309       8.586  15.802   7.290  1.00 20.00           N   
ATOM   2247  CA  ILE A 309       8.459  14.377   7.573  1.00 20.00           C   
ATOM   2248  C   ILE A 309       7.595  13.775   6.453  1.00 20.00           C   
ATOM   2249  O   ILE A 309       6.470  14.233   6.194  1.00 20.00           O   
ATOM   2250  CB  ILE A 309       7.841  14.091   8.967  1.00 20.00           C   
ATOM   2251  CG1 ILE A 309       8.723  14.682  10.075  1.00 20.00           C   
ATOM   2252  CG2 ILE A 309       7.642  12.565   9.161  1.00 20.00           C   
ATOM   2253  CD1 ILE A 309       8.052  14.769  11.423  1.00 20.00           C   
ATOM   2254  N   PHE A 310       8.118  12.733   5.803  1.00 20.00           N   
ATOM   2255  CA  PHE A 310       7.438  12.060   4.685  1.00 20.00           C   
ATOM   2256  C   PHE A 310       7.252  10.598   5.102  1.00 20.00           C   
ATOM   2257  O   PHE A 310       8.232   9.851   5.190  1.00 20.00           O   
ATOM   2258  CB  PHE A 310       8.296  12.221   3.418  1.00 20.00           C   
ATOM   2259  CG  PHE A 310       8.033  11.237   2.278  1.00 20.00           C   
ATOM   2260  CD1 PHE A 310       6.796  10.611   2.074  1.00 20.00           C   
ATOM   2261  CD2 PHE A 310       9.047  11.004   1.347  1.00 20.00           C   
ATOM   2262  CE1 PHE A 310       6.597   9.733   1.022  1.00 20.00           C   
ATOM   2263  CE2 PHE A 310       8.844  10.148   0.244  1.00 20.00           C   
ATOM   2264  CZ  PHE A 310       7.616   9.501   0.094  1.00 20.00           C   
ATOM   2265  N   GLU A 311       6.010  10.204   5.366  1.00 20.00           N   
ATOM   2266  CA  GLU A 311       5.687   8.777   5.570  1.00 20.00           C   
ATOM   2267  C   GLU A 311       5.497   8.043   4.240  1.00 20.00           C   
ATOM   2268  O   GLU A 311       4.580   8.339   3.460  1.00 20.00           O   
ATOM   2269  CB  GLU A 311       4.525   8.574   6.559  1.00 20.00           C   
ATOM   2270  CG  GLU A 311       3.892   7.169   6.614  1.00 20.00           C   
ATOM   2271  CD  GLU A 311       4.868   6.012   6.907  1.00 20.00           C   
ATOM   2272  OE1 GLU A 311       5.766   6.183   7.762  1.00 20.00           O   
ATOM   2273  OE2 GLU A 311       4.671   4.906   6.329  1.00 20.00           O 1-
ATOM   2274  N   ASP A 312       6.391   7.094   3.981  1.00 20.00           N   
ATOM   2275  CA  ASP A 312       6.431   6.379   2.710  1.00 20.00           C   
ATOM   2276  C   ASP A 312       5.477   5.173   2.745  1.00 20.00           C   
ATOM   2277  O   ASP A 312       5.890   3.991   2.701  1.00 20.00           O   
ATOM   2278  CB  ASP A 312       7.868   5.932   2.440  1.00 20.00           C   
ATOM   2279  CG  ASP A 312       8.057   5.342   1.038  1.00 20.00           C   
ATOM   2280  OD1 ASP A 312       7.140   5.327   0.181  1.00 20.00           O   
ATOM   2281  OD2 ASP A 312       9.172   4.854   0.786  1.00 20.00           O 1-
ATOM   2282  N   ARG A 313       4.194   5.491   2.805  1.00 20.00           N   
ATOM   2283  CA  ARG A 313       3.162   4.487   3.051  1.00 20.00           C   
ATOM   2284  C   ARG A 313       2.676   3.808   1.759  1.00 20.00           C   
ATOM   2285  O   ARG A 313       2.090   2.702   1.811  1.00 20.00           O   
ATOM   2286  CB  ARG A 313       2.040   5.099   3.904  1.00 20.00           C   
ATOM   2287  CG  ARG A 313       0.780   4.255   4.109  1.00 20.00           C   
ATOM   2288  CD  ARG A 313       1.045   2.938   4.805  1.00 20.00           C   
ATOM   2289  NE  ARG A 313      -0.174   2.134   4.900  1.00 20.00           N   
ATOM   2290  CZ  ARG A 313      -0.661   1.372   3.924  1.00 20.00           C   
ATOM   2291  NH1 ARG A 313      -1.780   0.700   4.144  1.00 20.00           N 1+
ATOM   2292  NH2 ARG A 313      -0.060   1.274   2.735  1.00 20.00           N   
ATOM   2293  N   LYS A 314       2.910   4.443   0.606  1.00 20.00           N   
ATOM   2294  CA  LYS A 314       2.535   3.877  -0.684  1.00 20.00           C   
ATOM   2295  C   LYS A 314       1.066   3.448  -0.618  1.00 20.00           C   
ATOM   2296  O   LYS A 314       0.715   2.298  -0.864  1.00 20.00           O   
ATOM   2297  CB  LYS A 314       3.423   2.678  -1.086  1.00 20.00           C   
ATOM   2298  CG  LYS A 314       4.887   3.068  -1.229  1.00 20.00           C   
ATOM   2299  CD  LYS A 314       5.704   1.931  -1.818  1.00 20.00           C   
ATOM   2300  CE  LYS A 314       7.007   2.461  -2.448  1.00 20.00           C   
ATOM   2301  NZ  LYS A 314       7.909   3.133  -1.445  1.00 20.00           N 1+
ATOM   2302  N   PHE A 315       0.197   4.400  -0.296  1.00 20.00           N   
ATOM   2303  CA  PHE A 315      -1.236   4.103  -0.303  1.00 20.00           C   
ATOM   2304  C   PHE A 315      -1.610   3.624  -1.713  1.00 20.00           C   
ATOM   2305  O   PHE A 315      -1.168   4.143  -2.739  1.00 20.00           O   
ATOM   2306  CB  PHE A 315      -2.073   5.338   0.118  1.00 20.00           C   
ATOM   2307  CG  PHE A 315      -1.859   5.798   1.547  1.00 20.00           C   
ATOM   2308  CD1 PHE A 315      -1.023   6.867   1.821  1.00 20.00           C   
ATOM   2309  CD2 PHE A 315      -2.567   5.221   2.594  1.00 20.00           C   
ATOM   2310  CE1 PHE A 315      -0.852   7.334   3.140  1.00 20.00           C   
ATOM   2311  CE2 PHE A 315      -2.409   5.667   3.920  1.00 20.00           C   
ATOM   2312  CZ  PHE A 315      -1.546   6.741   4.178  1.00 20.00           C   
ATOM   2313  N   ALA A 316      -2.455   2.606  -1.749  1.00 20.00           N   
ATOM   2314  CA  ALA A 316      -2.683   1.849  -2.964  1.00 20.00           C   
ATOM   2315  C   ALA A 316      -3.994   1.070  -2.937  1.00 20.00           C   
ATOM   2316  O   ALA A 316      -4.123   0.064  -3.615  1.00 20.00           O   
ATOM   2317  CB  ALA A 316      -1.448   0.906  -3.270  1.00 20.00           C   
ATOM   2318  N   ASP A 317      -4.974   1.563  -2.180  1.00 20.00           N   
ATOM   2319  CA  ASP A 317      -6.287   0.922  -2.122  1.00 20.00           C   
ATOM   2320  C   ASP A 317      -7.319   1.842  -2.784  1.00 20.00           C   
ATOM   2321  O   ASP A 317      -6.976   2.902  -3.305  1.00 20.00           O   
ATOM   2322  CB  ASP A 317      -6.682   0.671  -0.664  1.00 20.00           C   
ATOM   2323  CG  ASP A 317      -7.410  -0.657  -0.475  1.00 20.00           C   
ATOM   2324  OD1 ASP A 317      -8.393  -0.870  -1.219  1.00 20.00           O   
ATOM   2325  OD2 ASP A 317      -7.008  -1.470   0.396  1.00 20.00           O 1-
ATOM   2326  N   ILE A 318      -8.592   1.456  -2.710  1.00 20.00           N   
ATOM   2327  CA  ILE A 318      -9.666   2.308  -3.197  1.00 20.00           C   
ATOM   2328  C   ILE A 318      -9.791   3.517  -2.270  1.00 20.00           C   
ATOM   2329  O   ILE A 318      -9.393   3.450  -1.117  1.00 20.00           O   
ATOM   2330  CB  ILE A 318     -11.010   1.526  -3.306  1.00 20.00           C   
ATOM   2331  CG1 ILE A 318     -11.507   1.034  -1.931  1.00 20.00           C   
ATOM   2332  CG2 ILE A 318     -10.889   0.429  -4.369  1.00 20.00           C   
ATOM   2333  CD1 ILE A 318     -13.000   0.610  -1.909  1.00 20.00           C   
ATOM   2334  N   GLY A 319     -10.362   4.615  -2.756  1.00 20.00           N   
ATOM   2335  CA  GLY A 319     -10.485   5.815  -1.923  1.00 20.00           C   
ATOM   2336  C   GLY A 319     -11.106   5.654  -0.554  1.00 20.00           C   
ATOM   2337  O   GLY A 319     -10.616   6.210   0.421  1.00 20.00           O   
ATOM   2338  N   ASN A 320     -12.200   4.905  -0.476  1.00 20.00           N   
ATOM   2339  CA  ASN A 320     -12.852   4.668   0.809  1.00 20.00           C   
ATOM   2340  C   ASN A 320     -11.919   4.073   1.879  1.00 20.00           C   
ATOM   2341  O   ASN A 320     -11.991   4.407   3.062  1.00 20.00           O   
ATOM   2342  CB  ASN A 320     -14.097   3.793   0.615  1.00 20.00           C   
ATOM   2343  CG  ASN A 320     -15.041   3.879   1.801  1.00 20.00           C   
ATOM   2344  OD1 ASN A 320     -15.588   4.944   2.085  1.00 20.00           O   
ATOM   2345  ND2 ASN A 320     -15.176   2.788   2.546  1.00 20.00           N   
ATOM   2346  N   THR A 321     -11.010   3.196   1.455  1.00 20.00           N   
ATOM   2347  CA  THR A 321     -10.128   2.514   2.381  1.00 20.00           C   
ATOM   2348  C   THR A 321      -8.943   3.402   2.766  1.00 20.00           C   
ATOM   2349  O   THR A 321      -8.672   3.575   3.960  1.00 20.00           O   
ATOM   2350  CB  THR A 321      -9.686   1.164   1.786  1.00 20.00           C   
ATOM   2351  OG1 THR A 321     -10.850   0.311   1.681  1.00 20.00           O   
ATOM   2352  CG2 THR A 321      -8.563   0.500   2.631  1.00 20.00           C   
ATOM   2353  N   VAL A 322      -8.300   4.004   1.765  1.00 20.00           N   
ATOM   2354  CA  VAL A 322      -7.095   4.813   2.012  1.00 20.00           C   
ATOM   2355  C   VAL A 322      -7.359   5.982   2.957  1.00 20.00           C   
ATOM   2356  O   VAL A 322      -6.478   6.323   3.747  1.00 20.00           O   
ATOM   2357  CB  VAL A 322      -6.304   5.251   0.745  1.00 20.00           C   
ATOM   2358  CG1 VAL A 322      -5.811   4.031  -0.057  1.00 20.00           C   
ATOM   2359  CG2 VAL A 322      -7.130   6.194  -0.144  1.00 20.00           C   
ATOM   2360  N  ALYS A 323      -8.557   6.565   2.944  1.00 20.00           N   
ATOM   2361  N  BLYS A 323      -8.526   6.620   2.837  1.00 20.00           N   
ATOM   2362  CA ALYS A 323      -8.825   7.634   3.910  1.00 20.00           C   
ATOM   2363  CA BLYS A 323      -8.853   7.750   3.712  1.00 20.00           C   
ATOM   2364  C  ALYS A 323      -8.783   7.143   5.368  1.00 20.00           C   
ATOM   2365  C  BLYS A 323      -8.707   7.324   5.170  1.00 20.00           C   
ATOM   2366  O  ALYS A 323      -8.263   7.833   6.239  1.00 20.00           O   
ATOM   2367  O  BLYS A 323      -8.137   8.037   5.988  1.00 20.00           O   
ATOM   2368  CB ALYS A 323     -10.093   8.427   3.553  1.00 20.00           C   
ATOM   2369  CB BLYS A 323     -10.248   8.327   3.414  1.00 20.00           C   
ATOM   2370  CG ALYS A 323     -11.374   7.889   4.122  1.00 20.00           C   
ATOM   2371  CG BLYS A 323     -11.394   7.381   3.677  1.00 20.00           C   
ATOM   2372  CD ALYS A 323     -12.543   8.833   3.839  1.00 20.00           C   
ATOM   2373  CD BLYS A 323     -12.756   8.040   3.446  1.00 20.00           C   
ATOM   2374  CE ALYS A 323     -13.275   8.435   2.570  1.00 20.00           C   
ATOM   2375  CE BLYS A 323     -13.908   7.110   3.838  1.00 20.00           C   
ATOM   2376  NZ ALYS A 323     -14.765   8.611   2.625  1.00 20.00           N 1+
ATOM   2377  NZ BLYS A 323     -13.800   6.606   5.240  1.00 20.00           N 1+
ATOM   2378  N  ALYS A 324      -9.263   5.926   5.619  1.00 20.00           N   
ATOM   2379  N  BLYS A 324      -9.171   6.115   5.473  1.00 20.00           N   
ATOM   2380  CA ALYS A 324      -9.171   5.308   6.936  1.00 20.00           C   
ATOM   2381  CA BLYS A 324      -9.089   5.577   6.818  1.00 20.00           C   
ATOM   2382  C  ALYS A 324      -7.724   4.957   7.315  1.00 20.00           C   
ATOM   2383  C  BLYS A 324      -7.663   5.181   7.228  1.00 20.00           C   
ATOM   2384  O  ALYS A 324      -7.315   5.088   8.472  1.00 20.00           O   
ATOM   2385  O  BLYS A 324      -7.209   5.497   8.323  1.00 20.00           O   
ATOM   2386  CB ALYS A 324     -10.046   4.046   7.004  1.00 20.00           C   
ATOM   2387  CB BLYS A 324     -10.043   4.393   6.956  1.00 20.00           C   
ATOM   2388  CG ALYS A 324     -11.541   4.316   7.209  1.00 20.00           C   
ATOM   2389  CG BLYS A 324     -11.499   4.758   6.685  1.00 20.00           C   
ATOM   2390  CD ALYS A 324     -12.391   3.041   7.094  1.00 20.00           C   
ATOM   2391  CD BLYS A 324     -12.328   3.489   6.506  1.00 20.00           C   
ATOM   2392  CE ALYS A 324     -12.749   2.668   5.647  1.00 20.00           C   
ATOM   2393  CE BLYS A 324     -13.789   3.796   6.220  1.00 20.00           C   
ATOM   2394  NZ ALYS A 324     -13.823   1.630   5.504  1.00 20.00           N 1+
ATOM   2395  NZ BLYS A 324     -14.628   2.974   7.134  1.00 20.00           N 1+
ATOM   2396  N   GLN A 325      -6.951   4.507   6.329  1.00 20.00           N   
ATOM   2397  CA  GLN A 325      -5.565   4.106   6.579  1.00 20.00           C   
ATOM   2398  C   GLN A 325      -4.688   5.322   6.854  1.00 20.00           C   
ATOM   2399  O   GLN A 325      -3.696   5.232   7.567  1.00 20.00           O   
ATOM   2400  CB  GLN A 325      -5.019   3.347   5.360  1.00 20.00           C   
ATOM   2401  CG  GLN A 325      -5.748   2.010   5.161  1.00 20.00           C   
ATOM   2402  CD  GLN A 325      -5.246   1.265   3.973  1.00 20.00           C   
ATOM   2403  OE1 GLN A 325      -4.982   1.860   2.925  1.00 20.00           O   
ATOM   2404  NE2 GLN A 325      -5.063  -0.047   4.133  1.00 20.00           N   
ATOM   2405  N   TYR A 326      -5.088   6.457   6.290  1.00 20.00           N   
ATOM   2406  CA  TYR A 326      -4.335   7.712   6.432  1.00 20.00           C   
ATOM   2407  C   TYR A 326      -4.665   8.442   7.726  1.00 20.00           C   
ATOM   2408  O   TYR A 326      -3.786   8.923   8.428  1.00 20.00           O   
ATOM   2409  CB  TYR A 326      -4.626   8.588   5.210  1.00 20.00           C   
ATOM   2410  CG  TYR A 326      -3.895   9.914   5.025  1.00 20.00           C   
ATOM   2411  CD1 TYR A 326      -2.586  10.122   5.476  1.00 20.00           C   
ATOM   2412  CD2 TYR A 326      -4.530  10.950   4.334  1.00 20.00           C   
ATOM   2413  CE1 TYR A 326      -1.913  11.361   5.231  1.00 20.00           C   
ATOM   2414  CE2 TYR A 326      -3.882  12.169   4.085  1.00 20.00           C   
ATOM   2415  CZ  TYR A 326      -2.585  12.383   4.564  1.00 20.00           C   
ATOM   2416  OH  TYR A 326      -1.998  13.614   4.296  1.00 20.00           O   
ATOM   2417  N   GLU A 327      -5.953   8.553   8.018  1.00 20.00           N   
ATOM   2418  CA  GLU A 327      -6.417   9.232   9.209  1.00 20.00           C   
ATOM   2419  C   GLU A 327      -6.276   8.430  10.506  1.00 20.00           C   
ATOM   2420  O   GLU A 327      -5.903   8.970  11.553  1.00 20.00           O   
ATOM   2421  CB  GLU A 327      -7.883   9.610   9.020  1.00 20.00           C   
ATOM   2422  CG  GLU A 327      -8.383  10.543  10.108  1.00 20.00           C   
ATOM   2423  CD  GLU A 327      -9.763  11.078   9.766  1.00 20.00           C   
ATOM   2424  OE1 GLU A 327     -10.623  10.281   9.323  1.00 20.00           O   
ATOM   2425  OE2 GLU A 327      -9.975  12.291   9.929  1.00 20.00           O 1-
ATOM   2426  N   GLY A 328      -6.610   7.143  10.430  1.00 20.00           N   
ATOM   2427  CA  GLY A 328      -6.917   6.358  11.621  1.00 20.00           C   
ATOM   2428  C   GLY A 328      -5.936   5.247  11.925  1.00 20.00           C   
ATOM   2429  O   GLY A 328      -4.732   5.378  11.712  1.00 20.00           O   
ATOM   2430  N   GLY A 329      -6.468   4.161  12.476  1.00 20.00           N   
ATOM   2431  CA  GLY A 329      -5.653   3.047  12.977  1.00 20.00           C   
ATOM   2432  C   GLY A 329      -4.718   3.462  14.096  1.00 20.00           C   
ATOM   2433  O   GLY A 329      -4.909   4.496  14.751  1.00 20.00           O   
ATOM   2434  N  AILE A 330      -3.687   2.658  14.322  1.00 20.00           N   
ATOM   2435  N  BILE A 330      -3.678   2.675  14.324  1.00 20.00           N   
ATOM   2436  CA AILE A 330      -2.731   2.964  15.386  1.00 20.00           C   
ATOM   2437  CA BILE A 330      -2.769   3.013  15.415  1.00 20.00           C   
ATOM   2438  C  AILE A 330      -1.833   4.142  14.980  1.00 20.00           C   
ATOM   2439  C  BILE A 330      -1.752   4.092  15.002  1.00 20.00           C   
ATOM   2440  O  AILE A 330      -1.512   5.001  15.800  1.00 20.00           O   
ATOM   2441  O  BILE A 330      -1.260   4.836  15.849  1.00 20.00           O   
ATOM   2442  CB AILE A 330      -1.884   1.713  15.773  1.00 20.00           C   
ATOM   2443  CB BILE A 330      -2.072   1.763  16.016  1.00 20.00           C   
ATOM   2444  CG1AILE A 330      -2.700   0.715  16.620  1.00 20.00           C   
ATOM   2445  CG1BILE A 330      -1.424   0.925  14.909  1.00 20.00           C   
ATOM   2446  CG2AILE A 330      -0.559   2.111  16.441  1.00 20.00           C   
ATOM   2447  CG2BILE A 330      -3.072   0.899  16.817  1.00 20.00           C   
ATOM   2448  CD1AILE A 330      -3.080   1.200  18.003  1.00 20.00           C   
ATOM   2449  CD1BILE A 330      -0.218   0.135  15.386  1.00 20.00           C   
ATOM   2450  N   PHE A 331      -1.444   4.176  13.708  1.00 20.00           N   
ATOM   2451  CA  PHE A 331      -0.431   5.120  13.225  1.00 20.00           C   
ATOM   2452  C   PHE A 331      -0.852   6.597  13.169  1.00 20.00           C   
ATOM   2453  O   PHE A 331      -0.016   7.484  13.365  1.00 20.00           O   
ATOM   2454  CB  PHE A 331       0.139   4.685  11.876  1.00 20.00           C   
ATOM   2455  CG  PHE A 331       0.873   3.354  11.911  1.00 20.00           C   
ATOM   2456  CD1 PHE A 331       1.753   3.036  12.927  1.00 20.00           C   
ATOM   2457  CD2 PHE A 331       0.715   2.453  10.855  1.00 20.00           C   
ATOM   2458  CE1 PHE A 331       2.435   1.796  12.940  1.00 20.00           C   
ATOM   2459  CE2 PHE A 331       1.418   1.230  10.837  1.00 20.00           C   
ATOM   2460  CZ  PHE A 331       2.275   0.913  11.898  1.00 20.00           C   
ATOM   2461  N   LYS A 332      -2.136   6.845  12.968  1.00 20.00           N   
ATOM   2462  CA  LYS A 332      -2.646   8.191  12.691  1.00 20.00           C   
ATOM   2463  C   LYS A 332      -1.666   9.005  11.840  1.00 20.00           C   
ATOM   2464  O   LYS A 332      -1.211  10.057  12.278  1.00 20.00           O   
ATOM   2465  CB  LYS A 332      -2.979   8.938  13.991  1.00 20.00           C   
ATOM   2466  CG  LYS A 332      -4.108   8.288  14.842  1.00 20.00           C   
ATOM   2467  CD  LYS A 332      -4.324   9.088  16.100  1.00 20.00           C   
ATOM   2468  CE  LYS A 332      -5.523   8.600  16.906  1.00 20.00           C   
ATOM   2469  NZ  LYS A 332      -6.709   9.479  16.668  1.00 20.00           N 1+
ATOM   2470  N   ILE A 333      -1.388   8.547  10.613  1.00 20.00           N   
ATOM   2471  CA  ILE A 333      -0.303   9.084   9.792  1.00 20.00           C   
ATOM   2472  C   ILE A 333      -0.523  10.570   9.525  1.00 20.00           C   
ATOM   2473  O   ILE A 333       0.419  11.354   9.640  1.00 20.00           O   
ATOM   2474  CB  ILE A 333      -0.147   8.296   8.451  1.00 20.00           C   
ATOM   2475  CG1 ILE A 333       0.356   6.873   8.749  1.00 20.00           C   
ATOM   2476  CG2 ILE A 333       0.772   9.022   7.431  1.00 20.00           C   
ATOM   2477  CD1 ILE A 333       0.092   5.927   7.668  1.00 20.00           C   
ATOM   2478  N   ALA A 334      -1.771  10.939   9.230  1.00 20.00           N   
ATOM   2479  CA  ALA A 334      -2.075  12.315   8.827  1.00 20.00           C   
ATOM   2480  C   ALA A 334      -1.750  13.338   9.926  1.00 20.00           C   
ATOM   2481  O   ALA A 334      -1.465  14.508   9.633  1.00 20.00           O   
ATOM   2482  CB  ALA A 334      -3.547  12.424   8.393  1.00 20.00           C   
ATOM   2483  N   SER A 335      -1.784  12.892  11.181  1.00 20.00           N   
ATOM   2484  CA  SER A 335      -1.522  13.749  12.336  1.00 20.00           C   
ATOM   2485  C   SER A 335      -0.073  14.219  12.461  1.00 20.00           C   
ATOM   2486  O   SER A 335       0.182  15.245  13.078  1.00 20.00           O   
ATOM   2487  CB  SER A 335      -1.980  13.080  13.641  1.00 20.00           C   
ATOM   2488  OG  SER A 335      -1.107  12.025  14.038  1.00 20.00           O   
ATOM   2489  N   TRP A 336       0.870  13.473  11.886  1.00 20.00           N   
ATOM   2490  CA  TRP A 336       2.298  13.834  11.966  1.00 20.00           C   
ATOM   2491  C   TRP A 336       3.089  13.913  10.634  1.00 20.00           C   
ATOM   2492  O   TRP A 336       4.194  14.472  10.599  1.00 20.00           O   
ATOM   2493  CB  TRP A 336       3.017  12.909  12.949  1.00 20.00           C   
ATOM   2494  CG  TRP A 336       2.792  11.469  12.647  1.00 20.00           C   
ATOM   2495  CD1 TRP A 336       1.865  10.649  13.207  1.00 20.00           C   
ATOM   2496  CD2 TRP A 336       3.520  10.678  11.692  1.00 20.00           C   
ATOM   2497  NE1 TRP A 336       1.968   9.386  12.659  1.00 20.00           N   
ATOM   2498  CE2 TRP A 336       2.983   9.374  11.737  1.00 20.00           C   
ATOM   2499  CE3 TRP A 336       4.572  10.950  10.804  1.00 20.00           C   
ATOM   2500  CZ2 TRP A 336       3.442   8.344  10.908  1.00 20.00           C   
ATOM   2501  CZ3 TRP A 336       5.047   9.918   9.987  1.00 20.00           C   
ATOM   2502  CH2 TRP A 336       4.485   8.627  10.059  1.00 20.00           C   
ATOM   2503  N   ALA A 337       2.548  13.338   9.564  1.00 20.00           N   
ATOM   2504  CA  ALA A 337       3.233  13.319   8.271  1.00 20.00           C   
ATOM   2505  C   ALA A 337       2.889  14.553   7.417  1.00 20.00           C   
ATOM   2506  O   ALA A 337       1.741  14.734   7.000  1.00 20.00           O   
ATOM   2507  CB  ALA A 337       2.936  12.009   7.511  1.00 20.00           C   
ATOM   2508  N   ASP A 338       3.889  15.398   7.164  1.00 20.00           N   
ATOM   2509  CA  ASP A 338       3.760  16.498   6.192  1.00 20.00           C   
ATOM   2510  C   ASP A 338       3.382  15.938   4.834  1.00 20.00           C   
ATOM   2511  O   ASP A 338       2.478  16.444   4.168  1.00 20.00           O   
ATOM   2512  CB  ASP A 338       5.077  17.269   6.058  1.00 20.00           C   
ATOM   2513  CG  ASP A 338       5.483  17.930   7.356  1.00 20.00           C   
ATOM   2514  OD1 ASP A 338       4.818  18.900   7.761  1.00 20.00           O   
ATOM   2515  OD2 ASP A 338       6.467  17.478   7.941  1.00 20.00           O 1-
ATOM   2516  N   LEU A 339       4.059  14.864   4.435  1.00 20.00           N   
ATOM   2517  CA  LEU A 339       3.904  14.302   3.095  1.00 20.00           C   
ATOM   2518  C   LEU A 339       3.643  12.810   3.209  1.00 20.00           C   
ATOM   2519  O   LEU A 339       4.191  12.150   4.107  1.00 20.00           O   
ATOM   2520  CB  LEU A 339       5.203  14.459   2.298  1.00 20.00           C   
ATOM   2521  CG  LEU A 339       5.561  15.884   1.847  1.00 20.00           C   
ATOM   2522  CD1 LEU A 339       6.950  15.942   1.212  1.00 20.00           C   
ATOM   2523  CD2 LEU A 339       4.522  16.434   0.888  1.00 20.00           C   
ATOM   2524  N   VAL A 340       2.838  12.283   2.293  1.00 20.00           N   
ATOM   2525  CA  VAL A 340       2.719  10.827   2.159  1.00 20.00           C   
ATOM   2526  C   VAL A 340       2.772  10.573   0.656  1.00 20.00           C   
ATOM   2527  O   VAL A 340       2.734  11.531  -0.128  1.00 20.00           O   
ATOM   2528  CB  VAL A 340       1.388  10.251   2.707  1.00 20.00           C   
ATOM   2529  CG1 VAL A 340       1.339  10.316   4.233  1.00 20.00           C   
ATOM   2530  CG2 VAL A 340       0.165  10.948   2.029  1.00 20.00           C   
ATOM   2531  N   ASN A 341       2.835   9.302   0.245  1.00 20.00           N   
ATOM   2532  CA  ASN A 341       2.805   8.986  -1.183  1.00 20.00           C   
ATOM   2533  C   ASN A 341       1.758   7.927  -1.549  1.00 20.00           C   
ATOM   2534  O   ASN A 341       1.288   7.206  -0.671  1.00 20.00           O   
ATOM   2535  CB  ASN A 341       4.200   8.633  -1.725  1.00 20.00           C   
ATOM   2536  CG  ASN A 341       4.803   7.404  -1.063  1.00 20.00           C   
ATOM   2537  OD1 ASN A 341       4.286   6.893  -0.079  1.00 20.00           O   
ATOM   2538  ND2 ASN A 341       5.931   6.950  -1.592  1.00 20.00           N   
ATOM   2539  N   ALA A 342       1.459   7.803  -2.841  1.00 20.00           N   
ATOM   2540  CA  ALA A 342       0.435   6.874  -3.340  1.00 20.00           C   
ATOM   2541  C   ALA A 342       0.814   6.312  -4.693  1.00 20.00           C   
ATOM   2542  O   ALA A 342       1.438   6.978  -5.511  1.00 20.00           O   
ATOM   2543  CB  ALA A 342      -0.930   7.575  -3.451  1.00 20.00           C   
ATOM   2544  N   HIS A 343       0.413   5.069  -4.906  1.00 20.00           N   
ATOM   2545  CA  HIS A 343       0.459   4.443  -6.198  1.00 20.00           C   
ATOM   2546  C   HIS A 343      -0.782   4.867  -6.967  1.00 20.00           C   
ATOM   2547  O   HIS A 343      -1.843   5.040  -6.366  1.00 20.00           O   
ATOM   2548  CB  HIS A 343       0.464   2.932  -6.068  1.00 20.00           C   
ATOM   2549  CG  HIS A 343       1.815   2.342  -5.754  1.00 20.00           C   
ATOM   2550  ND1 HIS A 343       2.911   2.498  -6.577  1.00 20.00           N   
ATOM   2551  CD2 HIS A 343       2.223   1.545  -4.734  1.00 20.00           C   
ATOM   2552  CE1 HIS A 343       3.931   1.818  -6.090  1.00 20.00           C   
ATOM   2553  NE2 HIS A 343       3.538   1.220  -4.980  1.00 20.00           N   
ATOM   2554  N   VAL A 344      -0.653   4.947  -8.289  1.00 20.00           N   
ATOM   2555  CA  VAL A 344      -1.747   5.443  -9.138  1.00 20.00           C   
ATOM   2556  C   VAL A 344      -2.586   4.322  -9.784  1.00 20.00           C   
ATOM   2557  O   VAL A 344      -3.635   4.596 -10.380  1.00 20.00           O   
ATOM   2558  CB  VAL A 344      -1.275   6.461 -10.217  1.00 20.00           C   
ATOM   2559  CG1 VAL A 344      -0.597   7.657  -9.596  1.00 20.00           C   
ATOM   2560  CG2 VAL A 344      -0.361   5.801 -11.313  1.00 20.00           C   
ATOM   2561  N   VAL A 345      -2.117   3.077  -9.660  1.00 20.00           N   
ATOM   2562  CA  VAL A 345      -2.855   1.891 -10.100  1.00 20.00           C   
ATOM   2563  C   VAL A 345      -4.370   1.866  -9.778  1.00 20.00           C   
ATOM   2564  O   VAL A 345      -5.135   1.440 -10.657  1.00 20.00           O   
ATOM   2565  CB  VAL A 345      -2.126   0.553  -9.735  1.00 20.00           C   
ATOM   2566  CG1 VAL A 345      -2.000   0.324  -8.222  1.00 20.00           C   
ATOM   2567  CG2 VAL A 345      -2.833  -0.635 -10.359  1.00 20.00           C   
ATOM   2568  N   PRO A 346      -4.816   2.331  -8.579  1.00 20.00           N   
ATOM   2569  CA  PRO A 346      -6.270   2.249  -8.342  1.00 20.00           C   
ATOM   2570  C   PRO A 346      -7.128   3.227  -9.144  1.00 20.00           C   
ATOM   2571  O   PRO A 346      -8.348   3.098  -9.098  1.00 20.00           O   
ATOM   2572  CB  PRO A 346      -6.421   2.574  -6.850  1.00 20.00           C   
ATOM   2573  CG  PRO A 346      -5.039   2.433  -6.268  1.00 20.00           C   
ATOM   2574  CD  PRO A 346      -4.158   2.903  -7.386  1.00 20.00           C   
ATOM   2575  N   GLY A 347      -6.518   4.161  -9.873  1.00 20.00           N   
ATOM   2576  CA  GLY A 347      -7.250   5.320 -10.390  1.00 20.00           C   
ATOM   2577  C   GLY A 347      -7.268   6.463  -9.400  1.00 20.00           C   
ATOM   2578  O   GLY A 347      -6.843   6.301  -8.251  1.00 20.00           O   
ATOM   2579  N   SER A 348      -7.851   7.593  -9.806  1.00 20.00           N   
ATOM   2580  CA  SER A 348      -7.740   8.854  -9.072  1.00 20.00           C   
ATOM   2581  C   SER A 348      -8.501   8.846  -7.738  1.00 20.00           C   
ATOM   2582  O   SER A 348      -8.327   9.725  -6.883  1.00 20.00           O   
ATOM   2583  CB  SER A 348      -8.191  10.036  -9.959  1.00 20.00           C   
ATOM   2584  OG  SER A 348      -9.552   9.838 -10.336  1.00 20.00           O   
ATOM   2585  N   GLY A 349      -9.344   7.834  -7.560  1.00 20.00           N   
ATOM   2586  CA  GLY A 349      -9.983   7.578  -6.280  1.00 20.00           C   
ATOM   2587  C   GLY A 349      -9.010   7.511  -5.109  1.00 20.00           C   
ATOM   2588  O   GLY A 349      -9.356   7.939  -4.021  1.00 20.00           O   
ATOM   2589  N   VAL A 350      -7.797   6.992  -5.318  1.00 20.00           N   
ATOM   2590  CA  VAL A 350      -6.828   6.882  -4.219  1.00 20.00           C   
ATOM   2591  C   VAL A 350      -6.445   8.298  -3.780  1.00 20.00           C   
ATOM   2592  O   VAL A 350      -6.356   8.553  -2.583  1.00 20.00           O   
ATOM   2593  CB  VAL A 350      -5.558   6.061  -4.606  1.00 20.00           C   
ATOM   2594  CG1 VAL A 350      -4.693   6.795  -5.648  1.00 20.00           C   
ATOM   2595  CG2 VAL A 350      -4.763   5.676  -3.339  1.00 20.00           C   
ATOM   2596  N   VAL A 351      -6.269   9.204  -4.747  1.00 20.00           N   
ATOM   2597  CA  VAL A 351      -6.015  10.625  -4.448  1.00 20.00           C   
ATOM   2598  C   VAL A 351      -7.208  11.330  -3.789  1.00 20.00           C   
ATOM   2599  O   VAL A 351      -7.031  12.001  -2.771  1.00 20.00           O   
ATOM   2600  CB  VAL A 351      -5.553  11.414  -5.699  1.00 20.00           C   
ATOM   2601  CG1 VAL A 351      -5.356  12.888  -5.352  1.00 20.00           C   
ATOM   2602  CG2 VAL A 351      -4.250  10.807  -6.271  1.00 20.00           C   
ATOM   2603  N   LYS A 352      -8.405  11.155  -4.355  1.00 20.00           N   
ATOM   2604  CA  LYS A 352      -9.640  11.708  -3.784  1.00 20.00           C   
ATOM   2605  C   LYS A 352      -9.846  11.263  -2.342  1.00 20.00           C   
ATOM   2606  O   LYS A 352     -10.228  12.060  -1.493  1.00 20.00           O   
ATOM   2607  CB  LYS A 352     -10.869  11.290  -4.579  1.00 20.00           C   
ATOM   2608  CG  LYS A 352     -10.925  11.864  -5.981  1.00 20.00           C   
ATOM   2609  CD  LYS A 352     -12.002  11.132  -6.780  1.00 20.00           C   
ATOM   2610  CE  LYS A 352     -12.040  11.638  -8.193  1.00 20.00           C   
ATOM   2611  NZ  LYS A 352     -11.590  13.061  -8.184  1.00 20.00           N 1+
ATOM   2612  N   GLY A 353      -9.605   9.981  -2.072  1.00 20.00           N   
ATOM   2613  CA  GLY A 353      -9.693   9.471  -0.704  1.00 20.00           C   
ATOM   2614  C   GLY A 353      -8.718  10.148   0.251  1.00 20.00           C   
ATOM   2615  O   GLY A 353      -9.103  10.586   1.347  1.00 20.00           O   
ATOM   2616  N   LEU A 354      -7.443  10.209  -0.130  1.00 20.00           N   
ATOM   2617  CA  LEU A 354      -6.422  10.744   0.773  1.00 20.00           C   
ATOM   2618  C   LEU A 354      -6.689  12.224   1.028  1.00 20.00           C   
ATOM   2619  O   LEU A 354      -6.502  12.732   2.132  1.00 20.00           O   
ATOM   2620  CB  LEU A 354      -5.010  10.604   0.207  1.00 20.00           C   
ATOM   2621  CG  LEU A 354      -4.533   9.137   0.134  1.00 20.00           C   
ATOM   2622  CD1 LEU A 354      -3.194   9.003  -0.570  1.00 20.00           C   
ATOM   2623  CD2 LEU A 354      -4.485   8.550   1.546  1.00 20.00           C   
ATOM   2624  N   GLN A 355      -7.114  12.916  -0.018  1.00 20.00           N   
ATOM   2625  CA  GLN A 355      -7.256  14.366   0.094  1.00 20.00           C   
ATOM   2626  C   GLN A 355      -8.423  14.811   0.981  1.00 20.00           C   
ATOM   2627  O   GLN A 355      -8.375  15.903   1.545  1.00 20.00           O   
ATOM   2628  CB  GLN A 355      -7.281  15.028  -1.276  1.00 20.00           C   
ATOM   2629  CG  GLN A 355      -8.578  14.934  -2.025  1.00 20.00           C   
ATOM   2630  CD  GLN A 355      -8.535  15.702  -3.339  1.00 20.00           C   
ATOM   2631  OE1 GLN A 355      -7.517  16.298  -3.705  1.00 20.00           O   
ATOM   2632  NE2 GLN A 355      -9.656  15.696  -4.050  1.00 20.00           N   
ATOM   2633  N   GLU A 356      -9.437  13.962   1.134  1.00 20.00           N   
ATOM   2634  CA  GLU A 356     -10.545  14.218   2.063  1.00 20.00           C   
ATOM   2635  C   GLU A 356     -10.010  14.423   3.477  1.00 20.00           C   
ATOM   2636  O   GLU A 356     -10.557  15.210   4.247  1.00 20.00           O   
ATOM   2637  CB  GLU A 356     -11.502  13.021   2.119  1.00 20.00           C   
ATOM   2638  CG  GLU A 356     -12.527  12.967   1.012  1.00 20.00           C   
ATOM   2639  CD  GLU A 356     -13.692  12.044   1.343  1.00 20.00           C   
ATOM   2640  OE1 GLU A 356     -13.841  11.583   2.509  1.00 20.00           O   
ATOM   2641  OE2 GLU A 356     -14.469  11.785   0.403  1.00 20.00           O 1-
ATOM   2642  N   VAL A 357      -8.932  13.704   3.799  1.00 20.00           N   
ATOM   2643  CA  VAL A 357      -8.260  13.823   5.090  1.00 20.00           C   
ATOM   2644  C   VAL A 357      -7.135  14.858   5.031  1.00 20.00           C   
ATOM   2645  O   VAL A 357      -6.956  15.651   5.953  1.00 20.00           O   
ATOM   2646  CB  VAL A 357      -7.654  12.452   5.476  1.00 20.00           C   
ATOM   2647  CG1 VAL A 357      -6.779  12.550   6.738  1.00 20.00           C   
ATOM   2648  CG2 VAL A 357      -8.769  11.418   5.660  1.00 20.00           C   
ATOM   2649  N   GLY A 358      -6.368  14.824   3.939  1.00 20.00           N   
ATOM   2650  CA  GLY A 358      -5.146  15.606   3.812  1.00 20.00           C   
ATOM   2651  C   GLY A 358      -5.341  17.095   3.638  1.00 20.00           C   
ATOM   2652  O   GLY A 358      -4.625  17.893   4.261  1.00 20.00           O   
ATOM   2653  N   LEU A 359      -6.285  17.476   2.779  1.00 20.00           N   
ATOM   2654  CA  LEU A 359      -6.553  18.908   2.546  1.00 20.00           C   
ATOM   2655  C   LEU A 359      -6.889  19.697   3.813  1.00 20.00           C   
ATOM   2656  O   LEU A 359      -6.259  20.730   4.053  1.00 20.00           O   
ATOM   2657  CB  LEU A 359      -7.627  19.113   1.478  1.00 20.00           C   
ATOM   2658  CG  LEU A 359      -7.074  18.983   0.071  1.00 20.00           C   
ATOM   2659  CD1 LEU A 359      -8.255  18.699  -0.829  1.00 20.00           C   
ATOM   2660  CD2 LEU A 359      -6.409  20.330  -0.284  1.00 20.00           C   
ATOM   2661  N   PRO A 360      -7.874  19.232   4.624  1.00 20.00           N   
ATOM   2662  CA  PRO A 360      -8.183  19.959   5.850  1.00 20.00           C   
ATOM   2663  C   PRO A 360      -6.981  20.083   6.802  1.00 20.00           C   
ATOM   2664  O   PRO A 360      -6.926  20.988   7.628  1.00 20.00           O   
ATOM   2665  CB  PRO A 360      -9.277  19.098   6.496  1.00 20.00           C   
ATOM   2666  CG  PRO A 360      -9.917  18.381   5.327  1.00 20.00           C   
ATOM   2667  CD  PRO A 360      -8.760  18.065   4.446  1.00 20.00           C   
ATOM   2668  N   LEU A 361      -6.039  19.153   6.702  1.00 20.00           N   
ATOM   2669  CA  LEU A 361      -4.858  19.185   7.551  1.00 20.00           C   
ATOM   2670  C   LEU A 361      -3.632  19.850   6.885  1.00 20.00           C   
ATOM   2671  O   LEU A 361      -2.522  19.772   7.437  1.00 20.00           O   
ATOM   2672  CB  LEU A 361      -4.524  17.751   7.996  1.00 20.00           C   
ATOM   2673  CG  LEU A 361      -5.456  17.081   9.021  1.00 20.00           C   
ATOM   2674  CD1 LEU A 361      -5.064  15.616   9.257  1.00 20.00           C   
ATOM   2675  CD2 LEU A 361      -5.419  17.858  10.315  1.00 20.00           C   
ATOM   2676  N  AHIS A 362      -3.844  20.493   5.735  1.00 20.00           N   
ATOM   2677  N  BHIS A 362      -3.811  20.441   5.701  1.00 20.00           N   
ATOM   2678  CA AHIS A 362      -2.773  21.162   4.987  1.00 20.00           C   
ATOM   2679  CA BHIS A 362      -2.744  21.212   5.042  1.00 20.00           C   
ATOM   2680  C  AHIS A 362      -1.580  20.216   4.847  1.00 20.00           C   
ATOM   2681  C  BHIS A 362      -1.597  20.334   4.517  1.00 20.00           C   
ATOM   2682  O  AHIS A 362      -0.457  20.519   5.263  1.00 20.00           O   
ATOM   2683  O  BHIS A 362      -0.491  20.838   4.299  1.00 20.00           O   
ATOM   2684  CB AHIS A 362      -2.359  22.476   5.669  1.00 20.00           C   
ATOM   2685  CB BHIS A 362      -2.189  22.250   6.036  1.00 20.00           C   
ATOM   2686  CG AHIS A 362      -3.433  23.520   5.686  1.00 20.00           C   
ATOM   2687  CG BHIS A 362      -1.499  23.419   5.397  1.00 20.00           C   
ATOM   2688  ND1AHIS A 362      -4.684  23.296   6.216  1.00 20.00           N   
ATOM   2689  ND1BHIS A 362      -0.146  23.428   5.128  1.00 20.00           N   
ATOM   2690  CD2AHIS A 362      -3.437  24.800   5.243  1.00 20.00           C   
ATOM   2691  CD2BHIS A 362      -1.968  24.630   5.011  1.00 20.00           C   
ATOM   2692  CE1AHIS A 362      -5.420  24.385   6.081  1.00 20.00           C   
ATOM   2693  CE1BHIS A 362       0.186  24.589   4.589  1.00 20.00           C   
ATOM   2694  NE2AHIS A 362      -4.687  25.310   5.491  1.00 20.00           N   
ATOM   2695  NE2BHIS A 362      -0.901  25.336   4.507  1.00 20.00           N   
ATOM   2696  N   ARG A 363      -1.866  19.047   4.288  1.00 20.00           N   
ATOM   2697  CA  ARG A 363      -0.846  18.068   3.898  1.00 20.00           C   
ATOM   2698  C   ARG A 363      -0.636  17.993   2.393  1.00 20.00           C   
ATOM   2699  O   ARG A 363      -1.392  18.576   1.612  1.00 20.00           O   
ATOM   2700  CB  ARG A 363      -1.200  16.675   4.451  1.00 20.00           C   
ATOM   2701  CG  ARG A 363      -1.589  16.664   5.895  1.00 20.00           C   
ATOM   2702  CD  ARG A 363      -0.421  17.206   6.736  1.00 20.00           C   
ATOM   2703  NE  ARG A 363      -0.454  16.731   8.113  1.00 20.00           N   
ATOM   2704  CZ  ARG A 363       0.350  17.153   9.094  1.00 20.00           C   
ATOM   2705  NH1 ARG A 363       0.250  16.644  10.316  1.00 20.00           N 1+
ATOM   2706  NH2 ARG A 363       1.266  18.085   8.888  1.00 20.00           N   
ATOM   2707  N   GLY A 364       0.417  17.290   1.974  1.00 20.00           N   
ATOM   2708  CA  GLY A 364       0.655  17.075   0.555  1.00 20.00           C   
ATOM   2709  C   GLY A 364       0.869  15.602   0.268  1.00 20.00           C   
ATOM   2710  O   GLY A 364       1.179  14.828   1.178  1.00 20.00           O   
ATOM   2711  N   CYS A 365       0.751  15.243  -1.003  1.00 20.00           N   
ATOM   2712  CA  CYS A 365       0.881  13.868  -1.473  1.00 20.00           C   
ATOM   2713  C   CYS A 365       1.849  13.819  -2.655  1.00 20.00           C   
ATOM   2714  O   CYS A 365       1.866  14.735  -3.502  1.00 20.00           O   
ATOM   2715  CB  CYS A 365      -0.507  13.372  -1.899  1.00 20.00           C   
ATOM   2716  SG  CYS A 365      -0.580  11.642  -2.273  1.00 20.00           S   
ATOM   2717  N   LEU A 366       2.684  12.785  -2.704  1.00 20.00           N   
ATOM   2718  CA  LEU A 366       3.508  12.520  -3.880  1.00 20.00           C   
ATOM   2719  C   LEU A 366       2.959  11.287  -4.581  1.00 20.00           C   
ATOM   2720  O   LEU A 366       2.627  10.302  -3.910  1.00 20.00           O   
ATOM   2721  CB  LEU A 366       4.974  12.261  -3.487  1.00 20.00           C   
ATOM   2722  CG  LEU A 366       5.633  13.382  -2.676  1.00 20.00           C   
ATOM   2723  CD1 LEU A 366       6.808  12.892  -1.804  1.00 20.00           C   
ATOM   2724  CD2 LEU A 366       6.038  14.521  -3.610  1.00 20.00           C   
ATOM   2725  N   LEU A 367       2.874  11.327  -5.907  1.00 20.00           N   
ATOM   2726  CA  LEU A 367       2.404  10.169  -6.685  1.00 20.00           C   
ATOM   2727  C   LEU A 367       3.569   9.352  -7.227  1.00 20.00           C   
ATOM   2728  O   LEU A 367       4.504   9.933  -7.773  1.00 20.00           O   
ATOM   2729  CB  LEU A 367       1.497  10.597  -7.841  1.00 20.00           C   
ATOM   2730  CG  LEU A 367       0.173  11.277  -7.441  1.00 20.00           C   
ATOM   2731  CD1 LEU A 367      -0.704  11.529  -8.665  1.00 20.00           C   
ATOM   2732  CD2 LEU A 367      -0.567  10.491  -6.367  1.00 20.00           C   
ATOM   2733  N   ILE A 368       3.501   8.028  -7.118  1.00 20.00           N   
ATOM   2734  CA  ILE A 368       4.615   7.190  -7.600  1.00 20.00           C   
ATOM   2735  C   ILE A 368       4.510   7.006  -9.128  1.00 20.00           C   
ATOM   2736  O   ILE A 368       3.691   6.231  -9.633  1.00 20.00           O   
ATOM   2737  CB  ILE A 368       4.754   5.864  -6.781  1.00 20.00           C   
ATOM   2738  CG1 ILE A 368       4.997   6.161  -5.283  1.00 20.00           C   
ATOM   2739  CG2 ILE A 368       5.861   4.944  -7.398  1.00 20.00           C   
ATOM   2740  CD1 ILE A 368       4.533   5.051  -4.299  1.00 20.00           C   
ATOM   2741  N   ALA A 369       5.313   7.757  -9.884  1.00 20.00           N   
ATOM   2742  CA  ALA A 369       5.224   7.732 -11.351  1.00 20.00           C   
ATOM   2743  C   ALA A 369       6.120   6.692 -12.009  1.00 20.00           C   
ATOM   2744  O   ALA A 369       5.842   6.230 -13.126  1.00 20.00           O   
ATOM   2745  CB  ALA A 369       5.526   9.125 -11.947  1.00 20.00           C   
ATOM   2746  N   GLU A 370       7.226   6.386 -11.338  1.00 20.00           N   
ATOM   2747  CA  GLU A 370       8.197   5.404 -11.802  1.00 20.00           C   
ATOM   2748  C   GLU A 370       8.736   4.739 -10.546  1.00 20.00           C   
ATOM   2749  O   GLU A 370       8.649   5.316  -9.454  1.00 20.00           O   
ATOM   2750  CB  GLU A 370       9.353   6.076 -12.566  1.00 20.00           C   
ATOM   2751  CG  GLU A 370       8.936   6.870 -13.804  1.00 20.00           C   
ATOM   2752  CD  GLU A 370      10.106   7.535 -14.525  1.00 20.00           C   
ATOM   2753  OE1 GLU A 370      11.079   7.971 -13.872  1.00 20.00           O   
ATOM   2754  OE2 GLU A 370      10.038   7.618 -15.762  1.00 20.00           O 1-
ATOM   2755  N   MET A 371       9.294   3.536 -10.705  1.00 20.00           N   
ATOM   2756  CA  MET A 371       9.976   2.846  -9.629  1.00 20.00           C   
ATOM   2757  C   MET A 371      11.367   2.400 -10.036  1.00 20.00           C   
ATOM   2758  O   MET A 371      11.633   2.151 -11.210  1.00 20.00           O   
ATOM   2759  CB  MET A 371       9.182   1.634  -9.129  1.00 20.00           C   
ATOM   2760  CG  MET A 371       7.890   2.038  -8.435  1.00 20.00           C   
ATOM   2761  SD  MET A 371       7.109   0.677  -7.590  1.00 20.00           S   
ATOM   2762  CE  MET A 371       8.079   0.656  -6.083  1.00 20.00           C   
ATOM   2763  N   SER A 372      12.227   2.243  -9.039  1.00 20.00           N   
ATOM   2764  CA  SER A 372      13.662   2.055  -9.280  1.00 20.00           C   
ATOM   2765  C   SER A 372      14.008   0.579  -9.470  1.00 20.00           C   
ATOM   2766  O   SER A 372      15.126   0.211  -9.884  1.00 20.00           O   
ATOM   2767  CB  SER A 372      14.435   2.590  -8.077  1.00 20.00           C   
ATOM   2768  OG  SER A 372      14.044   1.863  -6.922  1.00 20.00           O   
ATOM   2769  N   SER A 373      13.028  -0.272  -9.186  1.00 20.00           N   
ATOM   2770  CA  SER A 373      13.270  -1.711  -9.094  1.00 20.00           C   
ATOM   2771  C   SER A 373      13.161  -2.442 -10.437  1.00 20.00           C   
ATOM   2772  O   SER A 373      12.413  -2.039 -11.334  1.00 20.00           O   
ATOM   2773  CB  SER A 373      12.347  -2.344  -8.032  1.00 20.00           C   
ATOM   2774  OG  SER A 373      11.068  -1.731  -8.032  1.00 20.00           O   
ATOM   2775  N   THR A 374      13.920  -3.530 -10.559  1.00 20.00           N   
ATOM   2776  CA  THR A 374      13.897  -4.365 -11.756  1.00 20.00           C   
ATOM   2777  C   THR A 374      12.483  -4.877 -12.027  1.00 20.00           C   
ATOM   2778  O   THR A 374      11.830  -5.408 -11.124  1.00 20.00           O   
ATOM   2779  CB  THR A 374      14.870  -5.560 -11.632  1.00 20.00           C   
ATOM   2780  OG1 THR A 374      16.155  -5.087 -11.199  1.00 20.00           O   
ATOM   2781  CG2 THR A 374      15.013  -6.267 -12.979  1.00 20.00           C   
ATOM   2782  N   GLY A 375      12.032  -4.696 -13.262  1.00 20.00           N   
ATOM   2783  CA  GLY A 375      10.727  -5.170 -13.712  1.00 20.00           C   
ATOM   2784  C   GLY A 375       9.567  -4.275 -13.305  1.00 20.00           C   
ATOM   2785  O   GLY A 375       8.403  -4.670 -13.459  1.00 20.00           O   
ATOM   2786  N   SER A 376       9.870  -3.069 -12.817  1.00 20.00           N   
ATOM   2787  CA  SER A 376       8.827  -2.075 -12.547  1.00 20.00           C   
ATOM   2788  C   SER A 376       7.911  -1.953 -13.764  1.00 20.00           C   
ATOM   2789  O   SER A 376       8.384  -1.898 -14.907  1.00 20.00           O   
ATOM   2790  CB  SER A 376       9.417  -0.712 -12.174  1.00 20.00           C   
ATOM   2791  OG  SER A 376       8.436   0.321 -12.249  1.00 20.00           O   
ATOM   2792  N   LEU A 377       6.607  -1.955 -13.499  1.00 20.00           N   
ATOM   2793  CA  LEU A 377       5.562  -1.705 -14.483  1.00 20.00           C   
ATOM   2794  C   LEU A 377       5.098  -0.242 -14.495  1.00 20.00           C   
ATOM   2795  O   LEU A 377       4.141   0.079 -15.196  1.00 20.00           O   
ATOM   2796  CB  LEU A 377       4.356  -2.624 -14.227  1.00 20.00           C   
ATOM   2797  CG  LEU A 377       4.668  -4.106 -13.995  1.00 20.00           C   
ATOM   2798  CD1 LEU A 377       3.435  -4.867 -13.545  1.00 20.00           C   
ATOM   2799  CD2 LEU A 377       5.225  -4.720 -15.274  1.00 20.00           C   
ATOM   2800  N   ALA A 378       5.754   0.630 -13.732  1.00 20.00           N   
ATOM   2801  CA  ALA A 378       5.444   2.070 -13.756  1.00 20.00           C   
ATOM   2802  C   ALA A 378       6.217   2.745 -14.900  1.00 20.00           C   
ATOM   2803  O   ALA A 378       7.183   3.499 -14.686  1.00 20.00           O   
ATOM   2804  CB  ALA A 378       5.744   2.738 -12.406  1.00 20.00           C   
ATOM   2805  N   THR A 379       5.778   2.436 -16.113  1.00 20.00           N   
ATOM   2806  CA  THR A 379       6.439   2.890 -17.342  1.00 20.00           C   
ATOM   2807  C   THR A 379       5.402   3.362 -18.354  1.00 20.00           C   
ATOM   2808  O   THR A 379       4.208   3.073 -18.192  1.00 20.00           O   
ATOM   2809  CB  THR A 379       7.272   1.759 -17.958  1.00 20.00           C   
ATOM   2810  OG1 THR A 379       6.400   0.676 -18.308  1.00 20.00           O   
ATOM   2811  CG2 THR A 379       8.347   1.272 -16.970  1.00 20.00           C   
ATOM   2812  N   GLY A 380       5.854   4.106 -19.367  1.00 20.00           N   
ATOM   2813  CA  GLY A 380       5.027   4.470 -20.525  1.00 20.00           C   
ATOM   2814  C   GLY A 380       3.706   5.091 -20.109  1.00 20.00           C   
ATOM   2815  O   GLY A 380       3.701   6.110 -19.412  1.00 20.00           O   
ATOM   2816  N   ASP A 381       2.593   4.472 -20.508  1.00 20.00           N   
ATOM   2817  CA  ASP A 381       1.244   4.998 -20.233  1.00 20.00           C   
ATOM   2818  C   ASP A 381       0.888   5.104 -18.748  1.00 20.00           C   
ATOM   2819  O   ASP A 381       0.108   5.966 -18.351  1.00 20.00           O   
ATOM   2820  CB  ASP A 381       0.164   4.158 -20.931  1.00 20.00           C   
ATOM   2821  CG  ASP A 381       0.224   4.266 -22.451  1.00 20.00           C   
ATOM   2822  OD1 ASP A 381       0.919   5.178 -22.966  1.00 20.00           O   
ATOM   2823  OD2 ASP A 381      -0.437   3.439 -23.129  1.00 20.00           O 1-
ATOM   2824  N   TYR A 382       1.460   4.203 -17.954  1.00 20.00           N   
ATOM   2825  CA  TYR A 382       1.281   4.187 -16.513  1.00 20.00           C   
ATOM   2826  C   TYR A 382       1.856   5.481 -15.932  1.00 20.00           C   
ATOM   2827  O   TYR A 382       1.179   6.194 -15.189  1.00 20.00           O   
ATOM   2828  CB  TYR A 382       1.958   2.951 -15.901  1.00 20.00           C   
ATOM   2829  CG  TYR A 382       1.668   2.784 -14.428  1.00 20.00           C   
ATOM   2830  CD1 TYR A 382       0.761   1.818 -13.988  1.00 20.00           C   
ATOM   2831  CD2 TYR A 382       2.303   3.579 -13.472  1.00 20.00           C   
ATOM   2832  CE1 TYR A 382       0.485   1.665 -12.626  1.00 20.00           C   
ATOM   2833  CE2 TYR A 382       2.049   3.422 -12.114  1.00 20.00           C   
ATOM   2834  CZ  TYR A 382       1.141   2.465 -11.694  1.00 20.00           C   
ATOM   2835  OH  TYR A 382       0.865   2.315 -10.347  1.00 20.00           O   
ATOM   2836  N   THR A 383       3.101   5.775 -16.297  1.00 20.00           N   
ATOM   2837  CA  THR A 383       3.753   7.025 -15.898  1.00 20.00           C   
ATOM   2838  C   THR A 383       2.974   8.267 -16.350  1.00 20.00           C   
ATOM   2839  O   THR A 383       2.780   9.198 -15.564  1.00 20.00           O   
ATOM   2840  CB  THR A 383       5.209   7.125 -16.393  1.00 20.00           C   
ATOM   2841  OG1 THR A 383       5.970   6.018 -15.888  1.00 20.00           O   
ATOM   2842  CG2 THR A 383       5.864   8.406 -15.879  1.00 20.00           C   
ATOM   2843  N   ARG A 384       2.537   8.276 -17.608  1.00 20.00           N   
ATOM   2844  CA  ARG A 384       1.788   9.414 -18.146  1.00 20.00           C   
ATOM   2845  C   ARG A 384       0.480   9.598 -17.379  1.00 20.00           C   
ATOM   2846  O   ARG A 384       0.088  10.716 -17.029  1.00 20.00           O   
ATOM   2847  CB  ARG A 384       1.568   9.261 -19.661  1.00 20.00           C   
ATOM   2848  CG  ARG A 384       2.880   9.378 -20.427  1.00 20.00           C   
ATOM   2849  CD  ARG A 384       2.694   9.455 -21.953  1.00 20.00           C   
ATOM   2850  NE  ARG A 384       2.504   8.141 -22.565  1.00 20.00           N   
ATOM   2851  CZ  ARG A 384       3.475   7.325 -22.984  1.00 20.00           C   
ATOM   2852  NH1 ARG A 384       3.148   6.162 -23.530  1.00 20.00           N 1+
ATOM   2853  NH2 ARG A 384       4.760   7.646 -22.874  1.00 20.00           N   
ATOM   2854  N   ALA A 385      -0.180   8.485 -17.074  1.00 20.00           N   
ATOM   2855  CA  ALA A 385      -1.339   8.526 -16.167  1.00 20.00           C   
ATOM   2856  C   ALA A 385      -1.091   9.175 -14.784  1.00 20.00           C   
ATOM   2857  O   ALA A 385      -1.925   9.959 -14.300  1.00 20.00           O   
ATOM   2858  CB  ALA A 385      -1.971   7.129 -16.040  1.00 20.00           C   
ATOM   2859  N   ALA A 386       0.049   8.871 -14.157  1.00 20.00           N   
ATOM   2860  CA  ALA A 386       0.439   9.445 -12.863  1.00 20.00           C   
ATOM   2861  C   ALA A 386       0.558  10.967 -12.980  1.00 20.00           C   
ATOM   2862  O   ALA A 386       0.077  11.712 -12.122  1.00 20.00           O   
ATOM   2863  CB  ALA A 386       1.769   8.850 -12.381  1.00 20.00           C   
ATOM   2864  N   VAL A 387       1.200  11.408 -14.059  1.00 20.00           N   
ATOM   2865  CA  VAL A 387       1.404  12.839 -14.332  1.00 20.00           C   
ATOM   2866  C   VAL A 387       0.072  13.576 -14.515  1.00 20.00           C   
ATOM   2867  O   VAL A 387      -0.130  14.649 -13.942  1.00 20.00           O   
ATOM   2868  CB  VAL A 387       2.350  13.058 -15.546  1.00 20.00           C   
ATOM   2869  CG1 VAL A 387       2.398  14.555 -15.985  1.00 20.00           C   
ATOM   2870  CG2 VAL A 387       3.743  12.557 -15.215  1.00 20.00           C   
ATOM   2871  N   ARG A 388      -0.826  13.007 -15.320  1.00 20.00           N   
ATOM   2872  CA  ARG A 388      -2.147  13.603 -15.544  1.00 20.00           C   
ATOM   2873  C   ARG A 388      -2.875  13.724 -14.193  1.00 20.00           C   
ATOM   2874  O   ARG A 388      -3.422  14.778 -13.848  1.00 20.00           O   
ATOM   2875  CB  ARG A 388      -2.945  12.774 -16.569  1.00 20.00           C   
ATOM   2876  CG  ARG A 388      -4.375  13.254 -16.855  1.00 20.00           C   
ATOM   2877  CD  ARG A 388      -4.909  12.709 -18.209  1.00 20.00           C   
ATOM   2878  NE  ARG A 388      -3.947  12.874 -19.306  1.00 20.00           N   
ATOM   2879  CZ  ARG A 388      -3.959  13.847 -20.223  1.00 20.00           C   
ATOM   2880  NH1 ARG A 388      -3.011  13.878 -21.156  1.00 20.00           N 1+
ATOM   2881  NH2 ARG A 388      -4.898  14.790 -20.239  1.00 20.00           N   
ATOM   2882  N   MET A 389      -2.851  12.641 -13.418  1.00 20.00           N   
ATOM   2883  CA  MET A 389      -3.508  12.572 -12.118  1.00 20.00           C   
ATOM   2884  C   MET A 389      -3.000  13.630 -11.127  1.00 20.00           C   
ATOM   2885  O   MET A 389      -3.791  14.282 -10.448  1.00 20.00           O   
ATOM   2886  CB  MET A 389      -3.366  11.155 -11.531  1.00 20.00           C   
ATOM   2887  CG  MET A 389      -4.209  10.889 -10.281  1.00 20.00           C   
ATOM   2888  SD  MET A 389      -4.102   9.172  -9.699  1.00 20.00           S   
ATOM   2889  CE  MET A 389      -4.617   8.292 -11.156  1.00 20.00           C   
ATOM   2890  N   ALA A 390      -1.685  13.833 -11.086  1.00 20.00           N   
ATOM   2891  CA  ALA A 390      -1.093  14.944 -10.328  1.00 20.00           C   
ATOM   2892  C   ALA A 390      -1.594  16.328 -10.796  1.00 20.00           C   
ATOM   2893  O   ALA A 390      -2.027  17.140  -9.988  1.00 20.00           O   
ATOM   2894  CB  ALA A 390       0.426  14.877 -10.410  1.00 20.00           C   
ATOM   2895  N   GLU A 391      -1.560  16.591 -12.098  1.00 20.00           N   
ATOM   2896  CA  GLU A 391      -1.949  17.908 -12.621  1.00 20.00           C   
ATOM   2897  C   GLU A 391      -3.379  18.242 -12.247  1.00 20.00           C   
ATOM   2898  O   GLU A 391      -3.710  19.386 -11.944  1.00 20.00           O   
ATOM   2899  CB  GLU A 391      -1.824  17.952 -14.148  1.00 20.00           C   
ATOM   2900  CG  GLU A 391      -0.412  17.828 -14.658  1.00 20.00           C   
ATOM   2901  CD  GLU A 391      -0.373  17.585 -16.156  1.00 20.00           C   
ATOM   2902  OE1 GLU A 391      -1.295  16.950 -16.725  1.00 20.00           O   
ATOM   2903  OE2 GLU A 391       0.594  18.038 -16.779  1.00 20.00           O 1-
ATOM   2904  N   GLU A 392      -4.220  17.215 -12.276  1.00 20.00           N   
ATOM   2905  CA  GLU A 392      -5.653  17.341 -12.058  1.00 20.00           C   
ATOM   2906  C   GLU A 392      -6.025  17.370 -10.576  1.00 20.00           C   
ATOM   2907  O   GLU A 392      -7.164  17.668 -10.228  1.00 20.00           O   
ATOM   2908  CB  GLU A 392      -6.363  16.222 -12.823  1.00 20.00           C   
ATOM   2909  CG  GLU A 392      -6.134  16.415 -14.336  1.00 20.00           C   
ATOM   2910  CD  GLU A 392      -6.797  15.379 -15.236  1.00 20.00           C   
ATOM   2911  OE1 GLU A 392      -7.355  14.378 -14.736  1.00 20.00           O   
ATOM   2912  OE2 GLU A 392      -6.727  15.574 -16.469  1.00 20.00           O 1-
ATOM   2913  N   HIS A 393      -5.054  17.101  -9.704  1.00 20.00           N   
ATOM   2914  CA  HIS A 393      -5.258  17.209  -8.246  1.00 20.00           C   
ATOM   2915  C   HIS A 393      -4.164  18.016  -7.551  1.00 20.00           C   
ATOM   2916  O   HIS A 393      -3.679  17.649  -6.478  1.00 20.00           O   
ATOM   2917  CB  HIS A 393      -5.413  15.822  -7.617  1.00 20.00           C   
ATOM   2918  CG  HIS A 393      -6.645  15.115  -8.076  1.00 20.00           C   
ATOM   2919  ND1 HIS A 393      -6.697  14.415  -9.263  1.00 20.00           N   
ATOM   2920  CD2 HIS A 393      -7.889  15.057  -7.542  1.00 20.00           C   
ATOM   2921  CE1 HIS A 393      -7.918  13.931  -9.425  1.00 20.00           C   
ATOM   2922  NE2 HIS A 393      -8.662  14.317  -8.403  1.00 20.00           N   
ATOM   2923  N   SER A 394      -3.820  19.144  -8.167  1.00 20.00           N   
ATOM   2924  CA  SER A 394      -2.736  20.005  -7.698  1.00 20.00           C   
ATOM   2925  C   SER A 394      -2.967  20.677  -6.329  1.00 20.00           C   
ATOM   2926  O   SER A 394      -2.026  21.147  -5.706  1.00 20.00           O   
ATOM   2927  CB  SER A 394      -2.351  21.018  -8.798  1.00 20.00           C   
ATOM   2928  OG  SER A 394      -3.407  21.922  -9.074  1.00 20.00           O   
ATOM   2929  N   GLU A 395      -4.215  20.711  -5.863  1.00 20.00           N   
ATOM   2930  CA  GLU A 395      -4.560  21.209  -4.533  1.00 20.00           C   
ATOM   2931  C   GLU A 395      -3.939  20.342  -3.437  1.00 20.00           C   
ATOM   2932  O   GLU A 395      -3.778  20.791  -2.305  1.00 20.00           O   
ATOM   2933  CB  GLU A 395      -6.087  21.252  -4.382  1.00 20.00           C   
ATOM   2934  CG  GLU A 395      -6.782  21.969  -5.556  1.00 20.00           C   
ATOM   2935  CD  GLU A 395      -6.894  21.134  -6.839  1.00 20.00           C   
ATOM   2936  OE1 GLU A 395      -6.946  19.882  -6.778  1.00 20.00           O   
ATOM   2937  OE2 GLU A 395      -6.942  21.747  -7.932  1.00 20.00           O 1-
ATOM   2938  N   PHE A 396      -3.611  19.096  -3.781  1.00 20.00           N   
ATOM   2939  CA  PHE A 396      -3.117  18.138  -2.797  1.00 20.00           C   
ATOM   2940  C   PHE A 396      -1.811  17.459  -3.200  1.00 20.00           C   
ATOM   2941  O   PHE A 396      -0.960  17.156  -2.345  1.00 20.00           O   
ATOM   2942  CB  PHE A 396      -4.183  17.064  -2.556  1.00 20.00           C   
ATOM   2943  CG  PHE A 396      -3.844  16.108  -1.436  1.00 20.00           C   
ATOM   2944  CD1 PHE A 396      -3.486  16.566  -0.176  1.00 20.00           C   
ATOM   2945  CD2 PHE A 396      -3.878  14.740  -1.663  1.00 20.00           C   
ATOM   2946  CE1 PHE A 396      -3.168  15.682   0.836  1.00 20.00           C   
ATOM   2947  CE2 PHE A 396      -3.561  13.853  -0.662  1.00 20.00           C   
ATOM   2948  CZ  PHE A 396      -3.208  14.312   0.593  1.00 20.00           C   
ATOM   2949  N   VAL A 397      -1.691  17.165  -4.484  1.00 20.00           N   
ATOM   2950  CA  VAL A 397      -0.513  16.485  -5.030  1.00 20.00           C   
ATOM   2951  C   VAL A 397       0.562  17.523  -5.316  1.00 20.00           C   
ATOM   2952  O   VAL A 397       0.353  18.447  -6.110  1.00 20.00           O   
ATOM   2953  CB  VAL A 397      -0.821  15.730  -6.324  1.00 20.00           C   
ATOM   2954  CG1 VAL A 397       0.470  15.133  -6.902  1.00 20.00           C   
ATOM   2955  CG2 VAL A 397      -1.836  14.601  -6.094  1.00 20.00           C   
ATOM   2956  N   VAL A 398       1.706  17.356  -4.657  1.00 20.00           N   
ATOM   2957  CA  VAL A 398       2.796  18.328  -4.735  1.00 20.00           C   
ATOM   2958  C   VAL A 398       3.937  17.825  -5.624  1.00 20.00           C   
ATOM   2959  O   VAL A 398       4.913  18.539  -5.825  1.00 20.00           O   
ATOM   2960  CB  VAL A 398       3.357  18.691  -3.349  1.00 20.00           C   
ATOM   2961  CG1 VAL A 398       2.272  19.271  -2.396  1.00 20.00           C   
ATOM   2962  CG2 VAL A 398       4.037  17.484  -2.732  1.00 20.00           C   
ATOM   2963  N   GLY A 399       3.833  16.603  -6.149  1.00 20.00           N   
ATOM   2964  CA  GLY A 399       4.964  16.033  -6.863  1.00 20.00           C   
ATOM   2965  C   GLY A 399       4.990  14.530  -7.032  1.00 20.00           C   
ATOM   2966  O   GLY A 399       3.948  13.867  -6.910  1.00 20.00           O   
ATOM   2967  N   PHE A 400       6.186  14.013  -7.324  1.00 20.00           N   
ATOM   2968  CA  PHE A 400       6.341  12.624  -7.774  1.00 20.00           C   
ATOM   2969  C   PHE A 400       7.471  11.928  -7.048  1.00 20.00           C   
ATOM   2970  O   PHE A 400       8.449  12.575  -6.620  1.00 20.00           O   
ATOM   2971  CB  PHE A 400       6.595  12.535  -9.285  1.00 20.00           C   
ATOM   2972  CG  PHE A 400       5.569  13.259 -10.109  1.00 20.00           C   
ATOM   2973  CD1 PHE A 400       5.764  14.595 -10.483  1.00 20.00           C   
ATOM   2974  CD2 PHE A 400       4.401  12.602 -10.492  1.00 20.00           C   
ATOM   2975  CE1 PHE A 400       4.800  15.271 -11.234  1.00 20.00           C   
ATOM   2976  CE2 PHE A 400       3.427  13.271 -11.256  1.00 20.00           C   
ATOM   2977  CZ  PHE A 400       3.634  14.600 -11.628  1.00 20.00           C   
ATOM   2978  N   ILE A 401       7.283  10.625  -6.859  1.00 20.00           N   
ATOM   2979  CA  ILE A 401       8.434   9.730  -6.760  1.00 20.00           C   
ATOM   2980  C   ILE A 401       8.700   9.241  -8.179  1.00 20.00           C   
ATOM   2981  O   ILE A 401       7.795   8.724  -8.834  1.00 20.00           O   
ATOM   2982  CB  ILE A 401       8.178   8.583  -5.756  1.00 20.00           C   
ATOM   2983  CG1 ILE A 401       7.717   9.159  -4.408  1.00 20.00           C   
ATOM   2984  CG2 ILE A 401       9.462   7.761  -5.532  1.00 20.00           C   
ATOM   2985  CD1 ILE A 401       8.693  10.095  -3.747  1.00 20.00           C   
ATOM   2986  N   SER A 402       9.930   9.419  -8.678  1.00 20.00           N   
ATOM   2987  CA  SER A 402      10.265   9.016 -10.045  1.00 20.00           C   
ATOM   2988  C   SER A 402      11.778   8.919 -10.183  1.00 20.00           C   
ATOM   2989  O   SER A 402      12.516   9.367  -9.305  1.00 20.00           O   
ATOM   2990  CB  SER A 402       9.709   9.991 -11.088  1.00 20.00           C   
ATOM   2991  OG  SER A 402      10.195  11.298 -10.847  1.00 20.00           O   
ATOM   2992  N   GLY A 403      12.231   8.371 -11.309  1.00 20.00           N   
ATOM   2993  CA  GLY A 403      13.668   8.254 -11.566  1.00 20.00           C   
ATOM   2994  C   GLY A 403      14.243   9.428 -12.326  1.00 20.00           C   
ATOM   2995  O   GLY A 403      15.460   9.578 -12.411  1.00 20.00           O   
ATOM   2996  N  ASER A 404      13.357  10.232 -12.912  1.00 20.00           N   
ATOM   2997  N  BSER A 404      13.363  10.249 -12.893  1.00 20.00           N   
ATOM   2998  CA ASER A 404      13.732  11.354 -13.767  1.00 20.00           C   
ATOM   2999  CA BSER A 404      13.759  11.381 -13.720  1.00 20.00           C   
ATOM   3000  C  ASER A 404      12.613  12.388 -13.759  1.00 20.00           C   
ATOM   3001  C  BSER A 404      12.637  12.412 -13.710  1.00 20.00           C   
ATOM   3002  O  ASER A 404      11.534  12.138 -13.218  1.00 20.00           O   
ATOM   3003  O  BSER A 404      11.576  12.180 -13.128  1.00 20.00           O   
ATOM   3004  CB ASER A 404      13.939  10.859 -15.200  1.00 20.00           C   
ATOM   3005  CB BSER A 404      13.988  10.900 -15.153  1.00 20.00           C   
ATOM   3006  OG ASER A 404      14.947   9.869 -15.254  1.00 20.00           O   
ATOM   3007  OG BSER A 404      12.764  10.476 -15.725  1.00 20.00           O   
ATOM   3008  N   ARG A 405      12.854  13.540 -14.379  1.00 20.00           N   
ATOM   3009  CA  ARG A 405      11.797  14.537 -14.537  1.00 20.00           C   
ATOM   3010  C   ARG A 405      10.674  13.879 -15.348  1.00 20.00           C   
ATOM   3011  O   ARG A 405      10.930  13.201 -16.349  1.00 20.00           O   
ATOM   3012  CB  ARG A 405      12.355  15.789 -15.211  1.00 20.00           C   
ATOM   3013  CG  ARG A 405      11.359  16.924 -15.360  1.00 20.00           C   
ATOM   3014  CD  ARG A 405      12.027  18.123 -16.029  1.00 20.00           C   
ATOM   3015  NE  ARG A 405      13.029  18.738 -15.158  1.00 20.00           N   
ATOM   3016  CZ  ARG A 405      14.015  19.530 -15.575  1.00 20.00           C   
ATOM   3017  NH1 ARG A 405      14.874  20.046 -14.699  1.00 20.00           N 1+
ATOM   3018  NH2 ARG A 405      14.147  19.800 -16.868  1.00 20.00           N   
ATOM   3019  N   VAL A 406       9.444  13.972 -14.852  1.00 20.00           N   
ATOM   3020  CA  VAL A 406       8.303  13.421 -15.581  1.00 20.00           C   
ATOM   3021  C   VAL A 406       7.300  14.514 -15.943  1.00 20.00           C   
ATOM   3022  O   VAL A 406       6.550  14.366 -16.906  1.00 20.00           O   
ATOM   3023  CB  VAL A 406       7.562  12.274 -14.822  1.00 20.00           C   
ATOM   3024  CG1 VAL A 406       8.460  11.033 -14.704  1.00 20.00           C   
ATOM   3025  CG2 VAL A 406       7.052  12.750 -13.451  1.00 20.00           C   
ATOM   3026  N   SER A 407       7.291  15.588 -15.156  1.00 20.00           N   
ATOM   3027  CA  SER A 407       6.458  16.764 -15.406  1.00 20.00           C   
ATOM   3028  C   SER A 407       7.338  17.971 -15.724  1.00 20.00           C   
ATOM   3029  O   SER A 407       8.361  18.194 -15.066  1.00 20.00           O   
ATOM   3030  CB  SER A 407       5.544  17.051 -14.211  1.00 20.00           C   
ATOM   3031  OG  SER A 407       4.944  18.340 -14.259  1.00 20.00           O   
ATOM   3032  N   MET A 408       6.914  18.707 -16.752  1.00 20.00           N   
ATOM   3033  CA  MET A 408       7.467  20.009 -17.149  1.00 20.00           C   
ATOM   3034  C   MET A 408       7.059  21.170 -16.237  1.00 20.00           C   
ATOM   3035  O   MET A 408       7.651  22.251 -16.297  1.00 20.00           O   
ATOM   3036  CB  MET A 408       7.009  20.366 -18.573  1.00 20.00           C   
ATOM   3037  CG  MET A 408       7.557  19.494 -19.682  1.00 20.00           C   
ATOM   3038  SD  MET A 408       9.189  18.810 -19.340  1.00 20.00           S   
ATOM   3039  CE  MET A 408      10.208  20.276 -19.086  1.00 20.00           C   
ATOM   3040  N   LYS A 409       6.034  20.972 -15.422  1.00 20.00           N   
ATOM   3041  CA  LYS A 409       5.571  22.042 -14.543  1.00 20.00           C   
ATOM   3042  C   LYS A 409       6.513  22.145 -13.348  1.00 20.00           C   
ATOM   3043  O   LYS A 409       6.667  21.171 -12.603  1.00 20.00           O   
ATOM   3044  CB  LYS A 409       4.133  21.780 -14.094  1.00 20.00           C   
ATOM   3045  CG  LYS A 409       3.171  21.475 -15.246  1.00 20.00           C   
ATOM   3046  CD  LYS A 409       1.745  21.665 -14.755  1.00 20.00           C   
ATOM   3047  CE  LYS A 409       0.707  21.212 -15.764  1.00 20.00           C   
ATOM   3048  NZ  LYS A 409       0.760  21.980 -17.028  1.00 20.00           N 1+
ATOM   3049  N   PRO A 410       7.141  23.321 -13.157  1.00 20.00           N   
ATOM   3050  CA  PRO A 410       8.063  23.543 -12.036  1.00 20.00           C   
ATOM   3051  C   PRO A 410       7.429  23.612 -10.636  1.00 20.00           C   
ATOM   3052  O   PRO A 410       8.166  23.560  -9.647  1.00 20.00           O   
ATOM   3053  CB  PRO A 410       8.755  24.869 -12.388  1.00 20.00           C   
ATOM   3054  CG  PRO A 410       7.771  25.589 -13.274  1.00 20.00           C   
ATOM   3055  CD  PRO A 410       6.999  24.518 -14.013  1.00 20.00           C   
ATOM   3056  N   GLU A 411       6.101  23.732 -10.554  1.00 20.00           N   
ATOM   3057  CA  GLU A 411       5.391  23.661  -9.275  1.00 20.00           C   
ATOM   3058  C   GLU A 411       5.481  22.267  -8.642  1.00 20.00           C   
ATOM   3059  O   GLU A 411       5.251  22.152  -7.443  1.00 20.00           O   
ATOM   3060  CB  GLU A 411       3.898  23.992  -9.396  1.00 20.00           C   
ATOM   3061  CG  GLU A 411       3.549  25.397  -9.836  1.00 20.00           C   
ATOM   3062  CD  GLU A 411       3.818  25.665 -11.322  1.00 20.00           C   
ATOM   3063  OE1 GLU A 411       4.020  24.728 -12.140  1.00 20.00           O   
ATOM   3064  OE2 GLU A 411       3.869  26.860 -11.677  1.00 20.00           O 1-
ATOM   3065  N   PHE A 412       5.779  21.234  -9.433  1.00 20.00           N   
ATOM   3066  CA  PHE A 412       5.868  19.854  -8.921  1.00 20.00           C   
ATOM   3067  C   PHE A 412       7.266  19.420  -8.505  1.00 20.00           C   
ATOM   3068  O   PHE A 412       8.240  19.699  -9.215  1.00 20.00           O   
ATOM   3069  CB  PHE A 412       5.322  18.874  -9.954  1.00 20.00           C   
ATOM   3070  CG  PHE A 412       3.831  18.939 -10.096  1.00 20.00           C   
ATOM   3071  CD1 PHE A 412       3.258  19.320 -11.300  1.00 20.00           C   
ATOM   3072  CD2 PHE A 412       3.007  18.663  -9.011  1.00 20.00           C   
ATOM   3073  CE1 PHE A 412       1.867  19.389 -11.424  1.00 20.00           C   
ATOM   3074  CE2 PHE A 412       1.621  18.748  -9.116  1.00 20.00           C   
ATOM   3075  CZ  PHE A 412       1.053  19.092 -10.332  1.00 20.00           C   
ATOM   3076  N   LEU A 413       7.376  18.743  -7.366  1.00 20.00           N   
ATOM   3077  CA  LEU A 413       8.675  18.220  -6.939  1.00 20.00           C   
ATOM   3078  C   LEU A 413       8.930  16.851  -7.550  1.00 20.00           C   
ATOM   3079  O   LEU A 413       8.002  16.083  -7.759  1.00 20.00           O   
ATOM   3080  CB  LEU A 413       8.777  18.164  -5.404  1.00 20.00           C   
ATOM   3081  CG  LEU A 413       8.345  19.378  -4.578  1.00 20.00           C   
ATOM   3082  CD1 LEU A 413       7.811  18.887  -3.218  1.00 20.00           C   
ATOM   3083  CD2 LEU A 413       9.469  20.382  -4.413  1.00 20.00           C   
ATOM   3084  N   HIS A 414      10.194  16.544  -7.826  1.00 20.00           N   
ATOM   3085  CA  HIS A 414      10.584  15.202  -8.226  1.00 20.00           C   
ATOM   3086  C   HIS A 414      11.573  14.689  -7.185  1.00 20.00           C   
ATOM   3087  O   HIS A 414      12.613  15.329  -6.954  1.00 20.00           O   
ATOM   3088  CB  HIS A 414      11.234  15.209  -9.618  1.00 20.00           C   
ATOM   3089  CG  HIS A 414      10.315  15.639 -10.723  1.00 20.00           C   
ATOM   3090  ND1 HIS A 414      10.192  16.953 -11.106  1.00 20.00           N   
ATOM   3091  CD2 HIS A 414       9.493  14.931 -11.537  1.00 20.00           C   
ATOM   3092  CE1 HIS A 414       9.322  17.043 -12.099  1.00 20.00           C   
ATOM   3093  NE2 HIS A 414       8.882  15.829 -12.382  1.00 20.00           N   
ATOM   3094  N   LEU A 415      11.202  13.590  -6.522  1.00 20.00           N   
ATOM   3095  CA  LEU A 415      12.051  12.888  -5.565  1.00 20.00           C   
ATOM   3096  C   LEU A 415      12.446  11.530  -6.164  1.00 20.00           C   
ATOM   3097  O   LEU A 415      11.631  10.816  -6.767  1.00 20.00           O   
ATOM   3098  CB  LEU A 415      11.363  12.702  -4.212  1.00 20.00           C   
ATOM   3099  CG  LEU A 415      11.033  13.923  -3.359  1.00 20.00           C   
ATOM   3100  CD1 LEU A 415       9.968  14.760  -4.072  1.00 20.00           C   
ATOM   3101  CD2 LEU A 415      10.534  13.415  -2.017  1.00 20.00           C   
ATOM   3102  N   THR A 416      13.714  11.184  -6.020  1.00 20.00           N   
ATOM   3103  CA  THR A 416      14.219   9.994  -6.672  1.00 20.00           C   
ATOM   3104  C   THR A 416      14.946   9.081  -5.685  1.00 20.00           C   
ATOM   3105  O   THR A 416      15.990   9.459  -5.149  1.00 20.00           O   
ATOM   3106  CB  THR A 416      15.156  10.375  -7.826  1.00 20.00           C   
ATOM   3107  OG1 THR A 416      14.428  11.128  -8.811  1.00 20.00           O   
ATOM   3108  CG2 THR A 416      15.818   9.116  -8.428  1.00 20.00           C   
ATOM   3109  N   PRO A 417      14.390   7.877  -5.463  1.00 20.00           N   
ATOM   3110  CA  PRO A 417      15.026   6.871  -4.620  1.00 20.00           C   
ATOM   3111  C   PRO A 417      15.879   5.964  -5.510  1.00 20.00           C   
ATOM   3112  O   PRO A 417      15.899   6.156  -6.743  1.00 20.00           O   
ATOM   3113  CB  PRO A 417      13.809   6.124  -4.052  1.00 20.00           C   
ATOM   3114  CG  PRO A 417      12.839   6.087  -5.191  1.00 20.00           C   
ATOM   3115  CD  PRO A 417      13.098   7.386  -5.992  1.00 20.00           C   
ATOM   3116  N   GLY A 418      16.559   4.976  -4.928  1.00 20.00           N   
ATOM   3117  CA  GLY A 418      17.479   4.153  -5.721  1.00 20.00           C   
ATOM   3118  C   GLY A 418      18.756   4.940  -6.011  1.00 20.00           C   
ATOM   3119  O   GLY A 418      19.257   4.938  -7.130  1.00 20.00           O   
ATOM   3120  N   VAL A 419      19.274   5.612  -4.992  1.00 20.00           N   
ATOM   3121  CA  VAL A 419      20.448   6.483  -5.138  1.00 20.00           C   
ATOM   3122  C   VAL A 419      21.581   6.029  -4.224  1.00 20.00           C   
ATOM   3123  O   VAL A 419      21.385   5.828  -3.034  1.00 20.00           O   
ATOM   3124  CB  VAL A 419      20.101   7.966  -4.839  1.00 20.00           C   
ATOM   3125  CG1 VAL A 419      21.370   8.842  -4.682  1.00 20.00           C   
ATOM   3126  CG2 VAL A 419      19.184   8.527  -5.911  1.00 20.00           C   
ATOM   3127  N   GLN A 420      22.768   5.874  -4.810  1.00 20.00           N   
ATOM   3128  CA  GLN A 420      24.018   5.666  -4.087  1.00 20.00           C   
ATOM   3129  C   GLN A 420      25.193   6.248  -4.867  1.00 20.00           C   
ATOM   3130  O   GLN A 420      25.123   6.398  -6.090  1.00 20.00           O   
ATOM   3131  CB  GLN A 420      24.270   4.174  -3.813  1.00 20.00           C   
ATOM   3132  CG  GLN A 420      23.763   3.802  -2.439  1.00 20.00           C   
ATOM   3133  CD  GLN A 420      24.020   2.368  -2.062  1.00 20.00           C   
ATOM   3134  OE1 GLN A 420      23.194   1.738  -1.392  1.00 20.00           O   
ATOM   3135  NE2 GLN A 420      25.180   1.849  -2.455  1.00 20.00           N   
ATOM   3136  N   LEU A 421      26.249   6.588  -4.139  1.00 20.00           N   
ATOM   3137  CA  LEU A 421      27.438   7.189  -4.736  1.00 20.00           C   
ATOM   3138  C   LEU A 421      28.147   6.185  -5.644  1.00 20.00           C   
ATOM   3139  O   LEU A 421      28.618   6.557  -6.712  1.00 20.00           O   
ATOM   3140  CB  LEU A 421      28.364   7.777  -3.672  1.00 20.00           C   
ATOM   3141  CG  LEU A 421      27.904   9.039  -2.935  1.00 20.00           C   
ATOM   3142  CD1 LEU A 421      28.904   9.320  -1.823  1.00 20.00           C   
ATOM   3143  CD2 LEU A 421      27.780  10.261  -3.836  1.00 20.00           C   
ATOM   3144  N   GLU A 422      28.154   4.914  -5.251  1.00 20.00           N   
ATOM   3145  CA  GLU A 422      28.674   3.824  -6.083  1.00 20.00           C   
ATOM   3146  C   GLU A 422      27.562   3.115  -6.872  1.00 20.00           C   
ATOM   3147  O   GLU A 422      26.429   3.000  -6.389  1.00 20.00           O   
ATOM   3148  CB  GLU A 422      29.373   2.789  -5.195  1.00 20.00           C   
ATOM   3149  CG  GLU A 422      30.441   3.347  -4.262  1.00 20.00           C   
ATOM   3150  CD  GLU A 422      31.785   3.564  -4.961  1.00 20.00           C   
ATOM   3151  OE1 GLU A 422      31.865   3.395  -6.195  1.00 20.00           O   
ATOM   3152  OE2 GLU A 422      32.764   3.905  -4.263  1.00 20.00           O 1-
ATOM   3153  N   ALA A 423      27.899   2.605  -8.060  1.00 20.00           N   
ATOM   3154  CA  ALA A 423      27.018   1.714  -8.830  1.00 20.00           C   
ATOM   3155  C   ALA A 423      26.731   0.371  -8.138  1.00 20.00           C   
ATOM   3156  O   ALA A 423      27.522  -0.098  -7.309  1.00 20.00           O   
ATOM   3157  CB  ALA A 423      27.594   1.481 -10.234  1.00 20.00           C   
ATOM   3158  N   GLY A 424      25.601  -0.250  -8.486  1.00 20.00           N   
ATOM   3159  CA  GLY A 424      25.212  -1.535  -7.893  1.00 20.00           C   
ATOM   3160  C   GLY A 424      23.716  -1.720  -7.719  1.00 20.00           C   
ATOM   3161  O   GLY A 424      22.920  -1.060  -8.393  1.00 20.00           O   
ATOM   3162  N   GLY A 425      23.348  -2.625  -6.810  1.00 20.00           N   
ATOM   3163  CA  GLY A 425      21.953  -2.943  -6.489  1.00 20.00           C   
ATOM   3164  C   GLY A 425      21.885  -3.811  -5.243  1.00 20.00           C   
ATOM   3165  O   GLY A 425      22.891  -3.979  -4.552  1.00 20.00           O   
ATOM   3166  N   ASP A 426      20.705  -4.339  -4.920  1.00 20.00           N   
ATOM   3167  CA  ASP A 426      20.605  -5.394  -3.907  1.00 20.00           C   
ATOM   3168  C   ASP A 426      20.093  -6.702  -4.539  1.00 20.00           C   
ATOM   3169  O   ASP A 426      19.886  -6.758  -5.756  1.00 20.00           O   
ATOM   3170  CB  ASP A 426      19.810  -4.935  -2.666  1.00 20.00           C   
ATOM   3171  CG  ASP A 426      18.318  -4.732  -2.932  1.00 20.00           C   
ATOM   3172  OD1 ASP A 426      17.835  -5.025  -4.047  1.00 20.00           O   
ATOM   3173  OD2 ASP A 426      17.615  -4.274  -2.003  1.00 20.00           O 1-
ATOM   3174  N   ASN A 427      19.907  -7.758  -3.748  1.00 20.00           N   
ATOM   3175  CA  ASN A 427      19.413  -9.019  -4.323  1.00 20.00           C   
ATOM   3176  C   ASN A 427      17.882  -9.187  -4.334  1.00 20.00           C   
ATOM   3177  O   ASN A 427      17.372 -10.279  -4.617  1.00 20.00           O   
ATOM   3178  CB  ASN A 427      20.136 -10.250  -3.741  1.00 20.00           C   
ATOM   3179  CG  ASN A 427      19.806 -10.516  -2.275  1.00 20.00           C   
ATOM   3180  OD1 ASN A 427      19.068  -9.766  -1.626  1.00 20.00           O   
ATOM   3181  ND2 ASN A 427      20.362 -11.604  -1.745  1.00 20.00           N   
ATOM   3182  N   LEU A 428      17.166  -8.101  -4.036  1.00 20.00           N   
ATOM   3183  CA  LEU A 428      15.699  -8.091  -4.068  1.00 20.00           C   
ATOM   3184  C   LEU A 428      15.150  -7.047  -5.051  1.00 20.00           C   
ATOM   3185  O   LEU A 428      14.066  -6.496  -4.842  1.00 20.00           O   
ATOM   3186  CB  LEU A 428      15.107  -7.919  -2.655  1.00 20.00           C   
ATOM   3187  CG  LEU A 428      15.290  -9.090  -1.681  1.00 20.00           C   
ATOM   3188  CD1 LEU A 428      14.760  -8.788  -0.276  1.00 20.00           C   
ATOM   3189  CD2 LEU A 428      14.659 -10.366  -2.244  1.00 20.00           C   
ATOM   3190  N   GLY A 429      15.925  -6.759  -6.096  1.00 20.00           N   
ATOM   3191  CA  GLY A 429      15.453  -5.992  -7.253  1.00 20.00           C   
ATOM   3192  C   GLY A 429      15.763  -4.507  -7.324  1.00 20.00           C   
ATOM   3193  O   GLY A 429      15.524  -3.893  -8.360  1.00 20.00           O   
ATOM   3194  N   GLN A 430      16.304  -3.942  -6.242  1.00 20.00           N   
ATOM   3195  CA  GLN A 430      16.729  -2.526  -6.182  1.00 20.00           C   
ATOM   3196  C   GLN A 430      17.993  -2.278  -7.020  1.00 20.00           C   
ATOM   3197  O   GLN A 430      18.897  -3.115  -7.068  1.00 20.00           O   
ATOM   3198  CB  GLN A 430      16.946  -2.101  -4.720  1.00 20.00           C   
ATOM   3199  CG  GLN A 430      17.497  -0.683  -4.473  1.00 20.00           C   
ATOM   3200  CD  GLN A 430      16.540   0.428  -4.894  1.00 20.00           C   
ATOM   3201  OE1 GLN A 430      16.138   0.486  -6.057  1.00 20.00           O   
ATOM   3202  NE2 GLN A 430      16.188   1.322  -3.957  1.00 20.00           N   
ATOM   3203  N   GLN A 431      18.034  -1.131  -7.695  1.00 20.00           N   
ATOM   3204  CA  GLN A 431      19.136  -0.772  -8.589  1.00 20.00           C   
ATOM   3205  C   GLN A 431      19.503   0.675  -8.274  1.00 20.00           C   
ATOM   3206  O   GLN A 431      18.628   1.472  -7.912  1.00 20.00           O   
ATOM   3207  CB  GLN A 431      18.727  -0.882 -10.064  1.00 20.00           C   
ATOM   3208  CG  GLN A 431      17.636  -1.917 -10.364  1.00 20.00           C   
ATOM   3209  CD  GLN A 431      17.124  -1.841 -11.796  1.00 20.00           C   
ATOM   3210  OE1 GLN A 431      17.822  -2.221 -12.736  1.00 20.00           O   
ATOM   3211  NE2 GLN A 431      15.898  -1.358 -11.968  1.00 20.00           N   
ATOM   3212  N   TYR A 432      20.781   1.018  -8.424  1.00 20.00           N   
ATOM   3213  CA  TYR A 432      21.252   2.319  -7.937  1.00 20.00           C   
ATOM   3214  C   TYR A 432      21.825   3.215  -9.024  1.00 20.00           C   
ATOM   3215  O   TYR A 432      22.424   2.739  -9.999  1.00 20.00           O   
ATOM   3216  CB  TYR A 432      22.264   2.154  -6.802  1.00 20.00           C   
ATOM   3217  CG  TYR A 432      21.660   1.612  -5.525  1.00 20.00           C   
ATOM   3218  CD1 TYR A 432      21.957   0.328  -5.097  1.00 20.00           C   
ATOM   3219  CD2 TYR A 432      20.771   2.373  -4.763  1.00 20.00           C   
ATOM   3220  CE1 TYR A 432      21.412  -0.192  -3.932  1.00 20.00           C   
ATOM   3221  CE2 TYR A 432      20.206   1.858  -3.598  1.00 20.00           C   
ATOM   3222  CZ  TYR A 432      20.524   0.574  -3.193  1.00 20.00           C   
ATOM   3223  OH  TYR A 432      20.000   0.040  -2.028  1.00 20.00           O   
ATOM   3224  N   ASN A 433      21.626   4.518  -8.849  1.00 20.00           N   
ATOM   3225  CA  ASN A 433      22.238   5.532  -9.715  1.00 20.00           C   
ATOM   3226  C   ASN A 433      22.789   6.641  -8.837  1.00 20.00           C   
ATOM   3227  O   ASN A 433      22.331   6.812  -7.712  1.00 20.00           O   
ATOM   3228  CB  ASN A 433      21.227   6.139 -10.692  1.00 20.00           C   
ATOM   3229  CG  ASN A 433      20.953   5.236 -11.899  1.00 20.00           C   
ATOM   3230  OD1 ASN A 433      21.796   5.077 -12.783  1.00 20.00           O   
ATOM   3231  ND2 ASN A 433      19.771   4.626 -11.922  1.00 20.00           N   
ATOM   3232  N   SER A 434      23.771   7.392  -9.331  1.00 20.00           N   
ATOM   3233  CA  SER A 434      24.403   8.423  -8.510  1.00 20.00           C   
ATOM   3234  C   SER A 434      23.558   9.706  -8.436  1.00 20.00           C   
ATOM   3235  O   SER A 434      22.767   9.962  -9.340  1.00 20.00           O   
ATOM   3236  CB  SER A 434      25.771   8.788  -9.081  1.00 20.00           C   
ATOM   3237  OG  SER A 434      25.595   9.359 -10.363  1.00 20.00           O   
ATOM   3238  N   PRO A 435      23.794  10.532  -7.403  1.00 20.00           N   
ATOM   3239  CA  PRO A 435      23.212  11.880  -7.274  1.00 20.00           C   
ATOM   3240  C   PRO A 435      23.475  12.705  -8.515  1.00 20.00           C   
ATOM   3241  O   PRO A 435      22.562  13.336  -9.052  1.00 20.00           O   
ATOM   3242  CB  PRO A 435      23.957  12.464  -6.076  1.00 20.00           C   
ATOM   3243  CG  PRO A 435      24.280  11.271  -5.233  1.00 20.00           C   
ATOM   3244  CD  PRO A 435      24.638  10.202  -6.238  1.00 20.00           C   
ATOM   3245  N   GLN A 436      24.713  12.668  -9.003  1.00 20.00           N   
ATOM   3246  CA  GLN A 436      25.050  13.408 -10.216  1.00 20.00           C   
ATOM   3247  C   GLN A 436      24.187  13.007 -11.425  1.00 20.00           C   
ATOM   3248  O   GLN A 436      23.722  13.861 -12.178  1.00 20.00           O   
ATOM   3249  CB  GLN A 436      26.552  13.287 -10.510  1.00 20.00           C   
ATOM   3250  CG  GLN A 436      26.966  14.064 -11.771  1.00 20.00           C   
ATOM   3251  CD  GLN A 436      28.474  14.234 -11.899  1.00 20.00           C   
ATOM   3252  OE1 GLN A 436      29.088  15.071 -11.219  1.00 20.00           O   
ATOM   3253  NE2 GLN A 436      29.080  13.439 -12.774  1.00 20.00           N   
ATOM   3254  N   GLU A 437      23.964  11.712 -11.614  1.00 20.00           N   
ATOM   3255  CA  GLU A 437      23.119  11.220 -12.712  1.00 20.00           C   
ATOM   3256  C   GLU A 437      21.649  11.605 -12.522  1.00 20.00           C   
ATOM   3257  O   GLU A 437      20.987  12.077 -13.449  1.00 20.00           O   
ATOM   3258  CB  GLU A 437      23.268   9.701 -12.853  1.00 20.00           C   
ATOM   3259  CG  GLU A 437      22.247   8.989 -13.743  1.00 20.00           C   
ATOM   3260  CD  GLU A 437      22.426   9.275 -15.226  1.00 20.00           C   
ATOM   3261  OE1 GLU A 437      23.535   9.681 -15.629  1.00 20.00           O   
ATOM   3262  OE2 GLU A 437      21.454   9.087 -15.987  1.00 20.00           O 1-
ATOM   3263  N   VAL A 438      21.174  11.436 -11.293  1.00 20.00           N   
ATOM   3264  CA  VAL A 438      19.763  11.613 -10.932  1.00 20.00           C   
ATOM   3265  C   VAL A 438      19.361  13.096 -10.911  1.00 20.00           C   
ATOM   3266  O   VAL A 438      18.334  13.472 -11.481  1.00 20.00           O   
ATOM   3267  CB  VAL A 438      19.503  10.896  -9.578  1.00 20.00           C   
ATOM   3268  CG1 VAL A 438      18.340  11.495  -8.843  1.00 20.00           C   
ATOM   3269  CG2 VAL A 438      19.338   9.375  -9.802  1.00 20.00           C   
ATOM   3270  N   ILE A 439      20.170  13.933 -10.262  1.00 20.00           N   
ATOM   3271  CA  ILE A 439      19.874  15.367 -10.179  1.00 20.00           C   
ATOM   3272  C   ILE A 439      20.375  16.070 -11.446  1.00 20.00           C   
ATOM   3273  O   ILE A 439      19.600  16.715 -12.153  1.00 20.00           O   
ATOM   3274  CB  ILE A 439      20.445  16.045  -8.882  1.00 20.00           C   
ATOM   3275  CG1 ILE A 439      19.966  15.338  -7.605  1.00 20.00           C   
ATOM   3276  CG2 ILE A 439      20.155  17.572  -8.884  1.00 20.00           C   
ATOM   3277  CD1 ILE A 439      18.454  15.287  -7.390  1.00 20.00           C   
ATOM   3278  N   GLY A 440      21.661  15.895 -11.753  1.00 20.00           N   
ATOM   3279  CA  GLY A 440      22.316  16.569 -12.878  1.00 20.00           C   
ATOM   3280  C   GLY A 440      21.821  16.218 -14.271  1.00 20.00           C   
ATOM   3281  O   GLY A 440      21.517  17.117 -15.052  1.00 20.00           O   
ATOM   3282  N   LYS A 441      21.730  14.927 -14.580  1.00 20.00           N   
ATOM   3283  CA  LYS A 441      21.353  14.439 -15.905  1.00 20.00           C   
ATOM   3284  C   LYS A 441      19.855  14.165 -16.113  1.00 20.00           C   
ATOM   3285  O   LYS A 441      19.293  14.522 -17.155  1.00 20.00           O   
ATOM   3286  CB  LYS A 441      22.176  13.193 -16.230  1.00 20.00           C   
ATOM   3287  CG  LYS A 441      23.670  13.480 -16.362  1.00 20.00           C   
ATOM   3288  CD  LYS A 441      24.475  12.225 -16.714  1.00 20.00           C   
ATOM   3289  CE  LYS A 441      25.957  12.530 -16.928  1.00 20.00           C   
ATOM   3290  NZ  LYS A 441      26.543  13.372 -15.837  1.00 20.00           N 1+
ATOM   3291  N   ARG A 442      19.218  13.537 -15.123  1.00 20.00           N   
ATOM   3292  CA  ARG A 442      17.814  13.124 -15.203  1.00 20.00           C   
ATOM   3293  C   ARG A 442      16.840  14.191 -14.712  1.00 20.00           C   
ATOM   3294  O   ARG A 442      15.625  14.053 -14.886  1.00 20.00           O   
ATOM   3295  CB  ARG A 442      17.601  11.786 -14.484  1.00 20.00           C   
ATOM   3296  CG  ARG A 442      18.350  10.646 -15.165  1.00 20.00           C   
ATOM   3297  CD  ARG A 442      18.217   9.311 -14.472  1.00 20.00           C   
ATOM   3298  NE  ARG A 442      18.887   8.283 -15.271  1.00 20.00           N   
ATOM   3299  CZ  ARG A 442      18.866   6.972 -15.033  1.00 20.00           C   
ATOM   3300  NH1 ARG A 442      19.508   6.148 -15.862  1.00 20.00           N 1+
ATOM   3301  NH2 ARG A 442      18.207   6.470 -13.994  1.00 20.00           N   
ATOM   3302  N   GLY A 443      17.383  15.251 -14.118  1.00 20.00           N   
ATOM   3303  CA  GLY A 443      16.599  16.433 -13.764  1.00 20.00           C   
ATOM   3304  C   GLY A 443      15.658  16.328 -12.568  1.00 20.00           C   
ATOM   3305  O   GLY A 443      14.724  17.119 -12.460  1.00 20.00           O   
ATOM   3306  N   SER A 444      15.902  15.392 -11.649  1.00 20.00           N   
ATOM   3307  CA  SER A 444      15.113  15.314 -10.420  1.00 20.00           C   
ATOM   3308  C   SER A 444      15.553  16.365  -9.390  1.00 20.00           C   
ATOM   3309  O   SER A 444      16.663  16.913  -9.463  1.00 20.00           O   
ATOM   3310  CB  SER A 444      15.156  13.884  -9.852  1.00 20.00           C   
ATOM   3311  OG  SER A 444      14.135  13.712  -8.880  1.00 20.00           O   
ATOM   3312  N   ASP A 445      14.684  16.670  -8.430  1.00 20.00           N   
ATOM   3313  CA  ASP A 445      14.980  17.672  -7.416  1.00 20.00           C   
ATOM   3314  C   ASP A 445      15.696  17.161  -6.180  1.00 20.00           C   
ATOM   3315  O   ASP A 445      16.543  17.861  -5.615  1.00 20.00           O   
ATOM   3316  CB  ASP A 445      13.684  18.328  -6.940  1.00 20.00           C   
ATOM   3317  CG  ASP A 445      12.962  19.053  -8.054  1.00 20.00           C   
ATOM   3318  OD1 ASP A 445      13.626  19.766  -8.829  1.00 20.00           O   
ATOM   3319  OD2 ASP A 445      11.722  18.920  -8.145  1.00 20.00           O 1-
ATOM   3320  N   ILE A 446      15.302  15.977  -5.708  1.00 20.00           N   
ATOM   3321  CA  ILE A 446      15.684  15.512  -4.390  1.00 20.00           C   
ATOM   3322  C   ILE A 446      16.068  14.039  -4.488  1.00 20.00           C   
ATOM   3323  O   ILE A 446      15.374  13.234  -5.142  1.00 20.00           O   
ATOM   3324  CB  ILE A 446      14.509  15.685  -3.398  1.00 20.00           C   
ATOM   3325  CG1 ILE A 446      14.208  17.162  -3.119  1.00 20.00           C   
ATOM   3326  CG2 ILE A 446      14.731  14.880  -2.108  1.00 20.00           C   
ATOM   3327  CD1 ILE A 446      12.805  17.377  -2.489  1.00 20.00           C   
ATOM   3328  N   ILE A 447      17.185  13.693  -3.858  1.00 20.00           N   
ATOM   3329  CA  ILE A 447      17.549  12.288  -3.746  1.00 20.00           C   
ATOM   3330  C   ILE A 447      17.056  11.732  -2.420  1.00 20.00           C   
ATOM   3331  O   ILE A 447      17.131  12.389  -1.386  1.00 20.00           O   
ATOM   3332  CB  ILE A 447      19.076  12.031  -3.932  1.00 20.00           C   
ATOM   3333  CG1 ILE A 447      19.902  12.782  -2.878  1.00 20.00           C   
ATOM   3334  CG2 ILE A 447      19.491  12.347  -5.367  1.00 20.00           C   
ATOM   3335  CD1 ILE A 447      21.422  12.480  -2.967  1.00 20.00           C   
ATOM   3336  N   ILE A 448      16.548  10.510  -2.495  1.00 20.00           N   
ATOM   3337  CA  ILE A 448      16.139   9.725  -1.354  1.00 20.00           C   
ATOM   3338  C   ILE A 448      17.202   8.642  -1.170  1.00 20.00           C   
ATOM   3339  O   ILE A 448      17.400   7.791  -2.044  1.00 20.00           O   
ATOM   3340  CB  ILE A 448      14.773   9.050  -1.585  1.00 20.00           C   
ATOM   3341  CG1 ILE A 448      13.690  10.140  -1.734  1.00 20.00           C   
ATOM   3342  CG2 ILE A 448      14.479   8.030  -0.448  1.00 20.00           C   
ATOM   3343  CD1 ILE A 448      12.240   9.586  -1.928  1.00 20.00           C   
ATOM   3344  N   VAL A 449      17.860   8.709  -0.028  1.00 20.00           N   
ATOM   3345  CA  VAL A 449      18.986   7.813   0.291  1.00 20.00           C   
ATOM   3346  C   VAL A 449      18.784   7.085   1.617  1.00 20.00           C   
ATOM   3347  O   VAL A 449      18.641   7.700   2.686  1.00 20.00           O   
ATOM   3348  CB  VAL A 449      20.350   8.557   0.257  1.00 20.00           C   
ATOM   3349  CG1 VAL A 449      21.521   7.544   0.339  1.00 20.00           C   
ATOM   3350  CG2 VAL A 449      20.489   9.413  -0.977  1.00 20.00           C   
ATOM   3351  N   GLY A 450      18.787   5.751   1.534  1.00 20.00           N   
ATOM   3352  CA  GLY A 450      18.627   4.854   2.688  1.00 20.00           C   
ATOM   3353  C   GLY A 450      19.968   4.236   3.050  1.00 20.00           C   
ATOM   3354  O   GLY A 450      20.750   4.846   3.783  1.00 20.00           O   
ATOM   3355  N   ARG A 451      20.227   3.034   2.542  1.00 20.00           N   
ATOM   3356  CA  ARG A 451      21.423   2.277   2.948  1.00 20.00           C   
ATOM   3357  C   ARG A 451      22.758   2.976   2.662  1.00 20.00           C   
ATOM   3358  O   ARG A 451      23.697   2.836   3.444  1.00 20.00           O   
ATOM   3359  CB  ARG A 451      21.387   0.841   2.408  1.00 20.00           C   
ATOM   3360  CG  ARG A 451      20.332  -0.010   3.129  1.00 20.00           C   
ATOM   3361  CD  ARG A 451      19.921  -1.236   2.330  1.00 20.00           C   
ATOM   3362  NE  ARG A 451      18.979  -0.938   1.249  1.00 20.00           N   
ATOM   3363  CZ  ARG A 451      18.558  -1.831   0.352  1.00 20.00           C   
ATOM   3364  NH1 ARG A 451      17.677  -1.474  -0.576  1.00 20.00           N 1+
ATOM   3365  NH2 ARG A 451      18.985  -3.098   0.405  1.00 20.00           N   
ATOM   3366  N   GLY A 452      22.852   3.718   1.556  1.00 20.00           N   
ATOM   3367  CA  GLY A 452      24.029   4.581   1.309  1.00 20.00           C   
ATOM   3368  C   GLY A 452      24.469   5.436   2.496  1.00 20.00           C   
ATOM   3369  O   GLY A 452      25.660   5.721   2.672  1.00 20.00           O   
ATOM   3370  N   ILE A 453      23.510   5.884   3.305  1.00 20.00           N   
ATOM   3371  CA  ILE A 453      23.801   6.585   4.549  1.00 20.00           C   
ATOM   3372  C   ILE A 453      23.706   5.648   5.771  1.00 20.00           C   
ATOM   3373  O   ILE A 453      24.672   5.530   6.516  1.00 20.00           O   
ATOM   3374  CB  ILE A 453      22.952   7.892   4.728  1.00 20.00           C   
ATOM   3375  CG1 ILE A 453      23.273   8.912   3.608  1.00 20.00           C   
ATOM   3376  CG2 ILE A 453      23.146   8.490   6.123  1.00 20.00           C   
ATOM   3377  CD1 ILE A 453      22.211  10.012   3.400  1.00 20.00           C   
ATOM   3378  N   ILE A 454      22.578   4.966   5.952  1.00 20.00           N   
ATOM   3379  CA  ILE A 454      22.290   4.195   7.154  1.00 20.00           C   
ATOM   3380  C   ILE A 454      23.370   3.145   7.488  1.00 20.00           C   
ATOM   3381  O   ILE A 454      23.662   2.913   8.672  1.00 20.00           O   
ATOM   3382  CB  ILE A 454      20.865   3.552   7.058  1.00 20.00           C   
ATOM   3383  CG1 ILE A 454      19.818   4.643   6.801  1.00 20.00           C   
ATOM   3384  CG2 ILE A 454      20.537   2.665   8.290  1.00 20.00           C   
ATOM   3385  CD1 ILE A 454      19.699   5.685   7.897  1.00 20.00           C   
ATOM   3386  N   SER A 455      23.937   2.511   6.460  1.00 20.00           N   
ATOM   3387  CA  SER A 455      24.871   1.392   6.655  1.00 20.00           C   
ATOM   3388  C   SER A 455      26.319   1.826   6.921  1.00 20.00           C   
ATOM   3389  O   SER A 455      27.156   1.009   7.342  1.00 20.00           O   
ATOM   3390  CB  SER A 455      24.787   0.414   5.480  1.00 20.00           C   
ATOM   3391  OG  SER A 455      23.538  -0.275   5.490  1.00 20.00           O   
ATOM   3392  N   ALA A 456      26.593   3.109   6.702  1.00 20.00           N   
ATOM   3393  CA  ALA A 456      27.897   3.722   6.932  1.00 20.00           C   
ATOM   3394  C   ALA A 456      28.182   3.805   8.428  1.00 20.00           C   
ATOM   3395  O   ALA A 456      27.253   3.855   9.233  1.00 20.00           O   
ATOM   3396  CB  ALA A 456      27.945   5.108   6.313  1.00 20.00           C   
ATOM   3397  N   ALA A 457      29.461   3.772   8.805  1.00 20.00           N   
ATOM   3398  CA  ALA A 457      29.831   3.946  10.214  1.00 20.00           C   
ATOM   3399  C   ALA A 457      29.451   5.342  10.693  1.00 20.00           C   
ATOM   3400  O   ALA A 457      28.756   5.476  11.699  1.00 20.00           O   
ATOM   3401  CB  ALA A 457      31.312   3.683  10.448  1.00 20.00           C   
ATOM   3402  N   ASP A 458      29.880   6.367   9.956  1.00 20.00           N   
ATOM   3403  CA  ASP A 458      29.563   7.746  10.299  1.00 20.00           C   
ATOM   3404  C   ASP A 458      28.472   8.258   9.347  1.00 20.00           C   
ATOM   3405  O   ASP A 458      28.729   8.627   8.204  1.00 20.00           O   
ATOM   3406  CB  ASP A 458      30.842   8.597  10.315  1.00 20.00           C   
ATOM   3407  CG  ASP A 458      30.584  10.072  10.593  1.00 20.00           C   
ATOM   3408  OD1 ASP A 458      29.447  10.469  10.944  1.00 20.00           O   
ATOM   3409  OD2 ASP A 458      31.550  10.852  10.438  1.00 20.00           O 1-
ATOM   3410  N   ARG A 459      27.241   8.224   9.847  1.00 20.00           N   
ATOM   3411  CA  ARG A 459      26.051   8.537   9.058  1.00 20.00           C   
ATOM   3412  C   ARG A 459      25.970  10.042   8.835  1.00 20.00           C   
ATOM   3413  O   ARG A 459      25.305  10.496   7.912  1.00 20.00           O   
ATOM   3414  CB  ARG A 459      24.773   8.057   9.767  1.00 20.00           C   
ATOM   3415  CG  ARG A 459      24.313   6.622   9.479  1.00 20.00           C   
ATOM   3416  CD  ARG A 459      24.914   5.579  10.420  1.00 20.00           C   
ATOM   3417  NE  ARG A 459      24.307   5.530  11.754  1.00 20.00           N   
ATOM   3418  CZ  ARG A 459      23.293   4.746  12.126  1.00 20.00           C   
ATOM   3419  NH1 ARG A 459      22.694   3.930  11.267  1.00 20.00           N 1+
ATOM   3420  NH2 ARG A 459      22.840   4.801  13.375  1.00 20.00           N   
ATOM   3421  N   LEU A 460      26.628  10.823   9.690  1.00 20.00           N   
ATOM   3422  CA  LEU A 460      26.627  12.271   9.520  1.00 20.00           C   
ATOM   3423  C   LEU A 460      27.527  12.660   8.357  1.00 20.00           C   
ATOM   3424  O   LEU A 460      27.103  13.417   7.487  1.00 20.00           O   
ATOM   3425  CB  LEU A 460      27.031  13.005  10.804  1.00 20.00           C   
ATOM   3426  CG  LEU A 460      27.168  14.533  10.711  1.00 20.00           C   
ATOM   3427  CD1 LEU A 460      25.973  15.250  10.035  1.00 20.00           C   
ATOM   3428  CD2 LEU A 460      27.404  15.088  12.122  1.00 20.00           C   
ATOM   3429  N  AGLU A 461      28.749  12.133   8.324  1.00 20.00           N   
ATOM   3430  N  BGLU A 461      28.758  12.145   8.353  1.00 20.00           N   
ATOM   3431  CA AGLU A 461      29.639  12.366   7.186  1.00 20.00           C   
ATOM   3432  CA BGLU A 461      29.670  12.293   7.217  1.00 20.00           C   
ATOM   3433  C  AGLU A 461      29.088  11.779   5.882  1.00 20.00           C   
ATOM   3434  C  BGLU A 461      29.016  11.820   5.922  1.00 20.00           C   
ATOM   3435  O  AGLU A 461      29.273  12.357   4.812  1.00 20.00           O   
ATOM   3436  O  BGLU A 461      29.057  12.517   4.906  1.00 20.00           O   
ATOM   3437  CB AGLU A 461      31.044  11.825   7.470  1.00 20.00           C   
ATOM   3438  CB BGLU A 461      30.964  11.498   7.441  1.00 20.00           C   
ATOM   3439  CG AGLU A 461      32.118  12.263   6.474  1.00 20.00           C   
ATOM   3440  CG BGLU A 461      31.863  11.389   6.205  1.00 20.00           C   
ATOM   3441  CD AGLU A 461      32.063  13.742   6.122  1.00 20.00           C   
ATOM   3442  CD BGLU A 461      33.253  10.863   6.521  1.00 20.00           C   
ATOM   3443  OE1AGLU A 461      32.173  14.582   7.042  1.00 20.00           O   
ATOM   3444  OE1BGLU A 461      33.436   9.626   6.593  1.00 20.00           O   
ATOM   3445  OE2AGLU A 461      31.914  14.070   4.921  1.00 20.00           O 1-
ATOM   3446  OE2BGLU A 461      34.168  11.696   6.706  1.00 20.00           O 1-
ATOM   3447  N   ALA A 462      28.422  10.628   5.967  1.00 20.00           N   
ATOM   3448  CA  ALA A 462      27.766  10.052   4.797  1.00 20.00           C   
ATOM   3449  C   ALA A 462      26.691  11.008   4.266  1.00 20.00           C   
ATOM   3450  O   ALA A 462      26.628  11.261   3.064  1.00 20.00           O   
ATOM   3451  CB  ALA A 462      27.190   8.662   5.094  1.00 20.00           C   
ATOM   3452  N   ALA A 463      25.873  11.550   5.161  1.00 20.00           N   
ATOM   3453  CA  ALA A 463      24.779  12.433   4.759  1.00 20.00           C   
ATOM   3454  C   ALA A 463      25.362  13.682   4.115  1.00 20.00           C   
ATOM   3455  O   ALA A 463      24.837  14.153   3.123  1.00 20.00           O   
ATOM   3456  CB  ALA A 463      23.925  12.821   5.933  1.00 20.00           C   
ATOM   3457  N   GLU A 464      26.425  14.219   4.712  1.00 20.00           N   
ATOM   3458  CA  GLU A 464      27.100  15.377   4.140  1.00 20.00           C   
ATOM   3459  C   GLU A 464      27.611  15.116   2.731  1.00 20.00           C   
ATOM   3460  O   GLU A 464      27.503  15.993   1.893  1.00 20.00           O   
ATOM   3461  CB  GLU A 464      28.204  15.906   5.065  1.00 20.00           C   
ATOM   3462  CG  GLU A 464      27.646  16.758   6.201  1.00 20.00           C   
ATOM   3463  CD  GLU A 464      27.048  18.052   5.688  1.00 20.00           C   
ATOM   3464  OE1 GLU A 464      27.789  18.864   5.072  1.00 20.00           O   
ATOM   3465  OE2 GLU A 464      25.831  18.252   5.888  1.00 20.00           O 1-
ATOM   3466  N  AMET A 465      28.166  13.930   2.482  1.00 20.00           N   
ATOM   3467  N  BMET A 465      28.150  13.922   2.489  1.00 20.00           N   
ATOM   3468  CA AMET A 465      28.646  13.567   1.147  1.00 20.00           C   
ATOM   3469  CA BMET A 465      28.647  13.543   1.169  1.00 20.00           C   
ATOM   3470  C  AMET A 465      27.504  13.578   0.133  1.00 20.00           C   
ATOM   3471  C  BMET A 465      27.520  13.548   0.136  1.00 20.00           C   
ATOM   3472  O  AMET A 465      27.639  14.136  -0.966  1.00 20.00           O   
ATOM   3473  O  BMET A 465      27.677  14.083  -0.971  1.00 20.00           O   
ATOM   3474  CB AMET A 465      29.351  12.206   1.150  1.00 20.00           C   
ATOM   3475  CB BMET A 465      29.352  12.183   1.226  1.00 20.00           C   
ATOM   3476  CG AMET A 465      30.693  12.174   1.882  1.00 20.00           C   
ATOM   3477  CG BMET A 465      30.474  12.125   2.267  1.00 20.00           C   
ATOM   3478  SD AMET A 465      32.004  13.238   1.239  1.00 20.00           S   
ATOM   3479  SD BMET A 465      31.633  10.752   2.077  1.00 20.00           S   
ATOM   3480  CE AMET A 465      32.365  12.430  -0.320  1.00 20.00           C   
ATOM   3481  CE BMET A 465      32.507  11.243   0.589  1.00 20.00           C   
ATOM   3482  N   TYR A 466      26.377  12.979   0.520  1.00 20.00           N   
ATOM   3483  CA  TYR A 466      25.195  12.941  -0.341  1.00 20.00           C   
ATOM   3484  C   TYR A 466      24.621  14.338  -0.562  1.00 20.00           C   
ATOM   3485  O   TYR A 466      24.278  14.677  -1.684  1.00 20.00           O   
ATOM   3486  CB  TYR A 466      24.138  11.970   0.181  1.00 20.00           C   
ATOM   3487  CG  TYR A 466      24.494  10.540  -0.154  1.00 20.00           C   
ATOM   3488  CD1 TYR A 466      25.197   9.739   0.747  1.00 20.00           C   
ATOM   3489  CD2 TYR A 466      24.153   9.988  -1.390  1.00 20.00           C   
ATOM   3490  CE1 TYR A 466      25.553   8.421   0.422  1.00 20.00           C   
ATOM   3491  CE2 TYR A 466      24.507   8.668  -1.707  1.00 20.00           C   
ATOM   3492  CZ  TYR A 466      25.220   7.904  -0.804  1.00 20.00           C   
ATOM   3493  OH  TYR A 466      25.572   6.608  -1.126  1.00 20.00           O   
ATOM   3494  N   ARG A 467      24.594  15.151   0.492  1.00 20.00           N   
ATOM   3495  CA  ARG A 467      24.049  16.502   0.400  1.00 20.00           C   
ATOM   3496  C   ARG A 467      24.884  17.324  -0.563  1.00 20.00           C   
ATOM   3497  O   ARG A 467      24.364  18.029  -1.419  1.00 20.00           O   
ATOM   3498  CB  ARG A 467      24.029  17.207   1.765  1.00 20.00           C   
ATOM   3499  CG  ARG A 467      23.486  18.633   1.662  1.00 20.00           C   
ATOM   3500  CD  ARG A 467      23.622  19.441   2.949  1.00 20.00           C   
ATOM   3501  NE  ARG A 467      25.011  19.763   3.283  1.00 20.00           N   
ATOM   3502  CZ  ARG A 467      25.752  20.685   2.666  1.00 20.00           C   
ATOM   3503  NH1 ARG A 467      27.003  20.898   3.071  1.00 20.00           N 1+
ATOM   3504  NH2 ARG A 467      25.266  21.397   1.652  1.00 20.00           N   
ATOM   3505  N   LYS A 468      26.199  17.240  -0.400  1.00 20.00           N   
ATOM   3506  CA  LYS A 468      27.085  18.023  -1.252  1.00 20.00           C   
ATOM   3507  C   LYS A 468      26.996  17.559  -2.693  1.00 20.00           C   
ATOM   3508  O   LYS A 468      26.981  18.381  -3.585  1.00 20.00           O   
ATOM   3509  CB  LYS A 468      28.511  18.016  -0.705  1.00 20.00           C   
ATOM   3510  CG  LYS A 468      28.635  18.849   0.555  1.00 20.00           C   
ATOM   3511  CD  LYS A 468      30.063  18.763   1.061  1.00 20.00           C   
ATOM   3512  CE  LYS A 468      30.253  19.382   2.431  1.00 20.00           C   
ATOM   3513  NZ  LYS A 468      31.448  18.716   3.058  1.00 20.00           N 1+
ATOM   3514  N   ALA A 469      26.887  16.249  -2.905  1.00 20.00           N   
ATOM   3515  CA  ALA A 469      26.759  15.704  -4.249  1.00 20.00           C   
ATOM   3516  C   ALA A 469      25.472  16.195  -4.909  1.00 20.00           C   
ATOM   3517  O   ALA A 469      25.508  16.658  -6.059  1.00 20.00           O   
ATOM   3518  CB  ALA A 469      26.808  14.168  -4.240  1.00 20.00           C   
ATOM   3519  N   ALA A 470      24.344  16.039  -4.209  1.00 20.00           N   
ATOM   3520  CA  ALA A 470      23.039  16.418  -4.766  1.00 20.00           C   
ATOM   3521  C   ALA A 470      22.933  17.942  -4.990  1.00 20.00           C   
ATOM   3522  O   ALA A 470      22.464  18.383  -6.052  1.00 20.00           O   
ATOM   3523  CB  ALA A 470      21.879  15.882  -3.913  1.00 20.00           C   
ATOM   3524  N   TRP A 471      23.421  18.716  -4.019  1.00 20.00           N   
ATOM   3525  CA  TRP A 471      23.395  20.173  -4.087  1.00 20.00           C   
ATOM   3526  C   TRP A 471      24.241  20.720  -5.235  1.00 20.00           C   
ATOM   3527  O   TRP A 471      23.776  21.539  -6.028  1.00 20.00           O   
ATOM   3528  CB  TRP A 471      23.790  20.841  -2.760  1.00 20.00           C   
ATOM   3529  CG  TRP A 471      23.507  22.319  -2.800  1.00 20.00           C   
ATOM   3530  CD1 TRP A 471      24.415  23.329  -3.006  1.00 20.00           C   
ATOM   3531  CD2 TRP A 471      22.223  22.947  -2.704  1.00 20.00           C   
ATOM   3532  NE1 TRP A 471      23.772  24.551  -3.020  1.00 20.00           N   
ATOM   3533  CE2 TRP A 471      22.430  24.345  -2.839  1.00 20.00           C   
ATOM   3534  CE3 TRP A 471      20.915  22.472  -2.509  1.00 20.00           C   
ATOM   3535  CZ2 TRP A 471      21.379  25.266  -2.778  1.00 20.00           C   
ATOM   3536  CZ3 TRP A 471      19.865  23.402  -2.458  1.00 20.00           C   
ATOM   3537  CH2 TRP A 471      20.112  24.777  -2.598  1.00 20.00           C   
ATOM   3538  N   GLU A 472      25.482  20.254  -5.335  1.00 20.00           N   
ATOM   3539  CA  GLU A 472      26.328  20.710  -6.430  1.00 20.00           C   
ATOM   3540  C   GLU A 472      25.774  20.318  -7.808  1.00 20.00           C   
ATOM   3541  O   GLU A 472      25.872  21.096  -8.756  1.00 20.00           O   
ATOM   3542  CB  GLU A 472      27.764  20.225  -6.229  1.00 20.00           C   
ATOM   3543  CG  GLU A 472      28.717  20.679  -7.315  1.00 20.00           C   
ATOM   3544  CD  GLU A 472      28.788  22.189  -7.485  1.00 20.00           C   
ATOM   3545  OE1 GLU A 472      28.843  22.945  -6.471  1.00 20.00           O   
ATOM   3546  OE2 GLU A 472      28.810  22.605  -8.662  1.00 20.00           O 1-
ATOM   3547  N   ALA A 473      25.171  19.130  -7.909  1.00 20.00           N   
ATOM   3548  CA  ALA A 473      24.557  18.684  -9.156  1.00 20.00           C   
ATOM   3549  C   ALA A 473      23.395  19.605  -9.551  1.00 20.00           C   
ATOM   3550  O   ALA A 473      23.181  19.911 -10.733  1.00 20.00           O   
ATOM   3551  CB  ALA A 473      24.072  17.230  -9.026  1.00 20.00           C   
ATOM   3552  N   TYR A 474      22.629  20.024  -8.550  1.00 20.00           N   
ATOM   3553  CA  TYR A 474      21.547  20.979  -8.738  1.00 20.00           C   
ATOM   3554  C   TYR A 474      22.071  22.340  -9.242  1.00 20.00           C   
ATOM   3555  O   TYR A 474      21.600  22.854 -10.264  1.00 20.00           O   
ATOM   3556  CB  TYR A 474      20.752  21.115  -7.430  1.00 20.00           C   
ATOM   3557  CG  TYR A 474      20.019  22.423  -7.269  1.00 20.00           C   
ATOM   3558  CD1 TYR A 474      18.900  22.729  -8.044  1.00 20.00           C   
ATOM   3559  CD2 TYR A 474      20.458  23.357  -6.330  1.00 20.00           C   
ATOM   3560  CE1 TYR A 474      18.231  23.940  -7.886  1.00 20.00           C   
ATOM   3561  CE2 TYR A 474      19.804  24.555  -6.156  1.00 20.00           C   
ATOM   3562  CZ  TYR A 474      18.703  24.849  -6.940  1.00 20.00           C   
ATOM   3563  OH  TYR A 474      18.069  26.054  -6.733  1.00 20.00           O   
ATOM   3564  N   LEU A 475      23.058  22.888  -8.537  1.00 20.00           N   
ATOM   3565  CA  LEU A 475      23.734  24.131  -8.947  1.00 20.00           C   
ATOM   3566  C   LEU A 475      24.271  24.118 -10.381  1.00 20.00           C   
ATOM   3567  O   LEU A 475      24.117  25.112 -11.096  1.00 20.00           O   
ATOM   3568  CB  LEU A 475      24.845  24.520  -7.965  1.00 20.00           C   
ATOM   3569  CG  LEU A 475      24.496  24.925  -6.534  1.00 20.00           C   
ATOM   3570  CD1 LEU A 475      25.778  25.259  -5.821  1.00 20.00           C   
ATOM   3571  CD2 LEU A 475      23.502  26.086  -6.482  1.00 20.00           C   
ATOM   3572  N  ASER A 476      24.878  23.008 -10.798  1.00 20.00           N   
ATOM   3573  N  BSER A 476      24.905  23.010 -10.772  1.00 20.00           N   
ATOM   3574  CA ASER A 476      25.413  22.875 -12.154  1.00 20.00           C   
ATOM   3575  CA BSER A 476      25.398  22.813 -12.136  1.00 20.00           C   
ATOM   3576  C  ASER A 476      24.336  22.729 -13.231  1.00 20.00           C   
ATOM   3577  C  BSER A 476      24.262  22.950 -13.138  1.00 20.00           C   
ATOM   3578  O  ASER A 476      24.590  23.000 -14.407  1.00 20.00           O   
ATOM   3579  O  BSER A 476      24.400  23.648 -14.145  1.00 20.00           O   
ATOM   3580  CB ASER A 476      26.418  21.724 -12.228  1.00 20.00           C   
ATOM   3581  CB BSER A 476      26.081  21.447 -12.304  1.00 20.00           C   
ATOM   3582  OG ASER A 476      27.523  21.990 -11.379  1.00 20.00           O   
ATOM   3583  OG BSER A 476      25.153  20.389 -12.501  1.00 20.00           O   
ATOM   3584  N   ARG A 477      23.141  22.301 -12.828  1.00 20.00           N   
ATOM   3585  CA  ARG A 477      22.003  22.192 -13.736  1.00 20.00           C   
ATOM   3586  C   ARG A 477      21.386  23.557 -14.046  1.00 20.00           C   
ATOM   3587  O   ARG A 477      20.931  23.785 -15.166  1.00 20.00           O   
ATOM   3588  CB  ARG A 477      20.954  21.228 -13.160  1.00 20.00           C   
ATOM   3589  CG  ARG A 477      19.793  20.889 -14.081  1.00 20.00           C   
ATOM   3590  CD  ARG A 477      18.862  19.886 -13.388  1.00 20.00           C   
ATOM   3591  NE  ARG A 477      17.836  20.496 -12.527  1.00 20.00           N   
ATOM   3592  CZ  ARG A 477      17.329  19.928 -11.430  1.00 20.00           C   
ATOM   3593  NH1 ARG A 477      17.786  18.752 -11.021  1.00 20.00           N 1+
ATOM   3594  NH2 ARG A 477      16.382  20.541 -10.719  1.00 20.00           N   
ATOM   3595  N   LEU A 478      21.378  24.435 -13.048  1.00 20.00           N   
ATOM   3596  CA  LEU A 478      20.900  25.810 -13.151  1.00 20.00           C   
ATOM   3597  C   LEU A 478      21.782  26.678 -14.048  1.00 20.00           C   
ATOM   3598  O   LEU A 478      21.280  27.562 -14.763  1.00 20.00           O   
ATOM   3599  CB  LEU A 478      20.862  26.429 -11.754  1.00 20.00           C   
ATOM   3600  CG  LEU A 478      19.558  26.693 -10.993  1.00 20.00           C   
ATOM   3601  CD1 LEU A 478      18.498  25.644 -11.223  1.00 20.00           C   
ATOM   3602  CD2 LEU A 478      19.884  26.841  -9.514  1.00 20.00           C   
ATOM   3603  N   GLY A 479      23.091  26.436 -13.979  1.00 20.00           N   
ATOM   3604  CA  GLY A 479      24.074  27.139 -14.803  1.00 20.00           C   
ATOM   3605  C   GLY A 479      24.197  28.603 -14.433  1.00 20.00           C   
ATOM   3606  O   GLY A 479      24.796  28.941 -13.414  1.00 20.00           O   
ATOM   3607  P   XMP A2189      17.824   2.301  -0.140  1.00 20.00           P   
ATOM   3608  N1  XMP A2189       9.561   4.254  -5.367  1.00 20.00           N   
ATOM   3609  N3  XMP A2189      10.083   4.136  -3.049  1.00 20.00           N   
ATOM   3610  N7  XMP A2189      12.789   2.541  -4.498  1.00 20.00           N   
ATOM   3611  N9  XMP A2189      12.203   3.003  -2.449  1.00 20.00           N   
ATOM   3612  C2  XMP A2189       9.273   4.516  -4.068  1.00 20.00           C   
ATOM   3613  C4  XMP A2189      11.248   3.484  -3.249  1.00 20.00           C   
ATOM   3614  C5  XMP A2189      11.608   3.166  -4.534  1.00 20.00           C   
ATOM   3615  C6  XMP A2189      10.712   3.601  -5.635  1.00 20.00           C   
ATOM   3616  C8  XMP A2189      13.166   2.446  -3.208  1.00 20.00           C   
ATOM   3617  O2  XMP A2189       8.226   5.130  -3.766  1.00 20.00           O   
ATOM   3618  O6  XMP A2189      11.021   3.330  -6.798  1.00 20.00           O   
ATOM   3619  C1' XMP A2189      12.243   3.169  -0.985  1.00 20.00           C   
ATOM   3620  C2' XMP A2189      12.525   1.909  -0.163  1.00 20.00           C   
ATOM   3621  C3' XMP A2189      13.518   2.455   0.860  1.00 20.00           C   
ATOM   3622  C4' XMP A2189      14.185   3.686   0.251  1.00 20.00           C   
ATOM   3623  C5' XMP A2189      15.433   3.366  -0.564  1.00 20.00           C   
ATOM   3624  O2' XMP A2189      11.296   1.442   0.443  1.00 20.00           O   
ATOM   3625  O3' XMP A2189      12.788   2.848   2.017  1.00 20.00           O   
ATOM   3626  O4' XMP A2189      13.322   4.113  -0.791  1.00 20.00           O   
ATOM   3627  O5' XMP A2189      16.299   2.612   0.256  1.00 20.00           O   
ATOM   3628  O1P XMP A2189      18.284   1.739   1.175  1.00 20.00           O   
ATOM   3629  O2P XMP A2189      18.463   3.613  -0.475  1.00 20.00           O   
ATOM   3630  O3P XMP A2189      17.732   1.384  -1.325  1.00 20.00           O   
ATOM   3631  C1  GOL A3189      -2.863  26.440  -6.485  1.00 20.00           C   
ATOM   3632  C2  GOL A3189      -2.996  24.994  -6.024  1.00 20.00           C   
ATOM   3633  C3  GOL A3189      -1.916  24.649  -4.997  1.00 20.00           C   
ATOM   3634  O1  GOL A3189      -3.558  26.589  -7.706  1.00 20.00           O   
ATOM   3635  O2  GOL A3189      -2.936  24.142  -7.146  1.00 20.00           O   
ATOM   3636  O3  GOL A3189      -2.390  24.953  -3.697  1.00 20.00           O   
ATOM   3637  S   SO4 A4189     -11.024  12.880 -11.528  1.00 20.00           S   
ATOM   3638  O1  SO4 A4189     -11.342  13.886 -10.515  1.00 20.00           O   
ATOM   3639  O2  SO4 A4189     -11.266  13.407 -12.871  1.00 20.00           O   
ATOM   3640  O3  SO4 A4189      -9.614  12.517 -11.425  1.00 20.00           O   
ATOM   3641  O4  SO4 A4189     -11.862  11.704 -11.317  1.00 20.00           O   
TER    3641      SO4 A4189 
ATOM   3642  CA  GLY B   1      23.545 -30.787  31.359  1.00 20.00           C   
ATOM   3643  CA  GLY B   2      24.889 -29.512  28.041  1.00 20.00           C   
ATOM   3644  CA  GLY B   3      26.187 -32.919  26.970  1.00 20.00           C   
ATOM   3645  CA  GLY B   4      29.775 -32.901  25.719  1.00 20.00           C   
ATOM   3646  CA  GLY B   5      30.106 -30.332  22.938  1.00 20.00           C   
ATOM   3647  CA  GLY B   6      32.216 -32.740  20.893  1.00 20.00           C   
ATOM   3648  N   ALA B   7      30.167 -35.965  17.753  1.00 20.00           N   
ATOM   3649  CA  ALA B   7      30.437 -34.512  18.041  1.00 20.00           C   
ATOM   3650  C   ALA B   7      30.011 -33.624  16.887  1.00 20.00           C   
ATOM   3651  O   ALA B   7      30.424 -32.426  16.806  1.00 20.00           O   
ATOM   3652  CB  ALA B   7      31.928 -34.275  18.381  1.00 20.00           C   
ATOM   3653  N   LEU B   8      29.141 -34.160  16.020  1.00 20.00           N   
ATOM   3654  CA  LEU B   8      28.778 -33.426  14.823  1.00 20.00           C   
ATOM   3655  C   LEU B   8      27.942 -32.179  15.131  1.00 20.00           C   
ATOM   3656  O   LEU B   8      28.106 -31.173  14.455  1.00 20.00           O   
ATOM   3657  CB  LEU B   8      28.080 -34.313  13.784  1.00 20.00           C   
ATOM   3658  CG  LEU B   8      28.916 -35.331  12.992  1.00 20.00           C   
ATOM   3659  CD1 LEU B   8      28.048 -36.049  11.987  1.00 20.00           C   
ATOM   3660  CD2 LEU B   8      30.120 -34.694  12.273  1.00 20.00           C   
ATOM   3661  N   GLY B   9      27.043 -32.240  16.123  1.00 20.00           N   
ATOM   3662  CA  GLY B   9      26.156 -31.113  16.432  1.00 20.00           C   
ATOM   3663  C   GLY B   9      26.919 -29.804  16.611  1.00 20.00           C   
ATOM   3664  O   GLY B   9      26.691 -28.838  15.877  1.00 20.00           O   
ATOM   3665  N   PRO B  10      27.832 -29.755  17.588  1.00 20.00           N   
ATOM   3666  CA  PRO B  10      28.705 -28.580  17.768  1.00 20.00           C   
ATOM   3667  C   PRO B  10      29.514 -28.176  16.525  1.00 20.00           C   
ATOM   3668  O   PRO B  10      29.582 -26.991  16.210  1.00 20.00           O   
ATOM   3669  CB  PRO B  10      29.658 -29.008  18.897  1.00 20.00           C   
ATOM   3670  CG  PRO B  10      28.829 -29.992  19.702  1.00 20.00           C   
ATOM   3671  CD  PRO B  10      27.954 -30.722  18.694  1.00 20.00           C   
ATOM   3672  N   LEU B  11      30.089 -29.141  15.823  1.00 20.00           N   
ATOM   3673  CA  LEU B  11      30.800 -28.852  14.577  1.00 20.00           C   
ATOM   3674  C   LEU B  11      29.914 -28.148  13.547  1.00 20.00           C   
ATOM   3675  O   LEU B  11      30.313 -27.139  12.969  1.00 20.00           O   
ATOM   3676  CB  LEU B  11      31.389 -30.122  13.954  1.00 20.00           C   
ATOM   3677  CG  LEU B  11      32.121 -29.950  12.605  1.00 20.00           C   
ATOM   3678  CD1 LEU B  11      33.483 -29.342  12.843  1.00 20.00           C   
ATOM   3679  CD2 LEU B  11      32.235 -31.277  11.864  1.00 20.00           C   
ATOM   3680  N   VAL B  12      28.731 -28.686  13.298  1.00 20.00           N   
ATOM   3681  CA  VAL B  12      27.851 -28.116  12.303  1.00 20.00           C   
ATOM   3682  C   VAL B  12      27.430 -26.665  12.704  1.00 20.00           C   
ATOM   3683  O   VAL B  12      27.447 -25.771  11.859  1.00 20.00           O   
ATOM   3684  CB  VAL B  12      26.645 -29.030  12.072  1.00 20.00           C   
ATOM   3685  CG1 VAL B  12      25.589 -28.395  11.194  1.00 20.00           C   
ATOM   3686  CG2 VAL B  12      27.101 -30.320  11.435  1.00 20.00           C   
ATOM   3687  N   THR B  13      27.058 -26.459  13.967  1.00 20.00           N   
ATOM   3688  CA  THR B  13      26.724 -25.122  14.506  1.00 20.00           C   
ATOM   3689  C   THR B  13      27.860 -24.161  14.328  1.00 20.00           C   
ATOM   3690  O   THR B  13      27.651 -22.999  14.017  1.00 20.00           O   
ATOM   3691  CB  THR B  13      26.569 -25.137  16.068  1.00 20.00           C   
ATOM   3692  OG1 THR B  13      25.571 -26.058  16.427  1.00 20.00           O   
ATOM   3693  CG2 THR B  13      26.203 -23.706  16.639  1.00 20.00           C   
ATOM   3694  N   GLY B  14      29.051 -24.638  14.641  1.00 20.00           N   
ATOM   3695  CA  GLY B  14      30.272 -23.866  14.506  1.00 20.00           C   
ATOM   3696  C   GLY B  14      30.422 -23.407  13.057  1.00 20.00           C   
ATOM   3697  O   GLY B  14      30.737 -22.241  12.785  1.00 20.00           O   
ATOM   3698  N   LEU B  15      30.144 -24.325  12.140  1.00 20.00           N   
ATOM   3699  CA  LEU B  15      30.240 -24.044  10.709  1.00 20.00           C   
ATOM   3700  C   LEU B  15      29.186 -23.030  10.307  1.00 20.00           C   
ATOM   3701  O   LEU B  15      29.481 -22.052   9.575  1.00 20.00           O   
ATOM   3702  CB  LEU B  15      30.149 -25.347   9.897  1.00 20.00           C   
ATOM   3703  CG  LEU B  15      31.353 -26.295   9.904  1.00 20.00           C   
ATOM   3704  CD1 LEU B  15      30.977 -27.569   9.084  1.00 20.00           C   
ATOM   3705  CD2 LEU B  15      32.596 -25.641   9.332  1.00 20.00           C   
ATOM   3706  N   TYR B  16      27.972 -23.210  10.838  1.00 20.00           N   
ATOM   3707  CA  TYR B  16      26.887 -22.315  10.529  1.00 20.00           C   
ATOM   3708  C   TYR B  16      27.260 -20.916  10.954  1.00 20.00           C   
ATOM   3709  O   TYR B  16      27.006 -19.966  10.233  1.00 20.00           O   
ATOM   3710  CB  TYR B  16      25.572 -22.725  11.221  1.00 20.00           C   
ATOM   3711  CG  TYR B  16      24.423 -21.866  10.745  1.00 20.00           C   
ATOM   3712  CD1 TYR B  16      23.635 -22.255   9.666  1.00 20.00           C   
ATOM   3713  CD2 TYR B  16      24.159 -20.641  11.333  1.00 20.00           C   
ATOM   3714  CE1 TYR B  16      22.616 -21.450   9.200  1.00 20.00           C   
ATOM   3715  CE2 TYR B  16      23.128 -19.845  10.886  1.00 20.00           C   
ATOM   3716  CZ  TYR B  16      22.368 -20.250   9.809  1.00 20.00           C   
ATOM   3717  OH  TYR B  16      21.345 -19.433   9.373  1.00 20.00           O   
ATOM   3718  N   ASP B  17      27.871 -20.800  12.127  1.00 20.00           N   
ATOM   3719  CA  ASP B  17      28.289 -19.509  12.657  1.00 20.00           C   
ATOM   3720  C   ASP B  17      29.551 -18.876  12.019  1.00 20.00           C   
ATOM   3721  O   ASP B  17      29.916 -17.761  12.388  1.00 20.00           O   
ATOM   3722  CB  ASP B  17      28.434 -19.569  14.183  1.00 20.00           C   
ATOM   3723  CG  ASP B  17      27.139 -19.943  14.894  1.00 20.00           C   
ATOM   3724  OD1 ASP B  17      25.998 -19.829  14.313  1.00 20.00           O   
ATOM   3725  OD2 ASP B  17      27.267 -20.430  16.037  1.00 20.00           O 1-
ATOM   3726  N   VAL B  18      30.204 -19.542  11.069  1.00 20.00           N   
ATOM   3727  CA  VAL B  18      31.150 -18.833  10.193  1.00 20.00           C   
ATOM   3728  C   VAL B  18      30.563 -18.714   8.792  1.00 20.00           C   
ATOM   3729  O   VAL B  18      31.291 -18.543   7.823  1.00 20.00           O   
ATOM   3730  CB  VAL B  18      32.569 -19.409  10.172  1.00 20.00           C   
ATOM   3731  CG1 VAL B  18      33.250 -19.197  11.499  1.00 20.00           C   
ATOM   3732  CG2 VAL B  18      32.585 -20.878   9.779  1.00 20.00           C   
ATOM   3733  N   GLN B  19      29.235 -18.807   8.721  1.00 20.00           N   
ATOM   3734  CA  GLN B  19      28.458 -18.599   7.489  1.00 20.00           C   
ATOM   3735  C   GLN B  19      28.832 -19.585   6.354  1.00 20.00           C   
ATOM   3736  O   GLN B  19      28.865 -19.236   5.158  1.00 20.00           O   
ATOM   3737  CB  GLN B  19      28.540 -17.121   7.058  1.00 20.00           C   
ATOM   3738  CG  GLN B  19      28.020 -16.118   8.116  1.00 20.00           C   
ATOM   3739  CD  GLN B  19      29.041 -15.818   9.240  1.00 20.00           C   
ATOM   3740  OE1 GLN B  19      30.206 -15.560   8.981  1.00 20.00           O   
ATOM   3741  NE2 GLN B  19      28.587 -15.878  10.490  1.00 20.00           N   
ATOM   3742  N   ALA B  20      29.063 -20.832   6.739  1.00 20.00           N   
ATOM   3743  CA  ALA B  20      29.465 -21.854   5.812  1.00 20.00           C   
ATOM   3744  C   ALA B  20      28.340 -22.223   4.866  1.00 20.00           C   
ATOM   3745  O   ALA B  20      28.611 -22.644   3.741  1.00 20.00           O   
ATOM   3746  CB  ALA B  20      29.964 -23.143   6.569  1.00 20.00           C   
ATOM   3747  N   PHE B  21      27.102 -22.056   5.305  1.00 20.00           N   
ATOM   3748  CA  PHE B  21      25.943 -22.476   4.516  1.00 20.00           C   
ATOM   3749  C   PHE B  21      25.290 -21.300   3.824  1.00 20.00           C   
ATOM   3750  O   PHE B  21      24.784 -20.365   4.478  1.00 20.00           O   
ATOM   3751  CB  PHE B  21      24.953 -23.227   5.392  1.00 20.00           C   
ATOM   3752  CG  PHE B  21      25.571 -24.363   6.159  1.00 20.00           C   
ATOM   3753  CD1 PHE B  21      25.889 -25.551   5.527  1.00 20.00           C   
ATOM   3754  CD2 PHE B  21      25.867 -24.227   7.497  1.00 20.00           C   
ATOM   3755  CE1 PHE B  21      26.462 -26.588   6.221  1.00 20.00           C   
ATOM   3756  CE2 PHE B  21      26.431 -25.251   8.204  1.00 20.00           C   
ATOM   3757  CZ  PHE B  21      26.745 -26.440   7.571  1.00 20.00           C   
ATOM   3758  N   LYS B  22      25.336 -21.340   2.492  1.00 20.00           N   
ATOM   3759  CA  LYS B  22      24.762 -20.336   1.644  1.00 20.00           C   
ATOM   3760  C   LYS B  22      23.521 -20.925   0.988  1.00 20.00           C   
ATOM   3761  O   LYS B  22      23.540 -22.044   0.478  1.00 20.00           O   
ATOM   3762  CB  LYS B  22      25.740 -19.917   0.556  1.00 20.00           C   
ATOM   3763  CG  LYS B  22      27.213 -19.677   1.036  1.00 20.00           C   
ATOM   3764  CD  LYS B  22      27.380 -18.560   2.020  1.00 20.00           C   
ATOM   3765  CE  LYS B  22      28.884 -18.361   2.305  1.00 20.00           C   
ATOM   3766  NZ  LYS B  22      29.230 -17.271   3.307  1.00 20.00           N 1+
ATOM   3767  N   PHE B  23      22.452 -20.157   1.002  1.00 20.00           N   
ATOM   3768  CA  PHE B  23      21.219 -20.523   0.322  1.00 20.00           C   
ATOM   3769  C   PHE B  23      20.980 -19.445  -0.722  1.00 20.00           C   
ATOM   3770  O   PHE B  23      21.244 -18.267  -0.474  1.00 20.00           O   
ATOM   3771  CB  PHE B  23      20.052 -20.624   1.316  1.00 20.00           C   
ATOM   3772  CG  PHE B  23      20.181 -21.780   2.271  1.00 20.00           C   
ATOM   3773  CD1 PHE B  23      19.714 -23.031   1.925  1.00 20.00           C   
ATOM   3774  CD2 PHE B  23      20.846 -21.627   3.492  1.00 20.00           C   
ATOM   3775  CE1 PHE B  23      19.850 -24.116   2.788  1.00 20.00           C   
ATOM   3776  CE2 PHE B  23      21.009 -22.720   4.354  1.00 20.00           C   
ATOM   3777  CZ  PHE B  23      20.510 -23.964   3.998  1.00 20.00           C   
ATOM   3778  N   GLY B  24      20.520 -19.863  -1.893  1.00 20.00           N   
ATOM   3779  CA  GLY B  24      20.332 -19.007  -3.043  1.00 20.00           C   
ATOM   3780  C   GLY B  24      20.329 -19.865  -4.307  1.00 20.00           C   
ATOM   3781  O   GLY B  24      20.091 -21.075  -4.235  1.00 20.00           O   
ATOM   3782  N   ASP B  25      20.595 -19.278  -5.465  1.00 20.00           N   
ATOM   3783  CA  ASP B  25      20.680 -20.082  -6.695  1.00 20.00           C   
ATOM   3784  C   ASP B  25      22.088 -20.082  -7.233  1.00 20.00           C   
ATOM   3785  O   ASP B  25      22.589 -19.056  -7.715  1.00 20.00           O   
ATOM   3786  CB  ASP B  25      19.730 -19.585  -7.775  1.00 20.00           C   
ATOM   3787  CG  ASP B  25      19.822 -20.423  -9.060  1.00 20.00           C   
ATOM   3788  OD1 ASP B  25      19.606 -21.661  -9.022  1.00 20.00           O   
ATOM   3789  OD2 ASP B  25      20.156 -19.859 -10.108  1.00 20.00           O 1-
ATOM   3790  N   PHE B  26      22.705 -21.260  -7.193  1.00 20.00           N   
ATOM   3791  CA  PHE B  26      24.112 -21.427  -7.551  1.00 20.00           C   
ATOM   3792  C   PHE B  26      24.296 -22.379  -8.746  1.00 20.00           C   
ATOM   3793  O   PHE B  26      23.413 -23.191  -9.087  1.00 20.00           O   
ATOM   3794  CB  PHE B  26      24.895 -21.990  -6.346  1.00 20.00           C   
ATOM   3795  CG  PHE B  26      24.627 -21.273  -5.064  1.00 20.00           C   
ATOM   3796  CD1 PHE B  26      25.243 -20.047  -4.792  1.00 20.00           C   
ATOM   3797  CD2 PHE B  26      23.772 -21.808  -4.119  1.00 20.00           C   
ATOM   3798  CE1 PHE B  26      25.006 -19.366  -3.621  1.00 20.00           C   
ATOM   3799  CE2 PHE B  26      23.508 -21.127  -2.956  1.00 20.00           C   
ATOM   3800  CZ  PHE B  26      24.138 -19.887  -2.699  1.00 20.00           C   
ATOM   3801  N   VAL B  27      25.452 -22.274  -9.376  1.00 20.00           N   
ATOM   3802  CA  VAL B  27      25.899 -23.314 -10.291  1.00 20.00           C   
ATOM   3803  C   VAL B  27      27.181 -23.910  -9.748  1.00 20.00           C   
ATOM   3804  O   VAL B  27      28.137 -23.188  -9.449  1.00 20.00           O   
ATOM   3805  CB  VAL B  27      26.100 -22.785 -11.703  1.00 20.00           C   
ATOM   3806  CG1 VAL B  27      26.631 -23.894 -12.606  1.00 20.00           C   
ATOM   3807  CG2 VAL B  27      24.779 -22.207 -12.250  1.00 20.00           C   
ATOM   3808  N   LEU B  28      27.211 -25.235  -9.645  1.00 20.00           N   
ATOM   3809  CA  LEU B  28      28.343 -25.934  -9.044  1.00 20.00           C   
ATOM   3810  C   LEU B  28      29.475 -26.115 -10.050  1.00 20.00           C   
ATOM   3811  O   LEU B  28      29.292 -25.863 -11.236  1.00 20.00           O   
ATOM   3812  CB  LEU B  28      27.859 -27.280  -8.469  1.00 20.00           C   
ATOM   3813  CG  LEU B  28      26.769 -27.186  -7.380  1.00 20.00           C   
ATOM   3814  CD1 LEU B  28      26.507 -28.555  -6.808  1.00 20.00           C   
ATOM   3815  CD2 LEU B  28      27.082 -26.227  -6.282  1.00 20.00           C   
ATOM   3816  N   LYS B  29      30.648 -26.525  -9.578  1.00 20.00           N   
ATOM   3817  CA  LYS B  29      31.799 -26.814 -10.468  1.00 20.00           C   
ATOM   3818  C   LYS B  29      31.394 -27.739 -11.626  1.00 20.00           C   
ATOM   3819  O   LYS B  29      31.774 -27.537 -12.795  1.00 20.00           O   
ATOM   3820  CB  LYS B  29      32.931 -27.428  -9.653  1.00 20.00           C   
ATOM   3821  CG  LYS B  29      34.337 -27.185 -10.203  1.00 20.00           C   
ATOM   3822  CD  LYS B  29      35.387 -27.838  -9.295  1.00 20.00           C   
ATOM   3823  CE  LYS B  29      36.515 -26.888  -8.914  1.00 20.00           C   
ATOM   3824  NZ  LYS B  29      37.575 -27.587  -8.082  1.00 20.00           N 1+
ATOM   3825  N   SER B  30      30.592 -28.726 -11.279  1.00 20.00           N   
ATOM   3826  CA  SER B  30      30.127 -29.753 -12.198  1.00 20.00           C   
ATOM   3827  C   SER B  30      29.017 -29.281 -13.127  1.00 20.00           C   
ATOM   3828  O   SER B  30      28.550 -30.036 -13.980  1.00 20.00           O   
ATOM   3829  CB  SER B  30      29.659 -30.985 -11.403  1.00 20.00           C   
ATOM   3830  OG  SER B  30      28.515 -30.692 -10.582  1.00 20.00           O   
ATOM   3831  N   GLY B  31      28.601 -28.030 -12.993  1.00 20.00           N   
ATOM   3832  CA  GLY B  31      27.554 -27.467 -13.860  1.00 20.00           C   
ATOM   3833  C   GLY B  31      26.131 -27.654 -13.375  1.00 20.00           C   
ATOM   3834  O   GLY B  31      25.190 -27.158 -14.005  1.00 20.00           O   
ATOM   3835  N   LEU B  32      25.969 -28.357 -12.253  1.00 20.00           N   
ATOM   3836  CA  LEU B  32      24.656 -28.578 -11.657  1.00 20.00           C   
ATOM   3837  C   LEU B  32      24.166 -27.293 -10.981  1.00 20.00           C   
ATOM   3838  O   LEU B  32      24.935 -26.624 -10.269  1.00 20.00           O   
ATOM   3839  CB  LEU B  32      24.715 -29.689 -10.616  1.00 20.00           C   
ATOM   3840  CG  LEU B  32      24.978 -31.124 -11.067  1.00 20.00           C   
ATOM   3841  CD1 LEU B  32      25.230 -32.017  -9.888  1.00 20.00           C   
ATOM   3842  CD2 LEU B  32      23.773 -31.629 -11.868  1.00 20.00           C   
ATOM   3843  N   SER B  33      22.895 -26.967 -11.191  1.00 20.00           N   
ATOM   3844  CA  SER B  33      22.226 -25.987 -10.347  1.00 20.00           C   
ATOM   3845  C   SER B  33      22.092 -26.541  -8.944  1.00 20.00           C   
ATOM   3846  O   SER B  33      21.947 -27.744  -8.773  1.00 20.00           O   
ATOM   3847  CB  SER B  33      20.839 -25.607 -10.888  1.00 20.00           C   
ATOM   3848  OG  SER B  33      21.012 -24.981 -12.146  1.00 20.00           O   
ATOM   3849  N   SER B  34      22.171 -25.664  -7.950  1.00 20.00           N   
ATOM   3850  CA  SER B  34      21.974 -26.043  -6.549  1.00 20.00           C   
ATOM   3851  C   SER B  34      21.376 -24.889  -5.751  1.00 20.00           C   
ATOM   3852  O   SER B  34      21.793 -23.740  -5.937  1.00 20.00           O   
ATOM   3853  CB  SER B  34      23.315 -26.479  -5.930  1.00 20.00           C   
ATOM   3854  OG  SER B  34      23.143 -26.864  -4.573  1.00 20.00           O   
ATOM   3855  N   PRO B  35      20.423 -25.187  -4.836  1.00 20.00           N   
ATOM   3856  CA  PRO B  35      19.906 -24.176  -3.937  1.00 20.00           C   
ATOM   3857  C   PRO B  35      20.821 -23.961  -2.726  1.00 20.00           C   
ATOM   3858  O   PRO B  35      20.577 -23.039  -1.940  1.00 20.00           O   
ATOM   3859  CB  PRO B  35      18.565 -24.768  -3.486  1.00 20.00           C   
ATOM   3860  CG  PRO B  35      18.809 -26.197  -3.481  1.00 20.00           C   
ATOM   3861  CD  PRO B  35      19.645 -26.437  -4.711  1.00 20.00           C   
ATOM   3862  N   ILE B  36      21.865 -24.775  -2.583  1.00 20.00           N   
ATOM   3863  CA  ILE B  36      22.733 -24.675  -1.423  1.00 20.00           C   
ATOM   3864  C   ILE B  36      24.177 -24.732  -1.824  1.00 20.00           C   
ATOM   3865  O   ILE B  36      24.554 -25.415  -2.763  1.00 20.00           O   
ATOM   3866  CB  ILE B  36      22.419 -25.772  -0.344  1.00 20.00           C   
ATOM   3867  CG1 ILE B  36      23.224 -25.538   0.937  1.00 20.00           C   
ATOM   3868  CG2 ILE B  36      22.687 -27.205  -0.878  1.00 20.00           C   
ATOM   3869  CD1 ILE B  36      22.738 -26.429   2.144  1.00 20.00           C   
ATOM   3870  N   TYR B  37      25.010 -24.002  -1.098  1.00 20.00           N   
ATOM   3871  CA  TYR B  37      26.430 -24.047  -1.340  1.00 20.00           C   
ATOM   3872  C   TYR B  37      27.158 -24.013  -0.010  1.00 20.00           C   
ATOM   3873  O   TYR B  37      26.858 -23.182   0.820  1.00 20.00           O   
ATOM   3874  CB  TYR B  37      26.847 -22.847  -2.188  1.00 20.00           C   
ATOM   3875  CG  TYR B  37      28.236 -22.953  -2.727  1.00 20.00           C   
ATOM   3876  CD1 TYR B  37      28.500 -23.737  -3.853  1.00 20.00           C   
ATOM   3877  CD2 TYR B  37      29.307 -22.303  -2.101  1.00 20.00           C   
ATOM   3878  CE1 TYR B  37      29.742 -23.843  -4.362  1.00 20.00           C   
ATOM   3879  CE2 TYR B  37      30.578 -22.423  -2.609  1.00 20.00           C   
ATOM   3880  CZ  TYR B  37      30.786 -23.192  -3.735  1.00 20.00           C   
ATOM   3881  OH  TYR B  37      32.028 -23.315  -4.266  1.00 20.00           O   
ATOM   3882  N   ILE B  38      28.099 -24.938   0.180  1.00 20.00           N   
ATOM   3883  CA  ILE B  38      28.818 -25.035   1.428  1.00 20.00           C   
ATOM   3884  C   ILE B  38      30.218 -24.525   1.207  1.00 20.00           C   
ATOM   3885  O   ILE B  38      30.963 -25.095   0.432  1.00 20.00           O   
ATOM   3886  CB  ILE B  38      28.789 -26.455   2.004  1.00 20.00           C   
ATOM   3887  CG1 ILE B  38      27.339 -26.893   2.248  1.00 20.00           C   
ATOM   3888  CG2 ILE B  38      29.541 -26.506   3.353  1.00 20.00           C   
ATOM   3889  CD1 ILE B  38      26.620 -27.470   1.043  1.00 20.00           C   
ATOM   3890  N   ASP B  39      30.580 -23.465   1.918  1.00 20.00           N   
ATOM   3891  CA  ASP B  39      31.867 -22.794   1.742  1.00 20.00           C   
ATOM   3892  C   ASP B  39      32.656 -22.808   3.052  1.00 20.00           C   
ATOM   3893  O   ASP B  39      32.266 -22.136   4.014  1.00 20.00           O   
ATOM   3894  CB  ASP B  39      31.576 -21.355   1.278  1.00 20.00           C   
ATOM   3895  CG  ASP B  39      32.827 -20.537   0.987  1.00 20.00           C   
ATOM   3896  OD1 ASP B  39      33.934 -21.084   1.001  1.00 20.00           O   
ATOM   3897  OD2 ASP B  39      32.693 -19.308   0.751  1.00 20.00           O 1-
ATOM   3898  N   LEU B  40      33.755 -23.558   3.097  1.00 20.00           N   
ATOM   3899  CA  LEU B  40      34.545 -23.672   4.327  1.00 20.00           C   
ATOM   3900  C   LEU B  40      35.674 -22.659   4.399  1.00 20.00           C   
ATOM   3901  O   LEU B  40      36.496 -22.703   5.323  1.00 20.00           O   
ATOM   3902  CB  LEU B  40      35.054 -25.120   4.542  1.00 20.00           C   
ATOM   3903  CG  LEU B  40      33.981 -26.225   4.469  1.00 20.00           C   
ATOM   3904  CD1 LEU B  40      34.549 -27.606   4.819  1.00 20.00           C   
ATOM   3905  CD2 LEU B  40      32.773 -25.948   5.350  1.00 20.00           C   
ATOM   3906  N   ARG B  41      35.723 -21.711   3.476  1.00 20.00           N   
ATOM   3907  CA  ARG B  41      36.826 -20.725   3.503  1.00 20.00           C   
ATOM   3908  C   ARG B  41      36.862 -19.917   4.779  1.00 20.00           C   
ATOM   3909  O   ARG B  41      37.934 -19.465   5.216  1.00 20.00           O   
ATOM   3910  CB  ARG B  41      36.766 -19.797   2.293  1.00 20.00           C   
ATOM   3911  CG  ARG B  41      37.246 -20.460   1.031  1.00 20.00           C   
ATOM   3912  CD  ARG B  41      37.107 -19.545  -0.161  1.00 20.00           C   
ATOM   3913  NE  ARG B  41      35.696 -19.242  -0.482  1.00 20.00           N   
ATOM   3914  CZ  ARG B  41      35.332 -18.400  -1.437  1.00 20.00           C   
ATOM   3915  NH1 ARG B  41      36.250 -17.799  -2.177  1.00 20.00           N 1+
ATOM   3916  NH2 ARG B  41      34.043 -18.154  -1.665  1.00 20.00           N   
ATOM   3917  N   GLY B  42      35.695 -19.746   5.391  1.00 20.00           N   
ATOM   3918  CA  GLY B  42      35.552 -18.982   6.633  1.00 20.00           C   
ATOM   3919  C   GLY B  42      36.099 -19.598   7.904  1.00 20.00           C   
ATOM   3920  O   GLY B  42      36.212 -18.907   8.910  1.00 20.00           O   
ATOM   3921  N   ILE B  43      36.444 -20.886   7.875  1.00 20.00           N   
ATOM   3922  CA  ILE B  43      36.903 -21.537   9.067  1.00 20.00           C   
ATOM   3923  C   ILE B  43      38.210 -20.913   9.546  1.00 20.00           C   
ATOM   3924  O   ILE B  43      38.486 -20.949  10.750  1.00 20.00           O   
ATOM   3925  CB  ILE B  43      37.108 -23.080   8.935  1.00 20.00           C   
ATOM   3926  CG1 ILE B  43      38.212 -23.403   7.945  1.00 20.00           C   
ATOM   3927  CG2 ILE B  43      35.805 -23.785   8.547  1.00 20.00           C   
ATOM   3928  CD1 ILE B  43      38.419 -24.883   7.763  1.00 20.00           C   
ATOM   3929  N   VAL B  44      38.992 -20.352   8.625  1.00 20.00           N   
ATOM   3930  CA  VAL B  44      40.307 -19.762   8.975  1.00 20.00           C   
ATOM   3931  C   VAL B  44      40.212 -18.497   9.842  1.00 20.00           C   
ATOM   3932  O   VAL B  44      41.210 -18.042  10.426  1.00 20.00           O   
ATOM   3933  CB  VAL B  44      41.139 -19.437   7.708  1.00 20.00           C   
ATOM   3934  CG1 VAL B  44      41.476 -20.733   6.934  1.00 20.00           C   
ATOM   3935  CG2 VAL B  44      40.444 -18.406   6.834  1.00 20.00           C   
ATOM   3936  N   SER B  45      39.004 -17.963   9.915  1.00 20.00           N   
ATOM   3937  CA  SER B  45      38.689 -16.825  10.741  1.00 20.00           C   
ATOM   3938  C   SER B  45      38.396 -17.214  12.183  1.00 20.00           C   
ATOM   3939  O   SER B  45      38.417 -16.332  13.046  1.00 20.00           O   
ATOM   3940  CB  SER B  45      37.492 -16.052  10.159  1.00 20.00           C   
ATOM   3941  OG  SER B  45      36.265 -16.703  10.464  1.00 20.00           O   
ATOM   3942  N   ARG B  46      38.142 -18.504  12.441  1.00 20.00           N   
ATOM   3943  CA  ARG B  46      37.811 -19.004  13.792  1.00 20.00           C   
ATOM   3944  C   ARG B  46      38.769 -20.152  14.201  1.00 20.00           C   
ATOM   3945  O   ARG B  46      38.530 -21.331  13.927  1.00 20.00           O   
ATOM   3946  CB  ARG B  46      36.340 -19.391  13.892  1.00 20.00           C   
ATOM   3947  CG  ARG B  46      35.678 -19.005  15.250  1.00 20.00           C   
ATOM   3948  CD  ARG B  46      34.197 -18.651  15.112  1.00 20.00           C   
ATOM   3949  NE  ARG B  46      33.964 -17.238  14.834  1.00 20.00           N   
ATOM   3950  CZ  ARG B  46      32.873 -16.758  14.251  1.00 20.00           C   
ATOM   3951  NH1 ARG B  46      31.891 -17.562  13.875  1.00 20.00           N 1+
ATOM   3952  NH2 ARG B  46      32.758 -15.452  14.030  1.00 20.00           N   
ATOM   3953  N   PRO B  47      39.890 -19.778  14.823  1.00 20.00           N   
ATOM   3954  CA  PRO B  47      41.015 -20.647  15.108  1.00 20.00           C   
ATOM   3955  C   PRO B  47      40.636 -22.009  15.681  1.00 20.00           C   
ATOM   3956  O   PRO B  47      41.119 -23.039  15.197  1.00 20.00           O   
ATOM   3957  CB  PRO B  47      41.812 -19.819  16.120  1.00 20.00           C   
ATOM   3958  CG  PRO B  47      41.554 -18.446  15.715  1.00 20.00           C   
ATOM   3959  CD  PRO B  47      40.141 -18.412  15.328  1.00 20.00           C   
ATOM   3960  N  AARG B  48      39.777 -22.012  16.696  1.00 20.00           N   
ATOM   3961  N  BARG B  48      39.742 -22.015  16.654  1.00 20.00           N   
ATOM   3962  CA AARG B  48      39.314 -23.256  17.312  1.00 20.00           C   
ATOM   3963  CA BARG B  48      39.339 -23.245  17.315  1.00 20.00           C   
ATOM   3964  C  AARG B  48      38.537 -24.135  16.338  1.00 20.00           C   
ATOM   3965  C  BARG B  48      38.412 -24.132  16.461  1.00 20.00           C   
ATOM   3966  O  AARG B  48      38.759 -25.352  16.294  1.00 20.00           O   
ATOM   3967  O  BARG B  48      38.400 -25.354  16.636  1.00 20.00           O   
ATOM   3968  CB AARG B  48      38.476 -22.993  18.568  1.00 20.00           C   
ATOM   3969  CB BARG B  48      38.740 -22.910  18.678  1.00 20.00           C   
ATOM   3970  CG AARG B  48      39.313 -22.986  19.865  1.00 20.00           C   
ATOM   3971  CG BARG B  48      39.701 -22.009  19.499  1.00 20.00           C   
ATOM   3972  CD AARG B  48      38.462 -22.812  21.135  1.00 20.00           C   
ATOM   3973  CD BARG B  48      39.237 -21.709  20.922  1.00 20.00           C   
ATOM   3974  NE AARG B  48      38.073 -21.415  21.361  1.00 20.00           N   
ATOM   3975  NE BARG B  48      39.727 -20.420  21.422  1.00 20.00           N   
ATOM   3976  CZ AARG B  48      36.831 -20.964  21.250  1.00 20.00           C   
ATOM   3977  CZ BARG B  48      41.007 -20.103  21.559  1.00 20.00           C   
ATOM   3978  NH1AARG B  48      35.862 -21.808  20.939  1.00 20.00           N 1+
ATOM   3979  NH1BARG B  48      41.934 -20.959  21.219  1.00 20.00           N 1+
ATOM   3980  NH2AARG B  48      36.559 -19.683  21.467  1.00 20.00           N   
ATOM   3981  NH2BARG B  48      41.366 -18.914  22.013  1.00 20.00           N   
ATOM   3982  N   LEU B  49      37.652 -23.526  15.549  1.00 20.00           N   
ATOM   3983  CA  LEU B  49      36.893 -24.276  14.541  1.00 20.00           C   
ATOM   3984  C   LEU B  49      37.822 -24.913  13.498  1.00 20.00           C   
ATOM   3985  O   LEU B  49      37.593 -26.051  13.049  1.00 20.00           O   
ATOM   3986  CB  LEU B  49      35.871 -23.376  13.853  1.00 20.00           C   
ATOM   3987  CG  LEU B  49      34.964 -24.022  12.794  1.00 20.00           C   
ATOM   3988  CD1 LEU B  49      34.147 -25.154  13.378  1.00 20.00           C   
ATOM   3989  CD2 LEU B  49      34.066 -22.983  12.167  1.00 20.00           C   
ATOM   3990  N   LEU B  50      38.848 -24.181  13.073  1.00 20.00           N   
ATOM   3991  CA  LEU B  50      39.797 -24.718  12.099  1.00 20.00           C   
ATOM   3992  C   LEU B  50      40.476 -25.927  12.704  1.00 20.00           C   
ATOM   3993  O   LEU B  50      40.652 -26.950  12.044  1.00 20.00           O   
ATOM   3994  CB  LEU B  50      40.860 -23.667  11.730  1.00 20.00           C   
ATOM   3995  CG  LEU B  50      42.085 -24.097  10.924  1.00 20.00           C   
ATOM   3996  CD1 LEU B  50      41.690 -24.649   9.569  1.00 20.00           C   
ATOM   3997  CD2 LEU B  50      43.122 -22.933  10.781  1.00 20.00           C   
ATOM   3998  N   SER B  51      40.876 -25.798  13.969  1.00 20.00           N   
ATOM   3999  CA  SER B  51      41.431 -26.919  14.705  1.00 20.00           C   
ATOM   4000  C   SER B  51      40.476 -28.089  14.854  1.00 20.00           C   
ATOM   4001  O   SER B  51      40.881 -29.234  14.696  1.00 20.00           O   
ATOM   4002  CB  SER B  51      41.892 -26.455  16.073  1.00 20.00           C   
ATOM   4003  OG  SER B  51      42.867 -25.463  15.867  1.00 20.00           O   
ATOM   4004  N   GLN B  52      39.224 -27.819  15.155  1.00 20.00           N   
ATOM   4005  CA  GLN B  52      38.272 -28.901  15.308  1.00 20.00           C   
ATOM   4006  C   GLN B  52      38.124 -29.644  14.010  1.00 20.00           C   
ATOM   4007  O   GLN B  52      38.102 -30.861  14.010  1.00 20.00           O   
ATOM   4008  CB  GLN B  52      36.910 -28.418  15.749  1.00 20.00           C   
ATOM   4009  CG  GLN B  52      36.842 -27.967  17.166  1.00 20.00           C   
ATOM   4010  CD  GLN B  52      35.615 -27.107  17.376  1.00 20.00           C   
ATOM   4011  OE1 GLN B  52      34.583 -27.323  16.723  1.00 20.00           O   
ATOM   4012  NE2 GLN B  52      35.709 -26.130  18.284  1.00 20.00           N   
ATOM   4013  N   VAL B  53      38.003 -28.908  12.907  1.00 20.00           N   
ATOM   4014  CA  VAL B  53      37.880 -29.522  11.586  1.00 20.00           C   
ATOM   4015  C   VAL B  53      39.112 -30.355  11.239  1.00 20.00           C   
ATOM   4016  O   VAL B  53      38.974 -31.485  10.791  1.00 20.00           O   
ATOM   4017  CB  VAL B  53      37.569 -28.473  10.498  1.00 20.00           C   
ATOM   4018  CG1 VAL B  53      37.614 -29.077   9.111  1.00 20.00           C   
ATOM   4019  CG2 VAL B  53      36.220 -27.872  10.774  1.00 20.00           C   
ATOM   4020  N   ALA B  54      40.307 -29.839  11.523  1.00 20.00           N   
ATOM   4021  CA  ALA B  54      41.539 -30.583  11.282  1.00 20.00           C   
ATOM   4022  C   ALA B  54      41.511 -31.886  12.070  1.00 20.00           C   
ATOM   4023  O   ALA B  54      41.832 -32.953  11.535  1.00 20.00           O   
ATOM   4024  CB  ALA B  54      42.794 -29.739  11.675  1.00 20.00           C   
ATOM   4025  N   ASP B  55      41.111 -31.785  13.336  1.00 20.00           N   
ATOM   4026  CA  ASP B  55      41.099 -32.944  14.232  1.00 20.00           C   
ATOM   4027  C   ASP B  55      40.151 -34.029  13.736  1.00 20.00           C   
ATOM   4028  O   ASP B  55      40.537 -35.189  13.646  1.00 20.00           O   
ATOM   4029  CB  ASP B  55      40.715 -32.550  15.653  1.00 20.00           C   
ATOM   4030  CG  ASP B  55      40.537 -33.771  16.567  1.00 20.00           C   
ATOM   4031  OD1 ASP B  55      41.568 -34.314  17.028  1.00 20.00           O   
ATOM   4032  OD2 ASP B  55      39.362 -34.202  16.790  1.00 20.00           O 1-
ATOM   4033  N   ILE B  56      38.918 -33.661  13.439  1.00 20.00           N   
ATOM   4034  CA  ILE B  56      37.943 -34.674  13.079  1.00 20.00           C   
ATOM   4035  C   ILE B  56      38.305 -35.352  11.751  1.00 20.00           C   
ATOM   4036  O   ILE B  56      38.082 -36.555  11.566  1.00 20.00           O   
ATOM   4037  CB  ILE B  56      36.520 -34.116  13.108  1.00 20.00           C   
ATOM   4038  CG1 ILE B  56      35.507 -35.242  13.064  1.00 20.00           C   
ATOM   4039  CG2 ILE B  56      36.259 -33.130  11.969  1.00 20.00           C   
ATOM   4040  CD1 ILE B  56      34.159 -34.778  13.554  1.00 20.00           C   
ATOM   4041  N   LEU B  57      38.876 -34.584  10.820  1.00 20.00           N   
ATOM   4042  CA  LEU B  57      39.381 -35.158   9.557  1.00 20.00           C   
ATOM   4043  C   LEU B  57      40.418 -36.239   9.833  1.00 20.00           C   
ATOM   4044  O   LEU B  57      40.334 -37.353   9.324  1.00 20.00           O   
ATOM   4045  CB  LEU B  57      39.986 -34.066   8.665  1.00 20.00           C   
ATOM   4046  CG  LEU B  57      38.941 -33.187   7.956  1.00 20.00           C   
ATOM   4047  CD1 LEU B  57      39.592 -31.912   7.393  1.00 20.00           C   
ATOM   4048  CD2 LEU B  57      38.221 -34.006   6.878  1.00 20.00           C   
ATOM   4049  N   PHE B  58      41.403 -35.884  10.637  1.00 20.00           N   
ATOM   4050  CA  PHE B  58      42.435 -36.821  11.018  1.00 20.00           C   
ATOM   4051  C   PHE B  58      41.904 -38.035  11.766  1.00 20.00           C   
ATOM   4052  O   PHE B  58      42.296 -39.168  11.472  1.00 20.00           O   
ATOM   4053  CB  PHE B  58      43.490 -36.133  11.868  1.00 20.00           C   
ATOM   4054  CG  PHE B  58      44.693 -36.986  12.117  1.00 20.00           C   
ATOM   4055  CD1 PHE B  58      45.497 -37.391  11.068  1.00 20.00           C   
ATOM   4056  CD2 PHE B  58      45.043 -37.368  13.407  1.00 20.00           C   
ATOM   4057  CE1 PHE B  58      46.628 -38.168  11.301  1.00 20.00           C   
ATOM   4058  CE2 PHE B  58      46.170 -38.148  13.644  1.00 20.00           C   
ATOM   4059  CZ  PHE B  58      46.947 -38.551  12.602  1.00 20.00           C   
ATOM   4060  N   GLN B  59      41.009 -37.791  12.711  1.00 20.00           N   
ATOM   4061  CA  GLN B  59      40.410 -38.859  13.492  1.00 20.00           C   
ATOM   4062  C   GLN B  59      39.631 -39.816  12.600  1.00 20.00           C   
ATOM   4063  O   GLN B  59      39.662 -41.045  12.815  1.00 20.00           O   
ATOM   4064  CB  GLN B  59      39.514 -38.278  14.590  1.00 20.00           C   
ATOM   4065  CG  GLN B  59      40.310 -37.527  15.690  1.00 20.00           C   
ATOM   4066  CD  GLN B  59      41.317 -38.396  16.425  1.00 20.00           C   
ATOM   4067  OE1 GLN B  59      42.479 -37.996  16.641  1.00 20.00           O   
ATOM   4068  NE2 GLN B  59      40.889 -39.595  16.805  1.00 20.00           N   
ATOM   4069  N   THR B  60      39.014 -39.261  11.553  1.00 20.00           N   
ATOM   4070  CA  THR B  60      38.283 -40.076  10.568  1.00 20.00           C   
ATOM   4071  C   THR B  60      39.244 -41.051   9.851  1.00 20.00           C   
ATOM   4072  O   THR B  60      38.951 -42.238   9.726  1.00 20.00           O   
ATOM   4073  CB  THR B  60      37.493 -39.180   9.580  1.00 20.00           C   
ATOM   4074  OG1 THR B  60      36.586 -38.346  10.324  1.00 20.00           O   
ATOM   4075  CG2 THR B  60      36.693 -40.039   8.553  1.00 20.00           C   
ATOM   4076  N   ALA B  61      40.414 -40.561   9.444  1.00 20.00           N   
ATOM   4077  CA  ALA B  61      41.453 -41.383   8.806  1.00 20.00           C   
ATOM   4078  C   ALA B  61      41.985 -42.459   9.753  1.00 20.00           C   
ATOM   4079  O   ALA B  61      42.160 -43.625   9.364  1.00 20.00           O   
ATOM   4080  CB  ALA B  61      42.605 -40.498   8.316  1.00 20.00           C   
ATOM   4081  N   GLN B  62      42.243 -42.073  10.998  1.00 20.00           N   
ATOM   4082  CA  GLN B  62      42.699 -43.030  11.989  1.00 20.00           C   
ATOM   4083  C   GLN B  62      41.664 -44.117  12.312  1.00 20.00           C   
ATOM   4084  O   GLN B  62      41.990 -45.309  12.298  1.00 20.00           O   
ATOM   4085  CB  GLN B  62      43.154 -42.315  13.236  1.00 20.00           C   
ATOM   4086  CG  GLN B  62      44.351 -41.460  12.973  1.00 20.00           C   
ATOM   4087  CD  GLN B  62      45.214 -41.314  14.195  1.00 20.00           C   
ATOM   4088  OE1 GLN B  62      46.425 -41.579  14.149  1.00 20.00           O   
ATOM   4089  NE2 GLN B  62      44.602 -40.915  15.306  1.00 20.00           N   
ATOM   4090  N   ASN B  63      40.421 -43.717  12.535  1.00 20.00           N   
ATOM   4091  CA  ASN B  63      39.332 -44.671  12.757  1.00 20.00           C   
ATOM   4092  C   ASN B  63      39.195 -45.700  11.615  1.00 20.00           C   
ATOM   4093  O   ASN B  63      38.781 -46.830  11.843  1.00 20.00           O   
ATOM   4094  CB  ASN B  63      37.997 -43.945  12.942  1.00 20.00           C   
ATOM   4095  CG  ASN B  63      37.910 -43.166  14.233  1.00 20.00           C   
ATOM   4096  OD1 ASN B  63      38.742 -43.284  15.114  1.00 20.00           O   
ATOM   4097  ND2 ASN B  63      36.923 -42.299  14.309  1.00 20.00           N   
ATOM   4098  N   ALA B  64      39.537 -45.298  10.389  1.00 20.00           N   
ATOM   4099  CA  ALA B  64      39.432 -46.160   9.223  1.00 20.00           C   
ATOM   4100  C   ALA B  64      40.559 -47.187   9.182  1.00 20.00           C   
ATOM   4101  O   ALA B  64      40.497 -48.136   8.419  1.00 20.00           O   
ATOM   4102  CB  ALA B  64      39.456 -45.323   7.948  1.00 20.00           C   
ATOM   4103  N   GLY B  65      41.618 -46.949   9.949  1.00 20.00           N   
ATOM   4104  CA  GLY B  65      42.721 -47.867  10.047  1.00 20.00           C   
ATOM   4105  C   GLY B  65      43.638 -47.875   8.840  1.00 20.00           C   
ATOM   4106  O   GLY B  65      44.278 -48.880   8.562  1.00 20.00           O   
ATOM   4107  N   ILE B  66      43.711 -46.765   8.114  1.00 20.00           N   
ATOM   4108  CA  ILE B  66      44.439 -46.732   6.848  1.00 20.00           C   
ATOM   4109  C   ILE B  66      45.913 -46.375   7.080  1.00 20.00           C   
ATOM   4110  O   ILE B  66      46.296 -45.964   8.168  1.00 20.00           O   
ATOM   4111  CB  ILE B  66      43.780 -45.774   5.830  1.00 20.00           C   
ATOM   4112  CG1 ILE B  66      43.611 -44.363   6.411  1.00 20.00           C   
ATOM   4113  CG2 ILE B  66      42.412 -46.335   5.395  1.00 20.00           C   
ATOM   4114  CD1 ILE B  66      43.255 -43.295   5.344  1.00 20.00           C   
ATOM   4115  N   SER B  67      46.735 -46.581   6.057  1.00 20.00           N   
ATOM   4116  CA  SER B  67      48.154 -46.277   6.129  1.00 20.00           C   
ATOM   4117  C   SER B  67      48.507 -45.235   5.068  1.00 20.00           C   
ATOM   4118  O   SER B  67      47.994 -45.260   3.951  1.00 20.00           O   
ATOM   4119  CB  SER B  67      48.958 -47.555   5.907  1.00 20.00           C   
ATOM   4120  OG  SER B  67      48.619 -48.538   6.881  1.00 20.00           O   
ATOM   4121  N   PHE B  68      49.366 -44.297   5.436  1.00 20.00           N   
ATOM   4122  CA  PHE B  68      49.812 -43.272   4.534  1.00 20.00           C   
ATOM   4123  C   PHE B  68      51.130 -42.723   5.073  1.00 20.00           C   
ATOM   4124  O   PHE B  68      51.320 -42.667   6.285  1.00 20.00           O   
ATOM   4125  CB  PHE B  68      48.785 -42.135   4.386  1.00 20.00           C   
ATOM   4126  CG  PHE B  68      48.245 -41.596   5.687  1.00 20.00           C   
ATOM   4127  CD1 PHE B  68      48.850 -40.513   6.319  1.00 20.00           C   
ATOM   4128  CD2 PHE B  68      47.122 -42.164   6.269  1.00 20.00           C   
ATOM   4129  CE1 PHE B  68      48.358 -40.044   7.521  1.00 20.00           C   
ATOM   4130  CE2 PHE B  68      46.624 -41.694   7.454  1.00 20.00           C   
ATOM   4131  CZ  PHE B  68      47.232 -40.627   8.085  1.00 20.00           C   
ATOM   4132  N   ASP B  69      51.989 -42.290   4.171  1.00 20.00           N   
ATOM   4133  CA  ASP B  69      53.282 -41.673   4.517  1.00 20.00           C   
ATOM   4134  C   ASP B  69      53.273 -40.126   4.473  1.00 20.00           C   
ATOM   4135  O   ASP B  69      54.125 -39.466   5.076  1.00 20.00           O   
ATOM   4136  CB  ASP B  69      54.326 -42.188   3.525  1.00 20.00           C   
ATOM   4137  CG  ASP B  69      54.404 -43.705   3.512  1.00 20.00           C   
ATOM   4138  OD1 ASP B  69      54.679 -44.240   4.604  1.00 20.00           O   
ATOM   4139  OD2 ASP B  69      54.188 -44.340   2.442  1.00 20.00           O 1-
ATOM   4140  N   THR B  70      52.324 -39.561   3.729  1.00 20.00           N   
ATOM   4141  CA  THR B  70      52.282 -38.128   3.462  1.00 20.00           C   
ATOM   4142  C   THR B  70      50.830 -37.749   3.134  1.00 20.00           C   
ATOM   4143  O   THR B  70      49.972 -38.607   2.927  1.00 20.00           O   
ATOM   4144  CB  THR B  70      53.285 -37.762   2.289  1.00 20.00           C   
ATOM   4145  OG1 THR B  70      53.394 -36.328   2.126  1.00 20.00           O   
ATOM   4146  CG2 THR B  70      52.846 -38.439   0.970  1.00 20.00           C   
ATOM   4147  N   VAL B  71      50.571 -36.450   3.103  1.00 20.00           N   
ATOM   4148  CA  VAL B  71      49.228 -35.920   2.990  1.00 20.00           C   
ATOM   4149  C   VAL B  71      49.248 -34.775   1.996  1.00 20.00           C   
ATOM   4150  O   VAL B  71      50.202 -33.974   1.999  1.00 20.00           O   
ATOM   4151  CB  VAL B  71      48.740 -35.376   4.350  1.00 20.00           C   
ATOM   4152  CG1 VAL B  71      47.382 -34.624   4.216  1.00 20.00           C   
ATOM   4153  CG2 VAL B  71      48.643 -36.492   5.378  1.00 20.00           C   
ATOM   4154  N   CYS B  72      48.215 -34.725   1.146  1.00 20.00           N   
ATOM   4155  CA  CYS B  72      48.010 -33.612   0.216  1.00 20.00           C   
ATOM   4156  C   CYS B  72      46.587 -33.071   0.268  1.00 20.00           C   
ATOM   4157  O   CYS B  72      45.607 -33.831   0.137  1.00 20.00           O   
ATOM   4158  CB  CYS B  72      48.363 -34.053  -1.212  1.00 20.00           C   
ATOM   4159  SG  CYS B  72      48.369 -32.713  -2.471  1.00 20.00           S   
ATOM   4160  N   GLY B  73      46.456 -31.752   0.407  1.00 20.00           N   
ATOM   4161  CA  GLY B  73      45.160 -31.115   0.273  1.00 20.00           C   
ATOM   4162  C   GLY B  73      44.698 -30.848  -1.146  1.00 20.00           C   
ATOM   4163  O   GLY B  73      45.474 -30.486  -2.012  1.00 20.00           O   
ATOM   4164  N   VAL B  74      43.427 -31.004  -1.427  1.00 20.00           N   
ATOM   4165  CA  VAL B  74      42.951 -30.594  -2.744  1.00 20.00           C   
ATOM   4166  C   VAL B  74      42.832 -29.062  -2.761  1.00 20.00           C   
ATOM   4167  O   VAL B  74      42.177 -28.505  -1.880  1.00 20.00           O   
ATOM   4168  CB  VAL B  74      41.576 -31.163  -3.076  1.00 20.00           C   
ATOM   4169  CG1 VAL B  74      41.177 -30.655  -4.452  1.00 20.00           C   
ATOM   4170  CG2 VAL B  74      41.577 -32.718  -3.036  1.00 20.00           C   
ATOM   4171  N   PRO B  75      43.492 -28.363  -3.732  1.00 20.00           N   
ATOM   4172  CA  PRO B  75      43.461 -26.878  -3.794  1.00 20.00           C   
ATOM   4173  C   PRO B  75      42.060 -26.394  -4.002  1.00 20.00           C   
ATOM   4174  O   PRO B  75      41.318 -27.102  -4.705  1.00 20.00           O   
ATOM   4175  CB  PRO B  75      44.312 -26.562  -5.022  1.00 20.00           C   
ATOM   4176  CG  PRO B  75      45.198 -27.695  -5.143  1.00 20.00           C   
ATOM   4177  CD  PRO B  75      44.481 -28.902  -4.679  1.00 20.00           C   
ATOM   4178  N   TYR B  76      41.624 -25.284  -3.382  1.00 20.00           N   
ATOM   4179  CA  TYR B  76      42.402 -24.420  -2.466  1.00 20.00           C   
ATOM   4180  C   TYR B  76      41.973 -24.487  -0.974  1.00 20.00           C   
ATOM   4181  O   TYR B  76      42.802 -24.322  -0.041  1.00 20.00           O   
ATOM   4182  CB  TYR B  76      42.221 -22.952  -2.904  1.00 20.00           C   
ATOM   4183  CG  TYR B  76      42.882 -22.610  -4.235  1.00 20.00           C   
ATOM   4184  CD1 TYR B  76      44.262 -22.666  -4.375  1.00 20.00           C   
ATOM   4185  CD2 TYR B  76      42.123 -22.245  -5.341  1.00 20.00           C   
ATOM   4186  CE1 TYR B  76      44.889 -22.381  -5.600  1.00 20.00           C   
ATOM   4187  CE2 TYR B  76      42.727 -21.947  -6.575  1.00 20.00           C   
ATOM   4188  CZ  TYR B  76      44.110 -22.014  -6.694  1.00 20.00           C   
ATOM   4189  OH  TYR B  76      44.722 -21.742  -7.891  1.00 20.00           O   
ATOM   4190  N   THR B  77      40.676 -24.642  -0.744  1.00 20.00           N   
ATOM   4191  CA  THR B  77      40.099 -24.484   0.601  1.00 20.00           C   
ATOM   4192  C   THR B  77      40.683 -25.487   1.598  1.00 20.00           C   
ATOM   4193  O   THR B  77      40.948 -25.143   2.766  1.00 20.00           O   
ATOM   4194  CB  THR B  77      38.545 -24.597   0.542  1.00 20.00           C   
ATOM   4195  OG1 THR B  77      38.043 -23.610  -0.366  1.00 20.00           O   
ATOM   4196  CG2 THR B  77      37.907 -24.362   1.912  1.00 20.00           C   
ATOM   4197  N   ALA B  78      40.928 -26.712   1.136  1.00 20.00           N   
ATOM   4198  CA  ALA B  78      41.471 -27.767   2.001  1.00 20.00           C   
ATOM   4199  C   ALA B  78      42.945 -27.559   2.402  1.00 20.00           C   
ATOM   4200  O   ALA B  78      43.457 -28.271   3.302  1.00 20.00           O   
ATOM   4201  CB  ALA B  78      41.321 -29.095   1.336  1.00 20.00           C   
ATOM   4202  N   LEU B  79      43.636 -26.632   1.732  1.00 20.00           N   
ATOM   4203  CA  LEU B  79      45.093 -26.495   1.937  1.00 20.00           C   
ATOM   4204  C   LEU B  79      45.475 -26.230   3.386  1.00 20.00           C   
ATOM   4205  O   LEU B  79      46.351 -26.889   3.924  1.00 20.00           O   
ATOM   4206  CB  LEU B  79      45.724 -25.476   0.964  1.00 20.00           C   
ATOM   4207  CG  LEU B  79      45.686 -25.867  -0.545  1.00 20.00           C   
ATOM   4208  CD1 LEU B  79      46.029 -24.678  -1.434  1.00 20.00           C   
ATOM   4209  CD2 LEU B  79      46.626 -27.004  -0.867  1.00 20.00           C   
ATOM   4210  N   PRO B  80      44.836 -25.253   4.041  1.00 20.00           N   
ATOM   4211  CA  PRO B  80      45.175 -25.041   5.469  1.00 20.00           C   
ATOM   4212  C   PRO B  80      44.825 -26.221   6.389  1.00 20.00           C   
ATOM   4213  O   PRO B  80      45.519 -26.474   7.364  1.00 20.00           O   
ATOM   4214  CB  PRO B  80      44.354 -23.806   5.860  1.00 20.00           C   
ATOM   4215  CG  PRO B  80      43.973 -23.187   4.629  1.00 20.00           C   
ATOM   4216  CD  PRO B  80      43.955 -24.205   3.525  1.00 20.00           C   
ATOM   4217  N   LEU B  81      43.765 -26.952   6.053  1.00 20.00           N   
ATOM   4218  CA  LEU B  81      43.379 -28.132   6.821  1.00 20.00           C   
ATOM   4219  C   LEU B  81      44.450 -29.203   6.791  1.00 20.00           C   
ATOM   4220  O   LEU B  81      44.800 -29.755   7.828  1.00 20.00           O   
ATOM   4221  CB  LEU B  81      42.029 -28.692   6.311  1.00 20.00           C   
ATOM   4222  CG  LEU B  81      40.882 -27.685   6.314  1.00 20.00           C   
ATOM   4223  CD1 LEU B  81      39.552 -28.282   5.784  1.00 20.00           C   
ATOM   4224  CD2 LEU B  81      40.706 -27.123   7.726  1.00 20.00           C   
ATOM   4225  N   ALA B  82      45.007 -29.461   5.602  1.00 20.00           N   
ATOM   4226  CA  ALA B  82      46.120 -30.362   5.446  1.00 20.00           C   
ATOM   4227  C   ALA B  82      47.320 -29.890   6.273  1.00 20.00           C   
ATOM   4228  O   ALA B  82      47.981 -30.684   6.952  1.00 20.00           O   
ATOM   4229  CB  ALA B  82      46.519 -30.465   3.975  1.00 20.00           C   
ATOM   4230  N   THR B  83      47.577 -28.602   6.220  1.00 20.00           N   
ATOM   4231  CA  THR B  83      48.710 -28.039   6.952  1.00 20.00           C   
ATOM   4232  C   THR B  83      48.605 -28.242   8.468  1.00 20.00           C   
ATOM   4233  O   THR B  83      49.604 -28.570   9.137  1.00 20.00           O   
ATOM   4234  CB  THR B  83      48.886 -26.541   6.623  1.00 20.00           C   
ATOM   4235  OG1 THR B  83      49.148 -26.420   5.226  1.00 20.00           O   
ATOM   4236  CG2 THR B  83      50.055 -25.931   7.442  1.00 20.00           C   
ATOM   4237  N   VAL B  84      47.428 -28.003   9.011  1.00 20.00           N   
ATOM   4238  CA  VAL B  84      47.190 -28.151  10.462  1.00 20.00           C   
ATOM   4239  C   VAL B  84      47.328 -29.628  10.856  1.00 20.00           C   
ATOM   4240  O   VAL B  84      48.048 -29.964  11.804  1.00 20.00           O   
ATOM   4241  CB  VAL B  84      45.817 -27.555  10.894  1.00 20.00           C   
ATOM   4242  CG1 VAL B  84      45.479 -27.880  12.372  1.00 20.00           C   
ATOM   4243  CG2 VAL B  84      45.803 -26.026  10.693  1.00 20.00           C   
ATOM   4244  N   ILE B  85      46.685 -30.503  10.092  1.00 20.00           N   
ATOM   4245  CA  ILE B  85      46.836 -31.945  10.292  1.00 20.00           C   
ATOM   4246  C   ILE B  85      48.312 -32.374  10.290  1.00 20.00           C   
ATOM   4247  O   ILE B  85      48.745 -33.132  11.155  1.00 20.00           O   
ATOM   4248  CB  ILE B  85      46.060 -32.727   9.212  1.00 20.00           C   
ATOM   4249  CG1 ILE B  85      44.578 -32.545   9.442  1.00 20.00           C   
ATOM   4250  CG2 ILE B  85      46.400 -34.202   9.247  1.00 20.00           C   
ATOM   4251  CD1 ILE B  85      43.699 -33.033   8.263  1.00 20.00           C   
ATOM   4252  N   CYS B  86      49.082 -31.869   9.336  1.00 20.00           N   
ATOM   4253  CA  CYS B  86      50.436 -32.319   9.192  1.00 20.00           C   
ATOM   4254  C   CYS B  86      51.310 -31.742  10.281  1.00 20.00           C   
ATOM   4255  O   CYS B  86      52.220 -32.398  10.744  1.00 20.00           O   
ATOM   4256  CB  CYS B  86      51.004 -31.942   7.831  1.00 20.00           C   
ATOM   4257  SG  CYS B  86      50.363 -32.988   6.486  1.00 20.00           S   
ATOM   4258  N   SER B  87      51.025 -30.514  10.661  1.00 20.00           N   
ATOM   4259  CA  SER B  87      51.823 -29.816  11.675  1.00 20.00           C   
ATOM   4260  C   SER B  87      51.545 -30.437  13.069  1.00 20.00           C   
ATOM   4261  O   SER B  87      52.457 -30.711  13.827  1.00 20.00           O   
ATOM   4262  CB  SER B  87      51.418 -28.350  11.686  1.00 20.00           C   
ATOM   4263  OG  SER B  87      52.202 -27.611  12.607  1.00 20.00           O   
ATOM   4264  N   THR B  88      50.264 -30.633  13.383  1.00 20.00           N   
ATOM   4265  CA  THR B  88      49.833 -31.245  14.656  1.00 20.00           C   
ATOM   4266  C   THR B  88      50.364 -32.681  14.812  1.00 20.00           C   
ATOM   4267  O   THR B  88      50.908 -33.023  15.843  1.00 20.00           O   
ATOM   4268  CB  THR B  88      48.300 -31.229  14.772  1.00 20.00           C   
ATOM   4269  OG1 THR B  88      47.868 -29.880  14.955  1.00 20.00           O   
ATOM   4270  CG2 THR B  88      47.824 -32.062  15.956  1.00 20.00           C   
ATOM   4271  N   ASN B  89      50.243 -33.504  13.783  1.00 20.00           N   
ATOM   4272  CA  ASN B  89      50.675 -34.906  13.856  1.00 20.00           C   
ATOM   4273  C   ASN B  89      52.075 -35.240  13.303  1.00 20.00           C   
ATOM   4274  O   ASN B  89      52.450 -36.413  13.205  1.00 20.00           O   
ATOM   4275  CB  ASN B  89      49.606 -35.749  13.161  1.00 20.00           C   
ATOM   4276  CG  ASN B  89      48.270 -35.509  13.757  1.00 20.00           C   
ATOM   4277  OD1 ASN B  89      47.480 -34.734  13.236  1.00 20.00           O   
ATOM   4278  ND2 ASN B  89      48.032 -36.090  14.913  1.00 20.00           N   
ATOM   4279  N   GLN B  90      52.840 -34.225  12.903  1.00 20.00           N   
ATOM   4280  CA  GLN B  90      54.215 -34.430  12.432  1.00 20.00           C   
ATOM   4281  C   GLN B  90      54.304 -35.312  11.171  1.00 20.00           C   
ATOM   4282  O   GLN B  90      55.073 -36.261  11.108  1.00 20.00           O   
ATOM   4283  CB  GLN B  90      55.096 -35.000  13.564  1.00 20.00           C   
ATOM   4284  CG  GLN B  90      54.940 -34.283  14.908  1.00 20.00           C   
ATOM   4285  CD  GLN B  90      55.906 -33.129  15.098  1.00 20.00           C   
ATOM   4286  OE1 GLN B  90      56.083 -32.292  14.204  1.00 20.00           O   
ATOM   4287  NE2 GLN B  90      56.538 -33.070  16.285  1.00 20.00           N   
ATOM   4288  N   ILE B  91      53.517 -34.971  10.162  1.00 20.00           N   
ATOM   4289  CA  ILE B  91      53.469 -35.725   8.919  1.00 20.00           C   
ATOM   4290  C   ILE B  91      54.025 -34.866   7.799  1.00 20.00           C   
ATOM   4291  O   ILE B  91      53.713 -33.698   7.704  1.00 20.00           O   
ATOM   4292  CB  ILE B  91      52.033 -36.100   8.566  1.00 20.00           C   
ATOM   4293  CG1 ILE B  91      51.375 -36.804   9.740  1.00 20.00           C   
ATOM   4294  CG2 ILE B  91      51.975 -36.995   7.342  1.00 20.00           C   
ATOM   4295  CD1 ILE B  91      49.851 -36.933   9.580  1.00 20.00           C   
ATOM   4296  N   PRO B  92      54.879 -35.432   6.960  1.00 20.00           N   
ATOM   4297  CA  PRO B  92      55.305 -34.668   5.790  1.00 20.00           C   
ATOM   4298  C   PRO B  92      54.117 -34.328   4.882  1.00 20.00           C   
ATOM   4299  O   PRO B  92      53.155 -35.103   4.790  1.00 20.00           O   
ATOM   4300  CB  PRO B  92      56.284 -35.620   5.091  1.00 20.00           C   
ATOM   4301  CG  PRO B  92      56.806 -36.499   6.205  1.00 20.00           C   
ATOM   4302  CD  PRO B  92      55.666 -36.664   7.147  1.00 20.00           C   
ATOM   4303  N   MET B  93      54.181 -33.153   4.255  1.00 20.00           N   
ATOM   4304  CA  MET B  93      53.101 -32.663   3.415  1.00 20.00           C   
ATOM   4305  C   MET B  93      53.537 -32.455   1.976  1.00 20.00           C   
ATOM   4306  O   MET B  93      54.641 -32.019   1.716  1.00 20.00           O   
ATOM   4307  CB  MET B  93      52.610 -31.334   3.995  1.00 20.00           C   
ATOM   4308  CG  MET B  93      51.333 -30.778   3.381  1.00 20.00           C   
ATOM   4309  SD  MET B  93      50.687 -29.394   4.325  1.00 20.00           S   
ATOM   4310  CE  MET B  93      52.089 -28.244   4.368  1.00 20.00           C   
ATOM   4311  N   LEU B  94      52.625 -32.703   1.040  1.00 20.00           N   
ATOM   4312  CA  LEU B  94      52.813 -32.294  -0.336  1.00 20.00           C   
ATOM   4313  C   LEU B  94      51.821 -31.172  -0.673  1.00 20.00           C   
ATOM   4314  O   LEU B  94      50.735 -31.111  -0.109  1.00 20.00           O   
ATOM   4315  CB  LEU B  94      52.565 -33.452  -1.288  1.00 20.00           C   
ATOM   4316  CG  LEU B  94      53.440 -34.692  -1.089  1.00 20.00           C   
ATOM   4317  CD1 LEU B  94      52.957 -35.758  -2.055  1.00 20.00           C   
ATOM   4318  CD2 LEU B  94      54.924 -34.439  -1.283  1.00 20.00           C   
ATOM   4319  N   ILE B  95      52.224 -30.299  -1.583  1.00 20.00           N   
ATOM   4320  CA  ILE B  95      51.379 -29.213  -2.058  1.00 20.00           C   
ATOM   4321  C   ILE B  95      51.239 -29.250  -3.578  1.00 20.00           C   
ATOM   4322  O   ILE B  95      52.212 -29.154  -4.315  1.00 20.00           O   
ATOM   4323  CB  ILE B  95      51.940 -27.861  -1.637  1.00 20.00           C   
ATOM   4324  CG1 ILE B  95      51.855 -27.681  -0.123  1.00 20.00           C   
ATOM   4325  CG2 ILE B  95      51.130 -26.738  -2.314  1.00 20.00           C   
ATOM   4326  CD1 ILE B  95      52.385 -26.328   0.369  1.00 20.00           C   
ATOM   4327  N   ARG B  96      50.011 -29.414  -4.044  1.00 20.00           N   
ATOM   4328  CA  ARG B  96      49.715 -29.262  -5.442  1.00 20.00           C   
ATOM   4329  C   ARG B  96      49.554 -27.762  -5.787  1.00 20.00           C   
ATOM   4330  O   ARG B  96      48.675 -27.086  -5.252  1.00 20.00           O   
ATOM   4331  CB  ARG B  96      48.435 -30.043  -5.795  1.00 20.00           C   
ATOM   4332  CG  ARG B  96      48.348 -30.274  -7.250  1.00 20.00           C   
ATOM   4333  CD  ARG B  96      46.997 -30.601  -7.735  1.00 20.00           C   
ATOM   4334  NE  ARG B  96      46.901 -30.200  -9.127  1.00 20.00           N   
ATOM   4335  CZ  ARG B  96      45.789 -30.273  -9.831  1.00 20.00           C   
ATOM   4336  NH1 ARG B  96      44.671 -30.720  -9.265  1.00 20.00           N 1+
ATOM   4337  NH2 ARG B  96      45.792 -29.889 -11.100  1.00 20.00           N   
ATOM   4338  N   ARG B  97      50.407 -27.231  -6.660  1.00 20.00           N   
ATOM   4339  CA  ARG B  97      50.344 -25.806  -7.030  1.00 20.00           C   
ATOM   4340  C   ARG B  97      49.404 -25.680  -8.227  1.00 20.00           C   
ATOM   4341  O   ARG B  97      49.734 -26.158  -9.305  1.00 20.00           O   
ATOM   4342  CB  ARG B  97      51.726 -25.285  -7.422  1.00 20.00           C   
ATOM   4343  CG  ARG B  97      52.730 -25.137  -6.260  1.00 20.00           C   
ATOM   4344  CD  ARG B  97      52.755 -23.732  -5.652  1.00 20.00           C   
ATOM   4345  NE  ARG B  97      51.502 -23.345  -4.977  1.00 20.00           N   
ATOM   4346  CZ  ARG B  97      51.312 -23.358  -3.655  1.00 20.00           C   
ATOM   4347  NH1 ARG B  97      52.286 -23.761  -2.840  1.00 20.00           N 1+
ATOM   4348  NH2 ARG B  97      50.145 -22.960  -3.140  1.00 20.00           N   
ATOM   4349  N   LYS B  98      48.260 -25.034  -8.044  1.00 20.00           N   
ATOM   4350  CA  LYS B  98      47.305 -24.829  -9.138  1.00 20.00           C   
ATOM   4351  C   LYS B  98      47.220 -23.391  -9.701  1.00 20.00           C   
ATOM   4352  O   LYS B  98      46.433 -23.086 -10.619  1.00 20.00           O   
ATOM   4353  CB  LYS B  98      45.923 -25.259  -8.687  1.00 20.00           C   
ATOM   4354  CG  LYS B  98      45.308 -26.214  -9.671  1.00 20.00           C   
ATOM   4355  CD  LYS B  98      43.816 -26.288  -9.581  1.00 20.00           C   
ATOM   4356  CE  LYS B  98      43.304 -27.041 -10.808  1.00 20.00           C   
ATOM   4357  NZ  LYS B  98      41.912 -27.541 -10.708  1.00 20.00           N 1+
ATOM   4358  N   GLU B  99      48.016 -22.499  -9.145  1.00 20.00           N   
ATOM   4359  CA  GLU B  99      47.791 -21.070  -9.356  1.00 20.00           C   
ATOM   4360  C   GLU B  99      48.190 -20.601 -10.760  1.00 20.00           C   
ATOM   4361  O   GLU B  99      47.756 -19.540 -11.194  1.00 20.00           O   
ATOM   4362  CB  GLU B  99      48.522 -20.254  -8.279  1.00 20.00           C   
ATOM   4363  CG  GLU B  99      47.950 -20.538  -6.874  1.00 20.00           C   
ATOM   4364  CD  GLU B  99      48.617 -21.722  -6.159  1.00 20.00           C   
ATOM   4365  OE1 GLU B  99      49.521 -22.389  -6.775  1.00 20.00           O   
ATOM   4366  OE2 GLU B  99      48.212 -21.986  -4.992  1.00 20.00           O 1-
ATOM   4367  N   THR B 100      49.012 -21.387 -11.450  1.00 20.00           N   
ATOM   4368  CA  THR B 100      49.394 -21.091 -12.829  1.00 20.00           C   
ATOM   4369  C   THR B 100      48.837 -22.126 -13.779  1.00 20.00           C   
ATOM   4370  O   THR B 100      49.266 -22.236 -14.933  1.00 20.00           O   
ATOM   4371  CB  THR B 100      50.925 -20.955 -13.003  1.00 20.00           C   
ATOM   4372  OG1 THR B 100      51.574 -22.174 -12.636  1.00 20.00           O   
ATOM   4373  CG2 THR B 100      51.448 -19.781 -12.155  1.00 20.00           C   
ATOM   4374  N   LYS B 101      47.834 -22.845 -13.297  1.00 20.00           N   
ATOM   4375  CA  LYS B 101      47.175 -23.869 -14.080  1.00 20.00           C   
ATOM   4376  C   LYS B 101      48.173 -24.683 -14.921  1.00 20.00           C   
ATOM   4377  O   LYS B 101      49.131 -25.227 -14.367  1.00 20.00           O   
ATOM   4378  CB  LYS B 101      46.061 -23.191 -14.890  1.00 20.00           C   
ATOM   4379  CG  LYS B 101      45.027 -22.459 -13.993  1.00 20.00           C   
ATOM   4380  CD  LYS B 101      43.815 -21.949 -14.827  1.00 20.00           C   
ATOM   4381  CE  LYS B 101      42.764 -21.162 -13.985  1.00 20.00           C   
ATOM   4382  NZ  LYS B 101      41.666 -20.689 -14.913  1.00 20.00           N 1+
ATOM   4383  N   ASP B 102      47.973 -24.731 -16.240  1.00 20.00           N   
ATOM   4384  CA  ASP B 102      48.815 -25.517 -17.188  1.00 20.00           C   
ATOM   4385  C   ASP B 102      49.669 -24.620 -18.083  1.00 20.00           C   
ATOM   4386  O   ASP B 102      50.025 -24.993 -19.222  1.00 20.00           O   
ATOM   4387  CB  ASP B 102      47.902 -26.400 -18.061  1.00 20.00           C   
ATOM   4388  CG  ASP B 102      46.948 -25.585 -18.895  1.00 20.00           C   
ATOM   4389  OD1 ASP B 102      46.952 -24.331 -18.763  1.00 20.00           O   
ATOM   4390  OD2 ASP B 102      46.154 -26.168 -19.693  1.00 20.00           O 1-
ATOM   4391  N   TYR B 103      49.983 -23.417 -17.587  1.00 20.00           N   
ATOM   4392  CA  TYR B 103      50.775 -22.425 -18.336  1.00 20.00           C   
ATOM   4393  C   TYR B 103      52.261 -22.721 -18.127  1.00 20.00           C   
ATOM   4394  O   TYR B 103      52.745 -22.711 -17.005  1.00 20.00           O   
ATOM   4395  CB  TYR B 103      50.430 -20.969 -17.911  1.00 20.00           C   
ATOM   4396  CG  TYR B 103      48.945 -20.659 -17.875  1.00 20.00           C   
ATOM   4397  CD1 TYR B 103      48.115 -21.044 -18.928  1.00 20.00           C   
ATOM   4398  CD2 TYR B 103      48.365 -20.004 -16.784  1.00 20.00           C   
ATOM   4399  CE1 TYR B 103      46.757 -20.800 -18.889  1.00 20.00           C   
ATOM   4400  CE2 TYR B 103      46.975 -19.740 -16.743  1.00 20.00           C   
ATOM   4401  CZ  TYR B 103      46.189 -20.150 -17.810  1.00 20.00           C   
ATOM   4402  OH  TYR B 103      44.835 -19.953 -17.822  1.00 20.00           O   
ATOM   4403  N   GLY B 104      52.977 -22.979 -19.217  1.00 20.00           N   
ATOM   4404  CA  GLY B 104      54.364 -23.363 -19.154  1.00 20.00           C   
ATOM   4405  C   GLY B 104      54.576 -24.802 -18.740  1.00 20.00           C   
ATOM   4406  O   GLY B 104      53.704 -25.660 -18.898  1.00 20.00           O   
ATOM   4407  N   THR B 105      55.748 -25.075 -18.205  1.00 20.00           N   
ATOM   4408  CA  THR B 105      56.161 -26.461 -17.999  1.00 20.00           C   
ATOM   4409  C   THR B 105      56.691 -26.746 -16.588  1.00 20.00           C   
ATOM   4410  O   THR B 105      57.223 -27.837 -16.336  1.00 20.00           O   
ATOM   4411  CB  THR B 105      57.244 -26.875 -18.995  1.00 20.00           C   
ATOM   4412  OG1 THR B 105      58.420 -26.102 -18.751  1.00 20.00           O   
ATOM   4413  CG2 THR B 105      56.786 -26.722 -20.440  1.00 20.00           C   
ATOM   4414  N   LYS B 106      56.538 -25.798 -15.672  1.00 20.00           N   
ATOM   4415  CA  LYS B 106      56.960 -26.028 -14.287  1.00 20.00           C   
ATOM   4416  C   LYS B 106      56.137 -27.154 -13.666  1.00 20.00           C   
ATOM   4417  O   LYS B 106      54.914 -27.280 -13.883  1.00 20.00           O   
ATOM   4418  CB  LYS B 106      56.847 -24.777 -13.425  1.00 20.00           C   
ATOM   4419  CG  LYS B 106      57.606 -24.897 -12.093  1.00 20.00           C   
ATOM   4420  CD  LYS B 106      57.102 -23.932 -11.053  1.00 20.00           C   
ATOM   4421  CE  LYS B 106      57.632 -22.538 -11.260  1.00 20.00           C   
ATOM   4422  NZ  LYS B 106      56.966 -21.570 -10.298  1.00 20.00           N 1+
ATOM   4423  N   ARG B 107      56.828 -27.960 -12.874  1.00 20.00           N   
ATOM   4424  CA  ARG B 107      56.225 -29.142 -12.289  1.00 20.00           C   
ATOM   4425  C   ARG B 107      55.286 -28.814 -11.113  1.00 20.00           C   
ATOM   4426  O   ARG B 107      55.574 -27.988 -10.268  1.00 20.00           O   
ATOM   4427  CB  ARG B 107      57.307 -30.195 -11.964  1.00 20.00           C   
ATOM   4428  CG  ARG B 107      58.035 -30.756 -13.218  1.00 20.00           C   
ATOM   4429  CD  ARG B 107      57.118 -30.706 -14.482  1.00 20.00           C   
ATOM   4430  NE  ARG B 107      57.625 -31.393 -15.669  1.00 20.00           N   
ATOM   4431  CZ  ARG B 107      57.048 -31.310 -16.870  1.00 20.00           C   
ATOM   4432  NH1 ARG B 107      55.974 -30.544 -17.047  1.00 20.00           N 1+
ATOM   4433  NH2 ARG B 107      57.572 -31.964 -17.907  1.00 20.00           N   
ATOM   4434  N   LEU B 108      54.150 -29.491 -11.107  1.00 20.00           N   
ATOM   4435  CA  LEU B 108      52.989 -29.108 -10.308  1.00 20.00           C   
ATOM   4436  C   LEU B 108      53.027 -29.446  -8.794  1.00 20.00           C   
ATOM   4437  O   LEU B 108      52.263 -28.854  -8.032  1.00 20.00           O   
ATOM   4438  CB  LEU B 108      51.722 -29.754 -10.933  1.00 20.00           C   
ATOM   4439  CG  LEU B 108      51.318 -29.414 -12.372  1.00 20.00           C   
ATOM   4440  CD1 LEU B 108      50.038 -30.151 -12.779  1.00 20.00           C   
ATOM   4441  CD2 LEU B 108      51.184 -27.870 -12.580  1.00 20.00           C   
ATOM   4442  N   VAL B 109      53.880 -30.380  -8.359  1.00 20.00           N   
ATOM   4443  CA  VAL B 109      53.821 -30.891  -6.969  1.00 20.00           C   
ATOM   4444  C   VAL B 109      55.047 -30.557  -6.116  1.00 20.00           C   
ATOM   4445  O   VAL B 109      56.157 -30.932  -6.444  1.00 20.00           O   
ATOM   4446  CB  VAL B 109      53.591 -32.411  -6.949  1.00 20.00           C   
ATOM   4447  CG1 VAL B 109      53.466 -32.949  -5.492  1.00 20.00           C   
ATOM   4448  CG2 VAL B 109      52.337 -32.772  -7.773  1.00 20.00           C   
ATOM   4449  N   GLU B 110      54.840 -29.878  -5.000  1.00 20.00           N   
ATOM   4450  CA  GLU B 110      55.957 -29.485  -4.112  1.00 20.00           C   
ATOM   4451  C   GLU B 110      56.032 -30.459  -2.922  1.00 20.00           C   
ATOM   4452  O   GLU B 110      55.012 -31.019  -2.515  1.00 20.00           O   
ATOM   4453  CB  GLU B 110      55.752 -28.041  -3.592  1.00 20.00           C   
ATOM   4454  CG  GLU B 110      56.152 -26.896  -4.556  1.00 20.00           C   
ATOM   4455  CD  GLU B 110      55.738 -25.483  -4.067  1.00 20.00           C   
ATOM   4456  OE1 GLU B 110      55.260 -25.323  -2.909  1.00 20.00           O   
ATOM   4457  OE2 GLU B 110      55.894 -24.513  -4.846  1.00 20.00           O 1-
ATOM   4458  N   GLY B 111      57.233 -30.641  -2.377  1.00 20.00           N   
ATOM   4459  CA  GLY B 111      57.499 -31.524  -1.233  1.00 20.00           C   
ATOM   4460  C   GLY B 111      58.346 -32.734  -1.623  1.00 20.00           C   
ATOM   4461  O   GLY B 111      58.825 -32.826  -2.737  1.00 20.00           O   
ATOM   4462  N   THR B 112      58.565 -33.657  -0.701  1.00 20.00           N   
ATOM   4463  CA  THR B 112      59.410 -34.812  -1.004  1.00 20.00           C   
ATOM   4464  C   THR B 112      58.537 -35.906  -1.628  1.00 20.00           C   
ATOM   4465  O   THR B 112      57.636 -36.405  -0.980  1.00 20.00           O   
ATOM   4466  CB  THR B 112      60.106 -35.324   0.224  1.00 20.00           C   
ATOM   4467  OG1 THR B 112      60.967 -34.287   0.681  1.00 20.00           O   
ATOM   4468  CG2 THR B 112      60.949 -36.579  -0.120  1.00 20.00           C   
ATOM   4469  N   ILE B 113      58.798 -36.223  -2.892  1.00 20.00           N   
ATOM   4470  CA  ILE B 113      58.061 -37.241  -3.624  1.00 20.00           C   
ATOM   4471  C   ILE B 113      58.977 -38.467  -3.729  1.00 20.00           C   
ATOM   4472  O   ILE B 113      59.955 -38.447  -4.469  1.00 20.00           O   
ATOM   4473  CB  ILE B 113      57.707 -36.740  -5.054  1.00 20.00           C   
ATOM   4474  CG1 ILE B 113      56.873 -35.441  -5.003  1.00 20.00           C   
ATOM   4475  CG2 ILE B 113      56.983 -37.820  -5.859  1.00 20.00           C   
ATOM   4476  CD1 ILE B 113      56.689 -34.788  -6.384  1.00 20.00           C   
ATOM   4477  N   ASN B 114      58.666 -39.506  -2.957  1.00 20.00           N   
ATOM   4478  CA  ASN B 114      59.380 -40.797  -3.007  1.00 20.00           C   
ATOM   4479  C   ASN B 114      58.416 -41.786  -3.616  1.00 20.00           C   
ATOM   4480  O   ASN B 114      57.489 -42.234  -2.944  1.00 20.00           O   
ATOM   4481  CB  ASN B 114      59.736 -41.284  -1.624  1.00 20.00           C   
ATOM   4482  CG  ASN B 114      60.713 -40.369  -0.911  1.00 20.00           C   
ATOM   4483  OD1 ASN B 114      61.598 -39.773  -1.520  1.00 20.00           O   
ATOM   4484  ND2 ASN B 114      60.554 -40.269   0.397  1.00 20.00           N   
ATOM   4485  N   PRO B 115      58.605 -42.111  -4.893  1.00 20.00           N   
ATOM   4486  CA  PRO B 115      57.698 -43.017  -5.588  1.00 20.00           C   
ATOM   4487  C   PRO B 115      57.456 -44.286  -4.790  1.00 20.00           C   
ATOM   4488  O   PRO B 115      58.410 -44.837  -4.260  1.00 20.00           O   
ATOM   4489  CB  PRO B 115      58.457 -43.324  -6.882  1.00 20.00           C   
ATOM   4490  CG  PRO B 115      59.236 -42.100  -7.140  1.00 20.00           C   
ATOM   4491  CD  PRO B 115      59.640 -41.568  -5.790  1.00 20.00           C   
ATOM   4492  N   GLY B 116      56.197 -44.737  -4.686  1.00 20.00           N   
ATOM   4493  CA  GLY B 116      55.882 -45.936  -3.878  1.00 20.00           C   
ATOM   4494  C   GLY B 116      55.247 -45.607  -2.534  1.00 20.00           C   
ATOM   4495  O   GLY B 116      54.514 -46.421  -1.964  1.00 20.00           O   
ATOM   4496  N   GLU B 117      55.510 -44.408  -2.024  1.00 20.00           N   
ATOM   4497  CA  GLU B 117      54.865 -43.955  -0.799  1.00 20.00           C   
ATOM   4498  C   GLU B 117      53.392 -43.666  -1.074  1.00 20.00           C   
ATOM   4499  O   GLU B 117      53.014 -43.413  -2.214  1.00 20.00           O   
ATOM   4500  CB  GLU B 117      55.551 -42.726  -0.221  1.00 20.00           C   
ATOM   4501  CG  GLU B 117      56.869 -43.041   0.484  1.00 20.00           C   
ATOM   4502  CD  GLU B 117      57.489 -41.845   1.161  1.00 20.00           C   
ATOM   4503  OE1 GLU B 117      56.936 -40.721   1.057  1.00 20.00           O   
ATOM   4504  OE2 GLU B 117      58.533 -42.007   1.819  1.00 20.00           O 1-
ATOM   4505  N   THR B 118      52.592 -43.739  -0.011  1.00 20.00           N   
ATOM   4506  CA  THR B 118      51.174 -43.506  -0.056  1.00 20.00           C   
ATOM   4507  C   THR B 118      50.847 -42.085   0.416  1.00 20.00           C   
ATOM   4508  O   THR B 118      51.332 -41.617   1.464  1.00 20.00           O   
ATOM   4509  CB  THR B 118      50.437 -44.516   0.814  1.00 20.00           C   
ATOM   4510  OG1 THR B 118      50.763 -45.827   0.349  1.00 20.00           O   
ATOM   4511  CG2 THR B 118      48.895 -44.290   0.767  1.00 20.00           C   
ATOM   4512  N   CYS B 119      50.051 -41.392  -0.379  1.00 20.00           N   
ATOM   4513  CA  CYS B 119      49.620 -40.029  -0.035  1.00 20.00           C   
ATOM   4514  C   CYS B 119      48.134 -40.029   0.242  1.00 20.00           C   
ATOM   4515  O   CYS B 119      47.343 -40.510  -0.601  1.00 20.00           O   
ATOM   4516  CB  CYS B 119      49.905 -39.067  -1.180  1.00 20.00           C   
ATOM   4517  SG  CYS B 119      49.583 -37.350  -0.715  1.00 20.00           S   
ATOM   4518  N   LEU B 120      47.769 -39.528   1.425  1.00 20.00           N   
ATOM   4519  CA  LEU B 120      46.373 -39.329   1.813  1.00 20.00           C   
ATOM   4520  C   LEU B 120      45.841 -37.983   1.302  1.00 20.00           C   
ATOM   4521  O   LEU B 120      46.509 -36.966   1.387  1.00 20.00           O   
ATOM   4522  CB  LEU B 120      46.190 -39.450   3.328  1.00 20.00           C   
ATOM   4523  CG  LEU B 120      44.809 -39.121   3.932  1.00 20.00           C   
ATOM   4524  CD1 LEU B 120      43.781 -40.225   3.562  1.00 20.00           C   
ATOM   4525  CD2 LEU B 120      44.890 -38.964   5.448  1.00 20.00           C   
ATOM   4526  N   ILE B 121      44.651 -38.005   0.714  1.00 20.00           N   
ATOM   4527  CA  ILE B 121      44.027 -36.780   0.224  1.00 20.00           C   
ATOM   4528  C   ILE B 121      43.059 -36.199   1.259  1.00 20.00           C   
ATOM   4529  O   ILE B 121      42.207 -36.911   1.799  1.00 20.00           O   
ATOM   4530  CB  ILE B 121      43.267 -36.995  -1.102  1.00 20.00           C   
ATOM   4531  CG1 ILE B 121      44.154 -37.648  -2.168  1.00 20.00           C   
ATOM   4532  CG2 ILE B 121      42.769 -35.636  -1.639  1.00 20.00           C   
ATOM   4533  CD1 ILE B 121      45.498 -37.003  -2.280  1.00 20.00           C   
ATOM   4534  N   ILE B 122      43.203 -34.895   1.512  1.00 20.00           N   
ATOM   4535  CA  ILE B 122      42.287 -34.117   2.368  1.00 20.00           C   
ATOM   4536  C   ILE B 122      41.470 -33.137   1.475  1.00 20.00           C   
ATOM   4537  O   ILE B 122      42.050 -32.427   0.628  1.00 20.00           O   
ATOM   4538  CB  ILE B 122      43.063 -33.335   3.434  1.00 20.00           C   
ATOM   4539  CG1 ILE B 122      43.906 -34.281   4.289  1.00 20.00           C   
ATOM   4540  CG2 ILE B 122      42.121 -32.482   4.305  1.00 20.00           C   
ATOM   4541  CD1 ILE B 122      43.117 -35.436   5.006  1.00 20.00           C   
ATOM   4542  N   GLU B 123      40.141 -33.133   1.661  1.00 20.00           N   
ATOM   4543  CA  GLU B 123      39.228 -32.298   0.886  1.00 20.00           C   
ATOM   4544  C   GLU B 123      38.088 -31.676   1.731  1.00 20.00           C   
ATOM   4545  O   GLU B 123      37.732 -32.194   2.789  1.00 20.00           O   
ATOM   4546  CB  GLU B 123      38.656 -33.096  -0.304  1.00 20.00           C   
ATOM   4547  CG  GLU B 123      37.761 -32.294  -1.227  1.00 20.00           C   
ATOM   4548  CD  GLU B 123      38.393 -31.004  -1.799  1.00 20.00           C   
ATOM   4549  OE1 GLU B 123      39.062 -30.209  -1.080  1.00 20.00           O   
ATOM   4550  OE2 GLU B 123      38.215 -30.781  -3.004  1.00 20.00           O 1-
ATOM   4551  N   ASP B 124      37.537 -30.545   1.272  1.00 20.00           N   
ATOM   4552  CA  ASP B 124      36.534 -29.829   2.026  1.00 20.00           C   
ATOM   4553  C   ASP B 124      35.138 -30.382   1.718  1.00 20.00           C   
ATOM   4554  O   ASP B 124      34.461 -30.809   2.619  1.00 20.00           O   
ATOM   4555  CB  ASP B 124      36.582 -28.299   1.795  1.00 20.00           C   
ATOM   4556  CG  ASP B 124      36.427 -27.888   0.336  1.00 20.00           C   
ATOM   4557  OD1 ASP B 124      36.623 -28.706  -0.581  1.00 20.00           O   
ATOM   4558  OD2 ASP B 124      36.081 -26.712   0.096  1.00 20.00           O 1-
ATOM   4559  N   VAL B 125      34.762 -30.374   0.452  1.00 20.00           N   
ATOM   4560  CA  VAL B 125      33.400 -30.758  -0.003  1.00 20.00           C   
ATOM   4561  C   VAL B 125      33.541 -31.534  -1.286  1.00 20.00           C   
ATOM   4562  O   VAL B 125      34.286 -31.116  -2.186  1.00 20.00           O   
ATOM   4563  CB  VAL B 125      32.516 -29.528  -0.283  1.00 20.00           C   
ATOM   4564  CG1 VAL B 125      31.091 -29.933  -0.714  1.00 20.00           C   
ATOM   4565  CG2 VAL B 125      32.448 -28.576   0.919  1.00 20.00           C   
ATOM   4566  N   VAL B 126      32.838 -32.657  -1.394  1.00 20.00           N   
ATOM   4567  CA  VAL B 126      32.826 -33.460  -2.602  1.00 20.00           C   
ATOM   4568  C   VAL B 126      31.391 -33.473  -3.163  1.00 20.00           C   
ATOM   4569  O   VAL B 126      30.446 -33.665  -2.400  1.00 20.00           O   
ATOM   4570  CB  VAL B 126      33.258 -34.929  -2.329  1.00 20.00           C   
ATOM   4571  CG1 VAL B 126      32.748 -35.842  -3.436  1.00 20.00           C   
ATOM   4572  CG2 VAL B 126      34.782 -35.061  -2.204  1.00 20.00           C   
ATOM   4573  N   THR B 127      31.268 -33.237  -4.476  1.00 20.00           N   
ATOM   4574  CA  THR B 127      29.991 -33.320  -5.212  1.00 20.00           C   
ATOM   4575  C   THR B 127      30.038 -34.506  -6.189  1.00 20.00           C   
ATOM   4576  O   THR B 127      29.603 -35.617  -5.861  1.00 20.00           O   
ATOM   4577  CB  THR B 127      29.659 -31.969  -5.917  1.00 20.00           C   
ATOM   4578  OG1 THR B 127      29.822 -30.895  -4.974  1.00 20.00           O   
ATOM   4579  CG2 THR B 127      28.214 -31.947  -6.480  1.00 20.00           C   
ATOM   4580  N   SER B 128      30.585 -34.297  -7.375  1.00 20.00           N   
ATOM   4581  CA  SER B 128      30.780 -35.366  -8.334  1.00 20.00           C   
ATOM   4582  C   SER B 128      31.985 -36.231  -8.007  1.00 20.00           C   
ATOM   4583  O   SER B 128      32.056 -37.362  -8.403  1.00 20.00           O   
ATOM   4584  CB  SER B 128      30.941 -34.786  -9.749  1.00 20.00           C   
ATOM   4585  OG  SER B 128      32.197 -34.138  -9.912  1.00 20.00           O   
ATOM   4586  N   GLY B 129      32.970 -35.668  -7.326  1.00 20.00           N   
ATOM   4587  CA  GLY B 129      34.227 -36.366  -7.096  1.00 20.00           C   
ATOM   4588  C   GLY B 129      35.355 -35.951  -8.042  1.00 20.00           C   
ATOM   4589  O   GLY B 129      36.492 -36.377  -7.887  1.00 20.00           O   
ATOM   4590  N   SER B 130      35.066 -35.126  -9.034  1.00 20.00           N   
ATOM   4591  CA  SER B 130      36.081 -34.828 -10.049  1.00 20.00           C   
ATOM   4592  C   SER B 130      37.285 -34.073  -9.501  1.00 20.00           C   
ATOM   4593  O   SER B 130      38.403 -34.348  -9.924  1.00 20.00           O   
ATOM   4594  CB  SER B 130      35.478 -34.062 -11.208  1.00 20.00           C   
ATOM   4595  OG  SER B 130      34.525 -34.887 -11.861  1.00 20.00           O   
ATOM   4596  N   SER B 131      37.073 -33.140  -8.585  1.00 20.00           N   
ATOM   4597  CA  SER B 131      38.197 -32.356  -8.035  1.00 20.00           C   
ATOM   4598  C   SER B 131      39.206 -33.234  -7.277  1.00 20.00           C   
ATOM   4599  O   SER B 131      40.423 -33.080  -7.431  1.00 20.00           O   
ATOM   4600  CB  SER B 131      37.687 -31.192  -7.148  1.00 20.00           C   
ATOM   4601  OG  SER B 131      36.761 -30.351  -7.852  1.00 20.00           O   
ATOM   4602  N   VAL B 132      38.713 -34.146  -6.443  1.00 20.00           N   
ATOM   4603  CA  VAL B 132      39.599 -35.109  -5.756  1.00 20.00           C   
ATOM   4604  C   VAL B 132      40.371 -35.963  -6.785  1.00 20.00           C   
ATOM   4605  O   VAL B 132      41.578 -36.109  -6.707  1.00 20.00           O   
ATOM   4606  CB  VAL B 132      38.829 -36.019  -4.800  1.00 20.00           C   
ATOM   4607  CG1 VAL B 132      39.735 -37.136  -4.262  1.00 20.00           C   
ATOM   4608  CG2 VAL B 132      38.248 -35.208  -3.671  1.00 20.00           C   
ATOM   4609  N   LEU B 133      39.664 -36.477  -7.771  1.00 20.00           N   
ATOM   4610  CA  LEU B 133      40.254 -37.347  -8.751  1.00 20.00           C   
ATOM   4611  C   LEU B 133      41.304 -36.670  -9.604  1.00 20.00           C   
ATOM   4612  O   LEU B 133      42.248 -37.308 -10.025  1.00 20.00           O   
ATOM   4613  CB  LEU B 133      39.165 -37.874  -9.663  1.00 20.00           C   
ATOM   4614  CG  LEU B 133      39.588 -38.958 -10.638  1.00 20.00           C   
ATOM   4615  CD1 LEU B 133      40.083 -40.226  -9.871  1.00 20.00           C   
ATOM   4616  CD2 LEU B 133      38.395 -39.294 -11.542  1.00 20.00           C   
ATOM   4617  N   GLU B 134      41.123 -35.387  -9.891  1.00 20.00           N   
ATOM   4618  CA  GLU B 134      42.095 -34.649 -10.652  1.00 20.00           C   
ATOM   4619  C   GLU B 134      43.392 -34.563  -9.846  1.00 20.00           C   
ATOM   4620  O   GLU B 134      44.510 -34.786 -10.374  1.00 20.00           O   
ATOM   4621  CB  GLU B 134      41.550 -33.247 -10.987  1.00 20.00           C   
ATOM   4622  CG  GLU B 134      42.399 -32.469 -11.960  1.00 20.00           C   
ATOM   4623  CD  GLU B 134      42.154 -30.976 -11.884  1.00 20.00           C   
ATOM   4624  OE1 GLU B 134      42.919 -30.288 -11.168  1.00 20.00           O   
ATOM   4625  OE2 GLU B 134      41.187 -30.501 -12.511  1.00 20.00           O 1-
ATOM   4626  N   THR B 135      43.263 -34.242  -8.566  1.00 20.00           N   
ATOM   4627  CA  THR B 135      44.442 -34.213  -7.680  1.00 20.00           C   
ATOM   4628  C   THR B 135      45.074 -35.622  -7.466  1.00 20.00           C   
ATOM   4629  O   THR B 135      46.311 -35.760  -7.397  1.00 20.00           O   
ATOM   4630  CB  THR B 135      44.142 -33.497  -6.329  1.00 20.00           C   
ATOM   4631  OG1 THR B 135      43.978 -32.090  -6.544  1.00 20.00           O   
ATOM   4632  CG2 THR B 135      45.266 -33.677  -5.339  1.00 20.00           C   
ATOM   4633  N   VAL B 136      44.243 -36.652  -7.387  1.00 20.00           N   
ATOM   4634  CA  VAL B 136      44.693 -38.016  -7.285  1.00 20.00           C   
ATOM   4635  C   VAL B 136      45.556 -38.393  -8.493  1.00 20.00           C   
ATOM   4636  O   VAL B 136      46.605 -38.979  -8.330  1.00 20.00           O   
ATOM   4637  CB  VAL B 136      43.490 -39.021  -7.189  1.00 20.00           C   
ATOM   4638  CG1 VAL B 136      43.952 -40.473  -7.339  1.00 20.00           C   
ATOM   4639  CG2 VAL B 136      42.756 -38.862  -5.855  1.00 20.00           C   
ATOM   4640  N   GLU B 137      45.087 -38.072  -9.697  1.00 20.00           N   
ATOM   4641  CA AGLU B 137      45.796 -38.475 -10.906  1.00 20.00           C   
ATOM   4642  CA BGLU B 137      45.790 -38.454 -10.940  1.00 20.00           C   
ATOM   4643  C   GLU B 137      47.153 -37.780 -11.005  1.00 20.00           C   
ATOM   4644  O   GLU B 137      48.145 -38.420 -11.310  1.00 20.00           O   
ATOM   4645  CB AGLU B 137      44.921 -38.241 -12.135  1.00 20.00           C   
ATOM   4646  CB BGLU B 137      44.967 -38.114 -12.195  1.00 20.00           C   
ATOM   4647  CG AGLU B 137      43.720 -39.168 -12.158  1.00 20.00           C   
ATOM   4648  CG BGLU B 137      45.643 -38.508 -13.546  1.00 20.00           C   
ATOM   4649  CD AGLU B 137      42.898 -39.050 -13.410  1.00 20.00           C   
ATOM   4650  CD BGLU B 137      44.924 -37.940 -14.766  1.00 20.00           C   
ATOM   4651  OE1AGLU B 137      43.466 -38.662 -14.455  1.00 20.00           O   
ATOM   4652  OE1BGLU B 137      44.382 -36.817 -14.660  1.00 20.00           O   
ATOM   4653  OE2AGLU B 137      41.687 -39.352 -13.355  1.00 20.00           O 1-
ATOM   4654  OE2BGLU B 137      44.891 -38.610 -15.822  1.00 20.00           O 1-
ATOM   4655  N   VAL B 138      47.186 -36.492 -10.722  1.00 20.00           N   
ATOM   4656  CA  VAL B 138      48.427 -35.734 -10.668  1.00 20.00           C   
ATOM   4657  C   VAL B 138      49.462 -36.438  -9.773  1.00 20.00           C   
ATOM   4658  O   VAL B 138      50.607 -36.682 -10.195  1.00 20.00           O   
ATOM   4659  CB  VAL B 138      48.195 -34.271 -10.195  1.00 20.00           C   
ATOM   4660  CG1 VAL B 138      49.529 -33.621  -9.746  1.00 20.00           C   
ATOM   4661  CG2 VAL B 138      47.563 -33.435 -11.277  1.00 20.00           C   
ATOM   4662  N   LEU B 139      49.060 -36.802  -8.555  1.00 20.00           N   
ATOM   4663  CA  LEU B 139      49.953 -37.491  -7.591  1.00 20.00           C   
ATOM   4664  C   LEU B 139      50.393 -38.910  -8.039  1.00 20.00           C   
ATOM   4665  O   LEU B 139      51.531 -39.320  -7.839  1.00 20.00           O   
ATOM   4666  CB  LEU B 139      49.277 -37.566  -6.204  1.00 20.00           C   
ATOM   4667  CG  LEU B 139      48.978 -36.230  -5.531  1.00 20.00           C   
ATOM   4668  CD1 LEU B 139      47.974 -36.433  -4.371  1.00 20.00           C   
ATOM   4669  CD2 LEU B 139      50.269 -35.601  -5.012  1.00 20.00           C   
ATOM   4670  N   GLN B 140      49.481 -39.645  -8.670  1.00 20.00           N   
ATOM   4671  CA  GLN B 140      49.760 -41.000  -9.147  1.00 20.00           C   
ATOM   4672  C   GLN B 140      50.760 -40.949 -10.274  1.00 20.00           C   
ATOM   4673  O   GLN B 140      51.631 -41.813 -10.376  1.00 20.00           O   
ATOM   4674  CB  GLN B 140      48.467 -41.699  -9.627  1.00 20.00           C   
ATOM   4675  CG  GLN B 140      47.522 -42.075  -8.475  1.00 20.00           C   
ATOM   4676  CD  GLN B 140      46.199 -42.712  -8.962  1.00 20.00           C   
ATOM   4677  OE1 GLN B 140      45.632 -42.299  -9.963  1.00 20.00           O   
ATOM   4678  NE2 GLN B 140      45.707 -43.696  -8.221  1.00 20.00           N   
ATOM   4679  N   LYS B 141      50.640 -39.932 -11.126  1.00 20.00           N   
ATOM   4680  CA  LYS B 141      51.582 -39.771 -12.238  1.00 20.00           C   
ATOM   4681  C   LYS B 141      53.010 -39.440 -11.780  1.00 20.00           C   
ATOM   4682  O   LYS B 141      53.919 -39.646 -12.541  1.00 20.00           O   
ATOM   4683  CB  LYS B 141      51.071 -38.751 -13.263  1.00 20.00           C   
ATOM   4684  CG  LYS B 141      49.937 -39.330 -14.090  1.00 20.00           C   
ATOM   4685  CD  LYS B 141      49.187 -38.276 -14.914  1.00 20.00           C   
ATOM   4686  CE  LYS B 141      49.931 -37.868 -16.161  1.00 20.00           C   
ATOM   4687  NZ  LYS B 141      49.148 -36.841 -16.953  1.00 20.00           N 1+
ATOM   4688  N   GLU B 142      53.182 -38.947 -10.562  1.00 20.00           N   
ATOM   4689  CA  GLU B 142      54.509 -38.798  -9.915  1.00 20.00           C   
ATOM   4690  C   GLU B 142      55.027 -40.092  -9.246  1.00 20.00           C   
ATOM   4691  O   GLU B 142      56.120 -40.111  -8.649  1.00 20.00           O   
ATOM   4692  CB  GLU B 142      54.426 -37.737  -8.819  1.00 20.00           C   
ATOM   4693  CG  GLU B 142      54.018 -36.360  -9.321  1.00 20.00           C   
ATOM   4694  CD  GLU B 142      55.168 -35.556  -9.878  1.00 20.00           C   
ATOM   4695  OE1 GLU B 142      56.307 -36.059  -9.869  1.00 20.00           O   
ATOM   4696  OE2 GLU B 142      54.930 -34.408 -10.315  1.00 20.00           O 1-
ATOM   4697  N   GLY B 143      54.232 -41.161  -9.317  1.00 20.00           N   
ATOM   4698  CA  GLY B 143      54.608 -42.461  -8.755  1.00 20.00           C   
ATOM   4699  C   GLY B 143      54.092 -42.724  -7.347  1.00 20.00           C   
ATOM   4700  O   GLY B 143      54.418 -43.726  -6.752  1.00 20.00           O   
ATOM   4701  N   LEU B 144      53.297 -41.814  -6.798  1.00 20.00           N   
ATOM   4702  CA  LEU B 144      52.770 -41.965  -5.441  1.00 20.00           C   
ATOM   4703  C   LEU B 144      51.556 -42.860  -5.496  1.00 20.00           C   
ATOM   4704  O   LEU B 144      50.784 -42.836  -6.469  1.00 20.00           O   
ATOM   4705  CB  LEU B 144      52.376 -40.611  -4.834  1.00 20.00           C   
ATOM   4706  CG  LEU B 144      53.563 -39.674  -4.586  1.00 20.00           C   
ATOM   4707  CD1 LEU B 144      53.086 -38.252  -4.510  1.00 20.00           C   
ATOM   4708  CD2 LEU B 144      54.326 -40.049  -3.339  1.00 20.00           C   
ATOM   4709  N   LYS B 145      51.399 -43.644  -4.446  1.00 20.00           N   
ATOM   4710  CA  LYS B 145      50.240 -44.507  -4.294  1.00 20.00           C   
ATOM   4711  C   LYS B 145      49.148 -43.694  -3.599  1.00 20.00           C   
ATOM   4712  O   LYS B 145      49.395 -42.974  -2.649  1.00 20.00           O   
ATOM   4713  CB  LYS B 145      50.666 -45.741  -3.489  1.00 20.00           C   
ATOM   4714  CG  LYS B 145      49.570 -46.497  -2.765  1.00 20.00           C   
ATOM   4715  CD  LYS B 145      50.021 -47.939  -2.416  1.00 20.00           C   
ATOM   4716  CE  LYS B 145      49.475 -48.936  -3.410  1.00 20.00           C   
ATOM   4717  NZ  LYS B 145      47.993 -49.082  -3.250  1.00 20.00           N 1+
ATOM   4718  N   VAL B 146      47.929 -43.790  -4.098  1.00 20.00           N   
ATOM   4719  CA  VAL B 146      46.835 -43.068  -3.495  1.00 20.00           C   
ATOM   4720  C   VAL B 146      45.638 -44.013  -3.470  1.00 20.00           C   
ATOM   4721  O   VAL B 146      45.247 -44.513  -4.511  1.00 20.00           O   
ATOM   4722  CB  VAL B 146      46.480 -41.789  -4.278  1.00 20.00           C   
ATOM   4723  CG1 VAL B 146      45.510 -40.914  -3.476  1.00 20.00           C   
ATOM   4724  CG2 VAL B 146      47.716 -41.001  -4.655  1.00 20.00           C   
ATOM   4725  N   THR B 147      45.108 -44.256  -2.275  1.00 20.00           N   
ATOM   4726  CA  THR B 147      44.023 -45.201  -2.024  1.00 20.00           C   
ATOM   4727  C   THR B 147      42.836 -44.583  -1.278  1.00 20.00           C   
ATOM   4728  O   THR B 147      41.714 -45.109  -1.347  1.00 20.00           O   
ATOM   4729  CB  THR B 147      44.519 -46.407  -1.177  1.00 20.00           C   
ATOM   4730  OG1 THR B 147      45.169 -45.956   0.029  1.00 20.00           O   
ATOM   4731  CG2 THR B 147      45.462 -47.276  -1.992  1.00 20.00           C   
ATOM   4732  N   ASP B 148      43.074 -43.477  -0.578  1.00 20.00           N   
ATOM   4733  CA  ASP B 148      42.069 -42.908   0.324  1.00 20.00           C   
ATOM   4734  C   ASP B 148      41.974 -41.381   0.255  1.00 20.00           C   
ATOM   4735  O   ASP B 148      42.997 -40.674   0.094  1.00 20.00           O   
ATOM   4736  CB  ASP B 148      42.365 -43.297   1.762  1.00 20.00           C   
ATOM   4737  CG  ASP B 148      42.462 -44.802   1.966  1.00 20.00           C   
ATOM   4738  OD1 ASP B 148      41.400 -45.462   2.118  1.00 20.00           O   
ATOM   4739  OD2 ASP B 148      43.610 -45.303   2.034  1.00 20.00           O 1-
ATOM   4740  N   ALA B 149      40.739 -40.894   0.350  1.00 20.00           N   
ATOM   4741  CA  ALA B 149      40.444 -39.475   0.464  1.00 20.00           C   
ATOM   4742  C   ALA B 149      39.531 -39.264   1.667  1.00 20.00           C   
ATOM   4743  O   ALA B 149      38.532 -39.985   1.817  1.00 20.00           O   
ATOM   4744  CB  ALA B 149      39.750 -38.996  -0.802  1.00 20.00           C   
ATOM   4745  N   ILE B 150      39.852 -38.271   2.501  1.00 20.00           N   
ATOM   4746  CA  ILE B 150      38.975 -37.856   3.616  1.00 20.00           C   
ATOM   4747  C   ILE B 150      38.356 -36.515   3.243  1.00 20.00           C   
ATOM   4748  O   ILE B 150      39.063 -35.581   2.847  1.00 20.00           O   
ATOM   4749  CB  ILE B 150      39.722 -37.630   4.979  1.00 20.00           C   
ATOM   4750  CG1 ILE B 150      40.838 -38.664   5.234  1.00 20.00           C   
ATOM   4751  CG2 ILE B 150      38.657 -37.516   6.148  1.00 20.00           C   
ATOM   4752  CD1 ILE B 150      40.412 -40.094   5.276  1.00 20.00           C   
ATOM   4753  N   VAL B 151      37.052 -36.400   3.356  1.00 20.00           N   
ATOM   4754  CA  VAL B 151      36.394 -35.129   3.068  1.00 20.00           C   
ATOM   4755  C   VAL B 151      35.528 -34.729   4.253  1.00 20.00           C   
ATOM   4756  O   VAL B 151      35.000 -35.599   4.943  1.00 20.00           O   
ATOM   4757  CB  VAL B 151      35.558 -35.221   1.765  1.00 20.00           C   
ATOM   4758  CG1 VAL B 151      34.472 -36.263   1.909  1.00 20.00           C   
ATOM   4759  CG2 VAL B 151      35.009 -33.842   1.382  1.00 20.00           C   
ATOM   4760  N   LEU B 152      35.378 -33.433   4.505  1.00 20.00           N   
ATOM   4761  CA  LEU B 152      34.526 -32.981   5.613  1.00 20.00           C   
ATOM   4762  C   LEU B 152      33.050 -33.208   5.282  1.00 20.00           C   
ATOM   4763  O   LEU B 152      32.355 -33.794   6.071  1.00 20.00           O   
ATOM   4764  CB  LEU B 152      34.714 -31.520   5.951  1.00 20.00           C   
ATOM   4765  CG  LEU B 152      33.854 -31.183   7.194  1.00 20.00           C   
ATOM   4766  CD1 LEU B 152      34.552 -31.578   8.506  1.00 20.00           C   
ATOM   4767  CD2 LEU B 152      33.434 -29.778   7.195  1.00 20.00           C   
ATOM   4768  N   LEU B 153      32.618 -32.758   4.106  1.00 20.00           N   
ATOM   4769  CA  LEU B 153      31.220 -32.866   3.672  1.00 20.00           C   
ATOM   4770  C   LEU B 153      31.114 -33.596   2.364  1.00 20.00           C   
ATOM   4771  O   LEU B 153      31.652 -33.141   1.335  1.00 20.00           O   
ATOM   4772  CB  LEU B 153      30.574 -31.469   3.556  1.00 20.00           C   
ATOM   4773  CG  LEU B 153      29.139 -31.450   2.973  1.00 20.00           C   
ATOM   4774  CD1 LEU B 153      28.191 -32.253   3.834  1.00 20.00           C   
ATOM   4775  CD2 LEU B 153      28.641 -30.047   2.872  1.00 20.00           C   
ATOM   4776  N   ASP B 154      30.416 -34.726   2.384  1.00 20.00           N   
ATOM   4777  CA  ASP B 154      29.998 -35.432   1.168  1.00 20.00           C   
ATOM   4778  C   ASP B 154      28.565 -35.024   0.812  1.00 20.00           C   
ATOM   4779  O   ASP B 154      27.628 -35.223   1.593  1.00 20.00           O   
ATOM   4780  CB  ASP B 154      30.112 -36.961   1.332  1.00 20.00           C   
ATOM   4781  CG  ASP B 154      29.778 -37.734   0.035  1.00 20.00           C   
ATOM   4782  OD1 ASP B 154      29.454 -37.099  -0.999  1.00 20.00           O   
ATOM   4783  OD2 ASP B 154      29.897 -38.967   0.035  1.00 20.00           O 1-
ATOM   4784  N   ARG B 155      28.414 -34.401  -0.357  1.00 20.00           N   
ATOM   4785  CA  ARG B 155      27.101 -33.907  -0.805  1.00 20.00           C   
ATOM   4786  C   ARG B 155      26.231 -35.047  -1.318  1.00 20.00           C   
ATOM   4787  O   ARG B 155      25.029 -34.863  -1.569  1.00 20.00           O   
ATOM   4788  CB  ARG B 155      27.241 -32.813  -1.855  1.00 20.00           C   
ATOM   4789  CG  ARG B 155      27.614 -31.434  -1.295  1.00 20.00           C   
ATOM   4790  CD  ARG B 155      27.669 -30.325  -2.364  1.00 20.00           C   
ATOM   4791  NE  ARG B 155      26.382 -30.188  -3.050  1.00 20.00           N   
ATOM   4792  CZ  ARG B 155      25.674 -29.069  -3.123  1.00 20.00           C   
ATOM   4793  NH1 ARG B 155      26.163 -27.934  -2.610  1.00 20.00           N 1+
ATOM   4794  NH2 ARG B 155      24.491 -29.091  -3.739  1.00 20.00           N   
ATOM   4795  N   GLU B 156      26.832 -36.220  -1.477  1.00 20.00           N   
ATOM   4796  CA  GLU B 156      26.110 -37.432  -1.932  1.00 20.00           C   
ATOM   4797  C   GLU B 156      25.502 -37.256  -3.321  1.00 20.00           C   
ATOM   4798  O   GLU B 156      24.350 -37.628  -3.589  1.00 20.00           O   
ATOM   4799  CB  GLU B 156      25.076 -37.897  -0.893  1.00 20.00           C   
ATOM   4800  CG  GLU B 156      25.737 -38.278   0.439  1.00 20.00           C   
ATOM   4801  CD  GLU B 156      24.917 -39.302   1.265  1.00 20.00           C   
ATOM   4802  OE1 GLU B 156      23.933 -38.919   1.901  1.00 20.00           O   
ATOM   4803  OE2 GLU B 156      25.295 -40.495   1.295  1.00 20.00           O 1-
ATOM   4804  N   GLN B 157      26.311 -36.718  -4.225  1.00 20.00           N   
ATOM   4805  CA  GLN B 157      25.896 -36.540  -5.623  1.00 20.00           C   
ATOM   4806  C   GLN B 157      26.833 -37.322  -6.549  1.00 20.00           C   
ATOM   4807  O   GLN B 157      27.269 -36.818  -7.569  1.00 20.00           O   
ATOM   4808  CB  GLN B 157      25.826 -35.034  -5.959  1.00 20.00           C   
ATOM   4809  CG  GLN B 157      24.801 -34.315  -5.044  1.00 20.00           C   
ATOM   4810  CD  GLN B 157      24.545 -32.842  -5.356  1.00 20.00           C   
ATOM   4811  OE1 GLN B 157      25.006 -31.958  -4.634  1.00 20.00           O   
ATOM   4812  NE2 GLN B 157      23.750 -32.577  -6.392  1.00 20.00           N   
ATOM   4813  N   GLY B 158      27.147 -38.565  -6.176  1.00 20.00           N   
ATOM   4814  CA  GLY B 158      27.894 -39.464  -7.052  1.00 20.00           C   
ATOM   4815  C   GLY B 158      29.374 -39.658  -6.720  1.00 20.00           C   
ATOM   4816  O   GLY B 158      30.009 -40.562  -7.253  1.00 20.00           O   
ATOM   4817  N   GLY B 159      29.907 -38.855  -5.802  1.00 20.00           N   
ATOM   4818  CA  GLY B 159      31.345 -38.892  -5.450  1.00 20.00           C   
ATOM   4819  C   GLY B 159      31.962 -40.218  -4.982  1.00 20.00           C   
ATOM   4820  O   GLY B 159      33.052 -40.611  -5.441  1.00 20.00           O   
ATOM   4821  N   LYS B 160      31.313 -40.888  -4.039  1.00 20.00           N   
ATOM   4822  CA  LYS B 160      31.842 -42.131  -3.493  1.00 20.00           C   
ATOM   4823  C   LYS B 160      32.009 -43.166  -4.578  1.00 20.00           C   
ATOM   4824  O   LYS B 160      33.029 -43.839  -4.628  1.00 20.00           O   
ATOM   4825  CB  LYS B 160      30.938 -42.703  -2.392  1.00 20.00           C   
ATOM   4826  CG  LYS B 160      31.494 -43.970  -1.738  1.00 20.00           C   
ATOM   4827  CD  LYS B 160      30.484 -44.616  -0.747  1.00 20.00           C   
ATOM   4828  CE  LYS B 160      30.804 -46.102  -0.521  1.00 20.00           C   
ATOM   4829  NZ  LYS B 160      29.783 -46.806   0.298  1.00 20.00           N 1+
ATOM   4830  N   ASP B 161      30.992 -43.292  -5.436  1.00 20.00           N   
ATOM   4831  CA  ASP B 161      30.989 -44.293  -6.484  1.00 20.00           C   
ATOM   4832  C   ASP B 161      31.972 -43.956  -7.595  1.00 20.00           C   
ATOM   4833  O   ASP B 161      32.604 -44.853  -8.173  1.00 20.00           O   
ATOM   4834  CB  ASP B 161      29.570 -44.466  -7.048  1.00 20.00           C   
ATOM   4835  CG  ASP B 161      28.645 -45.199  -6.094  1.00 20.00           C   
ATOM   4836  OD1 ASP B 161      29.112 -45.686  -5.035  1.00 20.00           O   
ATOM   4837  OD2 ASP B 161      27.429 -45.304  -6.397  1.00 20.00           O 1-
ATOM   4838  N   LYS B 162      32.148 -42.668  -7.873  1.00 20.00           N   
ATOM   4839  CA  LYS B 162      33.047 -42.268  -8.940  1.00 20.00           C   
ATOM   4840  C   LYS B 162      34.479 -42.518  -8.481  1.00 20.00           C   
ATOM   4841  O   LYS B 162      35.295 -43.031  -9.251  1.00 20.00           O   
ATOM   4842  CB  LYS B 162      32.846 -40.808  -9.352  1.00 20.00           C   
ATOM   4843  CG  LYS B 162      33.839 -40.349 -10.443  1.00 20.00           C   
ATOM   4844  CD  LYS B 162      33.556 -38.952 -10.990  1.00 20.00           C   
ATOM   4845  CE  LYS B 162      34.102 -38.813 -12.411  1.00 20.00           C   
ATOM   4846  NZ  LYS B 162      34.334 -37.400 -12.863  1.00 20.00           N 1+
ATOM   4847  N   LEU B 163      34.770 -42.162  -7.240  1.00 20.00           N   
ATOM   4848  CA  LEU B 163      36.116 -42.398  -6.672  1.00 20.00           C   
ATOM   4849  C   LEU B 163      36.450 -43.904  -6.568  1.00 20.00           C   
ATOM   4850  O   LEU B 163      37.551 -44.348  -6.912  1.00 20.00           O   
ATOM   4851  CB  LEU B 163      36.295 -41.685  -5.337  1.00 20.00           C   
ATOM   4852  CG  LEU B 163      36.573 -40.173  -5.422  1.00 20.00           C   
ATOM   4853  CD1 LEU B 163      36.649 -39.554  -4.016  1.00 20.00           C   
ATOM   4854  CD2 LEU B 163      37.840 -39.946  -6.178  1.00 20.00           C   
ATOM   4855  N   GLN B 164      35.464 -44.695  -6.194  1.00 20.00           N   
ATOM   4856  CA  GLN B 164      35.675 -46.110  -6.047  1.00 20.00           C   
ATOM   4857  C   GLN B 164      35.953 -46.774  -7.422  1.00 20.00           C   
ATOM   4858  O   GLN B 164      36.743 -47.727  -7.522  1.00 20.00           O   
ATOM   4859  CB  GLN B 164      34.462 -46.739  -5.349  1.00 20.00           C   
ATOM   4860  CG  GLN B 164      34.695 -48.174  -4.968  1.00 20.00           C   
ATOM   4861  CD  GLN B 164      33.612 -49.066  -5.500  1.00 20.00           C   
ATOM   4862  OE1 GLN B 164      32.448 -48.934  -5.108  1.00 20.00           O   
ATOM   4863  NE2 GLN B 164      33.975 -49.975  -6.420  1.00 20.00           N   
ATOM   4864  N   ALA B 165      35.303 -46.275  -8.472  1.00 20.00           N   
ATOM   4865  CA  ALA B 165      35.589 -46.674  -9.848  1.00 20.00           C   
ATOM   4866  C   ALA B 165      37.049 -46.410 -10.311  1.00 20.00           C   
ATOM   4867  O   ALA B 165      37.518 -47.002 -11.289  1.00 20.00           O   
ATOM   4868  CB  ALA B 165      34.598 -46.004 -10.787  1.00 20.00           C   
ATOM   4869  N   HIS B 166      37.766 -45.550  -9.593  1.00 20.00           N   
ATOM   4870  CA  HIS B 166      39.176 -45.260  -9.855  1.00 20.00           C   
ATOM   4871  C   HIS B 166      40.112 -45.703  -8.748  1.00 20.00           C   
ATOM   4872  O   HIS B 166      41.239 -45.245  -8.686  1.00 20.00           O   
ATOM   4873  CB  HIS B 166      39.358 -43.748 -10.110  1.00 20.00           C   
ATOM   4874  CG  HIS B 166      38.707 -43.277 -11.368  1.00 20.00           C   
ATOM   4875  ND1 HIS B 166      37.350 -43.050 -11.461  1.00 20.00           N   
ATOM   4876  CD2 HIS B 166      39.216 -43.038 -12.600  1.00 20.00           C   
ATOM   4877  CE1 HIS B 166      37.057 -42.658 -12.690  1.00 20.00           C
[truncated: 197,246 more chars]
