# Supplementary material for: Human uridine 5′-monophosphate synthase stores metabolic potential in inactive biomolecular condensates
Source: J Biol Chem. 2023 Jan 25;299(3):102949. doi: 10.1016/j.jbc.2023.102949 (PMC9978035; doi:10.1016/j.jbc.2023.102949)
Supplement: SAXS [file mmc2.zip › FigS10/trimP2fl.log]

   === CORAL05  started at           22-Feb-2021   15:08:42
 Computation mode ....................................... : User
 Project identifier ..................................... : trimP2fl
 Project description .................................... : Repeat of P2 analysis on fully trimmed curve
 Initialized random seed as ..................... : 178177109083228468
 File name with objects info ............................ : cfigoriP2.con
 Coordinates of the 1-st subunit evaluated from ......... : 2wns_Ar.pdb
  1530 atoms read, center at    23.19   54.89  -16.50
 Coordinates of the 2-nd subunit evaluated from ......... : 3bvj_Aos.pdb
  2086 atoms read, center at     9.70   12.35   -0.12
 Subunit was fixed
 Number of backbone atoms generated ..................... : 480
Averaged formfactors of DRs used
 DR formfactor multiplier ............................... : 1.000
 Point symmetry of the particle ......................... : P2
 Number of equivalent positions ......................... : 2
 Cross penalty .......................................... : 2.433E-02
 Cross penalty weight ................................... : 100.0
 Shift penalty .......................................... : 0.3355
 Shift penalty weight ................................... : 10.00
 Total number of scattering curves ...................... : 1
 *** Accounting for constant background ***
 1-st construct, the first and the last residues: 1   and   480
 File name, 1-st experimental data ...................... : UMPS_E123Q_167-174s7-89.dat
 Number of experimental points found .................... : 84
 Experimental radius of gyration ........................ : 39.00
 Number of points in the Guinier Plot ................... : 0
 Maximum s-vector in master grid ........................ : 0.1950
 Number of points in partial amplitudes ................. : 101
 Maximum order of harmonics ............................. : 14
 Total penalty .......................................... : 5.788
 1-st curve:
 NEXP reduced to ........................................ : 83
 Theoretical  points from            6  to          101  used
 The best Chi^2 values: 38.631    
 Initial fVal ........................................... : 44.42
 Spatial step in angstroems ............................. : 5.000
 Angular step in degrees ................................ : 20.00
 Initial annealing temperature .......................... : 10.00
 Annealing schedule factor .............................. : 0.9000
 Max # of iterations at each T .......................... : 10000
 Max # of successes at each T ........................... : 1000
 Min # of successes to continue ......................... : 100
 Max # of annealing steps ............................... : 100
  ====  Simulated annealing procedure started  ====
 j:   1 T:  10.0     Suc:  1000 Eva:     1253 CPU:   13.0     F: 8.3323 Pen:  6.8377
 The best Chi^2 values: 1.4945    
 j:   2 T:  9.00     Suc:  1000 Eva:     2528 CPU:   26.1     F: 8.3323 Pen:  6.8377
 The best Chi^2 values: 1.4945    
 j:   3 T:  8.10     Suc:  1000 Eva:     3893 CPU:   40.1     F: 8.3323 Pen:  6.8377
 The best Chi^2 values: 1.4945    
 j:   4 T:  7.29     Suc:  1000 Eva:     5223 CPU:   53.7     F: 3.3148 Pen:  1.7717
 The best Chi^2 values: 1.5430    
 j:   5 T:  6.56     Suc:  1000 Eva:     6593 CPU:   67.5     F: 3.3148 Pen:  1.7717
 The best Chi^2 values: 1.5430    
 j:   6 T:  5.90     Suc:  1000 Eva:     7978 CPU:   81.6     F: 1.7696 Pen:  0.5038
 The best Chi^2 values: 1.2659    
 j:   7 T:  5.31     Suc:  1000 Eva:     9394 CPU:   96.0     F: 1.7696 Pen:  0.5038
 The best Chi^2 values: 1.2659    
 j:   8 T:  4.78     Suc:  1000 Eva:    10858 CPU:   111.     F: 1.6789 Pen:  0.3606
 The best Chi^2 values: 1.3183    
 j:   9 T:  4.30     Suc:  1000 Eva:    12504 CPU:   128.     F: 1.6789 Pen:  0.3606
 The best Chi^2 values: 1.3183    
 j:  10 T:  3.87     Suc:  1000 Eva:    14303 CPU:   146.     F: 1.6789 Pen:  0.3606
 The best Chi^2 values: 1.3183    
 j:  11 T:  3.49     Suc:  1000 Eva:    16057 CPU:   164.     F: 1.6789 Pen:  0.3606
 The best Chi^2 values: 1.3183    
 j:  12 T:  3.14     Suc:  1000 Eva:    18149 CPU:   186.     F: 1.6789 Pen:  0.3606
 The best Chi^2 values: 1.3183    
 j:  13 T:  2.82     Suc:  1000 Eva:    20042 CPU:   207.     F: 1.6789 Pen:  0.3606
 The best Chi^2 values: 1.3183    
 j:  14 T:  2.54     Suc:  1000 Eva:    21797 CPU:   226.     F: 1.6789 Pen:  0.3606
 The best Chi^2 values: 1.3183    
 j:  15 T:  2.29     Suc:  1000 Eva:    23792 CPU:   247.     F: 0.6974 Pen:  0.0585
 The best Chi^2 values: .63889    
 j:  16 T:  2.06     Suc:  1000 Eva:    25751 CPU:   268.     F: 0.6974 Pen:  0.0585
 The best Chi^2 values: .63889    
 j:  17 T:  1.85     Suc:  1000 Eva:    28131 CPU:   293.     F: 0.6974 Pen:  0.0585
 The best Chi^2 values: .63889    
 j:  18 T:  1.67     Suc:  1000 Eva:    30894 CPU:   323.     F: 0.6974 Pen:  0.0585
 The best Chi^2 values: .63889    
 j:  19 T:  1.50     Suc:  1000 Eva:    33487 CPU:   350.     F: 0.6974 Pen:  0.0585
 The best Chi^2 values: .63889    
 j:  20 T:  1.35     Suc:  1000 Eva:    36212 CPU:   379.     F: 0.6974 Pen:  0.0585
 The best Chi^2 values: .63889    
 j:  21 T:  1.22     Suc:  1000 Eva:    38718 CPU:   404.     F: 0.6974 Pen:  0.0585
 The best Chi^2 values: .63889    
 j:  22 T:  1.09     Suc:  1000 Eva:    41920 CPU:   438.     F: 0.6974 Pen:  0.0585
 The best Chi^2 values: .63889    
 j:  23 T: 0.985     Suc:  1000 Eva:    45432 CPU:   474.     F: 0.6974 Pen:  0.0585
 The best Chi^2 values: .63889    
 j:  24 T: 0.886     Suc:  1000 Eva:    49138 CPU:   512.     F: 0.6974 Pen:  0.0585
 The best Chi^2 values: .63889    
 j:  25 T: 0.798     Suc:  1000 Eva:    52534 CPU:   548.     F: 0.6974 Pen:  0.0585
 The best Chi^2 values: .63889    
 j:  26 T: 0.718     Suc:  1000 Eva:    55945 CPU:   583.     F: 0.6974 Pen:  0.0585
 The best Chi^2 values: .63889    
 j:  27 T: 0.646     Suc:  1000 Eva:    60090 CPU:   626.     F: 0.6974 Pen:  0.0585
 The best Chi^2 values: .63889    
 j:  28 T: 0.581     Suc:  1000 Eva:    65492 CPU:   682.     F: 0.6974 Pen:  0.0585
 The best Chi^2 values: .63889    
 j:  29 T: 0.523     Suc:  1000 Eva:    70306 CPU:   731.     F: 0.6974 Pen:  0.0585
 The best Chi^2 values: .63889    
 j:  30 T: 0.471     Suc:  1000 Eva:    73856 CPU:   768.     F: 0.6974 Pen:  0.0585
 The best Chi^2 values: .63889    
 j:  31 T: 0.424     Suc:  1000 Eva:    80447 CPU:   836.     F: 0.6974 Pen:  0.0585
 The best Chi^2 values: .63889    
 j:  32 T: 0.382     Suc:  1000 Eva:    87553 CPU:   908.     F: 0.6974 Pen:  0.0585
 The best Chi^2 values: .63889    
 j:  33 T: 0.343     Suc:  1000 Eva:    95209 CPU:   987.     F: 0.6974 Pen:  0.0585
 The best Chi^2 values: .63889    
 j:  34 T: 0.309     Suc:  1000 Eva:   103337 CPU:  0.107E+04 F: 0.6974 Pen:  0.0585
 The best Chi^2 values: .63889    
 j:  35 T: 0.278     Suc:  1000 Eva:   110248 CPU:  0.114E+04 F: 0.6974 Pen:  0.0585
 The best Chi^2 values: .63889    
 j:  36 T: 0.250     Suc:  1000 Eva:   116476 CPU:  0.121E+04 F: 0.6974 Pen:  0.0585
 The best Chi^2 values: .63889    
 j:  37 T: 0.225     Suc:  1000 Eva:   122768 CPU:  0.127E+04 F: 0.6974 Pen:  0.0585
 The best Chi^2 values: .63889    
 j:  38 T: 0.203     Suc:  1000 Eva:   130219 CPU:  0.135E+04 F: 0.6974 Pen:  0.0585
 The best Chi^2 values: .63889    
 j:  39 T: 0.182     Suc:  1000 Eva:   137045 CPU:  0.142E+04 F: 0.6974 Pen:  0.0585
 The best Chi^2 values: .63889    
 j:  40 T: 0.164     Suc:  1000 Eva:   144054 CPU:  0.149E+04 F: 0.6974 Pen:  0.0585
 The best Chi^2 values: .63889    
 j:  41 T: 0.148     Suc:  1000 Eva:   150648 CPU:  0.156E+04 F: 0.6974 Pen:  0.0585
 The best Chi^2 values: .63889    
 j:  42 T: 0.133     Suc:  1000 Eva:   157002 CPU:  0.162E+04 F: 0.6974 Pen:  0.0585
 The best Chi^2 values: .63889    
 j:  43 T: 0.120     Suc:  1000 Eva:   163565 CPU:  0.168E+04 F: 0.6974 Pen:  0.0585
 The best Chi^2 values: .63889    
 j:  44 T: 0.108     Suc:  1000 Eva:   171356 CPU:  0.176E+04 F: 0.6974 Pen:  0.0585
 The best Chi^2 values: .63889    
 j:  45 T: 0.970E-01 Suc:  1000 Eva:   179943 CPU:  0.185E+04 F: 0.6974 Pen:  0.0585
 The best Chi^2 values: .63889    
 j:  46 T: 0.873E-01 Suc:  1000 Eva:   189135 CPU:  0.194E+04 F: 0.6974 Pen:  0.0585
 The best Chi^2 values: .63889    
 j:  47 T: 0.786E-01 Suc:  1000 Eva:   197684 CPU:  0.203E+04 F: 0.6974 Pen:  0.0585
 The best Chi^2 values: .63889    
 j:  48 T: 0.707E-01 Suc:  1000 Eva:   207365 CPU:  0.213E+04 F: 0.6974 Pen:  0.0585
 The best Chi^2 values: .63889    
 j:  49 T: 0.636E-01 Suc:   998 Eva:   217365 CPU:  0.223E+04 F: 0.6974 Pen:  0.0585
 The best Chi^2 values: .63889    
 j:  50 T: 0.573E-01 Suc:   936 Eva:   227365 CPU:  0.233E+04 F: 0.6974 Pen:  0.0585
 The best Chi^2 values: .63889    
 j:  51 T: 0.515E-01 Suc:   814 Eva:   237365 CPU:  0.243E+04 F: 0.6974 Pen:  0.0585
 The best Chi^2 values: .63889    
 j:  52 T: 0.464E-01 Suc:   761 Eva:   247365 CPU:  0.253E+04 F: 0.6974 Pen:  0.0585
 The best Chi^2 values: .63889    
 j:  53 T: 0.417E-01 Suc:   810 Eva:   257365 CPU:  0.264E+04 F: 0.6974 Pen:  0.0585
 The best Chi^2 values: .63889    
 j:  54 T: 0.376E-01 Suc:   690 Eva:   267365 CPU:  0.274E+04 F: 0.6974 Pen:  0.0585
 The best Chi^2 values: .63889    
 j:  55 T: 0.338E-01 Suc:   606 Eva:   277365 CPU:  0.284E+04 F: 0.6974 Pen:  0.0585
 The best Chi^2 values: .63889    
 j:  56 T: 0.304E-01 Suc:   632 Eva:   287365 CPU:  0.294E+04 F: 0.6974 Pen:  0.0585
 The best Chi^2 values: .63889    
 j:  57 T: 0.274E-01 Suc:   565 Eva:   297365 CPU:  0.304E+04 F: 0.6974 Pen:  0.0585
 The best Chi^2 values: .63889    
 j:  58 T: 0.247E-01 Suc:   418 Eva:   307365 CPU:  0.314E+04 F: 0.6974 Pen:  0.0585
 The best Chi^2 values: .63889    
 j:  59 T: 0.222E-01 Suc:   315 Eva:   317365 CPU:  0.324E+04 F: 0.6974 Pen:  0.0585
 The best Chi^2 values: .63889    
 j:  60 T: 0.200E-01 Suc:   308 Eva:   327365 CPU:  0.335E+04 F: 0.6974 Pen:  0.0585
 The best Chi^2 values: .63889    
 j:  61 T: 0.180E-01 Suc:   357 Eva:   337365 CPU:  0.345E+04 F: 0.6974 Pen:  0.0585
 The best Chi^2 values: .63889    
 j:  62 T: 0.162E-01 Suc:   378 Eva:   347365 CPU:  0.355E+04 F: 0.6974 Pen:  0.0585
 The best Chi^2 values: .63889    
 j:  63 T: 0.146E-01 Suc:   184 Eva:   357365 CPU:  0.365E+04 F: 0.6974 Pen:  0.0585
 The best Chi^2 values: .63889    
 j:  64 T: 0.131E-01 Suc:   182 Eva:   367365 CPU:  0.375E+04 F: 0.6974 Pen:  0.0585
 The best Chi^2 values: .63889    
 j:  65 T: 0.118E-01 Suc:    80 Eva:   377365 CPU:  0.385E+04 F: 0.6974 Pen:  0.0585
 The best Chi^2 values: .63889    


     ===== CORAL05  finished at   22-Feb-2021   16:14:44
