# Supplementary material for: Human uridine 5′-monophosphate synthase stores metabolic potential in inactive biomolecular condensates
Source: J Biol Chem. 2023 Jan 25;299(3):102949. doi: 10.1016/j.jbc.2023.102949 (PMC9978035; doi:10.1016/j.jbc.2023.102949)
Supplement: SAXS [file mmc2.zip › FigS10/trimP2fl.pdb]

REMARK Project description:   Repeat of P2 analysis on fully trimmed curve      
REMARK j:  65 T: 0.118E-01 Suc:    80 Eva:   377365 CPU:  0.385E+04 F: 0.6974 Pen:  0.0585
REMARK The best Chi^2 values: .63889    
REMARK Cross:    0.00008     Center:    0.00502
REMARK Cont Penalt.:    0.00000
REMARK - Weighted penalties - 
REMARK Cross:    0.00833     Center:    0.05020
REMARK Cont:     0.00000
REMARK Overall center:    0.000   0.000   0.116
ATOM      1  CA  GLY A   1     -33.715  26.287  22.399  1.00 20.00 0 2 201
ATOM      2  CA  GLY A   2     -34.906  25.356  25.886  1.00 20.00 0 2 201
ATOM      3  CA  GLY A   3     -36.748  22.455  24.263  1.00 20.00 0 2 201
ATOM      4  CA  GLY A   4     -40.134  24.085  24.829  1.00 20.00 0 2 201
ATOM      5  CA  GLY A   5     -38.865  27.568  23.992  1.00 20.00 0 2 201
ATOM      6  CA  GLY A   6     -38.523  28.499  20.323  1.00 20.00 0 2 201
TER
REMARK *******************************
REMARK Evaluated from PDB file     2wns_Ar.pdb
REMARK Old center positioned at  23.193  54.888 -16.500
REMARK Rotated by Euler angles   92.318 111.898 244.616
REMARK New center positioned at -37.930  30.317   1.895
ATOM      1  N   ALA B   7     -34.887  31.679  19.694  1.00 20.00
ATOM      2  CA  ALA B   7     -35.189  30.203  19.676  1.00 20.00
ATOM      3  C   ALA B   7     -34.530  29.510  18.499  1.00 20.00
ATOM      4  O   ALA B   7     -34.902  28.351  18.140  1.00 20.00
ATOM      5  CB  ALA B   7     -36.713  29.942  19.672  1.00 20.00
ATOM      6  N   LEU B   8     -33.513  30.166  17.923  1.00 20.00
ATOM      7  CA  LEU B   8     -32.911  29.635  16.715  1.00 20.00
ATOM      8  C   LEU B   8     -32.134  28.337  16.971  1.00 20.00
ATOM      9  O   LEU B   8     -32.147  27.460  16.117  1.00 20.00
ATOM     10  CB  LEU B   8     -32.033  30.668  15.997  1.00 20.00
ATOM     11  CG  LEU B   8     -32.710  31.818  15.235  1.00 20.00
ATOM     12  CD1 LEU B   8     -31.670  32.676  14.555  1.00 20.00
ATOM     13  CD2 LEU B   8     -33.739  31.333  14.198  1.00 20.00
ATOM     14  N   GLY B   9     -31.450  28.216  18.116  1.00 20.00
ATOM     15  CA  GLY B   9     -30.625  27.036  18.403  1.00 20.00
ATOM     16  C   GLY B   9     -31.390  25.730  18.207  1.00 20.00
ATOM     17  O   GLY B   9     -31.007  24.895  17.382  1.00 20.00
ATOM     18  N   PRO B  10     -32.478  25.538  18.963  1.00 20.00
ATOM     19  CA  PRO B  10     -33.353  24.366  18.769  1.00 20.00
ATOM     20  C   PRO B  10     -33.894  24.190  17.342  1.00 20.00
ATOM     21  O   PRO B  10     -33.881  23.075  16.827  1.00 20.00
ATOM     22  CB  PRO B  10     -34.517  24.619  19.743  1.00 20.00
ATOM     23  CG  PRO B  10     -33.877  25.440  20.848  1.00 20.00
ATOM     24  CD  PRO B  10     -32.829  26.311  20.168  1.00 20.00
ATOM     25  N   LEU B  11     -34.332  25.269  16.711  1.00 20.00
ATOM     26  CA  LEU B  11     -34.778  25.204  15.317  1.00 20.00
ATOM     27  C   LEU B  11     -33.696  24.664  14.381  1.00 20.00
ATOM     28  O   LEU B  11     -33.959  23.772  13.576  1.00 20.00
ATOM     29  CB  LEU B  11     -35.251  26.571  14.811  1.00 20.00
ATOM     30  CG  LEU B  11     -35.699  26.639  13.334  1.00 20.00
ATOM     31  CD1 LEU B  11     -37.072  26.026  13.195  1.00 20.00
ATOM     32  CD2 LEU B  11     -35.682  28.072  12.817  1.00 20.00
ATOM     33  N   VAL B  12     -32.495  25.212  14.462  1.00 20.00
ATOM     34  CA  VAL B  12     -31.428  24.798  13.581  1.00 20.00
ATOM     35  C   VAL B  12     -31.074  23.293  13.811  1.00 20.00
ATOM     36  O   VAL B  12     -30.911  22.552  12.842  1.00 20.00
ATOM     37  CB  VAL B  12     -30.213  25.715  13.748  1.00 20.00
ATOM     38  CG1 VAL B  12     -28.995  25.213  13.002  1.00 20.00
ATOM     39  CG2 VAL B  12     -30.551  27.100  13.256  1.00 20.00
ATOM     40  N   THR B  13     -30.956  22.873  15.069  1.00 20.00
ATOM     41  CA  THR B  13     -30.717  21.459  15.434  1.00 20.00
ATOM     42  C   THR B  13     -31.781  20.564  14.878  1.00 20.00
ATOM     43  O   THR B  13     -31.498  19.465  14.426  1.00 20.00
ATOM     44  CB  THR B  13     -30.874  21.213  16.977  1.00 20.00
ATOM     45  CG2 THR B  13     -30.608  19.700  17.362  1.00 20.00
ATOM     46  OG1 THR B  13     -29.980  22.042  17.673  1.00 20.00
ATOM     47  N   GLY B  14     -33.016  21.004  15.025  1.00 20.00
ATOM     48  CA  GLY B  14     -34.176  20.289  14.526  1.00 20.00
ATOM     49  C   GLY B  14     -34.030  20.079  13.018  1.00 20.00
ATOM     50  O   GLY B  14     -34.268  18.981  12.501  1.00 20.00
ATOM     51  N   LEU B  15     -33.590  21.131  12.340  1.00 20.00
ATOM     52  CA  LEU B  15     -33.397  21.094  10.893  1.00 20.00
ATOM     53  C   LEU B  15     -32.269  20.139  10.543  1.00 20.00
ATOM     54  O   LEU B  15     -32.400  19.302   9.616  1.00 20.00
ATOM     55  CB  LEU B  15     -33.165  22.511  10.343  1.00 20.00
ATOM     56  CG  LEU B  15     -34.359  23.467  10.269  1.00 20.00
ATOM     57  CD1 LEU B  15     -33.847  24.852   9.763  1.00 20.00
ATOM     58  CD2 LEU B  15     -35.456  22.941   9.362  1.00 20.00
ATOM     59  N   TYR B  16     -31.187  20.206  11.327  1.00 20.00
ATOM     60  CA  TYR B  16     -30.050  19.354  11.094  1.00 20.00
ATOM     61  C   TYR B  16     -30.479  17.911  11.198  1.00 20.00
ATOM     62  O   TYR B  16     -30.074  17.089  10.393  1.00 20.00
ATOM     63  CB  TYR B  16     -28.903  19.619  12.089  1.00 20.00
ATOM     64  CG  TYR B  16     -27.671  18.828  11.714  1.00 20.00
ATOM     65  CD1 TYR B  16     -26.691  19.376  10.891  1.00 20.00
ATOM     66  CD2 TYR B  16     -27.511  17.518  12.130  1.00 20.00
ATOM     67  CE1 TYR B  16     -25.588  18.639  10.508  1.00 20.00
ATOM     68  CE2 TYR B  16     -26.401  16.788  11.770  1.00 20.00
ATOM     69  CZ  TYR B  16     -25.449  17.350  10.946  1.00 20.00
ATOM     70  OH  TYR B  16     -24.349  16.597  10.591  1.00 20.00
ATOM     71  N   ASP B  17     -31.310  17.615  12.191  1.00 20.00
ATOM     72  CA  ASP B  17     -31.805  16.262  12.406  1.00 20.00
ATOM     73  C   ASP B  17     -32.908  15.767  11.435  1.00 20.00
ATOM     74  O   ASP B  17     -33.322  14.613  11.534  1.00 20.00
ATOM     75  CB  ASP B  17     -32.251  16.071  13.861  1.00 20.00
ATOM     76  CG  ASP B  17     -31.127  16.297  14.866  1.00 20.00
ATOM     77  OD1 ASP B  17     -29.892  16.258  14.511  1.00 20.00
ATOM     78  OD2 ASP B  17     -31.485  16.590  16.026  1.00 20.00
ATOM     79  N   VAL B  18     -33.369  16.594  10.498  1.00 20.00
ATOM     80  CA  VAL B  18     -34.113  16.058   9.348  1.00 20.00
ATOM     81  C   VAL B  18     -33.258  16.162   8.091  1.00 20.00
ATOM     82  O   VAL B  18     -33.777  16.168   6.982  1.00 20.00
ATOM     83  CB  VAL B  18     -35.507  16.657   9.143  1.00 20.00
ATOM     84  CG1 VAL B  18     -36.435  16.241  10.256  1.00 20.00
ATOM     85  CG2 VAL B  18     -35.466  18.170   9.006  1.00 20.00
ATOM     86  N   GLN B  19     -31.944  16.239   8.301  1.00 20.00
ATOM     87  CA  GLN B  19     -30.935  16.224   7.228  1.00 20.00
ATOM     88  C   GLN B  19     -31.092  17.392   6.222  1.00 20.00
ATOM     89  O   GLN B  19     -30.882  17.246   5.002  1.00 20.00
ATOM     90  CB  GLN B  19     -30.910  14.840   6.549  1.00 20.00
ATOM     91  CG  GLN B  19     -30.595  13.666   7.508  1.00 20.00
ATOM     92  CD  GLN B  19     -31.815  13.203   8.343  1.00 20.00
ATOM     93  NE2 GLN B  19     -31.618  13.047   9.650  1.00 20.00
ATOM     94  OE1 GLN B  19     -32.901  13.015   7.819  1.00 20.00
ATOM     95  N   ALA B  20     -31.411  18.562   6.755  1.00 20.00
ATOM     96  CA  ALA B  20     -31.636  19.731   5.951  1.00 20.00
ATOM     97  C   ALA B  20     -30.352  20.230   5.320  1.00 20.00
ATOM     98  O   ALA B  20     -30.401  20.837   4.249  1.00 20.00
ATOM     99  CB  ALA B  20     -32.294  20.886   6.797  1.00 20.00
ATOM    100  N   PHE B  21     -29.223  19.968   5.961  1.00 20.00
ATOM    101  CA  PHE B  21     -27.937  20.491   5.497  1.00 20.00
ATOM    102  C   PHE B  21     -27.143  19.434   4.763  1.00 20.00
ATOM    103  O   PHE B  21     -26.764  18.394   5.338  1.00 20.00
ATOM    104  CB  PHE B  21     -27.151  21.067   6.664  1.00 20.00
ATOM    105  CG  PHE B  21     -27.924  22.072   7.471  1.00 20.00
ATOM    106  CD1 PHE B  21     -28.128  23.354   6.996  1.00 20.00
ATOM    107  CD2 PHE B  21     -28.477  21.722   8.682  1.00 20.00
ATOM    108  CE1 PHE B  21     -28.841  24.273   7.725  1.00 20.00
ATOM    109  CE2 PHE B  21     -29.185  22.626   9.425  1.00 20.00
ATOM    110  CZ  PHE B  21     -29.383  23.909   8.948  1.00 20.00
ATOM    111  N   LYS B  22     -26.926  19.694   3.473  1.00 20.00
ATOM    112  CA  LYS B  22     -26.181  18.834   2.600  1.00 20.00
ATOM    113  C   LYS B  22     -24.843  19.499   2.309  1.00 20.00
ATOM    114  O   LYS B  22     -24.776  20.688   1.999  1.00 20.00
ATOM    115  CB  LYS B  22     -26.918  18.620   1.287  1.00 20.00
ATOM    116  CG  LYS B  22     -28.454  18.332   1.419  1.00 20.00
ATOM    117  CD  LYS B  22     -28.796  17.070   2.151  1.00 20.00
ATOM    118  CE  LYS B  22     -30.325  16.857   2.096  1.00 20.00
ATOM    119  NZ  LYS B  22     -30.846  15.623   2.814  1.00 20.00
ATOM    120  N   PHE B  23     -23.787  18.720   2.406  1.00 20.00
ATOM    121  CA  PHE B  23     -22.450  19.170   2.053  1.00 20.00
ATOM    122  C   PHE B  23     -21.993  18.275   0.913  1.00 20.00
ATOM    123  O   PHE B  23     -22.284  17.077   0.904  1.00 20.00
ATOM    124  CB  PHE B  23     -21.504  19.082   3.261  1.00 20.00
ATOM    125  CG  PHE B  23     -21.835  20.066   4.350  1.00 20.00
ATOM    126  CD1 PHE B  23     -21.328  21.348   4.316  1.00 20.00
ATOM    127  CD2 PHE B  23     -22.727  19.725   5.372  1.00 20.00
ATOM    128  CE1 PHE B  23     -21.645  22.277   5.303  1.00 20.00
ATOM    129  CE2 PHE B  23     -23.073  20.664   6.355  1.00 20.00
ATOM    130  CZ  PHE B  23     -22.530  21.939   6.317  1.00 20.00
ATOM    131  N   GLY B  24     -21.317  18.873  -0.059  1.00 20.00
ATOM    132  CA  GLY B  24     -20.893  18.215  -1.275  1.00 20.00
ATOM    133  C   GLY B  24     -20.652  19.271  -2.353  1.00 20.00
ATOM    134  O   GLY B  24     -20.450  20.447  -2.034  1.00 20.00
ATOM    135  N   ASP B  25     -20.675  18.889  -3.622  1.00 20.00
ATOM    136  CA  ASP B  25     -20.526  19.887  -4.693  1.00 20.00
ATOM    137  C   ASP B  25     -21.800  20.003  -5.491  1.00 20.00
ATOM    138  O   ASP B  25     -22.181  19.081  -6.225  1.00 20.00
ATOM    139  CB  ASP B  25     -19.374  19.558  -5.631  1.00 20.00
ATOM    140  CG  ASP B  25     -19.222  20.599  -6.752  1.00 20.00
ATOM    141  OD1 ASP B  25     -19.036  21.810  -6.466  1.00 20.00
ATOM    142  OD2 ASP B  25     -19.334  20.223  -7.924  1.00 20.00
ATOM    143  N   PHE B  26     -22.430  21.169  -5.378  1.00 20.00
ATOM    144  CA  PHE B  26     -23.740  21.422  -5.974  1.00 20.00
ATOM    145  C   PHE B  26     -23.698  22.561  -7.006  1.00 20.00
ATOM    146  O   PHE B  26     -22.775  23.401  -7.026  1.00 20.00
ATOM    147  CB  PHE B  26     -24.753  21.792  -4.871  1.00 20.00
ATOM    148  CG  PHE B  26     -24.734  20.868  -3.700  1.00 20.00
ATOM    149  CD1 PHE B  26     -25.374  19.625  -3.761  1.00 20.00
ATOM    150  CD2 PHE B  26     -24.091  21.221  -2.528  1.00 20.00
ATOM    151  CE1 PHE B  26     -25.365  18.756  -2.696  1.00 20.00
ATOM    152  CE2 PHE B  26     -24.052  20.353  -1.465  1.00 20.00
ATOM    153  CZ  PHE B  26     -24.704  19.099  -1.548  1.00 20.00
ATOM    154  N   VAL B  27     -24.705  22.585  -7.861  1.00 20.00
ATOM    155  CA  VAL B  27     -24.976  23.770  -8.660  1.00 20.00
ATOM    156  C   VAL B  27     -26.349  24.292  -8.290  1.00 20.00
ATOM    157  O   VAL B  27     -27.334  23.550  -8.309  1.00 20.00
ATOM    158  CB  VAL B  27     -24.886  23.486 -10.152  1.00 20.00
ATOM    159  CG1 VAL B  27     -25.245  24.739 -10.945  1.00 20.00
ATOM    160  CG2 VAL B  27     -23.475  22.982 -10.516  1.00 20.00
ATOM    161  N   LEU B  28     -26.418  25.583  -7.976  1.00 20.00
ATOM    162  CA  LEU B  28     -27.655  26.193  -7.503  1.00 20.00
ATOM    163  C   LEU B  28     -28.568  26.560  -8.669  1.00 20.00
ATOM    164  O   LEU B  28     -28.152  26.506  -9.819  1.00 20.00
ATOM    165  CB  LEU B  28     -27.313  27.417  -6.628  1.00 20.00
ATOM    166  CG  LEU B  28     -26.460  27.122  -5.376  1.00 20.00
ATOM    167  CD1 LEU B  28     -26.335  28.372  -4.544  1.00 20.00
ATOM    168  CD2 LEU B  28     -26.969  26.000  -4.537  1.00 20.00
ATOM    169  N   LYS B  29     -29.817  26.909  -8.374  1.00 20.00
ATOM    170  CA  LYS B  29     -30.773  27.364  -9.416  1.00 20.00
ATOM    171  C   LYS B  29     -30.161  28.461 -10.299  1.00 20.00
ATOM    172  O   LYS B  29     -30.299  28.462 -11.537  1.00 20.00
ATOM    173  CB  LYS B  29     -32.052  27.856  -8.748  1.00 20.00
ATOM    174  CG  LYS B  29     -33.318  27.734  -9.597  1.00 20.00
ATOM    175  CD  LYS B  29     -34.536  28.248  -8.819  1.00 20.00
ATOM    176  CE  LYS B  29     -35.703  27.270  -8.832  1.00 20.00
ATOM    177  NZ  LYS B  29     -36.917  27.841  -8.121  1.00 20.00
ATOM    178  N   SER B  30     -29.457  29.360  -9.642  1.00 20.00
ATOM    179  CA  SER B  30     -28.834  30.517 -10.267  1.00 20.00
ATOM    180  C   SER B  30     -27.556  30.183 -11.024  1.00 20.00
ATOM    181  O   SER B  30     -26.940  31.061 -11.630  1.00 20.00
ATOM    182  CB  SER B  30     -28.550  31.590  -9.202  1.00 20.00
ATOM    183  OG  SER B  30     -27.587  31.144  -8.232  1.00 20.00
ATOM    184  N   GLY B  31     -27.156  28.919 -11.020  1.00 20.00
ATOM    185  CA  GLY B  31     -25.951  28.488 -11.746  1.00 20.00
ATOM    186  C   GLY B  31     -24.655  28.564 -10.964  1.00 20.00
ATOM    187  O   GLY B  31     -23.601  28.162 -11.470  1.00 20.00
ATOM    188  N   LEU B  32     -24.728  29.069  -9.732  1.00 20.00
ATOM    189  CA  LEU B  32     -23.562  29.163  -8.859  1.00 20.00
ATOM    190  C   LEU B  32     -23.198  27.774  -8.324  1.00 20.00
ATOM    191  O   LEU B  32     -24.082  27.011  -7.899  1.00 20.00
ATOM    192  CB  LEU B  32     -23.842  30.087  -7.681  1.00 20.00
ATOM    193  CG  LEU B  32     -24.030  31.582  -7.930  1.00 20.00
ATOM    194  CD1 LEU B  32     -24.524  32.271  -6.692  1.00 20.00
ATOM    195  CD2 LEU B  32     -22.698  32.188  -8.382  1.00 20.00
ATOM    196  N   SER B  33     -21.905  27.463  -8.330  1.00 20.00
ATOM    197  CA  SER B  33     -21.403  26.344  -7.544  1.00 20.00
ATOM    198  C   SER B  33     -21.557  26.655  -6.071  1.00 20.00
ATOM    199  O   SER B  33     -21.465  27.812  -5.678  1.00 20.00
ATOM    200  CB  SER B  33     -19.931  26.032  -7.857  1.00 20.00
ATOM    201  OG  SER B  33     -19.843  25.627  -9.210  1.00 20.00
ATOM    202  N   SER B  34     -21.818  25.628  -5.272  1.00 20.00
ATOM    203  CA  SER B  34     -21.907  25.766  -3.817  1.00 20.00
ATOM    204  C   SER B  34     -21.463  24.484  -3.119  1.00 20.00
ATOM    205  O   SER B  34     -21.819  23.389  -3.573  1.00 20.00
ATOM    206  CB  SER B  34     -23.351  26.119  -3.412  1.00 20.00
ATOM    207  OG  SER B  34     -23.456  26.271  -2.002  1.00 20.00
ATOM    208  N   PRO B  35     -20.716  24.607  -1.998  1.00 20.00
ATOM    209  CA  PRO B  35     -20.372  23.451  -1.196  1.00 20.00
ATOM    210  C   PRO B  35     -21.505  23.057  -0.241  1.00 20.00
ATOM    211  O   PRO B  35     -21.408  22.013   0.412  1.00 20.00
ATOM    212  CB  PRO B  35     -19.155  23.935  -0.397  1.00 20.00
ATOM    213  CG  PRO B  35     -19.415  25.348  -0.203  1.00 20.00
ATOM    214  CD  PRO B  35     -19.995  25.805  -1.516  1.00 20.00
ATOM    215  N   ILE B  36     -22.568  23.855  -0.174  1.00 20.00
ATOM    216  CA  ILE B  36     -23.647  23.581   0.758  1.00 20.00
ATOM    217  C   ILE B  36     -24.984  23.732   0.095  1.00 20.00
ATOM    218  O   ILE B  36     -25.177  24.568  -0.772  1.00 20.00
ATOM    219  CB  ILE B  36     -23.568  24.479   2.045  1.00 20.00
ATOM    220  CG1 ILE B  36     -24.607  24.051   3.085  1.00 20.00
ATOM    221  CG2 ILE B  36     -23.745  25.985   1.715  1.00 20.00
ATOM    222  CD1 ILE B  36     -24.382  24.720   4.495  1.00 20.00
ATOM    223  N   TYR B  37     -25.934  22.908   0.511  1.00 20.00
ATOM    224  CA  TYR B  37     -27.278  23.020   0.004  1.00 20.00
ATOM    225  C   TYR B  37     -28.253  22.780   1.140  1.00 20.00
ATOM    226  O   TYR B  37     -28.112  21.817   1.863  1.00 20.00
ATOM    227  CB  TYR B  37     -27.502  21.985  -1.097  1.00 20.00
ATOM    228  CG  TYR B  37     -28.758  22.206  -1.874  1.00 20.00
ATOM    229  CD1 TYR B  37     -28.805  23.171  -2.884  1.00 20.00
ATOM    230  CD2 TYR B  37     -29.923  21.481  -1.589  1.00 20.00
ATOM    231  CE1 TYR B  37     -29.924  23.383  -3.603  1.00 20.00
ATOM    232  CE2 TYR B  37     -31.069  21.709  -2.311  1.00 20.00
ATOM    233  CZ  TYR B  37     -31.061  22.657  -3.311  1.00 20.00
ATOM    234  OH  TYR B  37     -32.176  22.890  -4.049  1.00 20.00
ATOM    235  N   ILE B  38     -29.227  23.679   1.291  1.00 20.00
ATOM    236  CA  ILE B  38     -30.179  23.581   2.371  1.00 20.00
ATOM    237  C   ILE B  38     -31.501  23.142   1.797  1.00 20.00
ATOM    238  O   ILE B  38     -32.086  23.847   0.995  1.00 20.00
ATOM    239  CB  ILE B  38     -30.286  24.885   3.170  1.00 20.00
ATOM    240  CG1 ILE B  38     -28.919  25.249   3.764  1.00 20.00
ATOM    241  CG2 ILE B  38     -31.290  24.726   4.333  1.00 20.00
ATOM    242  CD1 ILE B  38     -27.983  26.003   2.838  1.00 20.00
ATOM    243  N   ASP B  39     -31.982  21.986   2.236  1.00 20.00
ATOM    244  CA  ASP B  39     -33.199  21.379   1.700  1.00 20.00
ATOM    245  C   ASP B  39     -34.232  21.189   2.812  1.00 20.00
ATOM    246  O   ASP B  39     -34.031  20.361   3.707  1.00 20.00
ATOM    247  CB  ASP B  39     -32.801  20.031   1.070  1.00 20.00
ATOM    248  CG  ASP B  39     -33.959  19.297   0.406  1.00 20.00
ATOM    249  OD1 ASP B  39     -35.054  19.855   0.292  1.00 20.00
ATOM    250  OD2 ASP B  39     -33.764  18.120   0.001  1.00 20.00
ATOM    251  N   LEU B  40     -35.329  21.943   2.764  1.00 20.00
ATOM    252  CA  LEU B  40     -36.347  21.868   3.815  1.00 20.00
ATOM    253  C   LEU B  40     -37.454  20.878   3.493  1.00 20.00
ATOM    254  O   LEU B  40     -38.443  20.785   4.230  1.00 20.00
ATOM    255  CB  LEU B  40     -36.909  23.268   4.163  1.00 20.00
ATOM    256  CG  LEU B  40     -35.859  24.349   4.487  1.00 20.00
ATOM    257  CD1 LEU B  40     -36.504  25.665   4.943  1.00 20.00
ATOM    258  CD2 LEU B  40     -34.845  23.907   5.531  1.00 20.00
ATOM    259  N   ARG B  41     -37.307  20.097   2.434  1.00 20.00
ATOM    260  CA  ARG B  41     -38.379  19.142   2.078  1.00 20.00
ATOM    261  C   ARG B  41     -38.654  18.134   3.169  1.00 20.00
ATOM    262  O   ARG B  41     -39.786  17.637   3.305  1.00 20.00
ATOM    263  CB  ARG B  41     -38.067  18.426   0.767  1.00 20.00
ATOM    264  CG  ARG B  41     -38.298  19.298  -0.437  1.00 20.00
ATOM    265  CD  ARG B  41     -37.912  18.590  -1.713  1.00 20.00
ATOM    266  NE  ARG B  41     -36.461  18.317  -1.794  1.00 20.00
ATOM    267  CZ  ARG B  41     -35.903  17.639  -2.786  1.00 20.00
ATOM    268  NH1 ARG B  41     -36.649  17.187  -3.782  1.00 20.00
ATOM    269  NH2 ARG B  41     -34.592  17.409  -2.792  1.00 20.00
ATOM    270  N   GLY B  42     -37.629  17.842   3.963  1.00 20.00
ATOM    271  CA  GLY B  42     -37.725  16.880   5.065  1.00 20.00
ATOM    272  C   GLY B  42     -38.521  17.287   6.286  1.00 20.00
ATOM    273  O   GLY B  42     -38.821  16.441   7.122  1.00 20.00
ATOM    274  N   ILE B  43     -38.872  18.568   6.404  1.00 20.00
ATOM    275  CA  ILE B  43     -39.567  19.022   7.573  1.00 20.00
ATOM    276  C   ILE B  43     -40.934  18.352   7.675  1.00 20.00
ATOM    277  O   ILE B  43     -41.443  18.193   8.789  1.00 20.00
ATOM    278  CB  ILE B  43     -39.763  20.569   7.662  1.00 20.00
ATOM    279  CG1 ILE B  43     -40.655  21.073   6.541  1.00 20.00
ATOM    280  CG2 ILE B  43     -38.419  21.303   7.662  1.00 20.00
ATOM    281  CD1 ILE B  43     -40.842  22.567   6.571  1.00 20.00
ATOM    282  N   VAL B  44     -41.510  17.967   6.537  1.00 20.00
ATOM    283  CA  VAL B  44     -42.859  17.352   6.518  1.00 20.00
ATOM    284  C   VAL B  44     -42.920  15.960   7.164  1.00 20.00
ATOM    285  O   VAL B  44     -44.008  15.433   7.456  1.00 20.00
ATOM    286  CB  VAL B  44     -43.419  17.258   5.075  1.00 20.00
ATOM    287  CG1 VAL B  44     -43.616  18.670   4.476  1.00 20.00
ATOM    288  CG2 VAL B  44     -42.550  16.373   4.197  1.00 20.00
ATOM    289  N   SER B  45     -41.743  15.397   7.384  1.00 20.00
ATOM    290  CA  SER B  45     -41.582  14.133   8.055  1.00 20.00
ATOM    291  C   SER B  45     -41.585  14.272   9.571  1.00 20.00
ATOM    292  O   SER B  45     -41.764  13.259  10.253  1.00 20.00
ATOM    293  CB  SER B  45     -40.282  13.445   7.601  1.00 20.00
ATOM    294  OG  SER B  45     -39.149  14.012   8.245  1.00 20.00
ATOM    295  N   ARG B  46     -41.406  15.497  10.085  1.00 20.00
ATOM    296  CA  ARG B  46     -41.356  15.759  11.538  1.00 20.00
ATOM    297  C   ARG B  46     -42.391  16.841  11.935  1.00 20.00
ATOM    298  O   ARG B  46     -42.119  18.044  11.914  1.00 20.00
ATOM    299  CB  ARG B  46     -39.938  16.096  11.989  1.00 20.00
ATOM    300  CG  ARG B  46     -39.553  15.477  13.368  1.00 20.00
ATOM    301  CD  ARG B  46     -38.069  15.122  13.469  1.00 20.00
ATOM    302  NE  ARG B  46     -37.766  13.771  13.011  1.00 20.00
ATOM    303  CZ  ARG B  46     -36.576  13.373  12.583  1.00 20.00
ATOM    304  NH1 ARG B  46     -35.549  14.209  12.547  1.00 20.00
ATOM    305  NH2 ARG B  46     -36.400  12.120  12.175  1.00 20.00
ATOM    306  N   PRO B  47     -43.608  16.391  12.252  1.00 20.00
ATOM    307  CA  PRO B  47     -44.779  17.222  12.450  1.00 20.00
ATOM    308  C   PRO B  47     -44.541  18.463  13.305  1.00 20.00
ATOM    309  O   PRO B  47     -44.933  19.568  12.914  1.00 20.00
ATOM    310  CB  PRO B  47     -45.749  16.254  13.133  1.00 20.00
ATOM    311  CG  PRO B  47     -45.397  14.962  12.565  1.00 20.00
ATOM    312  CD  PRO B  47     -43.935  14.965  12.463  1.00 20.00
ATOM    313  N  AARG B  48     -43.901  18.280  14.456  1.00 20.00
ATOM    314  N  BARG B  48     -43.857  18.290  14.423  1.00 20.00
ATOM    315  CA AARG B  48     -43.585  19.396  15.349  1.00 20.00
ATOM    316  CA BARG B  48     -43.611  19.386  15.345  1.00 20.00
ATOM    317  C  AARG B  48     -42.643  20.409  14.708  1.00 20.00
ATOM    318  C  BARG B  48     -42.545  20.383  14.851  1.00 20.00
ATOM    319  O  AARG B  48     -42.870  21.621  14.824  1.00 20.00
ATOM    320  O  BARG B  48     -42.585  21.559  15.226  1.00 20.00
ATOM    321  CB AARG B  48     -43.009  18.913  16.684  1.00 20.00
ATOM    322  CB BARG B  48     -43.288  18.818  16.724  1.00 20.00
ATOM    323  CG AARG B  48     -44.085  18.707  17.771  1.00 20.00
ATOM    324  CG BARG B  48     -44.379  17.812  17.178  1.00 20.00
ATOM    325  CD AARG B  48     -43.501  18.308  19.137  1.00 20.00
ATOM    326  CD BARG B  48     -44.202  17.272  18.595  1.00 20.00
ATOM    327  NE AARG B  48     -43.143  16.887  19.200  1.00 20.00
ATOM    328  NE BARG B  48     -44.763  15.927  18.767  1.00 20.00
ATOM    329  CZ AARG B  48     -41.899  16.436  19.263  1.00 20.00
ATOM    330  CZ BARG B  48     -46.041  15.616  18.594  1.00 20.00
ATOM    331  NH1AARG B  48     -40.899  17.302  19.294  1.00 20.00
ATOM    332  NH2AARG B  48     -41.656  15.132  19.314  1.00 20.00
ATOM    333  NH1BARG B  48     -46.893  16.535  18.225  1.00 20.00
ATOM    334  NH2BARG B  48     -46.464  14.376  18.764  1.00 20.00
ATOM    335  N   LEU B  49     -41.611  19.923  14.019  1.00 20.00
ATOM    336  CA  LEU B  49     -40.679  20.815  13.320  1.00 20.00
ATOM    337  C   LEU B  49     -41.391  21.634  12.234  1.00 20.00
ATOM    338  O   LEU B  49     -41.095  22.826  12.036  1.00 20.00
ATOM    339  CB  LEU B  49     -39.528  20.022  12.707  1.00 20.00
ATOM    340  CG  LEU B  49     -38.438  20.818  11.970  1.00 20.00
ATOM    341  CD1 LEU B  49     -37.770  21.820  12.884  1.00 20.00
ATOM    342  CD2 LEU B  49     -37.419  19.879  11.368  1.00 20.00
ATOM    343  N   LEU B  50     -42.303  21.002  11.499  1.00 20.00
ATOM    344  CA  LEU B  50     -43.048  21.712  10.461  1.00 20.00
ATOM    345  C   LEU B  50     -43.851  22.816  11.112  1.00 20.00
ATOM    346  O   LEU B  50     -43.907  23.937  10.609  1.00 20.00
ATOM    347  CB  LEU B  50     -44.002  20.756   9.720  1.00 20.00
ATOM    348  CG  LEU B  50     -45.049  21.337   8.770  1.00 20.00
ATOM    349  CD1 LEU B  50     -44.402  22.098   7.631  1.00 20.00
ATOM    350  CD2 LEU B  50     -46.021  20.233   8.234  1.00 20.00
ATOM    351  N   SER B  51     -44.491  22.488  12.234  1.00 20.00
ATOM    352  CA  SER B  51     -45.197  23.481  13.021  1.00 20.00
ATOM    353  C   SER B  51     -44.307  24.591  13.548  1.00 20.00
ATOM    354  O   SER B  51     -44.688  25.755  13.506  1.00 20.00
ATOM    355  CB  SER B  51     -45.912  22.806  14.175  1.00 20.00
ATOM    356  OG  SER B  51     -46.813  21.880  13.619  1.00 20.00
ATOM    357  N   GLN B  52     -43.135  24.252  14.041  1.00 20.00
ATOM    358  CA  GLN B  52     -42.248  25.274  14.557  1.00 20.00
ATOM    359  C   GLN B  52     -41.856  26.220  13.456  1.00 20.00
ATOM    360  O   GLN B  52     -41.851  27.419  13.662  1.00 20.00
ATOM    361  CB  GLN B  52     -40.993  24.698  15.172  1.00 20.00
ATOM    362  CG  GLN B  52     -41.200  24.019  16.479  1.00 20.00
ATOM    363  CD  GLN B  52     -40.027  23.112  16.782  1.00 20.00
ATOM    364  NE2 GLN B  52     -40.285  21.999  17.478  1.00 20.00
ATOM    365  OE1 GLN B  52     -38.889  23.413  16.391  1.00 20.00
ATOM    366  N   VAL B  53     -41.509  25.675  12.291  1.00 20.00
ATOM    367  CA  VAL B  53     -41.135  26.496  11.142  1.00 20.00
ATOM    368  C   VAL B  53     -42.286  27.399  10.702  1.00 20.00
ATOM    369  O   VAL B  53     -42.078  28.584  10.485  1.00 20.00
ATOM    370  CB  VAL B  53     -40.600  25.636   9.978  1.00 20.00
ATOM    371  CG1 VAL B  53     -40.378  26.462   8.729  1.00 20.00
ATOM    372  CG2 VAL B  53     -39.324  24.972  10.411  1.00 20.00
ATOM    373  N   ALA B  54     -43.506  26.865  10.655  1.00 20.00
ATOM    374  CA  ALA B  54     -44.676  27.663  10.303  1.00 20.00
ATOM    375  C   ALA B  54     -44.824  28.817  11.285  1.00 20.00
ATOM    376  O   ALA B  54     -45.048  29.963  10.882  1.00 20.00
ATOM    377  CB  ALA B  54     -45.973  26.789  10.294  1.00 20.00
ATOM    378  N   ASP B  55     -44.681  28.500  12.571  1.00 20.00
ATOM    379  CA  ASP B  55     -44.862  29.494  13.631  1.00 20.00
ATOM    380  C   ASP B  55     -43.851  30.628  13.519  1.00 20.00
ATOM    381  O   ASP B  55     -44.227  31.793  13.550  1.00 20.00
ATOM    382  CB  ASP B  55     -44.762  28.862  15.015  1.00 20.00
ATOM    383  CG  ASP B  55     -44.786  29.911  16.136  1.00 20.00
ATOM    384  OD1 ASP B  55     -45.895  30.390  16.468  1.00 20.00
ATOM    385  OD2 ASP B  55     -43.684  30.276  16.655  1.00 20.00
ATOM    386  N   ILE B  56     -42.578  30.289  13.415  1.00 20.00
ATOM    387  CA  ILE B  56     -41.565  31.329  13.429  1.00 20.00
ATOM    388  C   ILE B  56     -41.667  32.226  12.186  1.00 20.00
ATOM    389  O   ILE B  56     -41.429  33.438  12.251  1.00 20.00
ATOM    390  CB  ILE B  56     -40.169  30.748  13.645  1.00 20.00
ATOM    391  CG1 ILE B  56     -39.183  31.845  13.989  1.00 20.00
ATOM    392  CG2 ILE B  56     -39.674  29.958  12.432  1.00 20.00
ATOM    393  CD1 ILE B  56     -37.952  31.281  14.652  1.00 20.00
ATOM    394  N   LEU B  57     -42.032  31.633  11.046  1.00 20.00
ATOM    395  CA  LEU B  57     -42.285  32.419   9.822  1.00 20.00
ATOM    396  C   LEU B  57     -43.371  33.458  10.064  1.00 20.00
ATOM    397  O   LEU B  57     -43.204  34.640   9.773  1.00 20.00
ATOM    398  CB  LEU B  57     -42.686  31.501   8.660  1.00 20.00
ATOM    399  CG  LEU B  57     -41.509  30.731   8.034  1.00 20.00
ATOM    400  CD1 LEU B  57     -42.017  29.581   7.150  1.00 20.00
ATOM    401  CD2 LEU B  57     -40.601  31.704   7.271  1.00 20.00
ATOM    402  N   PHE B  58     -44.490  32.994  10.587  1.00 20.00
ATOM    403  CA  PHE B  58     -45.591  33.874  10.906  1.00 20.00
ATOM    404  C   PHE B  58     -45.236  34.937  11.936  1.00 20.00
ATOM    405  O   PHE B  58     -45.577  36.110  11.764  1.00 20.00
ATOM    406  CB  PHE B  58     -46.783  33.075  11.406  1.00 20.00
ATOM    407  CG  PHE B  58     -48.024  33.899  11.551  1.00 20.00
ATOM    408  CD1 PHE B  58     -48.610  34.487  10.445  1.00 20.00
ATOM    409  CD2 PHE B  58     -48.628  34.068  12.790  1.00 20.00
ATOM    410  CE1 PHE B  58     -49.775  35.236  10.576  1.00 20.00
ATOM    411  CE2 PHE B  58     -49.790  34.819  12.928  1.00 20.00
ATOM    412  CZ  PHE B  58     -50.351  35.404  11.834  1.00 20.00
ATOM    413  N   GLN B  59     -44.542  34.522  12.986  1.00 20.00
ATOM    414  CA  GLN B  59     -44.124  35.435  14.037  1.00 20.00
ATOM    415  C   GLN B  59     -43.198  36.512  13.487  1.00 20.00
ATOM    416  O   GLN B  59     -43.288  37.689  13.893  1.00 20.00
ATOM    417  CB  GLN B  59     -43.455  34.663  15.177  1.00 20.00
ATOM    418  CG  GLN B  59     -44.443  33.756  15.957  1.00 20.00
ATOM    419  CD  GLN B  59     -45.587  34.510  16.613  1.00 20.00
ATOM    420  NE2 GLN B  59     -45.260  35.621  17.264  1.00 20.00
ATOM    421  OE1 GLN B  59     -46.763  34.102  16.526  1.00 20.00
ATOM    422  N   THR B  60     -42.379  36.126  12.505  1.00 20.00
ATOM    423  CA  THR B  60     -41.478  37.079  11.833  1.00 20.00
ATOM    424  C   THR B  60     -42.292  38.177  11.112  1.00 20.00
ATOM    425  O   THR B  60     -41.997  39.363  11.247  1.00 20.00
ATOM    426  CB  THR B  60     -40.496  36.343  10.885  1.00 20.00
ATOM    427  CG2 THR B  60     -39.521  37.345  10.194  1.00 20.00
ATOM    428  OG1 THR B  60     -39.741  35.380  11.645  1.00 20.00
ATOM    429  N   ALA B  61     -43.352  37.784  10.407  1.00 20.00
ATOM    430  CA  ALA B  61     -44.255  38.720   9.722  1.00 20.00
ATOM    431  C   ALA B  61     -44.979  39.634  10.710  1.00 20.00
ATOM    432  O   ALA B  61     -45.090  40.851  10.494  1.00 20.00
ATOM    433  CB  ALA B  61     -45.275  37.951   8.874  1.00 20.00
ATOM    434  N   GLN B  62     -45.473  39.053  11.799  1.00 20.00
ATOM    435  CA  GLN B  62     -46.129  39.841  12.825  1.00 20.00
ATOM    436  C   GLN B  62     -45.194  40.839  13.521  1.00 20.00
ATOM    437  O   GLN B  62     -45.527  42.023  13.642  1.00 20.00
ATOM    438  CB  GLN B  62     -46.812  38.938  13.821  1.00 20.00
ATOM    439  CG  GLN B  62     -47.922  38.161  13.188  1.00 20.00
ATOM    440  CD  GLN B  62     -49.007  37.831  14.175  1.00 20.00
ATOM    441  NE2 GLN B  62     -48.621  37.242  15.303  1.00 20.00
ATOM    442  OE1 GLN B  62     -50.188  38.123  13.935  1.00 20.00
ATOM    443  N   ASN B  63     -44.014  40.383  13.917  1.00 20.00
ATOM    444  CA  ASN B  63     -43.005  41.267  14.504  1.00 20.00
ATOM    445  C   ASN B  63     -42.659  42.468  13.600  1.00 20.00
ATOM    446  O   ASN B  63     -42.314  43.537  14.089  1.00 20.00
ATOM    447  CB  ASN B  63     -41.723  40.495  14.826  1.00 20.00
ATOM    448  CG  ASN B  63     -41.882  39.510  15.962  1.00 20.00
ATOM    449  ND2 ASN B  63     -40.917  38.623  16.085  1.00 20.00
ATOM    450  OD1 ASN B  63     -42.873  39.497  16.668  1.00 20.00
ATOM    451  N   ALA B  64     -42.746  42.281  12.280  1.00 20.00
ATOM    452  CA  ALA B  64     -42.424  43.322  11.318  1.00 20.00
ATOM    453  C   ALA B  64     -43.535  44.363  11.227  1.00 20.00
ATOM    454  O   ALA B  64     -43.337  45.424  10.660  1.00 20.00
ATOM    455  CB  ALA B  64     -42.184  42.709   9.942  1.00 20.00
ATOM    456  N   GLY B  65     -44.722  44.021  11.719  1.00 20.00
ATOM    457  CA  GLY B  65     -45.836  44.932  11.748  1.00 20.00
ATOM    458  C   GLY B  65     -46.495  45.158  10.402  1.00 20.00
ATOM    459  O   GLY B  65     -47.082  46.206  10.175  1.00 20.00
ATOM    460  N   ILE B  66     -46.407  44.185   9.502  1.00 20.00
ATOM    461  CA  ILE B  66     -46.870  44.376   8.130  1.00 20.00
ATOM    462  C   ILE B  66     -48.355  44.013   8.003  1.00 20.00
ATOM    463  O   ILE B  66     -48.940  43.437   8.911  1.00 20.00
ATOM    464  CB  ILE B  66     -46.009  43.588   7.118  1.00 20.00
ATOM    465  CG1 ILE B  66     -45.939  42.097   7.477  1.00 20.00
ATOM    466  CG2 ILE B  66     -44.590  44.186   7.061  1.00 20.00
ATOM    467  CD1 ILE B  66     -45.364  41.213   6.340  1.00 20.00
ATOM    468  N   SER B  67     -48.961  44.402   6.888  1.00 20.00
ATOM    469  CA  SER B  67     -50.362  44.118   6.627  1.00 20.00
ATOM    470  C   SER B  67     -50.484  43.273   5.359  1.00 20.00
ATOM    471  O   SER B  67     -49.760  43.473   4.385  1.00 20.00
ATOM    472  CB  SER B  67     -51.125  45.430   6.466  1.00 20.00
ATOM    473  OG  SER B  67     -50.999  46.232   7.637  1.00 20.00
ATOM    474  N   PHE B  68     -51.385  42.304   5.388  1.00 20.00
ATOM    475  CA  PHE B  68     -51.630  41.451   4.259  1.00 20.00
ATOM    476  C   PHE B  68     -53.020  40.846   4.428  1.00 20.00
ATOM    477  O   PHE B  68     -53.446  40.594   5.552  1.00 20.00
ATOM    478  CB  PHE B  68     -50.577  40.334   4.129  1.00 20.00
ATOM    479  CG  PHE B  68     -50.298  39.577   5.403  1.00 20.00
ATOM    480  CD1 PHE B  68     -51.001  38.417   5.714  1.00 20.00
ATOM    481  CD2 PHE B  68     -49.320  40.019   6.282  1.00 20.00
ATOM    482  CE1 PHE B  68     -50.750  37.746   6.894  1.00 20.00
ATOM    483  CE2 PHE B  68     -49.060  39.350   7.446  1.00 20.00
ATOM    484  CZ  PHE B  68     -49.767  38.206   7.759  1.00 20.00
ATOM    485  N   ASP B  69     -53.677  40.586   3.315  1.00 20.00
ATOM    486  CA  ASP B  69     -55.005  39.944   3.292  1.00 20.00
ATOM    487  C   ASP B  69     -54.966  38.425   2.993  1.00 20.00
ATOM    488  O   ASP B  69     -55.910  37.692   3.298  1.00 20.00
ATOM    489  CB  ASP B  69     -55.839  40.636   2.212  1.00 20.00
ATOM    490  CG  ASP B  69     -55.934  42.136   2.436  1.00 20.00
ATOM    491  OD1 ASP B  69     -56.427  42.487   3.526  1.00 20.00
ATOM    492  OD2 ASP B  69     -55.520  42.936   1.550  1.00 20.00
ATOM    493  N   THR B  70     -53.880  37.975   2.368  1.00 20.00
ATOM    494  CA  THR B  70     -53.765  36.605   1.880  1.00 20.00
ATOM    495  C   THR B  70     -52.272  36.258   1.787  1.00 20.00
ATOM    496  O   THR B  70     -51.402  37.121   1.899  1.00 20.00
ATOM    497  CB  THR B  70     -54.511  36.457   0.488  1.00 20.00
ATOM    498  CG2 THR B  70     -53.830  37.335  -0.588  1.00 20.00
ATOM    499  OG1 THR B  70     -54.566  35.072   0.071  1.00 20.00
ATOM    500  N   VAL B  71     -51.993  34.977   1.592  1.00 20.00
ATOM    501  CA  VAL B  71     -50.647  34.447   1.660  1.00 20.00
ATOM    502  C   VAL B  71     -50.454  33.483   0.505  1.00 20.00
ATOM    503  O   VAL B  71     -51.378  32.711   0.187  1.00 20.00
ATOM    504  CB  VAL B  71     -50.430  33.676   2.980  1.00 20.00
ATOM    505  CG1 VAL B  71     -49.062  32.931   2.994  1.00 20.00
ATOM    506  CG2 VAL B  71     -50.555  34.604   4.178  1.00 20.00
ATOM    507  N   CYS B  72     -49.273  33.555  -0.120  1.00 20.00
ATOM    508  CA  CYS B  72     -48.873  32.608  -1.163  1.00 20.00
ATOM    509  C   CYS B  72     -47.480  32.038  -0.922  1.00 20.00
ATOM    510  O   CYS B  72     -46.504  32.790  -0.729  1.00 20.00
ATOM    511  CB  CYS B  72     -48.942  33.286  -2.539  1.00 20.00
ATOM    512  SG  CYS B  72     -48.680  32.174  -3.980  1.00 20.00
ATOM    513  N   GLY B  73     -47.361  30.712  -0.982  1.00 20.00
ATOM    514  CA  GLY B  73     -46.054  30.082  -0.961  1.00 20.00
ATOM    515  C   GLY B  73     -45.317  30.045  -2.286  1.00 20.00
ATOM    516  O   GLY B  73     -45.901  29.846  -3.335  1.00 20.00
ATOM    517  N   VAL B  74     -44.017  30.220  -2.279  1.00 20.00
ATOM    518  CA  VAL B  74     -43.285  30.026  -3.525  1.00 20.00
ATOM    519  C   VAL B  74     -43.144  28.516  -3.774  1.00 20.00
ATOM    520  O   VAL B  74     -42.668  27.808  -2.885  1.00 20.00
ATOM    521  CB  VAL B  74     -41.880  30.614  -3.481  1.00 20.00
ATOM    522  CG1 VAL B  74     -41.210  30.334  -4.816  1.00 20.00
ATOM    523  CG2 VAL B  74     -41.911  32.141  -3.184  1.00 20.00
ATOM    524  N   PRO B  75     -43.588  28.000  -4.958  1.00 20.00
ATOM    525  CA  PRO B  75     -43.524  26.546  -5.258  1.00 20.00
ATOM    526  C   PRO B  75     -42.103  26.075  -5.263  1.00 20.00
ATOM    527  O   PRO B  75     -41.247  26.876  -5.678  1.00 20.00
ATOM    528  CB  PRO B  75     -44.111  26.453  -6.665  1.00 20.00
ATOM    529  CG  PRO B  75     -44.972  27.607  -6.769  1.00 20.00
ATOM    530  CD  PRO B  75     -44.378  28.707  -5.979  1.00 20.00
ATOM    531  N   TYR B  76     -41.784  24.870  -4.762  1.00 20.00
ATOM    532  CA  TYR B  76     -42.716  23.881  -4.175  1.00 20.00
ATOM    533  C   TYR B  76     -42.590  23.692  -2.637  1.00 20.00
ATOM    534  O   TYR B  76     -43.585  23.390  -1.927  1.00 20.00
ATOM    535  CB  TYR B  76     -42.430  22.502  -4.806  1.00 20.00
ATOM    536  CG  TYR B  76     -42.809  22.400  -6.280  1.00 20.00
ATOM    537  CD1 TYR B  76     -44.136  22.504  -6.678  1.00 20.00
ATOM    538  CD2 TYR B  76     -41.842  22.207  -7.259  1.00 20.00
ATOM    539  CE1 TYR B  76     -44.504  22.438  -8.033  1.00 20.00
ATOM    540  CE2 TYR B  76     -42.186  22.129  -8.620  1.00 20.00
ATOM    541  CZ  TYR B  76     -43.519  22.242  -8.997  1.00 20.00
ATOM    542  OH  TYR B  76     -43.878  22.185 -10.320  1.00 20.00
ATOM    543  N   THR B  77     -41.367  23.781  -2.134  1.00 20.00
ATOM    544  CA  THR B  77     -41.066  23.392  -0.746  1.00 20.00
ATOM    545  C   THR B  77     -41.849  24.227   0.268  1.00 20.00
ATOM    546  O   THR B  77     -42.336  23.699   1.287  1.00 20.00
ATOM    547  CB  THR B  77     -39.533  23.483  -0.477  1.00 20.00
ATOM    548  CG2 THR B  77     -39.176  23.012   0.932  1.00 20.00
ATOM    549  OG1 THR B  77     -38.847  22.651  -1.420  1.00 20.00
ATOM    550  N   ALA B  78     -42.016  25.516  -0.024  1.00 20.00
ATOM    551  CA  ALA B  78     -42.733  26.424   0.881  1.00 20.00
ATOM    552  C   ALA B  78     -44.255  26.180   0.942  1.00 20.00
ATOM    553  O   ALA B  78     -44.944  26.742   1.829  1.00 20.00
ATOM    554  CB  ALA B  78     -42.475  27.840   0.489  1.00 20.00
ATOM    555  N   LEU B  79     -44.787  25.390   0.005  1.00 20.00
ATOM    556  CA  LEU B  79     -46.253  25.249  -0.107  1.00 20.00
ATOM    557  C   LEU B  79     -46.910  24.755   1.173  1.00 20.00
ATOM    558  O   LEU B  79     -47.884  25.333   1.630  1.00 20.00
ATOM    559  CB  LEU B  79     -46.665  24.417  -1.341  1.00 20.00
ATOM    560  CG  LEU B  79     -46.334  25.052  -2.726  1.00 20.00
ATOM    561  CD1 LEU B  79     -46.478  24.034  -3.851  1.00 20.00
ATOM    562  CD2 LEU B  79     -47.208  26.245  -3.035  1.00 20.00
ATOM    563  N   PRO B  80     -46.399  23.671   1.770  1.00 20.00
ATOM    564  CA  PRO B  80     -47.011  23.231   3.047  1.00 20.00
ATOM    565  C   PRO B  80     -46.867  24.237   4.201  1.00 20.00
ATOM    566  O   PRO B  80     -47.744  24.338   5.048  1.00 20.00
ATOM    567  CB  PRO B  80     -46.267  21.933   3.381  1.00 20.00
ATOM    568  CG  PRO B  80     -45.641  21.519   2.165  1.00 20.00
ATOM    569  CD  PRO B  80     -45.420  22.706   1.271  1.00 20.00
ATOM    570  N   LEU B  81     -45.772  24.992   4.208  1.00 20.00
ATOM    571  CA  LEU B  81     -45.562  26.021   5.222  1.00 20.00
ATOM    572  C   LEU B  81     -46.621  27.103   5.159  1.00 20.00
ATOM    573  O   LEU B  81     -47.178  27.481   6.184  1.00 20.00
ATOM    574  CB  LEU B  81     -44.147  26.631   5.089  1.00 20.00
ATOM    575  CG  LEU B  81     -43.009  25.615   5.150  1.00 20.00
ATOM    576  CD1 LEU B  81     -41.608  26.267   5.000  1.00 20.00
ATOM    577  CD2 LEU B  81     -43.108  24.824   6.456  1.00 20.00
ATOM    578  N   ALA B  82     -46.936  27.565   3.943  1.00 20.00
ATOM    579  CA  ALA B  82     -48.009  28.500   3.723  1.00 20.00
ATOM    580  C   ALA B  82     -49.341  27.921   4.207  1.00 20.00
ATOM    581  O   ALA B  82     -50.136  28.604   4.863  1.00 20.00
ATOM    582  CB  ALA B  82     -48.110  28.853   2.240  1.00 20.00
ATOM    583  N   THR B  83     -49.565  26.665   3.891  1.00 20.00
ATOM    584  CA  THR B  83     -50.813  26.009   4.280  1.00 20.00
ATOM    585  C   THR B  83     -51.012  25.957   5.799  1.00 20.00
ATOM    586  O   THR B  83     -52.129  26.188   6.303  1.00 20.00
ATOM    587  CB  THR B  83     -50.899  24.591   3.678  1.00 20.00
ATOM    588  CG2 THR B  83     -52.198  23.876   4.137  1.00 20.00
ATOM    589  OG1 THR B  83     -50.878  24.707   2.257  1.00 20.00
ATOM    590  N   VAL B  84     -49.963  25.608   6.517  1.00 20.00
ATOM    591  CA  VAL B  84     -50.019  25.510   7.990  1.00 20.00
ATOM    592  C   VAL B  84     -50.254  26.903   8.589  1.00 20.00
ATOM    593  O   VAL B  84     -51.150  27.091   9.418  1.00 20.00
ATOM    594  CB  VAL B  84     -48.751  24.824   8.579  1.00 20.00
ATOM    595  CG1 VAL B  84     -48.715  24.892  10.128  1.00 20.00
ATOM    596  CG2 VAL B  84     -48.675  23.349   8.133  1.00 20.00
ATOM    597  N   ILE B  85     -49.484  27.880   8.124  1.00 20.00
ATOM    598  CA  ILE B  85     -49.691  29.272   8.526  1.00 20.00
ATOM    599  C   ILE B  85     -51.145  29.723   8.304  1.00 20.00
ATOM    600  O   ILE B  85     -51.750  30.336   9.181  1.00 20.00
ATOM    601  CB  ILE B  85     -48.728  30.206   7.766  1.00 20.00
ATOM    602  CG1 ILE B  85     -47.318  29.961   8.251  1.00 20.00
ATOM    603  CG2 ILE B  85     -49.089  31.662   7.978  1.00 20.00
ATOM    604  CD1 ILE B  85     -46.231  30.620   7.367  1.00 20.00
ATOM    605  N   CYS B  86     -51.703  29.399   7.146  1.00 20.00
ATOM    606  CA  CYS B  86     -53.007  29.892   6.815  1.00 20.00
ATOM    607  C   CYS B  86     -54.072  29.160   7.599  1.00 20.00
ATOM    608  O   CYS B  86     -55.064  29.748   7.976  1.00 20.00
ATOM    609  CB  CYS B  86     -53.290  29.757   5.325  1.00 20.00
ATOM    610  SG  CYS B  86     -52.410  30.998   4.326  1.00 20.00
ATOM    611  N   SER B  87     -53.851  27.880   7.818  1.00 20.00
ATOM    612  CA  SER B  87     -54.823  27.039   8.523  1.00 20.00
ATOM    613  C   SER B  87     -54.835  27.415  10.028  1.00 20.00
ATOM    614  O   SER B  87     -55.883  27.577  10.626  1.00 20.00
ATOM    615  CB  SER B  87     -54.407  25.584   8.371  1.00 20.00
ATOM    616  OG  SER B  87     -55.348  24.717   8.983  1.00 20.00
ATOM    617  N   THR B  88     -53.645  27.532  10.618  1.00 20.00
ATOM    618  CA  THR B  88     -53.483  27.915  12.034  1.00 20.00
ATOM    619  C   THR B  88     -54.054  29.316  12.320  1.00 20.00
ATOM    620  O   THR B  88     -54.796  29.493  13.264  1.00 20.00
ATOM    621  CB  THR B  88     -52.002  27.852  12.447  1.00 20.00
ATOM    622  CG2 THR B  88     -51.782  28.468  13.823  1.00 20.00
ATOM    623  OG1 THR B  88     -51.596  26.482  12.484  1.00 20.00
ATOM    624  N   ASN B  89     -53.744  30.295  11.486  1.00 20.00
ATOM    625  CA  ASN B  89     -54.202  31.675  11.704  1.00 20.00
ATOM    626  C   ASN B  89     -55.470  32.123  10.948  1.00 20.00
ATOM    627  O   ASN B  89     -55.834  33.301  10.975  1.00 20.00
ATOM    628  CB  ASN B  89     -53.028  32.600  11.383  1.00 20.00
ATOM    629  CG  ASN B  89     -51.833  32.239  12.184  1.00 20.00
ATOM    630  ND2 ASN B  89     -51.837  32.616  13.444  1.00 20.00
ATOM    631  OD1 ASN B  89     -50.945  31.547  11.707  1.00 20.00
ATOM    632  N   GLN B  90     -56.126  31.203  10.242  1.00 20.00
ATOM    633  CA  GLN B  90     -57.383  31.509   9.550  1.00 20.00
ATOM    634  C   GLN B  90     -57.232  32.589   8.461  1.00 20.00
ATOM    635  O   GLN B  90     -57.987  33.551   8.405  1.00 20.00
ATOM    636  CB  GLN B  90     -58.478  31.900  10.565  1.00 20.00
ATOM    637  CG  GLN B  90     -58.581  30.967  11.774  1.00 20.00
ATOM    638  CD  GLN B  90     -59.549  29.817  11.576  1.00 20.00
ATOM    639  NE2 GLN B  90     -60.403  29.573  12.588  1.00 20.00
ATOM    640  OE1 GLN B  90     -59.534  29.143  10.537  1.00 20.00
ATOM    641  N   ILE B  91     -56.257  32.405   7.585  1.00 20.00
ATOM    642  CA  ILE B  91     -55.974  33.353   6.519  1.00 20.00
ATOM    643  C   ILE B  91     -56.287  32.703   5.184  1.00 20.00
ATOM    644  O   ILE B  91     -55.944  31.561   4.960  1.00 20.00
ATOM    645  CB  ILE B  91     -54.502  33.754   6.523  1.00 20.00
ATOM    646  CG1 ILE B  91     -54.100  34.242   7.905  1.00 20.00
ATOM    647  CG2 ILE B  91     -54.216  34.839   5.501  1.00 20.00
ATOM    648  CD1 ILE B  91     -52.576  34.366   8.072  1.00 20.00
ATOM    649  N   PRO B  92     -56.965  33.416   4.299  1.00 20.00
ATOM    650  CA  PRO B  92     -57.140  32.866   2.956  1.00 20.00
ATOM    651  C   PRO B  92     -55.792  32.658   2.258  1.00 20.00
ATOM    652  O   PRO B  92     -54.841  33.418   2.488  1.00 20.00
ATOM    653  CB  PRO B  92     -57.975  33.939   2.247  1.00 20.00
ATOM    654  CG  PRO B  92     -58.719  34.631   3.366  1.00 20.00
ATOM    655  CD  PRO B  92     -57.791  34.615   4.529  1.00 20.00
ATOM    656  N   MET B  93     -55.714  31.605   1.445  1.00 20.00
ATOM    657  CA  MET B  93     -54.481  31.240   0.764  1.00 20.00
ATOM    658  C   MET B  93     -54.622  31.282  -0.747  1.00 20.00
ATOM    659  O   MET B  93     -55.646  30.916  -1.288  1.00 20.00
ATOM    660  CB  MET B  93     -54.097  29.823   1.201  1.00 20.00
ATOM    661  CG  MET B  93     -52.716  29.354   0.768  1.00 20.00
ATOM    662  SD  MET B  93     -52.250  27.819   1.577  1.00 20.00
ATOM    663  CE  MET B  93     -53.616  26.706   1.150  1.00 20.00
ATOM    664  N   LEU B  94     -53.546  31.664  -1.430  1.00 20.00
ATOM    665  CA  LEU B  94     -53.452  31.492  -2.864  1.00 20.00
ATOM    666  C   LEU B  94     -52.397  30.423  -3.180  1.00 20.00
ATOM    667  O   LEU B  94     -51.444  30.247  -2.431  1.00 20.00
ATOM    668  CB  LEU B  94     -53.037  32.786  -3.543  1.00 20.00
ATOM    669  CG  LEU B  94     -53.952  33.993  -3.316  1.00 20.00
ATOM    670  CD1 LEU B  94     -53.302  35.195  -3.977  1.00 20.00
ATOM    671  CD2 LEU B  94     -55.364  33.804  -3.839  1.00 20.00
ATOM    672  N   ILE B  95     -52.599  29.721  -4.284  1.00 20.00
ATOM    673  CA  ILE B  95     -51.662  28.711  -4.757  1.00 20.00
ATOM    674  C   ILE B  95     -51.225  28.998  -6.191  1.00 20.00
ATOM    675  O   ILE B  95     -52.032  29.044  -7.112  1.00 20.00
ATOM    676  CB  ILE B  95     -52.275  27.320  -4.685  1.00 20.00
ATOM    677  CG1 ILE B  95     -52.491  26.890  -3.235  1.00 20.00
ATOM    678  CG2 ILE B  95     -51.333  26.309  -5.365  1.00 20.00
ATOM    679  CD1 ILE B  95     -53.087  25.485  -3.090  1.00 20.00
ATOM    680  N   ARG B  96     -49.931  29.213  -6.372  1.00 20.00
ATOM    681  CA  ARG B  96     -49.362  29.289  -7.690  1.00 20.00
ATOM    682  C   ARG B  96     -49.116  27.864  -8.239  1.00 20.00
ATOM    683  O   ARG B  96     -48.349  27.092  -7.662  1.00 20.00
ATOM    684  CB  ARG B  96     -48.049  30.093  -7.648  1.00 20.00
ATOM    685  CG  ARG B  96     -47.679  30.560  -8.998  1.00 20.00
ATOM    686  CD  ARG B  96     -46.264  30.937  -9.145  1.00 20.00
ATOM    687  NE  ARG B  96     -45.889  30.770 -10.538  1.00 20.00
ATOM    688  CZ  ARG B  96     -44.660  30.938 -10.986  1.00 20.00
ATOM    689  NH1 ARG B  96     -43.682  31.263 -10.144  1.00 20.00
ATOM    690  NH2 ARG B  96     -44.407  30.770 -12.278  1.00 20.00
ATOM    691  N   ARG B  97     -49.771  27.501  -9.340  1.00 20.00
ATOM    692  CA  ARG B  97     -49.616  26.156  -9.922  1.00 20.00
ATOM    693  C   ARG B  97     -48.455  26.212 -10.914  1.00 20.00
ATOM    694  O   ARG B  97     -48.573  26.869 -11.940  1.00 20.00
ATOM    695  CB  ARG B  97     -50.885  25.735 -10.661  1.00 20.00
ATOM    696  CG  ARG B  97     -52.098  25.415  -9.760  1.00 20.00
ATOM    697  CD  ARG B  97     -52.222  23.930  -9.411  1.00 20.00
ATOM    698  NE  ARG B  97     -51.123  23.413  -8.576  1.00 20.00
ATOM    699  CZ  ARG B  97     -51.198  23.202  -7.260  1.00 20.00
ATOM    700  NH1 ARG B  97     -52.319  23.483  -6.597  1.00 20.00
ATOM    701  NH2 ARG B  97     -50.150  22.702  -6.597  1.00 20.00
ATOM    702  N   LYS B  98     -47.361  25.524 -10.619  1.00 20.00
ATOM    703  CA  LYS B  98     -46.206  25.484 -11.521  1.00 20.00
ATOM    704  C   LYS B  98     -45.991  24.157 -12.287  1.00 20.00
ATOM    705  O   LYS B  98     -45.034  23.994 -13.068  1.00 20.00
ATOM    706  CB  LYS B  98     -44.948  25.807 -10.741  1.00 20.00
ATOM    707  CG  LYS B  98     -44.163  26.899 -11.411  1.00 20.00
ATOM    708  CD  LYS B  98     -42.720  26.929 -11.018  1.00 20.00
ATOM    709  CE  LYS B  98     -41.985  27.865 -11.978  1.00 20.00
ATOM    710  NZ  LYS B  98     -40.648  28.314 -11.522  1.00 20.00
ATOM    711  N   GLU B  99     -46.869  23.202 -12.056  1.00 20.00
ATOM    712  CA  GLU B  99     -46.587  21.824 -12.453  1.00 20.00
ATOM    713  C   GLU B  99     -46.692  21.601 -13.966  1.00 20.00
ATOM    714  O   GLU B  99     -46.167  20.619 -14.475  1.00 20.00
ATOM    715  CB  GLU B  99     -47.504  20.855 -11.692  1.00 20.00
ATOM    716  CG  GLU B  99     -47.226  20.891 -10.174  1.00 20.00
ATOM    717  CD  GLU B  99     -48.038  21.952  -9.419  1.00 20.00
ATOM    718  OE1 GLU B  99     -48.811  22.729 -10.081  1.00 20.00
ATOM    719  OE2 GLU B  99     -47.876  22.012  -8.167  1.00 20.00
ATOM    720  N   THR B 100     -47.374  22.506 -14.664  1.00 20.00
ATOM    721  CA  THR B 100     -47.470  22.451 -16.121  1.00 20.00
ATOM    722  C   THR B 100     -46.751  23.618 -16.757  1.00 20.00
ATOM    723  O   THR B 100     -46.945  23.925 -17.938  1.00 20.00
ATOM    724  CB  THR B 100     -48.935  22.375 -16.613  1.00 20.00
ATOM    725  CG2 THR B 100     -49.599  21.087 -16.093  1.00 20.00
ATOM    726  OG1 THR B 100     -49.661  23.528 -16.184  1.00 20.00
ATOM    727  N   LYS B 101     -45.873  24.227 -15.974  1.00 20.00
ATOM    728  CA  LYS B 101     -45.087  25.354 -16.430  1.00 20.00
ATOM    729  C   LYS B 101     -45.910  26.316 -17.304  1.00 20.00
ATOM    730  O   LYS B 101     -46.967  26.778 -16.866  1.00 20.00
ATOM    731  CB  LYS B 101     -43.826  24.798 -17.105  1.00 20.00
ATOM    732  CG  LYS B 101     -42.979  23.907 -16.156  1.00 20.00
ATOM    733  CD  LYS B 101     -41.619  23.520 -16.807  1.00 20.00
ATOM    734  CE  LYS B 101     -40.745  22.586 -15.916  1.00 20.00
ATOM    735  NZ  LYS B 101     -39.478  22.250 -16.676  1.00 20.00
ATOM    736  N   ASP B 102     -45.453  26.577 -18.530  1.00 20.00
ATOM    737  CA  ASP B 102     -46.103  27.526 -19.482  1.00 20.00
ATOM    738  C   ASP B 102     -46.751  26.806 -20.664  1.00 20.00
ATOM    739  O   ASP B 102     -46.879  27.369 -21.773  1.00 20.00
ATOM    740  CB  ASP B 102     -45.048  28.524 -19.998  1.00 20.00
ATOM    741  CG  ASP B 102     -43.937  27.839 -20.751  1.00 20.00
ATOM    742  OD1 ASP B 102     -43.949  26.581 -20.833  1.00 20.00
ATOM    743  OD2 ASP B 102     -43.008  28.532 -21.269  1.00 20.00
ATOM    744  N   TYR B 103     -47.140  25.543 -20.447  1.00 20.00
ATOM    745  CA  TYR B 103     -47.753  24.704 -21.492  1.00 20.00
ATOM    746  C   TYR B 103     -49.255  24.991 -21.534  1.00 20.00
ATOM    747  O   TYR B 103     -49.952  24.804 -20.548  1.00 20.00
ATOM    748  CB  TYR B 103     -47.479  23.192 -21.255  1.00 20.00
ATOM    749  CG  TYR B 103     -46.026  22.852 -20.980  1.00 20.00
ATOM    750  CD1 TYR B 103     -45.009  23.390 -21.768  1.00 20.00
ATOM    751  CD2 TYR B 103     -45.663  22.015 -19.919  1.00 20.00
ATOM    752  CE1 TYR B 103     -43.682  23.117 -21.503  1.00 20.00
ATOM    753  CE2 TYR B 103     -44.306  21.721 -19.650  1.00 20.00
ATOM    754  CZ  TYR B 103     -43.331  22.286 -20.457  1.00 20.00
ATOM    755  OH  TYR B 103     -41.998  22.069 -20.233  1.00 20.00
ATOM    756  N   GLY B 104     -49.745  25.439 -22.686  1.00 20.00
ATOM    757  CA  GLY B 104     -51.123  25.834 -22.835  1.00 20.00
ATOM    758  C   GLY B 104     -51.432  27.188 -22.237  1.00 20.00
ATOM    759  O   GLY B 104     -50.558  28.043 -22.075  1.00 20.00
ATOM    760  N   THR B 105     -52.690  27.392 -21.907  1.00 20.00
ATOM    761  CA  THR B 105     -53.155  28.732 -21.559  1.00 20.00
ATOM    762  C   THR B 105     -53.958  28.789 -20.254  1.00 20.00
ATOM    763  O   THR B 105     -54.546  29.834 -19.934  1.00 20.00
ATOM    764  CB  THR B 105     -54.026  29.326 -22.666  1.00 20.00
ATOM    765  CG2 THR B 105     -53.289  29.406 -23.998  1.00 20.00
ATOM    766  OG1 THR B 105     -55.216  28.546 -22.790  1.00 20.00
ATOM    767  N   LYS B 106     -53.976  27.699 -19.495  1.00 20.00
ATOM    768  CA  LYS B 106     -54.667  27.706 -18.202  1.00 20.00
ATOM    769  C   LYS B 106     -53.999  28.697 -17.254  1.00 20.00
ATOM    770  O   LYS B 106     -52.759  28.833 -17.200  1.00 20.00
ATOM    771  CB  LYS B 106     -54.709  26.326 -17.555  1.00 20.00
ATOM    772  CG  LYS B 106     -55.719  26.239 -16.399  1.00 20.00
ATOM    773  CD  LYS B 106     -55.417  25.105 -15.454  1.00 20.00
ATOM    774  CE  LYS B 106     -55.876  23.775 -15.992  1.00 20.00
ATOM    775  NZ  LYS B 106     -55.399  22.649 -15.091  1.00 20.00
ATOM    776  N   ARG B 107     -54.846  29.374 -16.490  1.00 20.00
ATOM    777  CA  ARG B 107     -54.387  30.431 -15.609  1.00 20.00
ATOM    778  C   ARG B 107     -53.694  29.895 -14.342  1.00 20.00
ATOM    779  O   ARG B 107     -54.132  28.944 -13.721  1.00 20.00
ATOM    780  CB  ARG B 107     -55.526  31.436 -15.334  1.00 20.00
ATOM    781  CG  ARG B 107     -56.000  32.210 -16.596  1.00 20.00
ATOM    782  CD  ARG B 107     -54.850  32.353 -17.645  1.00 20.00
ATOM    783  NE  ARG B 107     -55.121  33.237 -18.777  1.00 20.00
ATOM    784  CZ  ARG B 107     -54.317  33.343 -19.838  1.00 20.00
ATOM    785  NH1 ARG B 107     -53.219  32.597 -19.924  1.00 20.00
ATOM    786  NH2 ARG B 107     -54.636  34.171 -20.833  1.00 20.00
ATOM    787  N   LEU B 108     -52.591  30.539 -13.999  1.00 20.00
ATOM    788  CA  LEU B 108     -51.606  30.006 -13.063  1.00 20.00
ATOM    789  C   LEU B 108     -51.948  30.090 -11.551  1.00 20.00
ATOM    790  O   LEU B 108     -51.341  29.365 -10.762  1.00 20.00
ATOM    791  CB  LEU B 108     -50.250  30.722 -13.308  1.00 20.00
ATOM    792  CG  LEU B 108     -49.565  30.618 -14.676  1.00 20.00
ATOM    793  CD1 LEU B 108     -48.240  31.388 -14.693  1.00 20.00
ATOM    794  CD2 LEU B 108     -49.370  29.128 -15.106  1.00 20.00
ATOM    795  N   VAL B 109     -52.883  30.955 -11.143  1.00 20.00
ATOM    796  CA  VAL B 109     -53.107  31.227  -9.704  1.00 20.00
ATOM    797  C   VAL B 109     -54.473  30.780  -9.177  1.00 20.00
ATOM    798  O   VAL B 109     -55.502  31.225  -9.651  1.00 20.00
ATOM    799  CB  VAL B 109     -52.908  32.719  -9.387  1.00 20.00
ATOM    800  CG1 VAL B 109     -53.081  33.005  -7.865  1.00 20.00
ATOM    801  CG2 VAL B 109     -51.521  33.186  -9.875  1.00 20.00
ATOM    802  N   GLU B 110     -54.482  29.921  -8.172  1.00 20.00
ATOM    803  CA  GLU B 110     -55.747  29.409  -7.599  1.00 20.00
ATOM    804  C   GLU B 110     -56.069  30.173  -6.304  1.00 20.00
ATOM    805  O   GLU B 110     -55.158  30.638  -5.615  1.00 20.00
ATOM    806  CB  GLU B 110     -55.628  27.895  -7.297  1.00 20.00
ATOM    807  CG  GLU B 110     -55.813  26.933  -8.497  1.00 20.00
ATOM    808  CD  GLU B 110     -55.485  25.451  -8.178  1.00 20.00
ATOM    809  OE1 GLU B 110     -55.243  25.092  -6.991  1.00 20.00
ATOM    810  OE2 GLU B 110     -55.469  24.627  -9.122  1.00 20.00
ATOM    811  N   GLY B 111     -57.357  30.285  -5.983  1.00 20.00
ATOM    812  CA  GLY B 111     -57.857  30.971  -4.783  1.00 20.00
ATOM    813  C   GLY B 111     -58.627  32.245  -5.126  1.00 20.00
ATOM    814  O   GLY B 111     -58.878  32.530  -6.281  1.00 20.00
ATOM    815  N   THR B 112     -59.037  33.006  -4.125  1.00 20.00
ATOM    816  CA  THR B 112     -59.821  34.213  -4.393  1.00 20.00
ATOM    817  C   THR B 112     -58.857  35.377  -4.641  1.00 20.00
ATOM    818  O   THR B 112     -58.110  35.745  -3.755  1.00 20.00
ATOM    819  CB  THR B 112     -60.754  34.527  -3.259  1.00 20.00
ATOM    820  CG2 THR B 112     -61.529  35.837  -3.550  1.00 20.00
ATOM    821  OG1 THR B 112     -61.673  33.445  -3.159  1.00 20.00
ATOM    822  N   ILE B 113     -58.869  35.904  -5.862  1.00 20.00
ATOM    823  CA  ILE B 113     -58.015  37.015  -6.254  1.00 20.00
ATOM    824  C   ILE B 113     -58.910  38.259  -6.333  1.00 20.00
ATOM    825  O   ILE B 113     -59.721  38.381  -7.245  1.00 20.00
ATOM    826  CB  ILE B 113     -57.378  36.752  -7.649  1.00 20.00
ATOM    827  CG1 ILE B 113     -56.552  35.446  -7.651  1.00 20.00
ATOM    828  CG2 ILE B 113     -56.524  37.935  -8.104  1.00 20.00
ATOM    829  CD1 ILE B 113     -56.090  35.028  -9.058  1.00 20.00
ATOM    830  N   ASN B 114     -58.772  39.150  -5.353  1.00 20.00
ATOM    831  CA  ASN B 114     -59.480  40.444  -5.327  1.00 20.00
ATOM    832  C   ASN B 114     -58.429  41.501  -5.561  1.00 20.00
ATOM    833  O   ASN B 114     -57.660  41.815  -4.654  1.00 20.00
ATOM    834  CB  ASN B 114     -60.109  40.703  -3.981  1.00 20.00
ATOM    835  CG  ASN B 114     -61.196  39.701  -3.637  1.00 20.00
ATOM    836  ND2 ASN B 114     -61.297  39.383  -2.359  1.00 20.00
ATOM    837  OD1 ASN B 114     -61.934  39.231  -4.499  1.00 20.00
ATOM    838  N   PRO B 115     -58.366  42.037  -6.779  1.00 20.00
ATOM    839  CA  PRO B 115     -57.352  43.029  -7.121  1.00 20.00
ATOM    840  C   PRO B 115     -57.291  44.144  -6.090  1.00 20.00
ATOM    841  O   PRO B 115     -58.339  44.617  -5.674  1.00 20.00
ATOM    842  CB  PRO B 115     -57.845  43.561  -8.469  1.00 20.00
ATOM    843  CG  PRO B 115     -58.540  42.411  -9.075  1.00 20.00
ATOM    844  CD  PRO B 115     -59.196  41.670  -7.940  1.00 20.00
ATOM    845  N   GLY B 116     -56.084  44.546  -5.666  1.00 20.00
ATOM    846  CA  GLY B 116     -55.952  45.589  -4.625  1.00 20.00
ATOM    847  C   GLY B 116     -55.590  45.029  -3.255  1.00 20.00
ATOM    848  O   GLY B 116     -54.997  45.723  -2.424  1.00 20.00
ATOM    849  N   GLU B 117     -55.933  43.767  -3.014  1.00 20.00
ATOM    850  CA  GLU B 117     -55.537  43.106  -1.778  1.00 20.00
ATOM    851  C   GLU B 117     -54.034  42.838  -1.801  1.00 20.00
ATOM    852  O   GLU B 117     -53.435  42.770  -2.870  1.00 20.00
ATOM    853  CB  GLU B 117     -56.306  41.811  -1.560  1.00 20.00
ATOM    854  CG  GLU B 117     -57.742  42.030  -1.085  1.00 20.00
ATOM    855  CD  GLU B 117     -58.466  40.751  -0.753  1.00 20.00
ATOM    856  OE1 GLU B 117     -57.888  39.649  -0.930  1.00 20.00
ATOM    857  OE2 GLU B 117     -59.622  40.821  -0.296  1.00 20.00
ATOM    858  N   THR B 118     -53.462  42.718  -0.604  1.00 20.00
ATOM    859  CA  THR B 118     -52.060  42.470  -0.405  1.00 20.00
ATOM    860  C   THR B 118     -51.812  40.983  -0.122  1.00 20.00
ATOM    861  O   THR B 118     -52.489  40.358   0.717  1.00 20.00
ATOM    862  CB  THR B 118     -51.523  43.306   0.748  1.00 20.00
ATOM    863  CG2 THR B 118     -50.000  43.062   0.970  1.00 20.00
ATOM    864  OG1 THR B 118     -51.769  44.682   0.453  1.00 20.00
ATOM    865  N   CYS B 119     -50.865  40.416  -0.847  1.00 20.00
ATOM    866  CA  CYS B 119     -50.491  39.008  -0.657  1.00 20.00
ATOM    867  C   CYS B 119     -49.090  38.933  -0.096  1.00 20.00
ATOM    868  O   CYS B 119     -48.155  39.532  -0.674  1.00 20.00
ATOM    869  CB  CYS B 119     -50.531  38.254  -1.979  1.00 20.00
ATOM    870  SG  CYS B 119     -50.283  36.478  -1.751  1.00 20.00
ATOM    871  N   LEU B 120     -48.959  38.235   1.036  1.00 20.00
ATOM    872  CA  LEU B 120     -47.665  37.948   1.653  1.00 20.00
ATOM    873  C   LEU B 120     -47.022  36.696   1.041  1.00 20.00
ATOM    874  O   LEU B 120     -47.680  35.691   0.822  1.00 20.00
ATOM    875  CB  LEU B 120     -47.786  37.814   3.174  1.00 20.00
ATOM    876  CG  LEU B 120     -46.547  37.361   3.975  1.00 20.00
ATOM    877  CD1 LEU B 120     -45.483  38.492   4.003  1.00 20.00
ATOM    878  CD2 LEU B 120     -46.925  36.957   5.397  1.00 20.00
ATOM    879  N   ILE B 121     -45.741  36.792   0.711  1.00 20.00
ATOM    880  CA  ILE B 121     -45.015  35.654   0.158  1.00 20.00
ATOM    881  C   ILE B 121     -44.263  34.891   1.252  1.00 20.00
ATOM    882  O   ILE B 121     -43.545  35.487   2.060  1.00 20.00
ATOM    883  CB  ILE B 121     -44.011  36.070  -0.937  1.00 20.00
ATOM    884  CG1 ILE B 121     -44.679  36.909  -2.034  1.00 20.00
ATOM    885  CG2 ILE B 121     -43.396  34.810  -1.584  1.00 20.00
ATOM    886  CD1 ILE B 121     -45.964  36.317  -2.515  1.00 20.00
ATOM    887  N   ILE B 122     -44.436  33.565   1.252  1.00 20.00
ATOM    888  CA  ILE B 122     -43.696  32.639   2.129  1.00 20.00
ATOM    889  C   ILE B 122     -42.705  31.806   1.266  1.00 20.00
ATOM    890  O   ILE B 122     -43.095  31.256   0.215  1.00 20.00
ATOM    891  CB  ILE B 122     -44.656  31.706   2.877  1.00 20.00
ATOM    892  CG1 ILE B 122     -45.666  32.513   3.693  1.00 20.00
ATOM    893  CG2 ILE B 122     -43.894  30.703   3.762  1.00 20.00
ATOM    894  CD1 ILE B 122     -45.050  33.519   4.734  1.00 20.00
ATOM    895  N   GLU B 123     -41.439  31.745   1.706  1.00 20.00
ATOM    896  CA  GLU B 123     -40.378  31.032   0.999  1.00 20.00
ATOM    897  C   GLU B 123     -39.420  30.257   1.937  1.00 20.00
ATOM    898  O   GLU B 123     -39.288  30.585   3.116  1.00 20.00
ATOM    899  CB  GLU B 123     -39.594  32.005   0.096  1.00 20.00
ATOM    900  CG  GLU B 123     -38.522  31.350  -0.752  1.00 20.00
ATOM    901  CD  GLU B 123     -39.011  30.185  -1.645  1.00 20.00
ATOM    902  OE1 GLU B 123     -39.798  29.295  -1.214  1.00 20.00
ATOM    903  OE2 GLU B 123     -38.595  30.162  -2.811  1.00 20.00
ATOM    904  N   ASP B 124     -38.773  29.208   1.415  1.00 20.00
ATOM    905  CA  ASP B 124     -37.929  28.357   2.223  1.00 20.00
ATOM    906  C   ASP B 124     -36.508  28.927   2.292  1.00 20.00
ATOM    907  O   ASP B 124     -36.028  29.185   3.366  1.00 20.00
ATOM    908  CB  ASP B 124     -37.909  26.888   1.736  1.00 20.00
ATOM    909  CG  ASP B 124     -37.462  26.721   0.288  1.00 20.00
ATOM    910  OD1 ASP B 124     -37.484  27.683  -0.501  1.00 20.00
ATOM    911  OD2 ASP B 124     -37.059  25.595  -0.070  1.00 20.00
ATOM    912  N   VAL B 125     -35.889  29.121   1.143  1.00 20.00
ATOM    913  CA  VAL B 125     -34.469  29.549   1.035  1.00 20.00
ATOM    914  C   VAL B 125     -34.365  30.529  -0.103  1.00 20.00
ATOM    915  O   VAL B 125     -34.910  30.280  -1.189  1.00 20.00
ATOM    916  CB  VAL B 125     -33.529  28.365   0.735  1.00 20.00
ATOM    917  CG1 VAL B 125     -32.053  28.809   0.667  1.00 20.00
ATOM    918  CG2 VAL B 125     -33.687  27.226   1.751  1.00 20.00
ATOM    919  N   VAL B 126     -33.670  31.641   0.118  1.00 20.00
ATOM    920  CA  VAL B 126     -33.430  32.632  -0.913  1.00 20.00
ATOM    921  C   VAL B 126     -31.913  32.711  -1.170  1.00 20.00
ATOM    922  O   VAL B 126     -31.140  32.756  -0.214  1.00 20.00
ATOM    923  CB  VAL B 126     -33.929  34.044  -0.491  1.00 20.00
ATOM    924  CG1 VAL B 126     -33.223  35.117  -1.308  1.00 20.00
ATOM    925  CG2 VAL B 126     -35.449  34.182  -0.649  1.00 20.00
ATOM    926  N   THR B 127     -31.529  32.693  -2.452  1.00 20.00
ATOM    927  CA  THR B 127     -30.133  32.873  -2.899  1.00 20.00
ATOM    928  C   THR B 127     -30.003  34.206  -3.654  1.00 20.00
ATOM    929  O   THR B 127     -29.657  35.237  -3.066  1.00 20.00
ATOM    930  CB  THR B 127     -29.649  31.651  -3.738  1.00 20.00
ATOM    931  CG2 THR B 127     -28.121  31.695  -4.000  1.00 20.00
ATOM    932  OG1 THR B 127     -29.980  30.439  -3.038  1.00 20.00
ATOM    933  N   SER B 128     -30.302  34.206  -4.944  1.00 20.00
ATOM    934  CA  SER B 128     -30.317  35.423  -5.730  1.00 20.00
ATOM    935  C   SER B 128     -31.576  36.244  -5.509  1.00 20.00
ATOM    936  O   SER B 128     -31.583  37.427  -5.717  1.00 20.00
ATOM    937  CB  SER B 128     -30.187  35.089  -7.226  1.00 20.00
ATOM    938  OG  SER B 128     -31.376  34.500  -7.739  1.00 20.00
ATOM    939  N   GLY B 129     -32.668  35.596  -5.138  1.00 20.00
ATOM    940  CA  GLY B 129     -33.956  36.270  -5.049  1.00 20.00
ATOM    941  C   GLY B 129     -34.868  36.039  -6.254  1.00 20.00
ATOM    942  O   GLY B 129     -36.019  36.455  -6.257  1.00 20.00
ATOM    943  N   SER B 130     -34.378  35.384  -7.292  1.00 20.00
ATOM    944  CA  SER B 130     -35.167  35.278  -8.523  1.00 20.00
ATOM    945  C   SER B 130     -36.445  34.467  -8.357  1.00 20.00
ATOM    946  O   SER B 130     -37.460  34.829  -8.940  1.00 20.00
ATOM    947  CB  SER B 130     -34.335  34.703  -9.651  1.00 20.00
ATOM    948  OG  SER B 130     -33.283  35.606  -9.957  1.00 20.00
ATOM    949  N   SER B 131     -36.405  33.391  -7.585  1.00 20.00
ATOM    950  CA  SER B 131     -37.604  32.548  -7.405  1.00 20.00
ATOM    951  C   SER B 131     -38.755  33.308  -6.726  1.00 20.00
ATOM    952  O   SER B 131     -39.916  33.204  -7.141  1.00 20.00
ATOM    953  CB  SER B 131     -37.264  31.243  -6.641  1.00 20.00
ATOM    954  OG  SER B 131     -36.204  30.513  -7.280  1.00 20.00
ATOM    955  N   VAL B 132     -38.449  34.059  -5.671  1.00 20.00
ATOM    956  CA  VAL B 132     -39.468  34.912  -5.024  1.00 20.00
ATOM    957  C   VAL B 132     -40.033  35.940  -6.027  1.00 20.00
ATOM    958  O   VAL B 132     -41.234  36.094  -6.167  1.00 20.00
ATOM    959  CB  VAL B 132     -38.916  35.636  -3.797  1.00 20.00
ATOM    960  CG1 VAL B 132     -39.926  36.665  -3.270  1.00 20.00
ATOM    961  CG2 VAL B 132     -38.558  34.638  -2.726  1.00 20.00
ATOM    962  N   LEU B 133     -39.152  36.595  -6.755  1.00 20.00
ATOM    963  CA  LEU B 133     -39.549  37.627  -7.675  1.00 20.00
ATOM    964  C   LEU B 133     -40.400  37.121  -8.818  1.00 20.00
ATOM    965  O   LEU B 133     -41.250  37.838  -9.305  1.00 20.00
ATOM    966  CB  LEU B 133     -38.308  38.277  -8.252  1.00 20.00
ATOM    967  CG  LEU B 133     -38.546  39.515  -9.098  1.00 20.00
ATOM    968  CD1 LEU B 133     -39.200  40.648  -8.244  1.00 20.00
ATOM    969  CD2 LEU B 133     -37.202  39.974  -9.680  1.00 20.00
ATOM    970  N   GLU B 134     -40.147  35.900  -9.272  1.00 20.00
ATOM    971  CA  GLU B 134     -40.939  35.317 -10.323  1.00 20.00
ATOM    972  C   GLU B 134     -42.369  35.123  -9.814  1.00 20.00
ATOM    973  O   GLU B 134     -43.363  35.452 -10.508  1.00 20.00
ATOM    974  CB  GLU B 134     -40.319  33.980 -10.772  1.00 20.00
ATOM    975  CG  GLU B 134     -40.948  33.390 -12.009  1.00 20.00
ATOM    976  CD  GLU B 134     -40.702  31.901 -12.135  1.00 20.00
ATOM    977  OE1 GLU B 134     -41.583  31.119 -11.709  1.00 20.00
ATOM    978  OE2 GLU B 134     -39.622  31.519 -12.629  1.00 20.00
ATOM    979  N   THR B 135     -42.491  34.593  -8.605  1.00 20.00
ATOM    980  CA  THR B 135     -43.821  34.439  -7.987  1.00 20.00
ATOM    981  C   THR B 135     -44.504  35.806  -7.671  1.00 20.00
ATOM    982  O   THR B 135     -45.731  35.954  -7.826  1.00 20.00
ATOM    983  CB  THR B 135     -43.784  33.504  -6.741  1.00 20.00
ATOM    984  CG2 THR B 135     -45.085  33.539  -5.977  1.00 20.00
ATOM    985  OG1 THR B 135     -43.561  32.150  -7.151  1.00 20.00
ATOM    986  N   VAL B 136     -43.719  36.793  -7.259  1.00 20.00
ATOM    987  CA  VAL B 136     -44.200  38.128  -7.023  1.00 20.00
ATOM    988  C   VAL B 136     -44.812  38.718  -8.298  1.00 20.00
ATOM    989  O   VAL B 136     -45.881  39.289  -8.250  1.00 20.00
ATOM    990  CB  VAL B 136     -43.054  39.081  -6.526  1.00 20.00
ATOM    991  CG1 VAL B 136     -43.496  40.546  -6.521  1.00 20.00
ATOM    992  CG2 VAL B 136     -42.596  38.689  -5.118  1.00 20.00
ATOM    993  N   GLU B 137     -44.109  38.592  -9.422  1.00 20.00
ATOM    994  CA AGLU B 137     -44.570  39.203 -10.663  1.00 20.00
ATOM    995  CA BGLU B 137     -44.558  39.188 -10.699  1.00 20.00
ATOM    996  C   GLU B 137     -45.871  38.560 -11.142  1.00 20.00
ATOM    997  O   GLU B 137     -46.791  39.261 -11.525  1.00 20.00
ATOM    998  CB AGLU B 137     -43.466  39.159 -11.717  1.00 20.00
ATOM    999  CB BGLU B 137     -43.498  39.045 -11.804  1.00 20.00
ATOM   1000  CG AGLU B 137     -42.297  40.054 -11.347  1.00 20.00
ATOM   1001  CG BGLU B 137     -43.899  39.670 -13.178  1.00 20.00
ATOM   1002  CD AGLU B 137     -41.243  40.129 -12.414  1.00 20.00
ATOM   1003  CD BGLU B 137     -42.944  39.298 -14.309  1.00 20.00
ATOM   1004  OE1AGLU B 137     -41.586  39.930 -13.600  1.00 20.00
ATOM   1005  OE2AGLU B 137     -40.071  40.394 -12.072  1.00 20.00
ATOM   1006  OE1BGLU B 137     -42.418  38.163 -14.286  1.00 20.00
ATOM   1007  OE2BGLU B 137     -42.713  40.133 -15.211  1.00 20.00
ATOM   1008  N   VAL B 138     -45.941  37.244 -11.088  1.00 20.00
ATOM   1009  CA  VAL B 138     -47.158  36.511 -11.408  1.00 20.00
ATOM   1010  C   VAL B 138     -48.359  37.077 -10.631  1.00 20.00
ATOM   1011  O   VAL B 138     -49.401  37.411 -11.223  1.00 20.00
ATOM   1012  CB  VAL B 138     -47.004  34.986 -11.148  1.00 20.00
ATOM   1013  CG1 VAL B 138     -48.390  34.297 -11.086  1.00 20.00
ATOM   1014  CG2 VAL B 138     -46.157  34.329 -12.208  1.00 20.00
ATOM   1015  N   LEU B 139     -48.212  37.226  -9.315  1.00 20.00
ATOM   1016  CA  LEU B 139     -49.287  37.763  -8.444  1.00 20.00
ATOM   1017  C   LEU B 139     -49.650  39.245  -8.729  1.00 20.00
ATOM   1018  O   LEU B 139     -50.810  39.638  -8.691  1.00 20.00
ATOM   1019  CB  LEU B 139     -48.900  37.595  -6.959  1.00 20.00
ATOM   1020  CG  LEU B 139     -48.721  36.160  -6.471  1.00 20.00
ATOM   1021  CD1 LEU B 139     -47.968  36.148  -5.119  1.00 20.00
ATOM   1022  CD2 LEU B 139     -50.080  35.479  -6.329  1.00 20.00
ATOM   1023  N   GLN B 140     -48.642  40.057  -9.035  1.00 20.00
ATOM   1024  CA  GLN B 140     -48.839  41.477  -9.327  1.00 20.00
ATOM   1025  C   GLN B 140     -49.596  41.632 -10.621  1.00 20.00
ATOM   1026  O   GLN B 140     -50.441  42.518 -10.748  1.00 20.00
ATOM   1027  CB  GLN B 140     -47.487  42.222  -9.419  1.00 20.00
ATOM   1028  CG  GLN B 140     -46.794  42.382  -8.056  1.00 20.00
ATOM   1029  CD  GLN B 140     -45.410  43.066  -8.159  1.00 20.00
ATOM   1030  NE2 GLN B 140     -45.088  43.904  -7.184  1.00 20.00
ATOM   1031  OE1 GLN B 140     -44.650  42.814  -9.085  1.00 20.00
ATOM   1032  N   LYS B 141     -49.296  40.770 -11.590  1.00 20.00
ATOM   1033  CA  LYS B 141     -49.996  40.813 -12.877  1.00 20.00
ATOM   1034  C   LYS B 141     -51.481  40.438 -12.771  1.00 20.00
ATOM   1035  O   LYS B 141     -52.225  40.785 -13.651  1.00 20.00
ATOM   1036  CB  LYS B 141     -49.278  39.967 -13.935  1.00 20.00
ATOM   1037  CG  LYS B 141     -48.011  40.654 -14.415  1.00 20.00
ATOM   1038  CD  LYS B 141     -47.099  39.735 -15.238  1.00 20.00
ATOM   1039  CE  LYS B 141     -47.574  39.555 -16.657  1.00 20.00
ATOM   1040  NZ  LYS B 141     -46.635  38.659 -17.438  1.00 20.00
ATOM   1041  N   GLU B 142     -51.885  39.753 -11.710  1.00 20.00
ATOM   1042  CA  GLU B 142     -53.311  39.525 -11.373  1.00 20.00
ATOM   1043  C   GLU B 142     -53.970  40.699 -10.614  1.00 20.00
ATOM   1044  O   GLU B 142     -55.159  40.641 -10.249  1.00 20.00
ATOM   1045  CB  GLU B 142     -53.431  38.295 -10.473  1.00 20.00
ATOM   1046  CG  GLU B 142     -52.913  37.013 -11.106  1.00 20.00
ATOM   1047  CD  GLU B 142     -53.919  36.334 -12.004  1.00 20.00
ATOM   1048  OE1 GLU B 142     -55.043  36.851 -12.138  1.00 20.00
ATOM   1049  OE2 GLU B 142     -53.582  35.270 -12.571  1.00 20.00
ATOM   1050  N   GLY B 143     -53.191  41.750 -10.346  1.00 20.00
ATOM   1051  CA  GLY B 143     -53.689  42.947  -9.661  1.00 20.00
ATOM   1052  C   GLY B 143     -53.466  42.962  -8.155  1.00 20.00
ATOM   1053  O   GLY B 143     -53.918  43.858  -7.478  1.00 20.00
ATOM   1054  N   LEU B 144     -52.782  41.959  -7.621  1.00 20.00
ATOM   1055  CA  LEU B 144     -52.536  41.873  -6.180  1.00 20.00
ATOM   1056  C   LEU B 144     -51.349  42.740  -5.845  1.00 20.00
ATOM   1057  O   LEU B 144     -50.399  42.864  -6.635  1.00 20.00
ATOM   1058  CB  LEU B 144     -52.252  40.428  -5.740  1.00 20.00
ATOM   1059  CG  LEU B 144     -53.451  39.488  -5.891  1.00 20.00
ATOM   1060  CD1 LEU B 144     -52.977  38.063  -5.960  1.00 20.00
ATOM   1061  CD2 LEU B 144     -54.450  39.665  -4.775  1.00 20.00
ATOM   1062  N   LYS B 145     -51.414  43.337  -4.669  1.00 20.00
ATOM   1063  CA  LYS B 145     -50.320  44.141  -4.150  1.00 20.00
ATOM   1064  C   LYS B 145     -49.375  43.202  -3.398  1.00 20.00
ATOM   1065  O   LYS B 145     -49.796  42.339  -2.648  1.00 20.00
ATOM   1066  CB  LYS B 145     -50.914  45.231  -3.251  1.00 20.00
ATOM   1067  CG  LYS B 145     -49.993  45.836  -2.209  1.00 20.00
ATOM   1068  CD  LYS B 145     -50.525  47.209  -1.722  1.00 20.00
ATOM   1069  CE  LYS B 145     -49.807  48.346  -2.408  1.00 20.00
ATOM   1070  NZ  LYS B 145     -48.389  48.435  -1.937  1.00 20.00
ATOM   1071  N   VAL B 146     -48.083  43.357  -3.624  1.00 20.00
ATOM   1072  CA  VAL B 146     -47.120  42.523  -2.944  1.00 20.00
ATOM   1073  C   VAL B 146     -45.965  43.428  -2.527  1.00 20.00
ATOM   1074  O   VAL B 146     -45.383  44.086  -3.373  1.00 20.00
ATOM   1075  CB  VAL B 146     -46.599  41.385  -3.844  1.00 20.00
ATOM   1076  CG1 VAL B 146     -45.795  40.371  -3.023  1.00 20.00
ATOM   1077  CG2 VAL B 146     -47.725  40.695  -4.583  1.00 20.00
ATOM   1078  N   THR B 147     -45.685  43.460  -1.228  1.00 20.00
ATOM   1079  CA  THR B 147     -44.686  44.328  -0.613  1.00 20.00
ATOM   1080  C   THR B 147     -43.660  43.573   0.239  1.00 20.00
ATOM   1081  O   THR B 147     -42.555  44.081   0.482  1.00 20.00
ATOM   1082  CB  THR B 147     -45.357  45.387   0.307  1.00 20.00
ATOM   1083  CG2 THR B 147     -46.131  46.397  -0.523  1.00 20.00
ATOM   1084  OG1 THR B 147     -46.226  44.755   1.269  1.00 20.00
ATOM   1085  N   ASP B 148     -44.017  42.372   0.683  1.00 20.00
ATOM   1086  CA  ASP B 148     -43.202  41.641   1.660  1.00 20.00
ATOM   1087  C   ASP B 148     -43.074  40.146   1.358  1.00 20.00
ATOM   1088  O   ASP B 148     -44.035  39.494   0.883  1.00 20.00
ATOM   1089  CB  ASP B 148     -43.782  41.792   3.054  1.00 20.00
ATOM   1090  CG  ASP B 148     -43.939  43.244   3.483  1.00 20.00
ATOM   1091  OD1 ASP B 148     -42.938  43.849   3.949  1.00 20.00
ATOM   1092  OD2 ASP B 148     -45.084  43.750   3.405  1.00 20.00
ATOM   1093  N   ALA B 149     -41.875  39.625   1.612  1.00 20.00
ATOM   1094  CA  ALA B 149     -41.588  38.202   1.545  1.00 20.00
ATOM   1095  C   ALA B 149     -40.928  37.777   2.853  1.00 20.00
ATOM   1096  O   ALA B 149     -39.989  38.444   3.314  1.00 20.00
ATOM   1097  CB  ALA B 149     -40.651  37.926   0.379  1.00 20.00
ATOM   1098  N   ILE B 150     -41.394  36.667   3.429  1.00 20.00
ATOM   1099  CA  ILE B 150     -40.749  36.055   4.611  1.00 20.00
ATOM   1100  C   ILE B 150     -40.050  34.782   4.149  1.00 20.00
ATOM   1101  O   ILE B 150     -40.652  33.941   3.473  1.00 20.00
ATOM   1102  CB  ILE B 150     -41.748  35.620   5.743  1.00 20.00
ATOM   1103  CG1 ILE B 150     -42.906  36.620   5.941  1.00 20.00
ATOM   1104  CG2 ILE B 150     -40.934  35.293   7.063  1.00 20.00
ATOM   1105  CD1 ILE B 150     -42.518  38.014   6.304  1.00 20.00
ATOM   1106  N   VAL B 151     -38.792  34.625   4.497  1.00 20.00
ATOM   1107  CA  VAL B 151     -38.073  33.407   4.138  1.00 20.00
ATOM   1108  C   VAL B 151     -37.452  32.800   5.388  1.00 20.00
ATOM   1109  O   VAL B 151     -37.084  33.533   6.303  1.00 20.00
ATOM   1110  CB  VAL B 151     -36.997  33.698   3.059  1.00 20.00
ATOM   1111  CG1 VAL B 151     -35.976  34.681   3.586  1.00 20.00
ATOM   1112  CG2 VAL B 151     -36.364  32.391   2.568  1.00 20.00
ATOM   1113  N   LEU B 152     -37.337  31.477   5.446  1.00 20.00
ATOM   1114  CA  LEU B 152     -36.715  30.832   6.609  1.00 20.00
ATOM   1115  C   LEU B 152     -35.206  31.082   6.617  1.00 20.00
ATOM   1116  O   LEU B 152     -34.690  31.516   7.615  1.00 20.00
ATOM   1117  CB  LEU B 152     -36.945  29.338   6.655  1.00 20.00
ATOM   1118  CG  LEU B 152     -36.344  28.784   7.970  1.00 20.00
ATOM   1119  CD1 LEU B 152     -37.294  28.970   9.166  1.00 20.00
ATOM   1120  CD2 LEU B 152     -35.912  27.391   7.819  1.00 20.00
ATOM   1121  N   LEU B 153     -34.543  30.825   5.491  1.00 20.00
ATOM   1122  CA  LEU B 153     -33.089  30.977   5.367  1.00 20.00
ATOM   1123  C   LEU B 153     -32.737  31.911   4.245  1.00 20.00
ATOM   1124  O   LEU B 153     -33.054  31.644   3.069  1.00 20.00
ATOM   1125  CB  LEU B 153     -32.414  29.607   5.150  1.00 20.00
ATOM   1126  CG  LEU B 153     -30.891  29.657   4.867  1.00 20.00
ATOM   1127  CD1 LEU B 153     -30.143  30.287   6.020  1.00 20.00
ATOM   1128  CD2 LEU B 153     -30.364  28.280   4.634  1.00 20.00
ATOM   1129  N   ASP B 154     -32.073  33.009   4.591  1.00 20.00
ATOM   1130  CA  ASP B 154     -31.433  33.898   3.616  1.00 20.00
ATOM   1131  C   ASP B 154     -29.952  33.526   3.486  1.00 20.00
ATOM   1132  O   ASP B 154     -29.191  33.576   4.459  1.00 20.00
ATOM   1133  CB  ASP B 154     -31.598  35.380   4.006  1.00 20.00
ATOM   1134  CG  ASP B 154     -31.026  36.351   2.946  1.00 20.00
ATOM   1135  OD1 ASP B 154     -30.494  35.890   1.906  1.00 20.00
ATOM   1136  OD2 ASP B 154     -31.159  37.570   3.128  1.00 20.00
ATOM   1137  N   ARG B 155     -29.564  33.104   2.283  1.00 20.00
ATOM   1138  CA  ARG B 155     -28.180  32.665   2.027  1.00 20.00
ATOM   1139  C   ARG B 155     -27.242  33.858   1.893  1.00 20.00
ATOM   1140  O   ARG B 155     -26.013  33.696   1.858  1.00 20.00
ATOM   1141  CB  ARG B 155     -28.095  31.764   0.804  1.00 20.00
ATOM   1142  CG  ARG B 155     -28.553  30.318   1.042  1.00 20.00
ATOM   1143  CD  ARG B 155     -28.377  29.403  -0.186  1.00 20.00
ATOM   1144  NE  ARG B 155     -26.979  29.357  -0.618  1.00 20.00
ATOM   1145  CZ  ARG B 155     -26.255  28.252  -0.734  1.00 20.00
ATOM   1146  NH1 ARG B 155     -26.819  27.058  -0.523  1.00 20.00
ATOM   1147  NH2 ARG B 155     -24.974  28.354  -1.093  1.00 20.00
ATOM   1148  N   GLU B 156     -27.817  35.053   1.816  1.00 20.00
ATOM   1149  CA  GLU B 156     -27.036  36.309   1.720  1.00 20.00
ATOM   1150  C   GLU B 156     -26.163  36.353   0.470  1.00 20.00
ATOM   1151  O   GLU B 156     -24.986  36.744   0.499  1.00 20.00
ATOM   1152  CB  GLU B 156     -26.235  36.576   3.006  1.00 20.00
ATOM   1153  CG  GLU B 156     -27.152  36.743   4.225  1.00 20.00
ATOM   1154  CD  GLU B 156     -26.526  37.600   5.356  1.00 20.00
ATOM   1155  OE1 GLU B 156     -25.682  37.098   6.101  1.00 20.00
ATOM   1156  OE2 GLU B 156     -26.920  38.779   5.508  1.00 20.00
ATOM   1157  N   GLN B 157     -26.770  35.989  -0.653  1.00 20.00
ATOM   1158  CA  GLN B 157     -26.085  36.037  -1.951  1.00 20.00
ATOM   1159  C   GLN B 157     -26.830  36.980  -2.901  1.00 20.00
ATOM   1160  O   GLN B 157     -27.049  36.660  -4.056  1.00 20.00
ATOM   1161  CB  GLN B 157     -25.927  34.607  -2.513  1.00 20.00
ATOM   1162  CG  GLN B 157     -25.093  33.726  -1.546  1.00 20.00
ATOM   1163  CD  GLN B 157     -24.760  32.321  -2.041  1.00 20.00
ATOM   1164  NE2 GLN B 157     -23.772  32.216  -2.929  1.00 20.00
ATOM   1165  OE1 GLN B 157     -25.343  31.339  -1.582  1.00 20.00
ATOM   1166  N   GLY B 158     -27.229  38.150  -2.396  1.00 20.00
ATOM   1167  CA  GLY B 158     -27.801  39.195  -3.241  1.00 20.00
ATOM   1168  C   GLY B 158     -29.319  39.360  -3.179  1.00 20.00
ATOM   1169  O   GLY B 158     -29.849  40.351  -3.670  1.00 20.00
ATOM   1170  N   GLY B 159     -30.012  38.427  -2.531  1.00 20.00
ATOM   1171  CA  GLY B 159     -31.491  38.433  -2.469  1.00 20.00
ATOM   1172  C   GLY B 159     -32.209  39.675  -1.919  1.00 20.00
ATOM   1173  O   GLY B 159     -33.192  40.159  -2.512  1.00 20.00
ATOM   1174  N   LYS B 160     -31.768  40.166  -0.767  1.00 20.00
ATOM   1175  CA  LYS B 160     -32.411  41.312  -0.138  1.00 20.00
ATOM   1176  C   LYS B 160     -32.376  42.514  -1.048  1.00 20.00
ATOM   1177  O   LYS B 160     -33.375  43.207  -1.185  1.00 20.00
ATOM   1178  CB  LYS B 160     -31.752  41.675   1.199  1.00 20.00
ATOM   1179  CG  LYS B 160     -32.444  42.827   1.932  1.00 20.00
ATOM   1180  CD  LYS B 160     -31.660  43.280   3.195  1.00 20.00
ATOM   1181  CE  LYS B 160     -32.039  44.714   3.598  1.00 20.00
ATOM   1182  NZ  LYS B 160     -31.211  45.253   4.707  1.00 20.00
ATOM   1183  N   ASP B 161     -31.212  42.762  -1.655  1.00 20.00
ATOM   1184  CA  ASP B 161     -31.015  43.922  -2.500  1.00 20.00
ATOM   1185  C   ASP B 161     -31.754  43.793  -3.823  1.00 20.00
ATOM   1186  O   ASP B 161     -32.271  44.786  -4.358  1.00 20.00
ATOM   1187  CB  ASP B 161     -29.514  44.159  -2.736  1.00 20.00
ATOM   1188  CG  ASP B 161     -28.808  44.706  -1.510  1.00 20.00
ATOM   1189  OD1 ASP B 161     -29.482  45.020  -0.498  1.00 20.00
ATOM   1190  OD2 ASP B 161     -27.557  44.835  -1.545  1.00 20.00
ATOM   1191  N   LYS B 162     -31.853  42.572  -4.341  1.00 20.00
ATOM   1192  CA  LYS B 162     -32.517  42.372  -5.616  1.00 20.00
ATOM   1193  C   LYS B 162     -34.015  42.570  -5.413  1.00 20.00
ATOM   1194  O   LYS B 162     -34.671  43.218  -6.233  1.00 20.00
ATOM   1195  CB  LYS B 162     -32.219  40.997  -6.218  1.00 20.00
ATOM   1196  CG  LYS B 162     -32.969  40.744  -7.543  1.00 20.00
ATOM   1197  CD  LYS B 162     -32.563  39.452  -8.248  1.00 20.00
ATOM   1198  CE  LYS B 162     -32.816  39.561  -9.752  1.00 20.00
ATOM   1199  NZ  LYS B 162     -32.934  38.247 -10.469  1.00 20.00
ATOM   1200  N   LEU B 163     -34.540  42.018  -4.331  1.00 20.00
ATOM   1201  CA  LEU B 163     -35.976  42.182  -4.009  1.00 20.00
ATOM   1202  C   LEU B 163     -36.345  43.657  -3.725  1.00 20.00
ATOM   1203  O   LEU B 163     -37.362  44.173  -4.200  1.00 20.00
ATOM   1204  CB  LEU B 163     -36.406  41.263  -2.874  1.00 20.00
ATOM   1205  CG  LEU B 163     -36.640  39.791  -3.261  1.00 20.00
ATOM   1206  CD1 LEU B 163     -36.985  38.950  -2.021  1.00 20.00
ATOM   1207  CD2 LEU B 163     -37.729  39.717  -4.279  1.00 20.00
ATOM   1208  N   GLN B 164     -35.464  44.356  -3.037  1.00 20.00
ATOM   1209  CA  GLN B 164     -35.721  45.730  -2.701  1.00 20.00
ATOM   1210  C   GLN B 164     -35.730  46.620  -3.974  1.00 20.00
ATOM   1211  O   GLN B 164     -36.498  47.590  -4.067  1.00 20.00
ATOM   1212  CB  GLN B 164     -34.678  46.213  -1.682  1.00 20.00
ATOM   1213  CG  GLN B 164     -35.002  47.569  -1.123  1.00 20.00
ATOM   1214  CD  GLN B 164     -33.848  48.515  -1.274  1.00 20.00
ATOM   1215  NE2 GLN B 164     -34.035  49.571  -2.083  1.00 20.00
ATOM   1216  OE1 GLN B 164     -32.783  48.298  -0.688  1.00 20.00
ATOM   1217  N   ALA B 165     -34.877  46.289  -4.943  1.00 20.00
ATOM   1218  CA  ALA B 165     -34.892  46.915  -6.263  1.00 20.00
ATOM   1219  C   ALA B 165     -36.227  46.760  -7.043  1.00 20.00
ATOM   1220  O   ALA B 165     -36.502  47.514  -7.981  1.00 20.00
ATOM   1221  CB  ALA B 165     -33.725  46.392  -7.086  1.00 20.00
ATOM   1222  N   HIS B 166     -37.060  45.806  -6.633  1.00 20.00
ATOM   1223  CA  HIS B 166     -38.386  45.592  -7.212  1.00 20.00
ATOM   1224  C   HIS B 166     -39.528  45.863  -6.254  1.00 20.00
ATOM   1225  O   HIS B 166     -40.639  45.422  -6.493  1.00 20.00
ATOM   1226  CB  HIS B 166     -38.492  44.146  -7.746  1.00 20.00
ATOM   1227  CG  HIS B 166     -37.599  43.878  -8.912  1.00 20.00
ATOM   1228  CD2 HIS B 166     -37.851  43.856 -10.242  1.00 20.00
ATOM   1229  ND1 HIS B 166     -36.247  43.643  -8.770  1.00 20.00
ATOM   1230  CE1 HIS B 166     -35.711  43.456  -9.966  1.00 20.00
ATOM   1231  NE2 HIS B 166     -36.663  43.579 -10.872  1.00 20.00
ATOM   1232  N   GLY B 167     -39.280  46.616  -5.190  1.00 20.00
ATOM   1233  CA  GLY B 167     -40.331  46.982  -4.245  1.00 20.00
ATOM   1234  C   GLY B 167     -40.753  45.938  -3.231  1.00 20.00
ATOM   1235  O   GLY B 167     -41.861  46.043  -2.652  1.00 20.00
ATOM   1236  N   ILE B 168     -39.889  44.946  -3.005  1.00 20.00
ATOM   1237  CA  ILE B 168     -40.164  43.853  -2.071  1.00 20.00
ATOM   1238  C   ILE B 168     -39.190  43.852  -0.895  1.00 20.00
ATOM   1239  O   ILE B 168     -37.949  43.870  -1.086  1.00 20.00
ATOM   1240  CB  ILE B 168     -40.164  42.464  -2.766  1.00 20.00
ATOM   1241  CG1 ILE B 168     -41.011  42.492  -4.068  1.00 20.00
ATOM   1242  CG2 ILE B 168     -40.748  41.412  -1.797  1.00 20.00
ATOM   1243  CD1 ILE B 168     -42.479  42.677  -3.827  1.00 20.00
ATOM   1244  N   ARG B 169     -39.766  43.872   0.304  1.00 20.00
ATOM   1245  CA  ARG B 169     -39.005  43.807   1.557  1.00 20.00
ATOM   1246  C   ARG B 169     -38.818  42.333   1.921  1.00 20.00
ATOM   1247  O   ARG B 169     -39.793  41.613   2.142  1.00 20.00
ATOM   1248  CB  ARG B 169     -39.715  44.541   2.708  1.00 20.00
ATOM   1249  CG  ARG B 169     -39.989  46.039   2.489  1.00 20.00
ATOM   1250  CD  ARG B 169     -40.692  46.733   3.692  1.00 20.00
ATOM   1251  NE  ARG B 169     -42.099  46.309   3.926  1.00 20.00
ATOM   1252  CZ  ARG B 169     -43.195  47.073   3.792  1.00 20.00
ATOM   1253  NH1 ARG B 169     -43.109  48.344   3.418  1.00 20.00
ATOM   1254  NH2 ARG B 169     -44.415  46.575   4.057  1.00 20.00
ATOM   1255  N   LEU B 170     -37.566  41.884   1.936  1.00 20.00
ATOM   1256  CA  LEU B 170     -37.244  40.520   2.402  1.00 20.00
ATOM   1257  C   LEU B 170     -37.010  40.449   3.915  1.00 20.00
ATOM   1258  O   LEU B 170     -36.126  41.139   4.450  1.00 20.00
ATOM   1259  CB  LEU B 170     -36.046  39.931   1.642  1.00 20.00
ATOM   1260  CG  LEU B 170     -35.707  38.456   1.948  1.00 20.00
ATOM   1261  CD1 LEU B 170     -36.913  37.495   1.617  1.00 20.00
ATOM   1262  CD2 LEU B 170     -34.481  38.056   1.184  1.00 20.00
ATOM   1263  N   HIS B 171     -37.814  39.625   4.593  1.00 20.00
ATOM   1264  CA  HIS B 171     -37.682  39.361   6.034  1.00 20.00
ATOM   1265  C   HIS B 171     -37.229  37.934   6.243  1.00 20.00
ATOM   1266  O   HIS B 171     -37.936  37.001   5.823  1.00 20.00
ATOM   1267  CB  HIS B 171     -39.046  39.523   6.735  1.00 20.00
ATOM   1268  CG  HIS B 171     -39.725  40.826   6.458  1.00 20.00
ATOM   1269  CD2 HIS B 171     -40.612  41.181   5.499  1.00 20.00
ATOM   1270  ND1 HIS B 171     -39.558  41.939   7.256  1.00 20.00
ATOM   1271  CE1 HIS B 171     -40.278  42.934   6.769  1.00 20.00
ATOM   1272  NE2 HIS B 171     -40.941  42.495   5.712  1.00 20.00
ATOM   1273  N   SER B 172     -36.099  37.721   6.908  1.00 20.00
ATOM   1274  CA  SER B 172     -35.607  36.354   7.110  1.00 20.00
ATOM   1275  C   SER B 172     -35.622  35.913   8.562  1.00 20.00
ATOM   1276  O   SER B 172     -35.388  36.712   9.451  1.00 20.00
ATOM   1277  CB  SER B 172     -34.199  36.231   6.582  1.00 20.00
ATOM   1278  OG  SER B 172     -33.332  37.080   7.272  1.00 20.00
ATOM   1279  N   VAL B 173     -35.824  34.611   8.780  1.00 20.00
ATOM   1280  CA  VAL B 173     -35.744  34.040  10.119  1.00 20.00
ATOM   1281  C   VAL B 173     -34.284  33.931  10.545  1.00 20.00
ATOM   1282  O   VAL B 173     -33.937  34.149  11.698  1.00 20.00
ATOM   1283  CB  VAL B 173     -36.441  32.708  10.153  1.00 20.00
ATOM   1284  CG1 VAL B 173     -36.308  32.070  11.501  1.00 20.00
ATOM   1285  CG2 VAL B 173     -37.884  32.960   9.786  1.00 20.00
ATOM   1286  N   CYS B 174     -33.427  33.609   9.585  1.00 20.00
ATOM   1287  CA  CYS B 174     -32.060  33.303   9.872  1.00 20.00
ATOM   1288  C   CYS B 174     -31.245  33.464   8.600  1.00 20.00
ATOM   1289  O   CYS B 174     -31.739  33.211   7.510  1.00 20.00
ATOM   1290  CB  CYS B 174     -31.946  31.871  10.403  1.00 20.00
ATOM   1291  SG  CYS B 174     -30.338  31.515  11.115  1.00 20.00
ATOM   1292  N   THR B 175     -30.002  33.916   8.740  1.00 20.00
ATOM   1293  CA  THR B 175     -29.115  33.965   7.612  1.00 20.00
ATOM   1294  C   THR B 175     -28.277  32.664   7.582  1.00 20.00
ATOM   1295  O   THR B 175     -28.234  31.923   8.574  1.00 20.00
ATOM   1296  CB  THR B 175     -28.191  35.155   7.734  1.00 20.00
ATOM   1297  CG2 THR B 175     -29.012  36.471   7.822  1.00 20.00
ATOM   1298  OG1 THR B 175     -27.407  34.990   8.922  1.00 20.00
ATOM   1299  N   LEU B 176     -27.579  32.418   6.475  1.00 20.00
ATOM   1300  CA  LEU B 176     -26.688  31.253   6.375  1.00 20.00
ATOM   1301  C   LEU B 176     -25.535  31.347   7.383  1.00 20.00
ATOM   1302  O   LEU B 176     -25.205  30.355   8.055  1.00 20.00
ATOM   1303  CB  LEU B 176     -26.124  31.126   4.972  1.00 20.00
ATOM   1304  CG  LEU B 176     -25.120  29.971   4.798  1.00 20.00
ATOM   1305  CD1 LEU B 176     -25.788  28.637   5.186  1.00 20.00
ATOM   1306  CD2 LEU B 176     -24.602  29.941   3.380  1.00 20.00
ATOM   1307  N   SER B 177     -24.914  32.523   7.468  1.00 20.00
ATOM   1308  CA  SER B 177     -23.799  32.729   8.394  1.00 20.00
ATOM   1309  C   SER B 177     -24.216  32.442   9.854  1.00 20.00
ATOM   1310  O   SER B 177     -23.509  31.752  10.595  1.00 20.00
ATOM   1311  CB  SER B 177     -23.234  34.152   8.237  1.00 20.00
ATOM   1312  OG ASER B 177     -23.809  34.857   9.302  1.00 20.00
ATOM   1313  OG BSER B 177     -22.447  34.038   7.076  1.00 20.00
ATOM   1314  N   LYS B 178     -25.372  32.945  10.278  1.00 20.00
ATOM   1315  CA  LYS B 178     -25.859  32.618  11.629  1.00 20.00
ATOM   1316  C   LYS B 178     -26.131  31.101  11.801  1.00 20.00
ATOM   1317  O   LYS B 178     -25.856  30.500  12.863  1.00 20.00
ATOM   1318  CB  LYS B 178     -27.075  33.460  11.960  1.00 20.00
ATOM   1319  CG  LYS B 178     -27.691  33.226  13.316  1.00 20.00
ATOM   1320  CD  LYS B 178     -26.752  33.625  14.460  1.00 20.00
ATOM   1321  CE  LYS B 178     -27.548  33.651  15.797  1.00 20.00
ATOM   1322  NZ  LYS B 178     -26.724  34.097  16.970  1.00 20.00
ATOM   1323  N   MET B 179     -26.654  30.472  10.753  1.00 20.00
ATOM   1324  CA  MET B 179     -26.925  29.033  10.787  1.00 20.00
ATOM   1325  C   MET B 179     -25.620  28.241  10.918  1.00 20.00
ATOM   1326  O   MET B 179     -25.528  27.329  11.725  1.00 20.00
ATOM   1327  CB  MET B 179     -27.749  28.587   9.555  1.00 20.00
ATOM   1328  CG  MET B 179     -28.888  27.722   9.952  1.00 20.00
ATOM   1329  SD  MET B 179     -30.183  27.463   8.713  1.00 20.00
ATOM   1330  CE  MET B 179     -31.567  28.413   9.345  1.00 20.00
ATOM   1331  N   LEU B 180     -24.590  28.638  10.174  1.00 20.00
ATOM   1332  CA  LEU B 180     -23.300  27.951  10.253  1.00 20.00
ATOM   1333  C   LEU B 180     -22.693  28.130  11.650  1.00 20.00
ATOM   1334  O   LEU B 180     -22.052  27.220  12.187  1.00 20.00
ATOM   1335  CB  LEU B 180     -22.331  28.443   9.160  1.00 20.00
ATOM   1336  CG  LEU B 180     -22.697  28.039   7.716  1.00 20.00
ATOM   1337  CD1 LEU B 180     -21.836  28.765   6.656  1.00 20.00
ATOM   1338  CD2 LEU B 180     -22.616  26.504   7.538  1.00 20.00
ATOM   1339  N   GLU B 181     -22.914  29.301  12.236  1.00 20.00
ATOM   1340  CA  GLU B 181     -22.378  29.587  13.572  1.00 20.00
ATOM   1341  C   GLU B 181     -23.025  28.705  14.605  1.00 20.00
ATOM   1342  O   GLU B 181     -22.358  28.185  15.517  1.00 20.00
ATOM   1343  CB  GLU B 181     -22.588  31.056  13.928  1.00 20.00
ATOM   1344  CG  GLU B 181     -21.592  31.971  13.211  1.00 20.00
ATOM   1345  CD  GLU B 181     -22.003  33.442  13.219  1.00 20.00
ATOM   1346  OE1 GLU B 181     -22.738  33.863  14.160  1.00 20.00
ATOM   1347  OE2 GLU B 181     -21.598  34.183  12.279  1.00 20.00
ATOM   1348  N   ILE B 182     -24.341  28.540  14.502  1.00 20.00
ATOM   1349  CA  ILE B 182     -25.039  27.653  15.424  1.00 20.00
ATOM   1350  C   ILE B 182     -24.546  26.186  15.262  1.00 20.00
ATOM   1351  O   ILE B 182     -24.244  25.467  16.241  1.00 20.00
ATOM   1352  CB  ILE B 182     -26.557  27.790  15.223  1.00 20.00
ATOM   1353  CG1 ILE B 182     -26.995  29.172  15.705  1.00 20.00
ATOM   1354  CG2 ILE B 182     -27.327  26.719  15.995  1.00 20.00
ATOM   1355  CD1 ILE B 182     -28.461  29.468  15.410  1.00 20.00
ATOM   1356  N   LEU B 183     -24.408  25.744  14.027  1.00 20.00
ATOM   1357  CA  LEU B 183     -24.003  24.364  13.790  1.00 20.00
ATOM   1358  C   LEU B 183     -22.586  24.093  14.336  1.00 20.00
ATOM   1359  O   LEU B 183     -22.323  23.012  14.873  1.00 20.00
ATOM   1360  CB  LEU B 183     -24.068  24.069  12.297  1.00 20.00
ATOM   1361  CG  LEU B 183     -25.475  24.017  11.720  1.00 20.00
ATOM   1362  CD1 LEU B 183     -25.418  23.853  10.163  1.00 20.00
ATOM   1363  CD2 LEU B 183     -26.280  22.900  12.428  1.00 20.00
ATOM   1364  N   GLU B 184     -21.677  25.055  14.184  1.00 20.00
ATOM   1365  CA  GLU B 184     -20.331  24.902  14.726  1.00 20.00
ATOM   1366  C   GLU B 184     -20.324  24.905  16.254  1.00 20.00
ATOM   1367  O   GLU B 184     -19.683  24.049  16.884  1.00 20.00
ATOM   1368  CB  GLU B 184     -19.409  25.995  14.200  1.00 20.00
ATOM   1369  CG  GLU B 184     -17.989  25.836  14.661  1.00 20.00
ATOM   1370  CD  GLU B 184     -17.068  26.888  14.089  1.00 20.00
ATOM   1371  OE1 GLU B 184     -17.497  27.718  13.275  1.00 20.00
ATOM   1372  OE2 GLU B 184     -15.895  26.908  14.465  1.00 20.00
ATOM   1373  N   GLN B 185     -21.065  25.834  16.845  1.00 20.00
ATOM   1374  CA  GLN B 185     -21.220  25.889  18.290  1.00 20.00
ATOM   1375  C   GLN B 185     -21.784  24.598  18.815  1.00 20.00
ATOM   1376  O   GLN B 185     -21.383  24.152  19.870  1.00 20.00
ATOM   1377  CB  GLN B 185     -22.116  27.072  18.716  1.00 20.00
ATOM   1378  CG  GLN B 185     -23.017  26.855  19.992  1.00 20.00
ATOM   1379  CD  GLN B 185     -22.273  26.960  21.310  1.00 20.00
ATOM   1380  NE2 GLN B 185     -22.830  26.338  22.349  1.00 20.00
ATOM   1381  OE1 GLN B 185     -21.209  27.595  21.405  1.00 20.00
ATOM   1382  N   GLN B 186     -22.731  24.007  18.096  1.00 20.00
ATOM   1383  CA  GLN B 186     -23.374  22.791  18.570  1.00 20.00
ATOM   1384  C   GLN B 186     -22.636  21.521  18.159  1.00 20.00
ATOM   1385  O   GLN B 186     -23.174  20.430  18.333  1.00 20.00
ATOM   1386  CB  GLN B 186     -24.839  22.731  18.101  1.00 20.00
ATOM   1387  CG  GLN B 186     -25.732  23.842  18.676  1.00 20.00
ATOM   1388  CD  GLN B 186     -25.841  23.805  20.220  1.00 20.00
ATOM   1389  NE2 GLN B 186     -26.734  22.962  20.726  1.00 20.00
ATOM   1390  OE1 GLN B 186     -25.118  24.520  20.934  1.00 20.00
ATOM   1391  N   LYS B 187     -21.429  21.657  17.623  1.00 20.00
ATOM   1392  CA  LYS B 187     -20.604  20.518  17.220  1.00 20.00
ATOM   1393  C   LYS B 187     -21.209  19.644  16.110  1.00 20.00
ATOM   1394  O   LYS B 187     -20.856  18.468  16.016  1.00 20.00
ATOM   1395  CB  LYS B 187     -20.290  19.624  18.438  1.00 20.00
ATOM   1396  CG  LYS B 187     -19.790  20.367  19.633  1.00 20.00
ATOM   1397  CD  LYS B 187     -18.458  21.020  19.323  1.00 20.00
ATOM   1398  CE  LYS B 187     -17.848  21.516  20.582  1.00 20.00
ATOM   1399  NZ  LYS B 187     -16.631  22.293  20.277  1.00 20.00
ATOM   1400  N   LYS B 188     -22.104  20.201  15.284  1.00 20.00
ATOM   1401  CA  LYS B 188     -22.732  19.433  14.195  1.00 20.00
ATOM   1402  C   LYS B 188     -21.897  19.472  12.956  1.00 20.00
ATOM   1403  O   LYS B 188     -21.915  18.537  12.162  1.00 20.00
ATOM   1404  CB  LYS B 188     -24.115  19.955  13.836  1.00 20.00
ATOM   1405  CG  LYS B 188     -25.085  19.928  14.964  1.00 20.00
ATOM   1406  CD  LYS B 188     -25.075  18.602  15.720  1.00 20.00
ATOM   1407  CE  LYS B 188     -26.329  18.470  16.571  1.00 20.00
ATOM   1408  NZ  LYS B 188     -26.604  19.661  17.445  1.00 20.00
ATOM   1409  N   VAL B 189     -21.189  20.569  12.772  1.00 20.00
ATOM   1410  CA  VAL B 189     -20.246  20.681  11.698  1.00 20.00
ATOM   1411  C   VAL B 189     -18.977  21.253  12.281  1.00 20.00
ATOM   1412  O   VAL B 189     -19.018  22.036  13.217  1.00 20.00
ATOM   1413  CB  VAL B 189     -20.775  21.601  10.547  1.00 20.00
ATOM   1414  CG1 VAL B 189     -21.008  23.023  11.036  1.00 20.00
ATOM   1415  CG2 VAL B 189     -19.807  21.618   9.413  1.00 20.00
ATOM   1416  N   ASP B 190     -17.844  20.839  11.737  1.00 20.00
ATOM   1417  CA  ASP B 190     -16.557  21.267  12.252  1.00 20.00
ATOM   1418  C   ASP B 190     -16.175  22.634  11.719  1.00 20.00
ATOM   1419  O   ASP B 190     -16.693  23.081  10.698  1.00 20.00
ATOM   1420  CB  ASP B 190     -15.478  20.234  11.905  1.00 20.00
ATOM   1421  CG  ASP B 190     -15.002  20.350  10.469  1.00 20.00
ATOM   1422  OD1 ASP B 190     -14.210  21.279  10.182  1.00 20.00
ATOM   1423  OD2 ASP B 190     -15.419  19.525   9.634  1.00 20.00
ATOM   1424  N   ALA B 191     -15.216  23.254  12.398  1.00 20.00
ATOM   1425  CA  ALA B 191     -14.809  24.633  12.147  1.00 20.00
ATOM   1426  C   ALA B 191     -14.199  24.839  10.779  1.00 20.00
ATOM   1427  O   ALA B 191     -14.351  25.909  10.180  1.00 20.00
ATOM   1428  CB  ALA B 191     -13.818  25.079  13.211  1.00 20.00
ATOM   1429  N   GLU B 192     -13.490  23.833  10.282  1.00 20.00
ATOM   1430  CA  GLU B 192     -12.835  23.968   8.972  1.00 20.00
ATOM   1431  C   GLU B 192     -13.870  23.937   7.830  1.00 20.00
ATOM   1432  O   GLU B 192     -13.756  24.671   6.854  1.00 20.00
ATOM   1433  CB  GLU B 192     -11.772  22.878   8.776  1.00 20.00
ATOM   1434  CG  GLU B 192     -10.963  23.012   7.472  1.00 20.00
ATOM   1435  CD  GLU B 192     -10.506  24.439   7.211  1.00 20.00
ATOM   1436  OE1 GLU B 192      -9.864  25.013   8.119  1.00 20.00
ATOM   1437  OE2 GLU B 192     -10.793  24.990   6.116  1.00 20.00
ATOM   1438  N   THR B 193     -14.879  23.087   7.970  1.00 20.00
ATOM   1439  CA  THR B 193     -15.987  23.047   7.004  1.00 20.00
ATOM   1440  C   THR B 193     -16.681  24.407   6.938  1.00 20.00
ATOM   1441  O   THR B 193     -16.902  24.929   5.855  1.00 20.00
ATOM   1442  CB  THR B 193     -16.985  21.934   7.367  1.00 20.00
ATOM   1443  CG2 THR B 193     -18.274  22.008   6.531  1.00 20.00
ATOM   1444  OG1 THR B 193     -16.353  20.668   7.167  1.00 20.00
ATOM   1445  N   VAL B 194     -16.980  25.000   8.093  1.00 20.00
ATOM   1446  CA  VAL B 194     -17.641  26.306   8.125  1.00 20.00
ATOM   1447  C   VAL B 194     -16.773  27.364   7.472  1.00 20.00
ATOM   1448  O   VAL B 194     -17.268  28.197   6.704  1.00 20.00
ATOM   1449  CB  VAL B 194     -18.018  26.749   9.578  1.00 20.00
ATOM   1450  CG1 VAL B 194     -18.599  28.143   9.584  1.00 20.00
ATOM   1451  CG2 VAL B 194     -18.993  25.768  10.201  1.00 20.00
ATOM   1452  N   GLY B 195     -15.477  27.328   7.781  1.00 20.00
ATOM   1453  CA  GLY B 195     -14.521  28.248   7.187  1.00 20.00
ATOM   1454  C   GLY B 195     -14.446  28.087   5.682  1.00 20.00
ATOM   1455  O   GLY B 195     -14.534  29.066   4.944  1.00 20.00
ATOM   1456  N   ARG B 196     -14.313  26.842   5.227  1.00 20.00
ATOM   1457  CA  ARG B 196     -14.262  26.557   3.794  1.00 20.00
ATOM   1458  C   ARG B 196     -15.537  27.035   3.116  1.00 20.00
ATOM   1459  O   ARG B 196     -15.474  27.654   2.059  1.00 20.00
ATOM   1460  CB  ARG B 196     -14.053  25.061   3.524  1.00 20.00
ATOM   1461  CG  ARG B 196     -14.174  24.662   2.042  1.00 20.00
ATOM   1462  CD  ARG B 196     -13.678  23.250   1.773  1.00 20.00
ATOM   1463  NE  ARG B 196     -14.526  22.258   2.429  1.00 20.00
ATOM   1464  CZ  ARG B 196     -15.711  21.833   1.975  1.00 20.00
ATOM   1465  NH1 ARG B 196     -16.227  22.278   0.830  1.00 20.00
ATOM   1466  NH2 ARG B 196     -16.390  20.940   2.681  1.00 20.00
ATOM   1467  N   VAL B 197     -16.685  26.732   3.727  1.00 20.00
ATOM   1468  CA  VAL B 197     -17.970  27.077   3.132  1.00 20.00
ATOM   1469  C   VAL B 197     -18.130  28.578   3.027  1.00 20.00
ATOM   1470  O   VAL B 197     -18.519  29.074   1.982  1.00 20.00
ATOM   1471  CB  VAL B 197     -19.158  26.470   3.909  1.00 20.00
ATOM   1472  CG1 VAL B 197     -20.450  27.092   3.470  1.00 20.00
ATOM   1473  CG2 VAL B 197     -19.177  24.982   3.717  1.00 20.00
ATOM   1474  N   LYS B 198     -17.815  29.294   4.106  1.00 20.00
ATOM   1475  CA  LYS B 198     -17.864  30.765   4.099  1.00 20.00
ATOM   1476  C   LYS B 198     -16.912  31.365   3.075  1.00 20.00
ATOM   1477  O   LYS B 198     -17.279  32.288   2.357  1.00 20.00
ATOM   1478  CB  LYS B 198     -17.548  31.354   5.482  1.00 20.00
ATOM   1479  CG  LYS B 198     -18.746  31.491   6.390  1.00 20.00
ATOM   1480  CD  LYS B 198     -18.373  32.160   7.726  1.00 20.00
ATOM   1481  CE  LYS B 198     -19.634  32.662   8.455  1.00 20.00
ATOM   1482  NZ  LYS B 198     -19.446  32.985   9.912  1.00 20.00
ATOM   1483  N   ARG B 199     -15.689  30.845   3.013  1.00 20.00
ATOM   1484  CA  ARG B 199     -14.680  31.401   2.108  1.00 20.00
ATOM   1485  C   ARG B 199     -15.107  31.210   0.669  1.00 20.00
ATOM   1486  O   ARG B 199     -15.103  32.145  -0.127  1.00 20.00
ATOM   1487  CB  ARG B 199     -13.329  30.730   2.329  1.00 20.00
ATOM   1488  CG  ARG B 199     -12.202  31.263   1.421  1.00 20.00
ATOM   1489  CD  ARG B 199     -10.828  30.794   1.911  1.00 20.00
ATOM   1490  NE  ARG B 199     -10.766  29.333   2.021  1.00 20.00
ATOM   1491  CZ  ARG B 199     -10.943  28.623   3.142  1.00 20.00
ATOM   1492  NH1 ARG B 199     -11.185  29.210   4.316  1.00 20.00
ATOM   1493  NH2 ARG B 199     -10.865  27.295   3.086  1.00 20.00
ATOM   1494  N   PHE B 200     -15.489  29.981   0.345  1.00 20.00
ATOM   1495  CA  PHE B 200     -15.989  29.648  -0.976  1.00 20.00
ATOM   1496  C   PHE B 200     -17.138  30.566  -1.413  1.00 20.00
ATOM   1497  O   PHE B 200     -17.103  31.117  -2.502  1.00 20.00
ATOM   1498  CB  PHE B 200     -16.460  28.179  -1.013  1.00 20.00
ATOM   1499  CG  PHE B 200     -16.781  27.690  -2.386  1.00 20.00
ATOM   1500  CD1 PHE B 200     -15.883  26.893  -3.078  1.00 20.00
ATOM   1501  CD2 PHE B 200     -17.964  28.060  -3.008  1.00 20.00
ATOM   1502  CE1 PHE B 200     -16.180  26.460  -4.353  1.00 20.00
ATOM   1503  CE2 PHE B 200     -18.259  27.629  -4.270  1.00 20.00
ATOM   1504  CZ  PHE B 200     -17.379  26.830  -4.948  1.00 20.00
ATOM   1505  N   ILE B 201     -18.162  30.696  -0.578  1.00 20.00
ATOM   1506  CA  ILE B 201     -19.341  31.504  -0.925  1.00 20.00
ATOM   1507  C   ILE B 201     -18.938  32.935  -1.260  1.00 20.00
ATOM   1508  O   ILE B 201     -19.308  33.472  -2.306  1.00 20.00
ATOM   1509  CB  ILE B 201     -20.380  31.504   0.227  1.00 20.00
ATOM   1510  CG1 ILE B 201     -21.167  30.186   0.194  1.00 20.00
ATOM   1511  CG2 ILE B 201     -21.319  32.712   0.136  1.00 20.00
ATOM   1512  CD1 ILE B 201     -22.078  29.994   1.370  1.00 20.00
ATOM   1513  N   GLN B 202     -18.156  33.532  -0.368  1.00 20.00
ATOM   1514  CA  GLN B 202     -17.566  34.853  -0.594  1.00 20.00
ATOM   1515  C   GLN B 202     -17.029  35.002  -2.028  1.00 20.00
ATOM   1516  O   GLN B 202     -17.205  36.055  -2.638  1.00 20.00
ATOM   1517  CB  GLN B 202     -16.459  35.107   0.437  1.00 20.00
ATOM   1518  CG  GLN B 202     -15.929  36.533   0.479  1.00 20.00
ATOM   1519  CD  GLN B 202     -15.734  37.044   1.902  1.00 20.00
ATOM   1520  NE2 GLN B 202     -16.764  36.902   2.728  1.00 20.00
ATOM   1521  OE1 GLN B 202     -14.671  37.567   2.251  1.00 20.00
ATOM   1522  N   GLU B 203     -16.399  33.946  -2.557  1.00 20.00
ATOM   1523  CA  GLU B 203     -15.965  33.869  -3.971  1.00 20.00
ATOM   1524  C   GLU B 203     -16.952  33.064  -4.833  1.00 20.00
ATOM   1525  O   GLU B 203     -17.927  33.587  -5.369  1.00 20.00
ATOM   1526  CB  GLU B 203     -14.596  33.189  -4.063  1.00 20.00
ATOM   1527  CG  GLU B 203     -13.552  33.712  -3.079  1.00 20.00
ATOM   1528  CD  GLU B 203     -12.579  34.706  -3.693  1.00 20.00
ATOM   1529  OE1 GLU B 203     -12.628  34.933  -4.921  1.00 20.00
ATOM   1530  OE2 GLU B 203     -11.754  35.253  -2.933  1.00 20.00
TER
ATOM    204  CA  GLY C 204     -18.788  32.410  -6.055  1.00 20.00 0 2 201
ATOM    205  CA  GLY C 205     -18.307  30.176  -9.090  1.00 20.00 0 2 201
ATOM    206  CA  GLY C 206     -18.051  33.322 -11.205  1.00 20.00 0 2 201
ATOM    207  CA  GLY C 207     -14.477  34.339 -10.416  1.00 20.00 0 2 201
ATOM    208  CA  GLY C 208     -13.496  34.537 -14.082  1.00 20.00 0 2 201
ATOM    209  CA  GLY C 209     -10.457  32.283 -14.436  1.00 20.00 0 2 201
ATOM    210  CA  GLY C 210      -9.115  32.919 -17.934  1.00 20.00 0 2 201
ATOM    211  CA  GLY C 211      -5.832  31.786 -19.478  1.00 20.00 0 2 201
ATOM    212  CA  GLY C 212      -4.444  35.323 -19.494  1.00 20.00 0 2 201
ATOM    213  CA  GLY C 213      -3.614  35.091 -23.194  1.00 20.00 0 2 201
ATOM    214  CA  GLY C 214      -0.110  35.937 -21.993  1.00 20.00 0 2 201
ATOM    215  CA  GLY C 215       0.082  32.496 -20.391  1.00 20.00 0 2 201
ATOM    216  CA  GLY C 216       2.330  31.482 -23.284  1.00 20.00 0 2 201
ATOM    217  CA  GLY C 217       5.313  30.743 -21.048  1.00 20.00 0 2 201
ATOM    218  CA  GLY C 218       8.532  32.535 -21.980  1.00 20.00 0 2 201
ATOM    219  CA  GLY C 219       9.588  33.142 -18.381  1.00 20.00 0 2 201
ATOM    220  CA  GLY C 220      12.211  30.431 -18.841  1.00 20.00 0 2 201
ATOM    221  CA  GLY C 221      14.126  32.615 -21.291  1.00 20.00 0 2 201
ATOM    222  CA  GLY C 222      17.071  32.762 -18.893  1.00 20.00 0 2 201
TER
REMARK *******************************
REMARK Evaluated from PDB file     3bvj_Aos.pdb
REMARK Old center positioned at   9.699  12.354  -0.123
REMARK Rotated by Euler angles    0.000   0.000   0.000
REMARK New center positioned at   9.699  12.354  -0.123
ATOM      1  N   LYS D  34      15.322  28.911 -18.980  1.00 20.00
ATOM      2  CA  LYS D  34      16.245  29.129 -17.824  1.00 20.00
ATOM      3  C   LYS D  34      15.590  28.658 -16.518  1.00 20.00
ATOM      4  O   LYS D  34      14.605  29.252 -16.058  1.00 20.00
ATOM      5  CB  LYS D  34      16.672  30.597 -17.735  1.00 20.00
ATOM      6  CG  LYS D  34      17.593  30.949 -16.558  1.00 20.00
ATOM      7  CD  LYS D  34      19.049  30.598 -16.841  1.00 20.00
ATOM      8  CE  LYS D  34      19.987  31.243 -15.829  1.00 20.00
ATOM      9  NZ  LYS D  34      21.431  30.902 -16.074  1.00 20.00
ATOM     10  N   GLU D  35      16.142  27.590 -15.936  1.00 20.00
ATOM     11  CA  GLU D  35      15.557  26.961 -14.744  1.00 20.00
ATOM     12  C   GLU D  35      15.509  27.861 -13.507  1.00 20.00
ATOM     13  O   GLU D  35      16.459  28.586 -13.190  1.00 20.00
ATOM     14  CB  GLU D  35      16.263  25.649 -14.404  1.00 20.00
ATOM     15  CG  GLU D  35      15.673  24.969 -13.168  1.00 20.00
ATOM     16  CD  GLU D  35      15.921  23.465 -13.098  1.00 20.00
ATOM     17  OE1 GLU D  35      16.708  22.935 -13.915  1.00 20.00
ATOM     18  OE2 GLU D  35      15.315  22.822 -12.207  1.00 20.00
ATOM     19  N   LEU D  36      14.378  27.822 -12.818  1.00 20.00
ATOM     20  CA  LEU D  36      14.220  28.558 -11.575  1.00 20.00
ATOM     21  C   LEU D  36      14.906  27.810 -10.420  1.00 20.00
ATOM     22  O   LEU D  36      14.804  26.581 -10.314  1.00 20.00
ATOM     23  CB  LEU D  36      12.732  28.771 -11.280  1.00 20.00
ATOM     24  CG  LEU D  36      11.886  29.650 -12.214  1.00 20.00
ATOM     25  CD1 LEU D  36      10.446  29.716 -11.732  1.00 20.00
ATOM     26  CD2 LEU D  36      12.451  31.060 -12.316  1.00 20.00
ATOM     27  N   SER D  37      15.603  28.559  -9.569  1.00 20.00
ATOM     28  CA  SER D  37      16.119  28.034  -8.312  1.00 20.00
ATOM     29  C   SER D  37      14.950  27.469  -7.483  1.00 20.00
ATOM     30  O   SER D  37      13.786  27.796  -7.742  1.00 20.00
ATOM     31  CB  SER D  37      16.835  29.144  -7.536  1.00 20.00
ATOM     32  OG  SER D  37      15.906  30.037  -6.924  1.00 20.00
ATOM     33  N   PHE D  38      15.259  26.612  -6.514  1.00 20.00
ATOM     34  CA  PHE D  38      14.288  26.213  -5.480  1.00 20.00
ATOM     35  C   PHE D  38      13.569  27.405  -4.835  1.00 20.00
ATOM     36  O   PHE D  38      12.335  27.397  -4.726  1.00 20.00
ATOM     37  CB  PHE D  38      14.958  25.340  -4.411  1.00 20.00
ATOM     38  CG  PHE D  38      15.524  24.038  -4.945  1.00 20.00
ATOM     39  CD1 PHE D  38      14.817  23.281  -5.871  1.00 20.00
ATOM     40  CD2 PHE D  38      16.739  23.556  -4.468  1.00 20.00
ATOM     41  CE1 PHE D  38      15.319  22.082  -6.359  1.00 20.00
ATOM     42  CE2 PHE D  38      17.264  22.345  -4.934  1.00 20.00
ATOM     43  CZ  PHE D  38      16.549  21.604  -5.883  1.00 20.00
ATOM     44  N   GLY D  39      14.330  28.430  -4.441  1.00 20.00
ATOM     45  CA  GLY D  39      13.773  29.638  -3.809  1.00 20.00
ATOM     46  C   GLY D  39      12.757  30.382  -4.658  1.00 20.00
ATOM     47  O   GLY D  39      11.752  30.884  -4.147  1.00 20.00
ATOM     48  N   ALA D  40      13.020  30.458  -5.958  1.00 20.00
ATOM     49  CA  ALA D  40      12.079  31.053  -6.916  1.00 20.00
ATOM     50  C   ALA D  40      10.841  30.152  -7.077  1.00 20.00
ATOM     51  O   ALA D  40       9.704  30.620  -7.044  1.00 20.00
ATOM     52  CB  ALA D  40      12.775  31.293  -8.245  1.00 20.00
ATOM     53  N   ARG D  41      11.057  28.847  -7.218  1.00 20.00
ATOM     54  CA  ARG D  41       9.938  27.900  -7.302  1.00 20.00
ATOM     55  C   ARG D  41       8.985  27.957  -6.104  1.00 20.00
ATOM     56  O   ARG D  41       7.783  27.717  -6.257  1.00 20.00
ATOM     57  CB  ARG D  41      10.468  26.477  -7.551  1.00 20.00
ATOM     58  CG  ARG D  41      11.042  26.286  -8.950  1.00 20.00
ATOM     59  CD  ARG D  41      11.910  25.044  -9.016  1.00 20.00
ATOM     60  NE  ARG D  41      11.054  23.859  -9.062  1.00 20.00
ATOM     61  CZ  ARG D  41      11.492  22.609  -9.023  1.00 20.00
ATOM     62  NH1 ARG D  41      10.622  21.601  -9.074  1.00 20.00
ATOM     63  NH2 ARG D  41      12.791  22.378  -8.906  1.00 20.00
ATOM     64  N   ALA D  42       9.510  28.327  -4.937  1.00 20.00
ATOM     65  CA  ALA D  42       8.744  28.385  -3.688  1.00 20.00
ATOM     66  C   ALA D  42       7.735  29.532  -3.778  1.00 20.00
ATOM     67  O   ALA D  42       6.766  29.581  -3.022  1.00 20.00
ATOM     68  CB  ALA D  42       9.666  28.624  -2.528  1.00 20.00
ATOM     69  N   GLU D  43       7.983  30.448  -4.710  1.00 20.00
ATOM     70  CA  GLU D  43       7.108  31.619  -4.879  1.00 20.00
ATOM     71  C   GLU D  43       6.156  31.533  -6.074  1.00 20.00
ATOM     72  O   GLU D  43       5.359  32.464  -6.300  1.00 20.00
ATOM     73  CB  GLU D  43       7.959  32.898  -4.926  1.00 20.00
ATOM     74  CG  GLU D  43       8.676  33.161  -3.609  1.00 20.00
ATOM     75  CD  GLU D  43       9.471  34.461  -3.578  1.00 20.00
ATOM     76  OE1 GLU D  43       9.702  35.029  -4.663  1.00 20.00
ATOM     77  OE2 GLU D  43       9.870  34.902  -2.465  1.00 20.00
ATOM     78  N   LEU D  44       6.224  30.426  -6.825  1.00 20.00
ATOM     79  CA  LEU D  44       5.376  30.207  -8.010  1.00 20.00
ATOM     80  C   LEU D  44       3.881  30.400  -7.704  1.00 20.00
ATOM     81  O   LEU D  44       3.429  29.991  -6.641  1.00 20.00
ATOM     82  CB  LEU D  44       5.632  28.831  -8.633  1.00 20.00
ATOM     83  CG  LEU D  44       6.868  28.655  -9.523  1.00 20.00
ATOM     84  CD1 LEU D  44       7.192  27.194  -9.778  1.00 20.00
ATOM     85  CD2 LEU D  44       6.681  29.347 -10.876  1.00 20.00
ATOM     86  N   PRO D  45       3.122  31.063  -8.605  1.00 20.00
ATOM     87  CA  PRO D  45       1.699  31.317  -8.308  1.00 20.00
ATOM     88  C   PRO D  45       0.895  30.064  -7.912  1.00 20.00
ATOM     89  O   PRO D  45       0.100  30.107  -6.959  1.00 20.00
ATOM     90  CB  PRO D  45       1.172  31.878  -9.626  1.00 20.00
ATOM     91  CG  PRO D  45       2.364  32.548 -10.253  1.00 20.00
ATOM     92  CD  PRO D  45       3.506  31.607  -9.926  1.00 20.00
ATOM     93  N   ARG D  46       1.112  28.968  -8.636  1.00 20.00
ATOM     94  CA  ARG D  46       0.386  27.708  -8.391  1.00 20.00
ATOM     95  C   ARG D  46       1.077  26.718  -7.449  1.00 20.00
ATOM     96  O   ARG D  46       0.651  25.560  -7.364  1.00 20.00
ATOM     97  CB  ARG D  46       0.056  27.005  -9.710  1.00 20.00
ATOM     98  CG  ARG D  46      -0.874  27.783 -10.641  1.00 20.00
ATOM     99  CD  ARG D  46      -1.023  27.072 -11.990  1.00 20.00
ATOM    100  NE  ARG D  46      -1.615  25.741 -11.832  1.00 20.00
ATOM    101  CZ  ARG D  46      -2.923  25.496 -11.735  1.00 20.00
ATOM    102  NH1 ARG D  46      -3.804  26.493 -11.802  1.00 20.00
ATOM    103  NH2 ARG D  46      -3.355  24.248 -11.574  1.00 20.00
ATOM    104  N   ILE D  47       2.087  27.183  -6.709  1.00 20.00
ATOM    105  CA  ILE D  47       2.783  26.342  -5.727  1.00 20.00
ATOM    106  C   ILE D  47       1.906  25.913  -4.546  1.00 20.00
ATOM    107  O   ILE D  47       1.143  26.695  -3.974  1.00 20.00
ATOM    108  CB  ILE D  47       4.096  27.000  -5.204  1.00 20.00
ATOM    109  CG1 ILE D  47       5.103  25.939  -4.751  1.00 20.00
ATOM    110  CG2 ILE D  47       3.841  28.041  -4.101  1.00 20.00
ATOM    111  CD1 ILE D  47       5.693  25.103  -5.914  1.00 20.00
ATOM    112  N   HIS D  48       2.023  24.646  -4.174  1.00 20.00
ATOM    113  CA  HIS D  48       1.338  24.152  -3.001  1.00 20.00
ATOM    114  C   HIS D  48       2.069  24.665  -1.741  1.00 20.00
ATOM    115  O   HIS D  48       3.294  24.717  -1.717  1.00 20.00
ATOM    116  CB  HIS D  48       1.292  22.614  -3.065  1.00 20.00
ATOM    117  CG  HIS D  48       0.352  22.013  -2.073  1.00 20.00
ATOM    118  CD2 HIS D  48      -0.935  21.615  -2.192  1.00 20.00
ATOM    119  ND1 HIS D  48       0.695  21.811  -0.753  1.00 20.00
ATOM    120  CE1 HIS D  48      -0.341  21.308  -0.103  1.00 20.00
ATOM    121  NE2 HIS D  48      -1.341  21.179  -0.955  1.00 20.00
ATOM    122  N   PRO D  49       1.335  25.049  -0.684  1.00 20.00
ATOM    123  CA  PRO D  49       1.989  25.568   0.518  1.00 20.00
ATOM    124  C   PRO D  49       3.075  24.639   1.094  1.00 20.00
ATOM    125  O   PRO D  49       4.122  25.107   1.562  1.00 20.00
ATOM    126  CB  PRO D  49       0.826  25.719   1.504  1.00 20.00
ATOM    127  CG  PRO D  49      -0.351  25.915   0.641  1.00 20.00
ATOM    128  CD  PRO D  49      -0.133  25.053  -0.546  1.00 20.00
ATOM    129  N   VAL D  50       2.837  23.334   1.031  1.00 20.00
ATOM    130  CA  VAL D  50       3.793  22.355   1.561  1.00 20.00
ATOM    131  C   VAL D  50       5.073  22.312   0.724  1.00 20.00
ATOM    132  O   VAL D  50       6.182  22.212   1.282  1.00 20.00
ATOM    133  CB  VAL D  50       3.176  20.938   1.589  1.00 20.00
ATOM    134  CG1 VAL D  50       4.172  19.909   2.126  1.00 20.00
ATOM    135  CG2 VAL D  50       1.907  20.935   2.398  1.00 20.00
ATOM    136  N   ALA D  51       4.899  22.354  -0.597  1.00 20.00
ATOM    137  CA  ALA D  51       5.991  22.410  -1.558  1.00 20.00
ATOM    138  C   ALA D  51       6.796  23.694  -1.343  1.00 20.00
ATOM    139  O   ALA D  51       8.025  23.671  -1.346  1.00 20.00
ATOM    140  CB  ALA D  51       5.462  22.344  -2.985  1.00 20.00
ATOM    141  N   SER D  52       6.089  24.801  -1.128  1.00 20.00
ATOM    142  CA  SER D  52       6.722  26.083  -0.876  1.00 20.00
ATOM    143  C   SER D  52       7.620  26.082   0.351  1.00 20.00
ATOM    144  O   SER D  52       8.777  26.530   0.291  1.00 20.00
ATOM    145  CB  SER D  52       5.657  27.190  -0.779  1.00 20.00
ATOM    146  OG  SER D  52       6.277  28.446  -0.573  1.00 20.00
ATOM    147  N   LYS D  53       7.083  25.560   1.455  1.00 20.00
ATOM    148  CA  LYS D  53       7.813  25.430   2.709  1.00 20.00
ATOM    149  C   LYS D  53       9.058  24.581   2.483  1.00 20.00
ATOM    150  O   LYS D  53      10.136  24.943   2.935  1.00 20.00
ATOM    151  CB  LYS D  53       6.918  24.800   3.780  1.00 20.00
ATOM    152  CG  LYS D  53       7.589  24.577   5.133  1.00 20.00
ATOM    153  CD  LYS D  53       6.596  24.007   6.159  1.00 20.00
ATOM    154  CE  LYS D  53       7.156  24.118   7.570  1.00 20.00
ATOM    155  NZ  LYS D  53       6.457  23.232   8.545  1.00 20.00
ATOM    156  N   LEU D  54       8.898  23.474   1.769  1.00 20.00
ATOM    157  CA  LEU D  54      10.004  22.563   1.469  1.00 20.00
ATOM    158  C   LEU D  54      11.090  23.254   0.632  1.00 20.00
ATOM    159  O   LEU D  54      12.273  23.214   0.981  1.00 20.00
ATOM    160  CB  LEU D  54       9.475  21.291   0.782  1.00 20.00
ATOM    161  CG  LEU D  54      10.537  20.326   0.228  1.00 20.00
ATOM    162  CD1 LEU D  54      11.394  19.756   1.335  1.00 20.00
ATOM    163  CD2 LEU D  54       9.877  19.201  -0.585  1.00 20.00
ATOM    164  N   LEU D  55      10.670  23.887  -0.461  1.00 20.00
ATOM    165  CA  LEU D  55      11.578  24.554  -1.388  1.00 20.00
ATOM    166  C   LEU D  55      12.360  25.675  -0.706  1.00 20.00
ATOM    167  O   LEU D  55      13.546  25.861  -0.997  1.00 20.00
ATOM    168  CB  LEU D  55      10.806  25.087  -2.595  1.00 20.00
ATOM    169  CG  LEU D  55      10.360  24.033  -3.616  1.00 20.00
ATOM    170  CD1 LEU D  55       9.214  24.540  -4.469  1.00 20.00
ATOM    171  CD2 LEU D  55      11.542  23.574  -4.477  1.00 20.00
ATOM    172  N  AARG D  56      11.707  26.416   0.185  1.00 20.00
ATOM    173  N  BARG D  56      11.677  26.432   0.152  1.00 20.00
ATOM    174  CA AARG D  56      12.374  27.489   0.924  1.00 20.00
ATOM    175  CA BARG D  56      12.304  27.456   0.988  1.00 20.00
ATOM    176  C  AARG D  56      13.441  26.998   1.914  1.00 20.00
ATOM    177  C  BARG D  56      13.474  26.884   1.778  1.00 20.00
ATOM    178  O  AARG D  56      14.503  27.613   2.022  1.00 20.00
ATOM    179  O  BARG D  56      14.614  27.323   1.612  1.00 20.00
ATOM    180  CB AARG D  56      11.360  28.424   1.598  1.00 20.00
ATOM    181  CB BARG D  56      11.298  28.072   1.969  1.00 20.00
ATOM    182  CG AARG D  56      10.548  29.267   0.620  1.00 20.00
ATOM    183  CG BARG D  56      10.384  29.101   1.348  1.00 20.00
ATOM    184  CD AARG D  56      10.112  30.593   1.255  1.00 20.00
ATOM    185  CD BARG D  56       9.636  29.881   2.410  1.00 20.00
ATOM    186  NE AARG D  56       8.807  31.064   0.794  1.00 20.00
ATOM    187  NE BARG D  56       8.209  29.949   2.108  1.00 20.00
ATOM    188  CZ AARG D  56       8.607  32.112  -0.002  1.00 20.00
ATOM    189  CZ BARG D  56       7.260  29.363   2.831  1.00 20.00
ATOM    190  NH1AARG D  56       7.370  32.454  -0.338  1.00 20.00
ATOM    191  NH2AARG D  56       9.631  32.830  -0.454  1.00 20.00
ATOM    192  NH1BARG D  56       5.991  29.488   2.471  1.00 20.00
ATOM    193  NH2BARG D  56       7.575  28.655   3.907  1.00 20.00
ATOM    194  N   LEU D  57      13.187  25.900   2.630  1.00 20.00
ATOM    195  CA  LEU D  57      14.218  25.336   3.510  1.00 20.00
ATOM    196  C   LEU D  57      15.338  24.632   2.728  1.00 20.00
ATOM    197  O   LEU D  57      16.476  24.599   3.187  1.00 20.00
ATOM    198  CB  LEU D  57      13.615  24.454   4.609  1.00 20.00
ATOM    199  CG  LEU D  57      12.913  23.139   4.291  1.00 20.00
ATOM    200  CD1 LEU D  57      13.939  22.009   4.089  1.00 20.00
ATOM    201  CD2 LEU D  57      11.939  22.753   5.416  1.00 20.00
ATOM    202  N   MET D  58      15.032  24.095   1.550  1.00 20.00
ATOM    203  CA  MET D  58      16.056  23.502   0.677  1.00 20.00
ATOM    204  C   MET D  58      17.058  24.588   0.270  1.00 20.00
ATOM    205  O   MET D  58      18.274  24.416   0.420  1.00 20.00
ATOM    206  CB  MET D  58      15.435  22.878  -0.576  1.00 20.00
ATOM    207  CG  MET D  58      14.650  21.558  -0.322  1.00 20.00
ATOM    208  SD  MET D  58      13.595  21.168  -1.740  1.00 20.00
ATOM    209  CE  MET D  58      14.818  20.761  -2.984  1.00 20.00
ATOM    210  N   GLN D  59      16.517  25.701  -0.221  1.00 20.00
ATOM    211  CA  GLN D  59      17.295  26.913  -0.516  1.00 20.00
ATOM    212  C   GLN D  59      18.127  27.426   0.672  1.00 20.00
ATOM    213  O   GLN D  59      19.355  27.612   0.563  1.00 20.00
ATOM    214  CB  GLN D  59      16.338  28.008  -0.997  1.00 20.00
ATOM    215  CG  GLN D  59      17.051  29.252  -1.550  1.00 20.00
ATOM    216  CD  GLN D  59      17.778  28.987  -2.851  1.00 20.00
ATOM    217  NE2 GLN D  59      19.098  29.165  -2.842  1.00 20.00
ATOM    218  OE1 GLN D  59      17.160  28.655  -3.866  1.00 20.00
ATOM    219  N   LYS D  60      17.454  27.656   1.796  1.00 20.00
ATOM    220  CA  LYS D  60      18.071  28.139   3.037  1.00 20.00
ATOM    221  C   LYS D  60      19.243  27.289   3.532  1.00 20.00
ATOM    222  O   LYS D  60      20.313  27.818   3.850  1.00 20.00
ATOM    223  CB  LYS D  60      17.014  28.251   4.129  1.00 20.00
ATOM    224  CG  LYS D  60      17.501  28.853   5.452  1.00 20.00
ATOM    225  CD  LYS D  60      16.391  28.849   6.484  1.00 20.00
ATOM    226  CE  LYS D  60      16.946  29.241   7.843  1.00 20.00
ATOM    227  NZ  LYS D  60      15.860  29.383   8.858  1.00 20.00
ATOM    228  N   LYS D  61      19.040  25.977   3.586  1.00 20.00
ATOM    229  CA  LYS D  61      20.006  25.059   4.185  1.00 20.00
ATOM    230  C   LYS D  61      20.995  24.433   3.190  1.00 20.00
ATOM    231  O   LYS D  61      21.934  23.734   3.596  1.00 20.00
ATOM    232  CB  LYS D  61      19.242  23.937   4.891  1.00 20.00
ATOM    233  CG  LYS D  61      18.426  24.359   6.104  1.00 20.00
ATOM    234  CD  LYS D  61      17.521  23.207   6.575  1.00 20.00
ATOM    235  CE  LYS D  61      18.313  21.975   7.045  1.00 20.00
ATOM    236  NZ  LYS D  61      17.392  20.938   7.596  1.00 20.00
ATOM    237  N   GLU D  62      20.773  24.674   1.902  1.00 20.00
ATOM    238  CA  GLU D  62      21.574  24.109   0.805  1.00 20.00
ATOM    239  C   GLU D  62      21.537  22.581   0.874  1.00 20.00
ATOM    240  O   GLU D  62      22.563  21.900   0.872  1.00 20.00
ATOM    241  CB  GLU D  62      23.024  24.625   0.826  1.00 20.00
ATOM    242  CG  GLU D  62      23.086  26.128   0.663  1.00 20.00
ATOM    243  CD  GLU D  62      24.498  26.633   0.421  1.00 20.00
ATOM    244  OE1 GLU D  62      25.462  26.054   0.959  1.00 20.00
ATOM    245  OE2 GLU D  62      24.637  27.612  -0.327  1.00 20.00
ATOM    246  N   THR D  63      20.325  22.048   0.946  1.00 20.00
ATOM    247  CA  THR D  63      20.177  20.611   0.916  1.00 20.00
ATOM    248  C   THR D  63      18.983  20.226   0.066  1.00 20.00
ATOM    249  O   THR D  63      17.907  20.830   0.151  1.00 20.00
ATOM    250  CB  THR D  63      20.112  19.982   2.323  1.00 20.00
ATOM    251  CG2 THR D  63      18.986  20.562   3.137  1.00 20.00
ATOM    252  OG1 THR D  63      19.905  18.570   2.196  1.00 20.00
ATOM    253  N   ASN D  64      19.221  19.237  -0.780  1.00 20.00
ATOM    254  CA  ASN D  64      18.166  18.532  -1.501  1.00 20.00
ATOM    255  C   ASN D  64      18.265  17.008  -1.289  1.00 20.00
ATOM    256  O   ASN D  64      17.994  16.199  -2.189  1.00 20.00
ATOM    257  CB  ASN D  64      18.099  18.969  -2.957  1.00 20.00
ATOM    258  CG  ASN D  64      19.376  18.667  -3.751  1.00 20.00
ATOM    259  ND2 ASN D  64      19.200  18.400  -5.029  1.00 20.00
ATOM    260  OD1 ASN D  64      20.492  18.706  -3.229  1.00 20.00
ATOM    261  N   LEU D  65      18.659  16.670  -0.065  1.00 20.00
ATOM    262  CA  LEU D  65      18.769  15.296   0.409  1.00 20.00
ATOM    263  C   LEU D  65      17.580  14.937   1.312  1.00 20.00
ATOM    264  O   LEU D  65      17.328  15.600   2.334  1.00 20.00
ATOM    265  CB  LEU D  65      20.071  15.100   1.193  1.00 20.00
ATOM    266  CG  LEU D  65      20.240  13.852   2.090  1.00 20.00
ATOM    267  CD1 LEU D  65      20.225  12.553   1.262  1.00 20.00
ATOM    268  CD2 LEU D  65      21.525  13.919   2.891  1.00 20.00
ATOM    269  N   CYS D  66      16.893  13.856   0.942  1.00 20.00
ATOM    270  CA  CYS D  66      15.895  13.217   1.800  1.00 20.00
ATOM    271  C   CYS D  66      16.473  11.942   2.432  1.00 20.00
ATOM    272  O   CYS D  66      16.852  11.006   1.735  1.00 20.00
ATOM    273  CB  CYS D  66      14.654  12.875   0.979  1.00 20.00
ATOM    274  SG  CYS D  66      13.421  11.904   1.845  1.00 20.00
ATOM    275  N   LEU D  67      16.581  11.918   3.755  1.00 20.00
ATOM    276  CA  LEU D  67      17.103  10.726   4.442  1.00 20.00
ATOM    277  C   LEU D  67      16.019   9.647   4.533  1.00 20.00
ATOM    278  O   LEU D  67      14.952   9.892   5.102  1.00 20.00
ATOM    279  CB  LEU D  67      17.579  11.071   5.849  1.00 20.00
ATOM    280  CG  LEU D  67      18.021   9.889   6.719  1.00 20.00
ATOM    281  CD1 LEU D  67      19.271   9.217   6.095  1.00 20.00
ATOM    282  CD2 LEU D  67      18.196  10.258   8.189  1.00 20.00
ATOM    283  N   SER D  68      16.285   8.475   3.957  1.00 20.00
ATOM    284  CA  SER D  68      15.371   7.355   4.141  1.00 20.00
ATOM    285  C   SER D  68      15.788   6.619   5.398  1.00 20.00
ATOM    286  O   SER D  68      16.752   5.827   5.388  1.00 20.00
ATOM    287  CB  SER D  68      15.301   6.441   2.914  1.00 20.00
ATOM    288  OG  SER D  68      14.438   5.342   3.166  1.00 20.00
ATOM    289  N   ALA D  69      15.059   6.898   6.483  1.00 20.00
ATOM    290  CA  ALA D  69      15.458   6.440   7.809  1.00 20.00
ATOM    291  C   ALA D  69      14.949   5.024   8.058  1.00 20.00
ATOM    292  O   ALA D  69      14.053   4.816   8.868  1.00 20.00
ATOM    293  CB  ALA D  69      14.975   7.395   8.885  1.00 20.00
ATOM    294  N   ASP D  70      15.529   4.076   7.323  1.00 20.00
ATOM    295  CA  ASP D  70      15.113   2.674   7.347  1.00 20.00
ATOM    296  C   ASP D  70      15.775   1.946   8.520  1.00 20.00
ATOM    297  O   ASP D  70      16.796   1.250   8.353  1.00 20.00
ATOM    298  CB  ASP D  70      15.364   2.023   5.983  1.00 20.00
ATOM    299  CG  ASP D  70      14.480   2.643   4.903  1.00 20.00
ATOM    300  OD1 ASP D  70      13.404   3.167   5.289  1.00 20.00
ATOM    301  OD2 ASP D  70      14.887   2.679   3.721  1.00 20.00
ATOM    302  N   VAL D  71      15.166   2.153   9.688  1.00 20.00
ATOM    303  CA  VAL D  71      15.560   1.560  10.969  1.00 20.00
ATOM    304  C   VAL D  71      14.339   1.019  11.682  1.00 20.00
ATOM    305  O   VAL D  71      13.220   1.479  11.479  1.00 20.00
ATOM    306  CB  VAL D  71      16.273   2.553  11.942  1.00 20.00
ATOM    307  CG1 VAL D  71      17.563   3.089  11.332  1.00 20.00
ATOM    308  CG2 VAL D  71      15.330   3.679  12.438  1.00 20.00
ATOM    309  N   SER D  72      14.562   0.058  12.566  1.00 20.00
ATOM    310  CA  SER D  72      13.449  -0.568  13.247  1.00 20.00
ATOM    311  C   SER D  72      13.297  -0.119  14.709  1.00 20.00
ATOM    312  O   SER D  72      12.296  -0.440  15.334  1.00 20.00
ATOM    313  CB  SER D  72      13.554  -2.089  13.114  1.00 20.00
ATOM    314  OG  SER D  72      14.764  -2.496  13.721  1.00 20.00
ATOM    315  N   LEU D  73      14.252   0.659  15.227  1.00 20.00
ATOM    316  CA  LEU D  73      14.191   1.167  16.605  1.00 20.00
ATOM    317  C   LEU D  73      13.962   2.674  16.694  1.00 20.00
ATOM    318  O   LEU D  73      14.664   3.454  16.053  1.00 20.00
ATOM    319  CB  LEU D  73      15.469   0.808  17.377  1.00 20.00
ATOM    320  CG  LEU D  73      15.682  -0.675  17.679  1.00 20.00
ATOM    321  CD1 LEU D  73      17.124  -0.901  18.137  1.00 20.00
ATOM    322  CD2 LEU D  73      14.701  -1.117  18.767  1.00 20.00
ATOM    323  N   ALA D  74      12.991   3.077  17.506  1.00 20.00
ATOM    324  CA  ALA D  74      12.729   4.508  17.700  1.00 20.00
ATOM    325  C   ALA D  74      13.966   5.289  18.144  1.00 20.00
ATOM    326  O   ALA D  74      14.186   6.384  17.642  1.00 20.00
ATOM    327  CB  ALA D  74      11.580   4.738  18.652  1.00 20.00
ATOM    328  N   ARG D  75      14.768   4.762  19.070  1.00 20.00
ATOM    329  CA  ARG D  75      15.951   5.503  19.520  1.00 20.00
ATOM    330  C   ARG D  75      16.911   5.824  18.371  1.00 20.00
ATOM    331  O   ARG D  75      17.451   6.929  18.316  1.00 20.00
ATOM    332  CB  ARG D  75      16.680   4.852  20.709  1.00 20.00
ATOM    333  CG  ARG D  75      18.027   5.536  20.984  1.00 20.00
ATOM    334  CD  ARG D  75      18.706   5.133  22.305  1.00 20.00
ATOM    335  NE  ARG D  75      17.900   5.447  23.491  1.00 20.00
ATOM    336  CZ  ARG D  75      17.668   6.667  23.981  1.00 20.00
ATOM    337  NH1 ARG D  75      18.162   7.757  23.398  1.00 20.00
ATOM    338  NH2 ARG D  75      16.910   6.796  25.065  1.00 20.00
ATOM    339  N   GLU D  76      17.096   4.898  17.429  1.00 20.00
ATOM    340  CA  GLU D  76      18.029   5.115  16.329  1.00 20.00
ATOM    341  C   GLU D  76      17.408   6.125  15.346  1.00 20.00
ATOM    342  O   GLU D  76      18.101   7.046  14.890  1.00 20.00
ATOM    343  CB  GLU D  76      18.454   3.788  15.659  1.00 20.00
ATOM    344  CG  GLU D  76      19.654   3.924  14.700  1.00 20.00
ATOM    345  CD  GLU D  76      19.973   2.652  13.915  1.00 20.00
ATOM    346  OE1 GLU D  76      19.275   1.624  14.113  1.00 20.00
ATOM    347  OE2 GLU D  76      20.915   2.687  13.082  1.00 20.00
ATOM    348  N   LEU D  77      16.110   5.967  15.063  1.00 20.00
ATOM    349  CA  LEU D  77      15.334   6.941  14.301  1.00 20.00
ATOM    350  C   LEU D  77      15.557   8.367  14.843  1.00 20.00
ATOM    351  O   LEU D  77      15.911   9.277  14.092  1.00 20.00
ATOM    352  CB  LEU D  77      13.830   6.576  14.313  1.00 20.00
ATOM    353  CG  LEU D  77      12.895   7.614  13.662  1.00 20.00
ATOM    354  CD1 LEU D  77      13.255   7.853  12.185  1.00 20.00
ATOM    355  CD2 LEU D  77      11.441   7.217  13.754  1.00 20.00
ATOM    356  N   LEU D  78      15.315   8.565  16.139  1.00 20.00
ATOM    357  CA  LEU D  78      15.421   9.902  16.725  1.00 20.00
ATOM    358  C   LEU D  78      16.859  10.423  16.779  1.00 20.00
ATOM    359  O   LEU D  78      17.094  11.633  16.623  1.00 20.00
ATOM    360  CB  LEU D  78      14.784   9.917  18.116  1.00 20.00
ATOM    361  CG  LEU D  78      13.281   9.628  18.123  1.00 20.00
ATOM    362  CD1 LEU D  78      12.821   9.466  19.576  1.00 20.00
ATOM    363  CD2 LEU D  78      12.552  10.764  17.410  1.00 20.00
ATOM    364  N   GLN D  79      17.818   9.521  16.986  1.00 20.00
ATOM    365  CA  GLN D  79      19.222   9.940  16.989  1.00 20.00
ATOM    366  C   GLN D  79      19.681  10.353  15.572  1.00 20.00
ATOM    367  O   GLN D  79      20.423  11.327  15.408  1.00 20.00
ATOM    368  CB  GLN D  79      20.118   8.879  17.656  1.00 20.00
ATOM    369  CG  GLN D  79      19.930   8.840  19.181  1.00 20.00
ATOM    370  CD  GLN D  79      20.712   7.756  19.916  1.00 20.00
ATOM    371  NE2 GLN D  79      20.668   7.816  21.246  1.00 20.00
ATOM    372  OE1 GLN D  79      21.334   6.875  19.310  1.00 20.00
ATOM    373  N   LEU D  80      19.212   9.647  14.544  1.00 20.00
ATOM    374  CA  LEU D  80      19.536  10.036  13.179  1.00 20.00
ATOM    375  C   LEU D  80      18.900  11.377  12.798  1.00 20.00
ATOM    376  O   LEU D  80      19.565  12.211  12.191  1.00 20.00
ATOM    377  CB  LEU D  80      19.131   8.959  12.165  1.00 20.00
ATOM    378  CG  LEU D  80      19.957   7.671  12.255  1.00 20.00
ATOM    379  CD1 LEU D  80      19.241   6.568  11.487  1.00 20.00
ATOM    380  CD2 LEU D  80      21.371   7.895  11.722  1.00 20.00
ATOM    381  N   ALA D  81      17.622  11.555  13.144  1.00 20.00
ATOM    382  CA  ALA D  81      16.887  12.779  12.806  1.00 20.00
ATOM    383  C   ALA D  81      17.553  13.995  13.459  1.00 20.00
ATOM    384  O   ALA D  81      17.677  15.065  12.844  1.00 20.00
ATOM    385  CB  ALA D  81      15.437  12.659  13.264  1.00 20.00
ATOM    386  N   ASP D  82      17.977  13.827  14.702  1.00 20.00
ATOM    387  CA  ASP D  82      18.691  14.900  15.424  1.00 20.00
ATOM    388  C   ASP D  82      20.051  15.193  14.794  1.00 20.00
ATOM    389  O   ASP D  82      20.323  16.333  14.409  1.00 20.00
ATOM    390  CB  ASP D  82      18.838  14.567  16.914  1.00 20.00
ATOM    391  CG  ASP D  82      19.261  15.771  17.763  1.00 20.00
ATOM    392  OD1 ASP D  82      19.001  16.941  17.389  1.00 20.00
ATOM    393  OD2 ASP D  82      19.877  15.547  18.824  1.00 20.00
ATOM    394  N   ALA D  83      20.906  14.176  14.657  1.00 20.00
ATOM    395  CA  ALA D  83      22.254  14.411  14.110  1.00 20.00
ATOM    396  C   ALA D  83      22.265  14.831  12.637  1.00 20.00
ATOM    397  O   ALA D  83      23.081  15.678  12.235  1.00 20.00
ATOM    398  CB  ALA D  83      23.166  13.193  14.322  1.00 20.00
ATOM    399  N   LEU D  84      21.362  14.268  11.835  1.00 20.00
ATOM    400  CA  LEU D  84      21.405  14.533  10.392  1.00 20.00
ATOM    401  C   LEU D  84      20.441  15.642   9.984  1.00 20.00
ATOM    402  O   LEU D  84      20.495  16.118   8.857  1.00 20.00
ATOM    403  CB  LEU D  84      21.169  13.258   9.570  1.00 20.00
ATOM    404  CG  LEU D  84      22.378  12.329   9.394  1.00 20.00
ATOM    405  CD1 LEU D  84      22.918  11.924  10.760  1.00 20.00
ATOM    406  CD2 LEU D  84      21.958  11.106   8.591  1.00 20.00
ATOM    407  N   GLY D  85      19.577  16.051  10.909  1.00 20.00
ATOM    408  CA  GLY D  85      18.554  17.079  10.625  1.00 20.00
ATOM    409  C   GLY D  85      19.062  18.301   9.872  1.00 20.00
ATOM    410  O   GLY D  85      18.468  18.713   8.879  1.00 20.00
ATOM    411  N   PRO D  86      20.171  18.894  10.342  1.00 20.00
ATOM    412  CA  PRO D  86      20.779  20.015   9.611  1.00 20.00
ATOM    413  C   PRO D  86      21.201  19.758   8.159  1.00 20.00
ATOM    414  O   PRO D  86      21.268  20.719   7.380  1.00 20.00
ATOM    415  CB  PRO D  86      21.997  20.376  10.473  1.00 20.00
ATOM    416  CG  PRO D  86      21.643  19.890  11.840  1.00 20.00
ATOM    417  CD  PRO D  86      20.902  18.607  11.590  1.00 20.00
ATOM    418  N   SER D  87      21.502  18.503   7.803  1.00 20.00
ATOM    419  CA  SER D  87      21.964  18.150   6.453  1.00 20.00
ATOM    420  C   SER D  87      20.868  17.751   5.455  1.00 20.00
ATOM    421  O   SER D  87      21.160  17.510   4.272  1.00 20.00
ATOM    422  CB  SER D  87      22.954  16.971   6.524  1.00 20.00
ATOM    423  OG  SER D  87      23.921  17.153   7.538  1.00 20.00
ATOM    424  N   ILE D  88      19.618  17.707   5.914  1.00 20.00
ATOM    425  CA  ILE D  88      18.522  17.139   5.136  1.00 20.00
ATOM    426  C   ILE D  88      17.361  18.119   4.991  1.00 20.00
ATOM    427  O   ILE D  88      17.132  18.958   5.875  1.00 20.00
ATOM    428  CB  ILE D  88      18.008  15.796   5.743  1.00 20.00
ATOM    429  CG1 ILE D  88      17.286  16.002   7.095  1.00 20.00
ATOM    430  CG2 ILE D  88      19.167  14.779   5.772  1.00 20.00
ATOM    431  CD1 ILE D  88      16.760  14.713   7.848  1.00 20.00
ATOM    432  N   CYS D  89      16.644  18.000   3.880  1.00 20.00
ATOM    433  CA  CYS D  89      15.404  18.768   3.666  1.00 20.00
ATOM    434  C   CYS D  89      14.154  17.949   4.046  1.00 20.00
ATOM    435  O   CYS D  89      13.056  18.488   4.136  1.00 20.00
ATOM    436  CB  CYS D  89      15.267  19.180   2.196  1.00 20.00
ATOM    437  SG  CYS D  89      14.956  17.820   1.064  1.00 20.00
ATOM    438  N   MET D  90      14.331  16.645   4.208  1.00 20.00
ATOM    439  CA  MET D  90      13.208  15.747   4.475  1.00 20.00
ATOM    440  C   MET D  90      13.712  14.450   5.117  1.00 20.00
ATOM    441  O   MET D  90      14.805  13.982   4.780  1.00 20.00
ATOM    442  CB  MET D  90      12.545  15.436   3.132  1.00 20.00
ATOM    443  CG  MET D  90      11.229  14.697   3.264  1.00 20.00
ATOM    444  SD  MET D  90      10.616  14.393   1.599  1.00 20.00
ATOM    445  CE  MET D  90      10.455  16.043   0.881  1.00 20.00
ATOM    446  N   LEU D  91      12.898  13.886   6.014  1.00 20.00
ATOM    447  CA  LEU D  91      13.171  12.612   6.655  1.00 20.00
ATOM    448  C   LEU D  91      12.006  11.708   6.290  1.00 20.00
ATOM    449  O   LEU D  91      10.852  12.017   6.593  1.00 20.00
ATOM    450  CB  LEU D  91      13.322  12.761   8.176  1.00 20.00
ATOM    451  CG  LEU D  91      13.818  11.411   8.729  1.00 20.00
ATOM    452  CD1 LEU D  91      14.794  11.590   9.868  1.00 20.00
ATOM    453  CD2 LEU D  91      12.715  10.418   9.047  1.00 20.00
ATOM    454  N   LYS D  92      12.330  10.655   5.553  1.00 20.00
ATOM    455  CA  LYS D  92      11.334   9.692   5.112  1.00 20.00
ATOM    456  C   LYS D  92      11.299   8.512   6.062  1.00 20.00
ATOM    457  O   LYS D  92      12.335   7.908   6.321  1.00 20.00
ATOM    458  CB  LYS D  92      11.635   9.209   3.701  1.00 20.00
ATOM    459  CG  LYS D  92      10.591   8.241   3.132  1.00 20.00
ATOM    460  CD  LYS D  92      10.977   7.807   1.692  1.00 20.00
ATOM    461  CE  LYS D  92      11.937   6.595   1.672  1.00 20.00
ATOM    462  NZ  LYS D  92      11.334   5.346   2.224  1.00 20.00
ATOM    463  N   THR D  93      10.089   8.156   6.490  1.00 20.00
ATOM    464  CA  THR D  93       9.846   7.088   7.467  1.00 20.00
ATOM    465  C   THR D  93       9.076   5.915   6.838  1.00 20.00
ATOM    466  O   THR D  93       8.379   6.075   5.824  1.00 20.00
ATOM    467  CB  THR D  93       9.021   7.598   8.683  1.00 20.00
ATOM    468  CG2 THR D  93       9.786   8.649   9.491  1.00 20.00
ATOM    469  OG1 THR D  93       7.799   8.162   8.194  1.00 20.00
ATOM    470  N   HIS D  94       9.289   4.720   7.384  1.00 20.00
ATOM    471  CA  HIS D  94       8.365   3.600   7.243  1.00 20.00
ATOM    472  C   HIS D  94       7.918   3.284   8.659  1.00 20.00
ATOM    473  O   HIS D  94       8.516   2.456   9.354  1.00 20.00
ATOM    474  CB  HIS D  94       9.048   2.360   6.641  1.00 20.00
ATOM    475  CG  HIS D  94       9.292   2.439   5.167  1.00 20.00
ATOM    476  CD2 HIS D  94      10.443   2.377   4.460  1.00 20.00
ATOM    477  ND1 HIS D  94       8.278   2.548   4.238  1.00 20.00
ATOM    478  CE1 HIS D  94       8.796   2.581   3.025  1.00 20.00
ATOM    479  NE2 HIS D  94      10.110   2.475   3.132  1.00 20.00
ATOM    480  N   VAL D  95       6.863   3.956   9.104  1.00 20.00
ATOM    481  CA  VAL D  95       6.372   3.788  10.463  1.00 20.00
ATOM    482  C   VAL D  95       5.992   2.319  10.742  1.00 20.00
ATOM    483  O   VAL D  95       6.105   1.876  11.883  1.00 20.00
ATOM    484  CB  VAL D  95       5.187   4.759  10.728  1.00 20.00
ATOM    485  CG1 VAL D  95       3.990   4.426   9.867  1.00 20.00
ATOM    486  CG2 VAL D  95       4.792   4.804  12.171  1.00 20.00
ATOM    487  N   ASP D  96       5.614   1.568   9.707  1.00 20.00
ATOM    488  CA  ASP D  96       5.138   0.185   9.906  1.00 20.00
ATOM    489  C   ASP D  96       6.244  -0.850  10.126  1.00 20.00
ATOM    490  O   ASP D  96       5.977  -2.041  10.281  1.00 20.00
ATOM    491  CB  ASP D  96       4.162  -0.233   8.810  1.00 20.00
ATOM    492  CG  ASP D  96       4.815  -0.333   7.439  1.00 20.00
ATOM    493  OD1 ASP D  96       5.738   0.469   7.155  1.00 20.00
ATOM    494  OD2 ASP D  96       4.391  -1.215   6.662  1.00 20.00
ATOM    495  N   ILE D  97       7.471  -0.360  10.222  1.00 20.00
ATOM    496  CA  ILE D  97       8.695  -1.144  10.422  1.00 20.00
ATOM    497  C   ILE D  97       9.320  -0.827  11.799  1.00 20.00
ATOM    498  O   ILE D  97      10.205  -1.539  12.307  1.00 20.00
ATOM    499  CB  ILE D  97       9.600  -0.833   9.190  1.00 20.00
ATOM    500  CG1 ILE D  97       9.368  -1.850   8.080  1.00 20.00
ATOM    501  CG2 ILE D  97      11.047  -0.489   9.508  1.00 20.00
ATOM    502  CD1 ILE D  97       9.905  -1.393   6.729  1.00 20.00
ATOM    503  N   LEU D  98       8.831   0.236  12.434  1.00 20.00
ATOM    504  CA  LEU D  98       9.273   0.577  13.780  1.00 20.00
ATOM    505  C   LEU D  98       8.750  -0.425  14.790  1.00 20.00
ATOM    506  O   LEU D  98       7.542  -0.496  15.050  1.00 20.00
ATOM    507  CB  LEU D  98       8.793   1.976  14.188  1.00 20.00
ATOM    508  CG  LEU D  98       9.597   3.235  13.897  1.00 20.00
ATOM    509  CD1 LEU D  98       8.869   4.417  14.549  1.00 20.00
ATOM    510  CD2 LEU D  98      11.039   3.122  14.414  1.00 20.00
ATOM    511  N   ASN D  99       9.672  -1.161  15.406  1.00 20.00
ATOM    512  CA  ASN D  99       9.275  -2.128  16.405  1.00 20.00
ATOM    513  C   ASN D  99       8.629  -1.515  17.638  1.00 20.00
ATOM    514  O   ASN D  99       7.735  -2.116  18.193  1.00 20.00
ATOM    515  CB  ASN D  99      10.430  -3.071  16.765  1.00 20.00
ATOM    516  CG  ASN D  99      10.725  -4.049  15.657  1.00 20.00
ATOM    517  ND2 ASN D  99      11.977  -4.462  15.544  1.00 20.00
ATOM    518  OD1 ASN D  99       9.827  -4.406  14.880  1.00 20.00
ATOM    519  N   ASP D 100       9.052  -0.312  18.025  1.00 20.00
ATOM    520  CA  ASP D 100       8.517   0.345  19.207  1.00 20.00
ATOM    521  C   ASP D 100       7.816   1.669  18.862  1.00 20.00
ATOM    522  O   ASP D 100       7.917   2.639  19.609  1.00 20.00
ATOM    523  CB  ASP D 100       9.625   0.553  20.253  1.00 20.00
ATOM    524  CG  ASP D 100      10.899   1.151  19.656  1.00 20.00
ATOM    525  OD1 ASP D 100      10.923   1.454  18.446  1.00 20.00
ATOM    526  OD2 ASP D 100      11.895   1.292  20.392  1.00 20.00
ATOM    527  N   PHE D 101       7.108   1.708  17.735  1.00 20.00
ATOM    528  CA  PHE D 101       6.245   2.851  17.433  1.00 20.00
ATOM    529  C   PHE D 101       5.324   3.222  18.605  1.00 20.00
ATOM    530  O   PHE D 101       4.664   2.355  19.201  1.00 20.00
ATOM    531  CB  PHE D 101       5.394   2.602  16.184  1.00 20.00
ATOM    532  CG  PHE D 101       4.318   3.640  15.985  1.00 20.00
ATOM    533  CD1 PHE D 101       4.590   4.822  15.315  1.00 20.00
ATOM    534  CD2 PHE D 101       3.053   3.452  16.528  1.00 20.00
ATOM    535  CE1 PHE D 101       3.601   5.799  15.166  1.00 20.00
ATOM    536  CE2 PHE D 101       2.072   4.419  16.386  1.00 20.00
ATOM    537  CZ  PHE D 101       2.347   5.595  15.701  1.00 20.00
ATOM    538  N   THR D 102       5.302   4.514  18.942  1.00 20.00
ATOM    539  CA  THR D 102       4.185   5.111  19.677  1.00 20.00
ATOM    540  C   THR D 102       3.951   6.497  19.067  1.00 20.00
ATOM    541  O   THR D 102       4.824   7.039  18.399  1.00 20.00
ATOM    542  CB  THR D 102       4.471   5.314  21.198  1.00 20.00
ATOM    543  CG2 THR D 102       4.960   4.030  21.837  1.00 20.00
ATOM    544  OG1 THR D 102       5.474   6.327  21.350  1.00 20.00
ATOM    545  N   LEU D 103       2.794   7.095  19.328  1.00 20.00
ATOM    546  CA  LEU D 103       2.567   8.471  18.888  1.00 20.00
ATOM    547  C   LEU D 103       3.547   9.473  19.523  1.00 20.00
ATOM    548  O   LEU D 103       3.850  10.543  18.936  1.00 20.00
ATOM    549  CB  LEU D 103       1.107   8.856  19.101  1.00 20.00
ATOM    550  CG  LEU D 103       0.135   8.215  18.116  1.00 20.00
ATOM    551  CD1 LEU D 103      -1.312   8.433  18.552  1.00 20.00
ATOM    552  CD2 LEU D 103       0.388   8.763  16.707  1.00 20.00
ATOM    553  N  AASP D 104       4.050   9.124  20.705  1.00 20.00
ATOM    554  N  BASP D 104       4.050   9.106  20.701  1.00 20.00
ATOM    555  CA AASP D 104       5.051   9.936  21.401  1.00 20.00
ATOM    556  CA BASP D 104       5.050   9.896  21.418  1.00 20.00
ATOM    557  C  AASP D 104       6.383   9.992  20.661  1.00 20.00
ATOM    558  C  BASP D 104       6.363   9.991  20.650  1.00 20.00
ATOM    559  O  AASP D 104       7.055  11.025  20.677  1.00 20.00
ATOM    560  O  BASP D 104       7.002  11.046  20.639  1.00 20.00
ATOM    561  CB AASP D 104       5.256   9.451  22.841  1.00 20.00
ATOM    562  CB BASP D 104       5.308   9.348  22.827  1.00 20.00
ATOM    563  CG AASP D 104       4.168   9.932  23.781  1.00 20.00
ATOM    564  CG BASP D 104       5.912  10.392  23.745  1.00 20.00
ATOM    565  OD1AASP D 104       3.380  10.834  23.414  1.00 20.00
ATOM    566  OD2AASP D 104       4.099   9.388  24.901  1.00 20.00
ATOM    567  OD1BASP D 104       5.344  11.500  23.804  1.00 20.00
ATOM    568  OD2BASP D 104       6.948  10.120  24.395  1.00 20.00
ATOM    569  N   VAL D 105       6.759   8.894  20.005  1.00 20.00
ATOM    570  CA  VAL D 105       7.937   8.893  19.129  1.00 20.00
ATOM    571  C   VAL D 105       7.750   9.926  18.014  1.00 20.00
ATOM    572  O   VAL D 105       8.659  10.700  17.708  1.00 20.00
ATOM    573  CB  VAL D 105       8.196   7.500  18.532  1.00 20.00
ATOM    574  CG1 VAL D 105       9.227   7.565  17.404  1.00 20.00
ATOM    575  CG2 VAL D 105       8.645   6.545  19.637  1.00 20.00
ATOM    576  N   MET D 106       6.560   9.929  17.418  1.00 20.00
ATOM    577  CA  MET D 106       6.226  10.891  16.372  1.00 20.00
ATOM    578  C   MET D 106       6.268  12.329  16.889  1.00 20.00
ATOM    579  O   MET D 106       6.813  13.201  16.223  1.00 20.00
ATOM    580  CB  MET D 106       4.897  10.523  15.714  1.00 20.00
ATOM    581  CG  MET D 106       4.839   9.027  15.315  1.00 20.00
ATOM    582  SD  MET D 106       6.424   8.332  14.741  1.00 20.00
ATOM    583  CE  MET D 106       6.468   9.085  13.142  1.00 20.00
ATOM    584  N   LYS D 107       5.777  12.550  18.106  1.00 20.00
ATOM    585  CA  LYS D 107       5.863  13.865  18.751  1.00 20.00
ATOM    586  C   LYS D 107       7.301  14.351  18.842  1.00 20.00
ATOM    587  O   LYS D 107       7.595  15.498  18.497  1.00 20.00
ATOM    588  CB  LYS D 107       5.232  13.846  20.142  1.00 20.00
ATOM    589  CG  LYS D 107       5.358  15.179  20.874  1.00 20.00
ATOM    590  CD  LYS D 107       5.077  15.044  22.362  1.00 20.00
ATOM    591  CE  LYS D 107       6.290  14.494  23.091  1.00 20.00
ATOM    592  NZ  LYS D 107       5.928  13.841  24.384  1.00 20.00
ATOM    593  N   GLU D 108       8.177  13.464  19.302  1.00 20.00
ATOM    594  CA  GLU D 108       9.602  13.748  19.420  1.00 20.00
ATOM    595  C   GLU D 108      10.227  13.984  18.045  1.00 20.00
ATOM    596  O   GLU D 108      11.070  14.868  17.897  1.00 20.00
ATOM    597  CB  GLU D 108      10.354  12.643  20.188  1.00 20.00
ATOM    598  CG  GLU D 108       9.978  12.510  21.674  1.00 20.00
ATOM    599  CD  GLU D 108      10.349  13.743  22.511  1.00 20.00
ATOM    600  OE1 GLU D 108      11.298  14.489  22.140  1.00 20.00
ATOM    601  OE2 GLU D 108       9.674  13.966  23.546  1.00 20.00
ATOM    602  N   LEU D 109       9.809  13.217  17.038  1.00 20.00
ATOM    603  CA  LEU D 109      10.275  13.442  15.673  1.00 20.00
ATOM    604  C   LEU D 109       9.812  14.818  15.144  1.00 20.00
ATOM    605  O   LEU D 109      10.591  15.545  14.504  1.00 20.00
ATOM    606  CB  LEU D 109       9.836  12.297  14.728  1.00 20.00
ATOM    607  CG  LEU D 109      10.343  12.360  13.278  1.00 20.00
ATOM    608  CD1 LEU D 109      11.861  12.133  13.201  1.00 20.00
ATOM    609  CD2 LEU D 109       9.604  11.392  12.335  1.00 20.00
ATOM    610  N   ILE D 110       8.552  15.174  15.401  1.00 20.00
ATOM    611  CA  ILE D 110       8.052  16.489  14.973  1.00 20.00
ATOM    612  C   ILE D 110       8.920  17.618  15.575  1.00 20.00
ATOM    613  O   ILE D 110       9.276  18.587  14.905  1.00 20.00
ATOM    614  CB  ILE D 110       6.537  16.665  15.251  1.00 20.00
ATOM    615  CG1 ILE D 110       5.721  15.733  14.356  1.00 20.00
ATOM    616  CG2 ILE D 110       6.127  18.141  15.047  1.00 20.00
ATOM    617  CD1 ILE D 110       4.232  15.646  14.669  1.00 20.00
ATOM    618  N   THR D 111       9.284  17.469  16.840  1.00 20.00
ATOM    619  CA  THR D 111      10.125  18.451  17.531  1.00 20.00
ATOM    620  C   THR D 111      11.453  18.658  16.808  1.00 20.00
ATOM    621  O   THR D 111      11.890  19.793  16.614  1.00 20.00
ATOM    622  CB  THR D 111      10.362  18.021  18.998  1.00 20.00
ATOM    623  CG2 THR D 111      11.350  18.963  19.719  1.00 20.00
ATOM    624  OG1 THR D 111       9.097  18.020  19.675  1.00 20.00
ATOM    625  N   LEU D 112      12.087  17.552  16.425  1.00 20.00
ATOM    626  CA  LEU D 112      13.363  17.580  15.716  1.00 20.00
ATOM    627  C   LEU D 112      13.199  18.176  14.318  1.00 20.00
ATOM    628  O   LEU D 112      14.019  18.991  13.880  1.00 20.00
ATOM    629  CB  LEU D 112      13.981  16.167  15.685  1.00 20.00
ATOM    630  CG  LEU D 112      14.407  15.589  17.046  1.00 20.00
ATOM    631  CD1 LEU D 112      14.801  14.107  16.931  1.00 20.00
ATOM    632  CD2 LEU D 112      15.579  16.373  17.659  1.00 20.00
ATOM    633  N   ALA D 113      12.114  17.784  13.649  1.00 20.00
ATOM    634  CA  ALA D 113      11.681  18.343  12.370  1.00 20.00
ATOM    635  C   ALA D 113      11.558  19.873  12.417  1.00 20.00
ATOM    636  O   ALA D 113      12.088  20.546  11.551  1.00 20.00
ATOM    637  CB  ALA D 113      10.344  17.697  11.953  1.00 20.00
ATOM    638  N   LYS D 114      10.881  20.404  13.440  1.00 20.00
ATOM    639  CA  LYS D 114      10.756  21.855  13.619  1.00 20.00
ATOM    640  C   LYS D 114      12.096  22.495  14.019  1.00 20.00
ATOM    641  O   LYS D 114      12.428  23.580  13.551  1.00 20.00
ATOM    642  CB  LYS D 114       9.701  22.172  14.686  1.00 20.00
ATOM    643  CG  LYS D 114       8.280  21.783  14.325  1.00 20.00
ATOM    644  CD  LYS D 114       7.297  22.154  15.453  1.00 20.00
ATOM    645  CE  LYS D 114       5.877  22.113  14.909  1.00 20.00
ATOM    646  NZ  LYS D 114       4.844  22.021  15.994  1.00 20.00
ATOM    647  N   CYS D 115      12.845  21.839  14.909  1.00 20.00
ATOM    648  CA  CYS D 115      14.128  22.366  15.383  1.00 20.00
ATOM    649  C   CYS D 115      15.126  22.517  14.239  1.00 20.00
ATOM    650  O   CYS D 115      15.728  23.585  14.049  1.00 20.00
ATOM    651  CB  CYS D 115      14.718  21.468  16.484  1.00 20.00
ATOM    652  SG  CYS D 115      16.394  21.926  17.044  1.00 20.00
ATOM    653  N   HIS D 116      15.288  21.444  13.470  1.00 20.00
ATOM    654  CA  HIS D 116      16.270  21.407  12.382  1.00 20.00
ATOM    655  C   HIS D 116      15.746  21.810  10.996  1.00 20.00
ATOM    656  O   HIS D 116      16.531  21.952  10.049  1.00 20.00
ATOM    657  CB  HIS D 116      16.906  20.013  12.335  1.00 20.00
ATOM    658  CG  HIS D 116      17.642  19.650  13.587  1.00 20.00
ATOM    659  CD2 HIS D 116      17.535  18.581  14.413  1.00 20.00
ATOM    660  ND1 HIS D 116      18.655  20.431  14.103  1.00 20.00
ATOM    661  CE1 HIS D 116      19.120  19.872  15.207  1.00 20.00
ATOM    662  NE2 HIS D 116      18.468  18.740  15.409  1.00 20.00
ATOM    663  N   GLU D 117      14.432  22.019  10.881  1.00 20.00
ATOM    664  CA  GLU D 117      13.782  22.399   9.630  1.00 20.00
ATOM    665  C   GLU D 117      13.877  21.358   8.507  1.00 20.00
ATOM    666  O   GLU D 117      14.621  21.543   7.529  1.00 20.00
ATOM    667  CB  GLU D 117      14.296  23.746   9.096  1.00 20.00
ATOM    668  CG  GLU D 117      14.106  24.927  10.004  1.00 20.00
ATOM    669  CD  GLU D 117      14.398  26.208   9.250  1.00 20.00
ATOM    670  OE1 GLU D 117      15.524  26.725   9.382  1.00 20.00
ATOM    671  OE2 GLU D 117      13.531  26.642   8.465  1.00 20.00
ATOM    672  N   PHE D 118      13.157  20.250   8.666  1.00 20.00
ATOM    673  CA  PHE D 118      12.898  19.353   7.546  1.00 20.00
ATOM    674  C   PHE D 118      11.436  18.908   7.588  1.00 20.00
ATOM    675  O   PHE D 118      10.784  19.032   8.632  1.00 20.00
ATOM    676  CB  PHE D 118      13.878  18.160   7.576  1.00 20.00
ATOM    677  CG  PHE D 118      13.860  17.352   8.846  1.00 20.00
ATOM    678  CD1 PHE D 118      12.883  16.389   9.061  1.00 20.00
ATOM    679  CD2 PHE D 118      14.837  17.557   9.826  1.00 20.00
ATOM    680  CE1 PHE D 118      12.891  15.614  10.224  1.00 20.00
ATOM    681  CE2 PHE D 118      14.858  16.800  10.999  1.00 20.00
ATOM    682  CZ  PHE D 118      13.881  15.831  11.202  1.00 20.00
ATOM    683  N   LEU D 119      10.949  18.354   6.487  1.00 20.00
ATOM    684  CA  LEU D 119       9.607  17.810   6.454  1.00 20.00
ATOM    685  C   LEU D 119       9.681  16.319   6.745  1.00 20.00
ATOM    686  O   LEU D 119      10.695  15.654   6.460  1.00 20.00
ATOM    687  CB  LEU D 119       8.942  18.046   5.102  1.00 20.00
ATOM    688  CG  LEU D 119       8.663  19.496   4.663  1.00 20.00
ATOM    689  CD1 LEU D 119       7.675  19.485   3.508  1.00 20.00
ATOM    690  CD2 LEU D 119       8.167  20.342   5.781  1.00 20.00
ATOM    691  N   ILE D 120       8.586  15.802   7.290  1.00 20.00
ATOM    692  CA  ILE D 120       8.459  14.377   7.573  1.00 20.00
ATOM    693  C   ILE D 120       7.595  13.775   6.453  1.00 20.00
ATOM    694  O   ILE D 120       6.470  14.233   6.194  1.00 20.00
ATOM    695  CB  ILE D 120       7.841  14.091   8.967  1.00 20.00
ATOM    696  CG1 ILE D 120       8.723  14.682  10.075  1.00 20.00
ATOM    697  CG2 ILE D 120       7.642  12.565   9.161  1.00 20.00
ATOM    698  CD1 ILE D 120       8.052  14.769  11.423  1.00 20.00
ATOM    699  N   PHE D 121       8.118  12.733   5.803  1.00 20.00
ATOM    700  CA  PHE D 121       7.438  12.060   4.685  1.00 20.00
ATOM    701  C   PHE D 121       7.252  10.598   5.102  1.00 20.00
ATOM    702  O   PHE D 121       8.232   9.851   5.190  1.00 20.00
ATOM    703  CB  PHE D 121       8.296  12.221   3.418  1.00 20.00
ATOM    704  CG  PHE D 121       8.033  11.237   2.278  1.00 20.00
ATOM    705  CD1 PHE D 121       6.796  10.611   2.074  1.00 20.00
ATOM    706  CD2 PHE D 121       9.047  11.004   1.347  1.00 20.00
ATOM    707  CE1 PHE D 121       6.597   9.733   1.022  1.00 20.00
ATOM    708  CE2 PHE D 121       8.844  10.148   0.244  1.00 20.00
ATOM    709  CZ  PHE D 121       7.616   9.501   0.094  1.00 20.00
ATOM    710  N   GLU D 122       6.010  10.204   5.366  1.00 20.00
ATOM    711  CA  GLU D 122       5.687   8.777   5.570  1.00 20.00
ATOM    712  C   GLU D 122       5.497   8.043   4.240  1.00 20.00
ATOM    713  O   GLU D 122       4.580   8.339   3.460  1.00 20.00
ATOM    714  CB  GLU D 122       4.525   8.574   6.559  1.00 20.00
ATOM    715  CG  GLU D 122       3.892   7.169   6.614  1.00 20.00
ATOM    716  CD  GLU D 122       4.868   6.012   6.907  1.00 20.00
ATOM    717  OE1 GLU D 122       5.766   6.183   7.762  1.00 20.00
ATOM    718  OE2 GLU D 122       4.671   4.906   6.329  1.00 20.00
ATOM    719  N   ASP D 123       6.391   7.094   3.981  1.00 20.00
ATOM    720  CA  ASP D 123       6.431   6.379   2.710  1.00 20.00
ATOM    721  C   ASP D 123       5.477   5.173   2.745  1.00 20.00
ATOM    722  O   ASP D 123       5.890   3.991   2.701  1.00 20.00
ATOM    723  CB  ASP D 123       7.868   5.932   2.440  1.00 20.00
ATOM    724  CG  ASP D 123       8.057   5.342   1.038  1.00 20.00
ATOM    725  OD1 ASP D 123       7.140   5.327   0.181  1.00 20.00
ATOM    726  OD2 ASP D 123       9.172   4.854   0.786  1.00 20.00
ATOM    727  N   ARG D 124       4.194   5.491   2.805  1.00 20.00
ATOM    728  CA  ARG D 124       3.162   4.487   3.051  1.00 20.00
ATOM    729  C   ARG D 124       2.676   3.808   1.759  1.00 20.00
ATOM    730  O   ARG D 124       2.090   2.702   1.811  1.00 20.00
ATOM    731  CB  ARG D 124       2.040   5.099   3.904  1.00 20.00
ATOM    732  CG  ARG D 124       0.780   4.255   4.109  1.00 20.00
ATOM    733  CD  ARG D 124       1.045   2.938   4.805  1.00 20.00
ATOM    734  NE  ARG D 124      -0.174   2.134   4.900  1.00 20.00
ATOM    735  CZ  ARG D 124      -0.661   1.372   3.924  1.00 20.00
ATOM    736  NH1 ARG D 124      -1.780   0.700   4.144  1.00 20.00
ATOM    737  NH2 ARG D 124      -0.060   1.274   2.735  1.00 20.00
ATOM    738  N   LYS D 125       2.910   4.443   0.606  1.00 20.00
ATOM    739  CA  LYS D 125       2.535   3.877  -0.684  1.00 20.00
ATOM    740  C   LYS D 125       1.066   3.448  -0.618  1.00 20.00
ATOM    741  O   LYS D 125       0.715   2.298  -0.864  1.00 20.00
ATOM    742  CB  LYS D 125       3.423   2.678  -1.086  1.00 20.00
ATOM    743  CG  LYS D 125       4.887   3.068  -1.229  1.00 20.00
ATOM    744  CD  LYS D 125       5.704   1.931  -1.818  1.00 20.00
ATOM    745  CE  LYS D 125       7.007   2.461  -2.448  1.00 20.00
ATOM    746  NZ  LYS D 125       7.909   3.133  -1.445  1.00 20.00
ATOM    747  N   PHE D 126       0.197   4.400  -0.296  1.00 20.00
ATOM    748  CA  PHE D 126      -1.236   4.103  -0.303  1.00 20.00
ATOM    749  C   PHE D 126      -1.610   3.624  -1.713  1.00 20.00
ATOM    750  O   PHE D 126      -1.168   4.143  -2.739  1.00 20.00
ATOM    751  CB  PHE D 126      -2.073   5.338   0.118  1.00 20.00
ATOM    752  CG  PHE D 126      -1.859   5.798   1.547  1.00 20.00
ATOM    753  CD1 PHE D 126      -1.023   6.867   1.821  1.00 20.00
ATOM    754  CD2 PHE D 126      -2.567   5.221   2.594  1.00 20.00
ATOM    755  CE1 PHE D 126      -0.852   7.334   3.140  1.00 20.00
ATOM    756  CE2 PHE D 126      -2.409   5.667   3.920  1.00 20.00
ATOM    757  CZ  PHE D 126      -1.546   6.741   4.178  1.00 20.00
ATOM    758  N   ALA D 127      -2.455   2.606  -1.749  1.00 20.00
ATOM    759  CA  ALA D 127      -2.683   1.849  -2.964  1.00 20.00
ATOM    760  C   ALA D 127      -3.994   1.070  -2.937  1.00 20.00
ATOM    761  O   ALA D 127      -4.123   0.064  -3.615  1.00 20.00
ATOM    762  CB  ALA D 127      -1.448   0.906  -3.270  1.00 20.00
ATOM    763  N   ASP D 128      -4.974   1.563  -2.180  1.00 20.00
ATOM    764  CA  ASP D 128      -6.287   0.922  -2.122  1.00 20.00
ATOM    765  C   ASP D 128      -7.319   1.842  -2.784  1.00 20.00
ATOM    766  O   ASP D 128      -6.976   2.902  -3.305  1.00 20.00
ATOM    767  CB  ASP D 128      -6.682   0.671  -0.664  1.00 20.00
ATOM    768  CG  ASP D 128      -7.410  -0.657  -0.475  1.00 20.00
ATOM    769  OD1 ASP D 128      -8.393  -0.870  -1.219  1.00 20.00
ATOM    770  OD2 ASP D 128      -7.008  -1.470   0.396  1.00 20.00
ATOM    771  N   ILE D 129      -8.592   1.456  -2.710  1.00 20.00
ATOM    772  CA  ILE D 129      -9.666   2.308  -3.197  1.00 20.00
ATOM    773  C   ILE D 129      -9.791   3.517  -2.270  1.00 20.00
ATOM    774  O   ILE D 129      -9.393   3.450  -1.117  1.00 20.00
ATOM    775  CB  ILE D 129     -11.010   1.526  -3.306  1.00 20.00
ATOM    776  CG1 ILE D 129     -11.507   1.034  -1.931  1.00 20.00
ATOM    777  CG2 ILE D 129     -10.889   0.429  -4.369  1.00 20.00
ATOM    778  CD1 ILE D 129     -13.000   0.610  -1.909  1.00 20.00
ATOM    779  N   GLY D 130     -10.362   4.615  -2.756  1.00 20.00
ATOM    780  CA  GLY D 130     -10.485   5.815  -1.923  1.00 20.00
ATOM    781  C   GLY D 130     -11.106   5.654  -0.554  1.00 20.00
ATOM    782  O   GLY D 130     -10.616   6.210   0.421  1.00 20.00
ATOM    783  N   ASN D 131     -12.200   4.905  -0.476  1.00 20.00
ATOM    784  CA  ASN D 131     -12.852   4.668   0.809  1.00 20.00
ATOM    785  C   ASN D 131     -11.919   4.073   1.879  1.00 20.00
ATOM    786  O   ASN D 131     -11.991   4.407   3.062  1.00 20.00
ATOM    787  CB  ASN D 131     -14.097   3.793   0.615  1.00 20.00
ATOM    788  CG  ASN D 131     -15.041   3.879   1.801  1.00 20.00
ATOM    789  ND2 ASN D 131     -15.176   2.788   2.546  1.00 20.00
ATOM    790  OD1 ASN D 131     -15.588   4.944   2.085  1.00 20.00
ATOM    791  N   THR D 132     -11.010   3.196   1.455  1.00 20.00
ATOM    792  CA  THR D 132     -10.128   2.514   2.381  1.00 20.00
ATOM    793  C   THR D 132      -8.943   3.402   2.766  1.00 20.00
ATOM    794  O   THR D 132      -8.672   3.575   3.960  1.00 20.00
ATOM    795  CB  THR D 132      -9.686   1.164   1.786  1.00 20.00
ATOM    796  CG2 THR D 132      -8.563   0.500   2.631  1.00 20.00
ATOM    797  OG1 THR D 132     -10.850   0.311   1.681  1.00 20.00
ATOM    798  N   VAL D 133      -8.300   4.004   1.765  1.00 20.00
ATOM    799  CA  VAL D 133      -7.095   4.813   2.012  1.00 20.00
ATOM    800  C   VAL D 133      -7.359   5.982   2.957  1.00 20.00
ATOM    801  O   VAL D 133      -6.478   6.323   3.747  1.00 20.00
ATOM    802  CB  VAL D 133      -6.304   5.251   0.745  1.00 20.00
ATOM    803  CG1 VAL D 133      -5.811   4.031  -0.057  1.00 20.00
ATOM    804  CG2 VAL D 133      -7.130   6.194  -0.144  1.00 20.00
ATOM    805  N  ALYS D 134      -8.557   6.565   2.944  1.00 20.00
ATOM    806  N  BLYS D 134      -8.526   6.620   2.837  1.00 20.00
ATOM    807  CA ALYS D 134      -8.825   7.634   3.910  1.00 20.00
ATOM    808  CA BLYS D 134      -8.853   7.750   3.712  1.00 20.00
ATOM    809  C  ALYS D 134      -8.783   7.143   5.368  1.00 20.00
ATOM    810  C  BLYS D 134      -8.707   7.324   5.170  1.00 20.00
ATOM    811  O  ALYS D 134      -8.263   7.833   6.239  1.00 20.00
ATOM    812  O  BLYS D 134      -8.137   8.037   5.988  1.00 20.00
ATOM    813  CB ALYS D 134     -10.093   8.427   3.553  1.00 20.00
ATOM    814  CB BLYS D 134     -10.248   8.327   3.414  1.00 20.00
ATOM    815  CG ALYS D 134     -11.374   7.889   4.122  1.00 20.00
ATOM    816  CG BLYS D 134     -11.394   7.381   3.677  1.00 20.00
ATOM    817  CD ALYS D 134     -12.543   8.833   3.839  1.00 20.00
ATOM    818  CD BLYS D 134     -12.756   8.040   3.446  1.00 20.00
ATOM    819  CE ALYS D 134     -13.275   8.435   2.570  1.00 20.00
ATOM    820  CE BLYS D 134     -13.908   7.110   3.838  1.00 20.00
ATOM    821  NZ ALYS D 134     -14.765   8.611   2.625  1.00 20.00
ATOM    822  NZ BLYS D 134     -13.800   6.606   5.240  1.00 20.00
ATOM    823  N  ALYS D 135      -9.263   5.926   5.619  1.00 20.00
ATOM    824  N  BLYS D 135      -9.171   6.115   5.473  1.00 20.00
ATOM    825  CA ALYS D 135      -9.171   5.308   6.936  1.00 20.00
ATOM    826  CA BLYS D 135      -9.089   5.577   6.818  1.00 20.00
ATOM    827  C  ALYS D 135      -7.724   4.957   7.315  1.00 20.00
ATOM    828  C  BLYS D 135      -7.663   5.181   7.228  1.00 20.00
ATOM    829  O  ALYS D 135      -7.315   5.088   8.472  1.00 20.00
ATOM    830  O  BLYS D 135      -7.209   5.497   8.323  1.00 20.00
ATOM    831  CB ALYS D 135     -10.046   4.046   7.004  1.00 20.00
ATOM    832  CB BLYS D 135     -10.043   4.393   6.956  1.00 20.00
ATOM    833  CG ALYS D 135     -11.541   4.316   7.209  1.00 20.00
ATOM    834  CG BLYS D 135     -11.499   4.758   6.685  1.00 20.00
ATOM    835  CD ALYS D 135     -12.391   3.041   7.094  1.00 20.00
ATOM    836  CD BLYS D 135     -12.328   3.489   6.506  1.00 20.00
ATOM    837  CE ALYS D 135     -12.749   2.668   5.647  1.00 20.00
ATOM    838  CE BLYS D 135     -13.789   3.796   6.220  1.00 20.00
ATOM    839  NZ ALYS D 135     -13.823   1.630   5.504  1.00 20.00
ATOM    840  NZ BLYS D 135     -14.628   2.974   7.134  1.00 20.00
ATOM    841  N   GLN D 136      -6.951   4.507   6.329  1.00 20.00
ATOM    842  CA  GLN D 136      -5.565   4.106   6.579  1.00 20.00
ATOM    843  C   GLN D 136      -4.688   5.322   6.854  1.00 20.00
ATOM    844  O   GLN D 136      -3.696   5.232   7.567  1.00 20.00
ATOM    845  CB  GLN D 136      -5.019   3.347   5.360  1.00 20.00
ATOM    846  CG  GLN D 136      -5.748   2.010   5.161  1.00 20.00
ATOM    847  CD  GLN D 136      -5.246   1.265   3.973  1.00 20.00
ATOM    848  NE2 GLN D 136      -5.063  -0.047   4.133  1.00 20.00
ATOM    849  OE1 GLN D 136      -4.982   1.860   2.925  1.00 20.00
ATOM    850  N   TYR D 137      -5.088   6.457   6.290  1.00 20.00
ATOM    851  CA  TYR D 137      -4.335   7.712   6.432  1.00 20.00
ATOM    852  C   TYR D 137      -4.665   8.442   7.726  1.00 20.00
ATOM    853  O   TYR D 137      -3.786   8.923   8.428  1.00 20.00
ATOM    854  CB  TYR D 137      -4.626   8.588   5.210  1.00 20.00
ATOM    855  CG  TYR D 137      -3.895   9.914   5.025  1.00 20.00
ATOM    856  CD1 TYR D 137      -2.586  10.122   5.476  1.00 20.00
ATOM    857  CD2 TYR D 137      -4.530  10.950   4.334  1.00 20.00
ATOM    858  CE1 TYR D 137      -1.913  11.361   5.231  1.00 20.00
ATOM    859  CE2 TYR D 137      -3.882  12.169   4.085  1.00 20.00
ATOM    860  CZ  TYR D 137      -2.585  12.383   4.564  1.00 20.00
ATOM    861  OH  TYR D 137      -1.998  13.614   4.296  1.00 20.00
ATOM    862  N   GLU D 138      -5.953   8.553   8.018  1.00 20.00
ATOM    863  CA  GLU D 138      -6.417   9.232   9.209  1.00 20.00
ATOM    864  C   GLU D 138      -6.276   8.430  10.506  1.00 20.00
ATOM    865  O   GLU D 138      -5.903   8.970  11.553  1.00 20.00
ATOM    866  CB  GLU D 138      -7.883   9.610   9.020  1.00 20.00
ATOM    867  CG  GLU D 138      -8.383  10.543  10.108  1.00 20.00
ATOM    868  CD  GLU D 138      -9.763  11.078   9.766  1.00 20.00
ATOM    869  OE1 GLU D 138     -10.623  10.281   9.323  1.00 20.00
ATOM    870  OE2 GLU D 138      -9.975  12.291   9.929  1.00 20.00
ATOM    871  N   GLY D 139      -6.610   7.143  10.430  1.00 20.00
ATOM    872  CA  GLY D 139      -6.917   6.358  11.621  1.00 20.00
ATOM    873  C   GLY D 139      -5.936   5.247  11.925  1.00 20.00
ATOM    874  O   GLY D 139      -4.732   5.378  11.712  1.00 20.00
ATOM    875  N   GLY D 140      -6.468   4.161  12.476  1.00 20.00
ATOM    876  CA  GLY D 140      -5.653   3.047  12.977  1.00 20.00
ATOM    877  C   GLY D 140      -4.718   3.462  14.096  1.00 20.00
ATOM    878  O   GLY D 140      -4.909   4.496  14.751  1.00 20.00
ATOM    879  N  AILE D 141      -3.687   2.658  14.322  1.00 20.00
ATOM    880  N  BILE D 141      -3.678   2.675  14.324  1.00 20.00
ATOM    881  CA AILE D 141      -2.731   2.964  15.386  1.00 20.00
ATOM    882  CA BILE D 141      -2.769   3.013  15.415  1.00 20.00
ATOM    883  C  AILE D 141      -1.833   4.142  14.980  1.00 20.00
ATOM    884  C  BILE D 141      -1.752   4.092  15.002  1.00 20.00
ATOM    885  O  AILE D 141      -1.512   5.001  15.800  1.00 20.00
ATOM    886  O  BILE D 141      -1.260   4.836  15.849  1.00 20.00
ATOM    887  CB AILE D 141      -1.884   1.713  15.773  1.00 20.00
ATOM    888  CB BILE D 141      -2.072   1.763  16.016  1.00 20.00
ATOM    889  CG1AILE D 141      -2.700   0.715  16.620  1.00 20.00
ATOM    890  CG2AILE D 141      -0.559   2.111  16.441  1.00 20.00
ATOM    891  CG1BILE D 141      -1.424   0.925  14.909  1.00 20.00
ATOM    892  CG2BILE D 141      -3.072   0.899  16.817  1.00 20.00
ATOM    893  CD1AILE D 141      -3.080   1.200  18.003  1.00 20.00
ATOM    894  CD1BILE D 141      -0.218   0.135  15.386  1.00 20.00
ATOM    895  N   PHE D 142      -1.444   4.176  13.708  1.00 20.00
ATOM    896  CA  PHE D 142      -0.431   5.120  13.225  1.00 20.00
ATOM    897  C   PHE D 142      -0.852   6.597  13.169  1.00 20.00
ATOM    898  O   PHE D 142      -0.016   7.484  13.365  1.00 20.00
ATOM    899  CB  PHE D 142       0.139   4.685  11.876  1.00 20.00
ATOM    900  CG  PHE D 142       0.873   3.354  11.911  1.00 20.00
ATOM    901  CD1 PHE D 142       1.753   3.036  12.927  1.00 20.00
ATOM    902  CD2 PHE D 142       0.715   2.453  10.855  1.00 20.00
ATOM    903  CE1 PHE D 142       2.435   1.796  12.940  1.00 20.00
ATOM    904  CE2 PHE D 142       1.418   1.230  10.837  1.00 20.00
ATOM    905  CZ  PHE D 142       2.275   0.913  11.898  1.00 20.00
ATOM    906  N   LYS D 143      -2.136   6.845  12.968  1.00 20.00
ATOM    907  CA  LYS D 143      -2.646   8.191  12.691  1.00 20.00
ATOM    908  C   LYS D 143      -1.666   9.005  11.840  1.00 20.00
ATOM    909  O   LYS D 143      -1.211  10.057  12.278  1.00 20.00
ATOM    910  CB  LYS D 143      -2.979   8.938  13.991  1.00 20.00
ATOM    911  CG  LYS D 143      -4.108   8.288  14.842  1.00 20.00
ATOM    912  CD  LYS D 143      -4.324   9.088  16.100  1.00 20.00
ATOM    913  CE  LYS D 143      -5.523   8.600  16.906  1.00 20.00
ATOM    914  NZ  LYS D 143      -6.709   9.479  16.668  1.00 20.00
ATOM    915  N   ILE D 144      -1.388   8.547  10.613  1.00 20.00
ATOM    916  CA  ILE D 144      -0.303   9.084   9.792  1.00 20.00
ATOM    917  C   ILE D 144      -0.523  10.570   9.525  1.00 20.00
ATOM    918  O   ILE D 144       0.419  11.354   9.640  1.00 20.00
ATOM    919  CB  ILE D 144      -0.147   8.296   8.451  1.00 20.00
ATOM    920  CG1 ILE D 144       0.356   6.873   8.749  1.00 20.00
ATOM    921  CG2 ILE D 144       0.772   9.022   7.431  1.00 20.00
ATOM    922  CD1 ILE D 144       0.092   5.927   7.668  1.00 20.00
ATOM    923  N   ALA D 145      -1.771  10.939   9.230  1.00 20.00
ATOM    924  CA  ALA D 145      -2.075  12.315   8.827  1.00 20.00
ATOM    925  C   ALA D 145      -1.750  13.338   9.926  1.00 20.00
ATOM    926  O   ALA D 145      -1.465  14.508   9.633  1.00 20.00
ATOM    927  CB  ALA D 145      -3.547  12.424   8.393  1.00 20.00
ATOM    928  N   SER D 146      -1.784  12.892  11.181  1.00 20.00
ATOM    929  CA  SER D 146      -1.522  13.749  12.336  1.00 20.00
ATOM    930  C   SER D 146      -0.073  14.219  12.461  1.00 20.00
ATOM    931  O   SER D 146       0.182  15.245  13.078  1.00 20.00
ATOM    932  CB  SER D 146      -1.980  13.080  13.641  1.00 20.00
ATOM    933  OG  SER D 146      -1.107  12.025  14.038  1.00 20.00
ATOM    934  N   TRP D 147       0.870  13.473  11.886  1.00 20.00
ATOM    935  CA  TRP D 147       2.298  13.834  11.966  1.00 20.00
ATOM    936  C   TRP D 147       3.089  13.913  10.634  1.00 20.00
ATOM    937  O   TRP D 147       4.194  14.472  10.599  1.00 20.00
ATOM    938  CB  TRP D 147       3.017  12.909  12.949  1.00 20.00
ATOM    939  CG  TRP D 147       2.792  11.469  12.647  1.00 20.00
ATOM    940  CD1 TRP D 147       1.865  10.649  13.207  1.00 20.00
ATOM    941  CD2 TRP D 147       3.520  10.678  11.692  1.00 20.00
ATOM    942  CE2 TRP D 147       2.983   9.374  11.737  1.00 20.00
ATOM    943  CE3 TRP D 147       4.572  10.950  10.804  1.00 20.00
ATOM    944  NE1 TRP D 147       1.968   9.386  12.659  1.00 20.00
ATOM    945  CZ2 TRP D 147       3.442   8.344  10.908  1.00 20.00
ATOM    946  CZ3 TRP D 147       5.047   9.918   9.987  1.00 20.00
ATOM    947  CH2 TRP D 147       4.485   8.627  10.059  1.00 20.00
ATOM    948  N   ALA D 148       2.548  13.338   9.564  1.00 20.00
ATOM    949  CA  ALA D 148       3.233  13.319   8.271  1.00 20.00
ATOM    950  C   ALA D 148       2.889  14.553   7.417  1.00 20.00
ATOM    951  O   ALA D 148       1.741  14.734   7.000  1.00 20.00
ATOM    952  CB  ALA D 148       2.936  12.009   7.511  1.00 20.00
ATOM    953  N   ASP D 149       3.889  15.398   7.164  1.00 20.00
ATOM    954  CA  ASP D 149       3.760  16.498   6.192  1.00 20.00
ATOM    955  C   ASP D 149       3.382  15.938   4.834  1.00 20.00
ATOM    956  O   ASP D 149       2.478  16.444   4.168  1.00 20.00
ATOM    957  CB  ASP D 149       5.077  17.269   6.058  1.00 20.00
ATOM    958  CG  ASP D 149       5.483  17.930   7.356  1.00 20.00
ATOM    959  OD1 ASP D 149       4.818  18.900   7.761  1.00 20.00
ATOM    960  OD2 ASP D 149       6.467  17.478   7.941  1.00 20.00
ATOM    961  N   LEU D 150       4.059  14.864   4.435  1.00 20.00
ATOM    962  CA  LEU D 150       3.904  14.302   3.095  1.00 20.00
ATOM    963  C   LEU D 150       3.643  12.810   3.209  1.00 20.00
ATOM    964  O   LEU D 150       4.191  12.150   4.107  1.00 20.00
ATOM    965  CB  LEU D 150       5.203  14.459   2.298  1.00 20.00
ATOM    966  CG  LEU D 150       5.561  15.884   1.847  1.00 20.00
ATOM    967  CD1 LEU D 150       6.950  15.942   1.212  1.00 20.00
ATOM    968  CD2 LEU D 150       4.522  16.434   0.888  1.00 20.00
ATOM    969  N   VAL D 151       2.838  12.283   2.293  1.00 20.00
ATOM    970  CA  VAL D 151       2.719  10.827   2.159  1.00 20.00
ATOM    971  C   VAL D 151       2.772  10.573   0.656  1.00 20.00
ATOM    972  O   VAL D 151       2.734  11.531  -0.128  1.00 20.00
ATOM    973  CB  VAL D 151       1.388  10.251   2.707  1.00 20.00
ATOM    974  CG1 VAL D 151       1.339  10.316   4.233  1.00 20.00
ATOM    975  CG2 VAL D 151       0.165  10.948   2.029  1.00 20.00
ATOM    976  N   ASN D 152       2.835   9.302   0.245  1.00 20.00
ATOM    977  CA  ASN D 152       2.805   8.986  -1.183  1.00 20.00
ATOM    978  C   ASN D 152       1.758   7.927  -1.549  1.00 20.00
ATOM    979  O   ASN D 152       1.288   7.206  -0.671  1.00 20.00
ATOM    980  CB  ASN D 152       4.200   8.633  -1.725  1.00 20.00
ATOM    981  CG  ASN D 152       4.803   7.404  -1.063  1.00 20.00
ATOM    982  ND2 ASN D 152       5.931   6.950  -1.592  1.00 20.00
ATOM    983  OD1 ASN D 152       4.286   6.893  -0.079  1.00 20.00
ATOM    984  N   ALA D 153       1.459   7.803  -2.841  1.00 20.00
ATOM    985  CA  ALA D 153       0.435   6.874  -3.340  1.00 20.00
ATOM    986  C   ALA D 153       0.814   6.312  -4.693  1.00 20.00
ATOM    987  O   ALA D 153       1.438   6.978  -5.511  1.00 20.00
ATOM    988  CB  ALA D 153      -0.930   7.575  -3.451  1.00 20.00
ATOM    989  N   HIS D 154       0.413   5.069  -4.906  1.00 20.00
ATOM    990  CA  HIS D 154       0.459   4.443  -6.198  1.00 20.00
ATOM    991  C   HIS D 154      -0.782   4.867  -6.967  1.00 20.00
ATOM    992  O   HIS D 154      -1.843   5.040  -6.366  1.00 20.00
ATOM    993  CB  HIS D 154       0.464   2.932  -6.068  1.00 20.00
ATOM    994  CG  HIS D 154       1.815   2.342  -5.754  1.00 20.00
ATOM    995  CD2 HIS D 154       2.223   1.545  -4.734  1.00 20.00
ATOM    996  ND1 HIS D 154       2.911   2.498  -6.577  1.00 20.00
ATOM    997  CE1 HIS D 154       3.931   1.818  -6.090  1.00 20.00
ATOM    998  NE2 HIS D 154       3.538   1.220  -4.980  1.00 20.00
ATOM    999  N   VAL D 155      -0.653   4.947  -8.289  1.00 20.00
ATOM   1000  CA  VAL D 155      -1.747   5.443  -9.138  1.00 20.00
ATOM   1001  C   VAL D 155      -2.586   4.322  -9.784  1.00 20.00
ATOM   1002  O   VAL D 155      -3.635   4.596 -10.380  1.00 20.00
ATOM   1003  CB  VAL D 155      -1.275   6.461 -10.217  1.00 20.00
ATOM   1004  CG1 VAL D 155      -0.597   7.657  -9.596  1.00 20.00
ATOM   1005  CG2 VAL D 155      -0.361   5.801 -11.313  1.00 20.00
ATOM   1006  N   VAL D 156      -2.117   3.077  -9.660  1.00 20.00
ATOM   1007  CA  VAL D 156      -2.855   1.891 -10.100  1.00 20.00
ATOM   1008  C   VAL D 156      -4.370   1.866  -9.778  1.00 20.00
ATOM   1009  O   VAL D 156      -5.135   1.440 -10.657  1.00 20.00
ATOM   1010  CB  VAL D 156      -2.126   0.553  -9.735  1.00 20.00
ATOM   1011  CG1 VAL D 156      -2.000   0.324  -8.222  1.00 20.00
ATOM   1012  CG2 VAL D 156      -2.833  -0.635 -10.359  1.00 20.00
ATOM   1013  N   PRO D 157      -4.816   2.331  -8.579  1.00 20.00
ATOM   1014  CA  PRO D 157      -6.270   2.249  -8.342  1.00 20.00
ATOM   1015  C   PRO D 157      -7.128   3.227  -9.144  1.00 20.00
ATOM   1016  O   PRO D 157      -8.348   3.098  -9.098  1.00 20.00
ATOM   1017  CB  PRO D 157      -6.421   2.574  -6.850  1.00 20.00
ATOM   1018  CG  PRO D 157      -5.039   2.433  -6.268  1.00 20.00
ATOM   1019  CD  PRO D 157      -4.158   2.903  -7.386  1.00 20.00
ATOM   1020  N   GLY D 158      -6.518   4.161  -9.873  1.00 20.00
ATOM   1021  CA  GLY D 158      -7.250   5.320 -10.390  1.00 20.00
ATOM   1022  C   GLY D 158      -7.268   6.463  -9.400  1.00 20.00
ATOM   1023  O   GLY D 158      -6.843   6.301  -8.251  1.00 20.00
ATOM   1024  N   SER D 159      -7.851   7.593  -9.806  1.00 20.00
ATOM   1025  CA  SER D 159      -7.740   8.854  -9.072  1.00 20.00
ATOM   1026  C   SER D 159      -8.501   8.846  -7.738  1.00 20.00
ATOM   1027  O   SER D 159      -8.327   9.725  -6.883  1.00 20.00
ATOM   1028  CB  SER D 159      -8.191  10.036  -9.959  1.00 20.00
ATOM   1029  OG  SER D 159      -9.552   9.838 -10.336  1.00 20.00
ATOM   1030  N   GLY D 160      -9.344   7.834  -7.560  1.00 20.00
ATOM   1031  CA  GLY D 160      -9.983   7.578  -6.280  1.00 20.00
ATOM   1032  C   GLY D 160      -9.010   7.511  -5.109  1.00 20.00
ATOM   1033  O   GLY D 160      -9.356   7.939  -4.021  1.00 20.00
ATOM   1034  N   VAL D 161      -7.797   6.992  -5.318  1.00 20.00
ATOM   1035  CA  VAL D 161      -6.828   6.882  -4.219  1.00 20.00
ATOM   1036  C   VAL D 161      -6.445   8.298  -3.780  1.00 20.00
ATOM   1037  O   VAL D 161      -6.356   8.553  -2.583  1.00 20.00
ATOM   1038  CB  VAL D 161      -5.558   6.061  -4.606  1.00 20.00
ATOM   1039  CG1 VAL D 161      -4.693   6.795  -5.648  1.00 20.00
ATOM   1040  CG2 VAL D 161      -4.763   5.676  -3.339  1.00 20.00
ATOM   1041  N   VAL D 162      -6.269   9.204  -4.747  1.00 20.00
ATOM   1042  CA  VAL D 162      -6.015  10.625  -4.448  1.00 20.00
ATOM   1043  C   VAL D 162      -7.208  11.330  -3.789  1.00 20.00
ATOM   1044  O   VAL D 162      -7.031  12.001  -2.771  1.00 20.00
ATOM   1045  CB  VAL D 162      -5.553  11.414  -5.699  1.00 20.00
ATOM   1046  CG1 VAL D 162      -5.356  12.888  -5.352  1.00 20.00
ATOM   1047  CG2 VAL D 162      -4.250  10.807  -6.271  1.00 20.00
ATOM   1048  N   LYS D 163      -8.405  11.155  -4.355  1.00 20.00
ATOM   1049  CA  LYS D 163      -9.640  11.708  -3.784  1.00 20.00
ATOM   1050  C   LYS D 163      -9.846  11.263  -2.342  1.00 20.00
ATOM   1051  O   LYS D 163     -10.228  12.060  -1.493  1.00 20.00
ATOM   1052  CB  LYS D 163     -10.869  11.290  -4.579  1.00 20.00
ATOM   1053  CG  LYS D 163     -10.925  11.864  -5.981  1.00 20.00
ATOM   1054  CD  LYS D 163     -12.002  11.132  -6.780  1.00 20.00
ATOM   1055  CE  LYS D 163     -12.040  11.638  -8.193  1.00 20.00
ATOM   1056  NZ  LYS D 163     -11.590  13.061  -8.184  1.00 20.00
ATOM   1057  N   GLY D 164      -9.605   9.981  -2.072  1.00 20.00
ATOM   1058  CA  GLY D 164      -9.693   9.471  -0.704  1.00 20.00
ATOM   1059  C   GLY D 164      -8.718  10.148   0.251  1.00 20.00
ATOM   1060  O   GLY D 164      -9.103  10.586   1.347  1.00 20.00
ATOM   1061  N   LEU D 165      -7.443  10.209  -0.130  1.00 20.00
ATOM   1062  CA  LEU D 165      -6.422  10.744   0.773  1.00 20.00
ATOM   1063  C   LEU D 165      -6.689  12.224   1.028  1.00 20.00
ATOM   1064  O   LEU D 165      -6.502  12.732   2.132  1.00 20.00
ATOM   1065  CB  LEU D 165      -5.010  10.604   0.207  1.00 20.00
ATOM   1066  CG  LEU D 165      -4.533   9.137   0.134  1.00 20.00
ATOM   1067  CD1 LEU D 165      -3.194   9.003  -0.570  1.00 20.00
ATOM   1068  CD2 LEU D 165      -4.485   8.550   1.546  1.00 20.00
ATOM   1069  N   GLN D 166      -7.114  12.916  -0.018  1.00 20.00
ATOM   1070  CA  GLN D 166      -7.256  14.366   0.094  1.00 20.00
ATOM   1071  C   GLN D 166      -8.423  14.811   0.981  1.00 20.00
ATOM   1072  O   GLN D 166      -8.375  15.903   1.545  1.00 20.00
ATOM   1073  CB  GLN D 166      -7.281  15.028  -1.276  1.00 20.00
ATOM   1074  CG  GLN D 166      -8.578  14.934  -2.025  1.00 20.00
ATOM   1075  CD  GLN D 166      -8.535  15.702  -3.339  1.00 20.00
ATOM   1076  NE2 GLN D 166      -9.656  15.696  -4.050  1.00 20.00
ATOM   1077  OE1 GLN D 166      -7.517  16.298  -3.705  1.00 20.00
ATOM   1078  N   GLU D 167      -9.437  13.962   1.134  1.00 20.00
ATOM   1079  CA  GLU D 167     -10.545  14.218   2.063  1.00 20.00
ATOM   1080  C   GLU D 167     -10.010  14.423   3.477  1.00 20.00
ATOM   1081  O   GLU D 167     -10.557  15.210   4.247  1.00 20.00
ATOM   1082  CB  GLU D 167     -11.502  13.021   2.119  1.00 20.00
ATOM   1083  CG  GLU D 167     -12.527  12.967   1.012  1.00 20.00
ATOM   1084  CD  GLU D 167     -13.692  12.044   1.343  1.00 20.00
ATOM   1085  OE1 GLU D 167     -13.841  11.583   2.509  1.00 20.00
ATOM   1086  OE2 GLU D 167     -14.469  11.785   0.403  1.00 20.00
ATOM   1087  N   VAL D 168      -8.932  13.704   3.799  1.00 20.00
ATOM   1088  CA  VAL D 168      -8.260  13.823   5.090  1.00 20.00
ATOM   1089  C   VAL D 168      -7.135  14.858   5.031  1.00 20.00
ATOM   1090  O   VAL D 168      -6.956  15.651   5.953  1.00 20.00
ATOM   1091  CB  VAL D 168      -7.654  12.452   5.476  1.00 20.00
ATOM   1092  CG1 VAL D 168      -6.779  12.550   6.738  1.00 20.00
ATOM   1093  CG2 VAL D 168      -8.769  11.418   5.660  1.00 20.00
ATOM   1094  N   GLY D 169      -6.368  14.824   3.939  1.00 20.00
ATOM   1095  CA  GLY D 169      -5.146  15.606   3.812  1.00 20.00
ATOM   1096  C   GLY D 169      -5.341  17.095   3.638  1.00 20.00
ATOM   1097  O   GLY D 169      -4.625  17.893   4.261  1.00 20.00
ATOM   1098  N   LEU D 170      -6.285  17.476   2.779  1.00 20.00
ATOM   1099  CA  LEU D 170      -6.553  18.908   2.546  1.00 20.00
ATOM   1100  C   LEU D 170      -6.889  19.697   3.813  1.00 20.00
ATOM   1101  O   LEU D 170      -6.259  20.730   4.053  1.00 20.00
ATOM   1102  CB  LEU D 170      -7.627  19.113   1.478  1.00 20.00
ATOM   1103  CG  LEU D 170      -7.074  18.983   0.071  1.00 20.00
ATOM   1104  CD1 LEU D 170      -8.255  18.699  -0.829  1.00 20.00
ATOM   1105  CD2 LEU D 170      -6.409  20.330  -0.284  1.00 20.00
ATOM   1106  N   PRO D 171      -7.874  19.232   4.624  1.00 20.00
ATOM   1107  CA  PRO D 171      -8.183  19.959   5.850  1.00 20.00
ATOM   1108  C   PRO D 171      -6.981  20.083   6.802  1.00 20.00
ATOM   1109  O   PRO D 171      -6.926  20.988   7.628  1.00 20.00
ATOM   1110  CB  PRO D 171      -9.277  19.098   6.496  1.00 20.00
ATOM   1111  CG  PRO D 171      -9.917  18.381   5.327  1.00 20.00
ATOM   1112  CD  PRO D 171      -8.760  18.065   4.446  1.00 20.00
ATOM   1113  N   LEU D 172      -6.039  19.153   6.702  1.00 20.00
ATOM   1114  CA  LEU D 172      -4.858  19.185   7.551  1.00 20.00
ATOM   1115  C   LEU D 172      -3.632  19.850   6.885  1.00 20.00
ATOM   1116  O   LEU D 172      -2.522  19.772   7.437  1.00 20.00
ATOM   1117  CB  LEU D 172      -4.524  17.751   7.996  1.00 20.00
ATOM   1118  CG  LEU D 172      -5.456  17.081   9.021  1.00 20.00
ATOM   1119  CD1 LEU D 172      -5.064  15.616   9.257  1.00 20.00
ATOM   1120  CD2 LEU D 172      -5.419  17.858  10.315  1.00 20.00
ATOM   1121  N  AHIS D 173      -3.844  20.493   5.735  1.00 20.00
ATOM   1122  N  BHIS D 173      -3.811  20.441   5.701  1.00 20.00
ATOM   1123  CA AHIS D 173      -2.773  21.162   4.987  1.00 20.00
ATOM   1124  CA BHIS D 173      -2.744  21.212   5.042  1.00 20.00
ATOM   1125  C  AHIS D 173      -1.580  20.216   4.847  1.00 20.00
ATOM   1126  C  BHIS D 173      -1.597  20.334   4.517  1.00 20.00
ATOM   1127  O  AHIS D 173      -0.457  20.519   5.263  1.00 20.00
ATOM   1128  O  BHIS D 173      -0.491  20.838   4.299  1.00 20.00
ATOM   1129  CB AHIS D 173      -2.359  22.476   5.669  1.00 20.00
ATOM   1130  CB BHIS D 173      -2.189  22.250   6.036  1.00 20.00
ATOM   1131  CG AHIS D 173      -3.433  23.520   5.686  1.00 20.00
ATOM   1132  CG BHIS D 173      -1.499  23.419   5.397  1.00 20.00
ATOM   1133  CD2AHIS D 173      -3.437  24.800   5.243  1.00 20.00
ATOM   1134  ND1AHIS D 173      -4.684  23.296   6.216  1.00 20.00
ATOM   1135  CD2BHIS D 173      -1.968  24.630   5.011  1.00 20.00
ATOM   1136  ND1BHIS D 173      -0.146  23.428   5.128  1.00 20.00
ATOM   1137  CE1AHIS D 173      -5.420  24.385   6.081  1.00 20.00
ATOM   1138  NE2AHIS D 173      -4.687  25.310   5.491  1.00 20.00
ATOM   1139  CE1BHIS D 173       0.186  24.589   4.589  1.00 20.00
ATOM   1140  NE2BHIS D 173      -0.901  25.336   4.507  1.00 20.00
ATOM   1141  N   ARG D 174      -1.866  19.047   4.288  1.00 20.00
ATOM   1142  CA  ARG D 174      -0.846  18.068   3.898  1.00 20.00
ATOM   1143  C   ARG D 174      -0.636  17.993   2.393  1.00 20.00
ATOM   1144  O   ARG D 174      -1.392  18.576   1.612  1.00 20.00
ATOM   1145  CB  ARG D 174      -1.200  16.675   4.451  1.00 20.00
ATOM   1146  CG  ARG D 174      -1.589  16.664   5.895  1.00 20.00
ATOM   1147  CD  ARG D 174      -0.421  17.206   6.736  1.00 20.00
ATOM   1148  NE  ARG D 174      -0.454  16.731   8.113  1.00 20.00
ATOM   1149  CZ  ARG D 174       0.350  17.153   9.094  1.00 20.00
ATOM   1150  NH1 ARG D 174       0.250  16.644  10.316  1.00 20.00
ATOM   1151  NH2 ARG D 174       1.266  18.085   8.888  1.00 20.00
ATOM   1152  N   GLY D 175       0.417  17.290   1.974  1.00 20.00
ATOM   1153  CA  GLY D 175       0.655  17.075   0.555  1.00 20.00
ATOM   1154  C   GLY D 175       0.869  15.602   0.268  1.00 20.00
ATOM   1155  O   GLY D 175       1.179  14.828   1.178  1.00 20.00
ATOM   1156  N   CYS D 176       0.751  15.243  -1.003  1.00 20.00
ATOM   1157  CA  CYS D 176       0.881  13.868  -1.473  1.00 20.00
ATOM   1158  C   CYS D 176       1.849  13.819  -2.655  1.00 20.00
ATOM   1159  O   CYS D 176       1.866  14.735  -3.502  1.00 20.00
ATOM   1160  CB  CYS D 176      -0.507  13.372  -1.899  1.00 20.00
ATOM   1161  SG  CYS D 176      -0.580  11.642  -2.273  1.00 20.00
ATOM   1162  N   LEU D 177       2.684  12.785  -2.704  1.00 20.00
ATOM   1163  CA  LEU D 177       3.508  12.520  -3.880  1.00 20.00
ATOM   1164  C   LEU D 177       2.959  11.287  -4.581  1.00 20.00
ATOM   1165  O   LEU D 177       2.627  10.302  -3.910  1.00 20.00
ATOM   1166  CB  LEU D 177       4.974  12.261  -3.487  1.00 20.00
ATOM   1167  CG  LEU D 177       5.633  13.382  -2.676  1.00 20.00
ATOM   1168  CD1 LEU D 177       6.808  12.892  -1.804  1.00 20.00
ATOM   1169  CD2 LEU D 177       6.038  14.521  -3.610  1.00 20.00
ATOM   1170  N   LEU D 178       2.874  11.327  -5.907  1.00 20.00
ATOM   1171  CA  LEU D 178       2.404  10.169  -6.685  1.00 20.00
ATOM   1172  C   LEU D 178       3.569   9.352  -7.227  1.00 20.00
ATOM   1173  O   LEU D 178       4.504   9.933  -7.773  1.00 20.00
ATOM   1174  CB  LEU D 178       1.497  10.597  -7.841  1.00 20.00
ATOM   1175  CG  LEU D 178       0.173  11.277  -7.441  1.00 20.00
ATOM   1176  CD1 LEU D 178      -0.704  11.529  -8.665  1.00 20.00
ATOM   1177  CD2 LEU D 178      -0.567  10.491  -6.367  1.00 20.00
ATOM   1178  N   ILE D 179       3.501   8.028  -7.118  1.00 20.00
ATOM   1179  CA  ILE D 179       4.615   7.190  -7.600  1.00 20.00
ATOM   1180  C   ILE D 179       4.510   7.006  -9.128  1.00 20.00
ATOM   1181  O   ILE D 179       3.691   6.231  -9.633  1.00 20.00
ATOM   1182  CB  ILE D 179       4.754   5.864  -6.781  1.00 20.00
ATOM   1183  CG1 ILE D 179       4.997   6.161  -5.283  1.00 20.00
ATOM   1184  CG2 ILE D 179       5.861   4.944  -7.398  1.00 20.00
ATOM   1185  CD1 ILE D 179       4.533   5.051  -4.299  1.00 20.00
ATOM   1186  N   ALA D 180       5.313   7.757  -9.884  1.00 20.00
ATOM   1187  CA  ALA D 180       5.224   7.732 -11.351  1.00 20.00
ATOM   1188  C   ALA D 180       6.120   6.692 -12.009  1.00 20.00
ATOM   1189  O   ALA D 180       5.842   6.230 -13.126  1.00 20.00
ATOM   1190  CB  ALA D 180       5.526   9.125 -11.947  1.00 20.00
ATOM   1191  N   GLU D 181       7.226   6.386 -11.338  1.00 20.00
ATOM   1192  CA  GLU D 181       8.197   5.404 -11.802  1.00 20.00
ATOM   1193  C   GLU D 181       8.736   4.739 -10.546  1.00 20.00
ATOM   1194  O   GLU D 181       8.649   5.316  -9.454  1.00 20.00
ATOM   1195  CB  GLU D 181       9.353   6.076 -12.566  1.00 20.00
ATOM   1196  CG  GLU D 181       8.936   6.870 -13.804  1.00 20.00
ATOM   1197  CD  GLU D 181      10.106   7.535 -14.525  1.00 20.00
ATOM   1198  OE1 GLU D 181      11.079   7.971 -13.872  1.00 20.00
ATOM   1199  OE2 GLU D 181      10.038   7.618 -15.762  1.00 20.00
ATOM   1200  N   MET D 182       9.294   3.536 -10.705  1.00 20.00
ATOM   1201  CA  MET D 182       9.976   2.846  -9.629  1.00 20.00
ATOM   1202  C   MET D 182      11.367   2.400 -10.036  1.00 20.00
ATOM   1203  O   MET D 182      11.633   2.151 -11.210  1.00 20.00
ATOM   1204  CB  MET D 182       9.182   1.634  -9.129  1.00 20.00
ATOM   1205  CG  MET D 182       7.890   2.038  -8.435  1.00 20.00
ATOM   1206  SD  MET D 182       7.109   0.677  -7.590  1.00 20.00
ATOM   1207  CE  MET D 182       8.079   0.656  -6.083  1.00 20.00
ATOM   1208  N   SER D 183      12.227   2.243  -9.039  1.00 20.00
ATOM   1209  CA  SER D 183      13.662   2.055  -9.280  1.00 20.00
ATOM   1210  C   SER D 183      14.008   0.579  -9.470  1.00 20.00
ATOM   1211  O   SER D 183      15.126   0.211  -9.884  1.00 20.00
ATOM   1212  CB  SER D 183      14.435   2.590  -8.077  1.00 20.00
ATOM   1213  OG  SER D 183      14.044   1.863  -6.922  1.00 20.00
ATOM   1214  N   SER D 184      13.028  -0.272  -9.186  1.00 20.00
ATOM   1215  CA  SER D 184      13.270  -1.711  -9.094  1.00 20.00
ATOM   1216  C   SER D 184      13.161  -2.442 -10.437  1.00 20.00
ATOM   1217  O   SER D 184      12.413  -2.039 -11.334  1.00 20.00
ATOM   1218  CB  SER D 184      12.347  -2.344  -8.032  1.00 20.00
ATOM   1219  OG  SER D 184      11.068  -1.731  -8.032  1.00 20.00
ATOM   1220  N   THR D 185      13.920  -3.530 -10.559  1.00 20.00
ATOM   1221  CA  THR D 185      13.897  -4.365 -11.756  1.00 20.00
ATOM   1222  C   THR D 185      12.483  -4.877 -12.027  1.00 20.00
ATOM   1223  O   THR D 185      11.830  -5.408 -11.124  1.00 20.00
ATOM   1224  CB  THR D 185      14.870  -5.560 -11.632  1.00 20.00
ATOM   1225  CG2 THR D 185      15.013  -6.267 -12.979  1.00 20.00
ATOM   1226  OG1 THR D 185      16.155  -5.087 -11.199  1.00 20.00
ATOM   1227  N   GLY D 186      12.032  -4.696 -13.262  1.00 20.00
ATOM   1228  CA  GLY D 186      10.727  -5.170 -13.712  1.00 20.00
ATOM   1229  C   GLY D 186       9.567  -4.275 -13.305  1.00 20.00
ATOM   1230  O   GLY D 186       8.403  -4.670 -13.459  1.00 20.00
ATOM   1231  N   SER D 187       9.870  -3.069 -12.817  1.00 20.00
ATOM   1232  CA  SER D 187       8.827  -2.075 -12.547  1.00 20.00
ATOM   1233  C   SER D 187       7.911  -1.953 -13.764  1.00 20.00
ATOM   1234  O   SER D 187       8.384  -1.898 -14.907  1.00 20.00
ATOM   1235  CB  SER D 187       9.417  -0.712 -12.174  1.00 20.00
ATOM   1236  OG  SER D 187       8.436   0.321 -12.249  1.00 20.00
ATOM   1237  N   LEU D 188       6.607  -1.955 -13.499  1.00 20.00
ATOM   1238  CA  LEU D 188       5.562  -1.705 -14.483  1.00 20.00
ATOM   1239  C   LEU D 188       5.098  -0.242 -14.495  1.00 20.00
ATOM   1240  O   LEU D 188       4.141   0.079 -15.196  1.00 20.00
ATOM   1241  CB  LEU D 188       4.356  -2.624 -14.227  1.00 20.00
ATOM   1242  CG  LEU D 188       4.668  -4.106 -13.995  1.00 20.00
ATOM   1243  CD1 LEU D 188       3.435  -4.867 -13.545  1.00 20.00
ATOM   1244  CD2 LEU D 188       5.225  -4.720 -15.274  1.00 20.00
ATOM   1245  N   ALA D 189       5.754   0.630 -13.732  1.00 20.00
ATOM   1246  CA  ALA D 189       5.444   2.070 -13.756  1.00 20.00
ATOM   1247  C   ALA D 189       6.217   2.745 -14.900  1.00 20.00
ATOM   1248  O   ALA D 189       7.183   3.499 -14.686  1.00 20.00
ATOM   1249  CB  ALA D 189       5.744   2.738 -12.406  1.00 20.00
ATOM   1250  N   THR D 190       5.778   2.436 -16.113  1.00 20.00
ATOM   1251  CA  THR D 190       6.439   2.890 -17.342  1.00 20.00
ATOM   1252  C   THR D 190       5.402   3.362 -18.354  1.00 20.00
ATOM   1253  O   THR D 190       4.208   3.073 -18.192  1.00 20.00
ATOM   1254  CB  THR D 190       7.272   1.759 -17.958  1.00 20.00
ATOM   1255  CG2 THR D 190       8.347   1.272 -16.970  1.00 20.00
ATOM   1256  OG1 THR D 190       6.400   0.676 -18.308  1.00 20.00
ATOM   1257  N   GLY D 191       5.854   4.106 -19.367  1.00 20.00
ATOM   1258  CA  GLY D 191       5.027   4.470 -20.525  1.00 20.00
ATOM   1259  C   GLY D 191       3.706   5.091 -20.109  1.00 20.00
ATOM   1260  O   GLY D 191       3.701   6.110 -19.412  1.00 20.00
ATOM   1261  N   ASP D 192       2.593   4.472 -20.508  1.00 20.00
ATOM   1262  CA  ASP D 192       1.244   4.998 -20.233  1.00 20.00
ATOM   1263  C   ASP D 192       0.888   5.104 -18.748  1.00 20.00
ATOM   1264  O   ASP D 192       0.108   5.966 -18.351  1.00 20.00
ATOM   1265  CB  ASP D 192       0.164   4.158 -20.931  1.00 20.00
ATOM   1266  CG  ASP D 192       0.224   4.266 -22.451  1.00 20.00
ATOM   1267  OD1 ASP D 192       0.919   5.178 -22.966  1.00 20.00
ATOM   1268  OD2 ASP D 192      -0.437   3.439 -23.129  1.00 20.00
ATOM   1269  N   TYR D 193       1.460   4.203 -17.954  1.00 20.00
ATOM   1270  CA  TYR D 193       1.281   4.187 -16.513  1.00 20.00
ATOM   1271  C   TYR D 193       1.856   5.481 -15.932  1.00 20.00
ATOM   1272  O   TYR D 193       1.179   6.194 -15.189  1.00 20.00
ATOM   1273  CB  TYR D 193       1.958   2.951 -15.901  1.00 20.00
ATOM   1274  CG  TYR D 193       1.668   2.784 -14.428  1.00 20.00
ATOM   1275  CD1 TYR D 193       0.761   1.818 -13.988  1.00 20.00
ATOM   1276  CD2 TYR D 193       2.303   3.579 -13.472  1.00 20.00
ATOM   1277  CE1 TYR D 193       0.485   1.665 -12.626  1.00 20.00
ATOM   1278  CE2 TYR D 193       2.049   3.422 -12.114  1.00 20.00
ATOM   1279  CZ  TYR D 193       1.141   2.465 -11.694  1.00 20.00
ATOM   1280  OH  TYR D 193       0.865   2.315 -10.347  1.00 20.00
ATOM   1281  N   THR D 194       3.101   5.775 -16.297  1.00 20.00
ATOM   1282  CA  THR D 194       3.753   7.025 -15.898  1.00 20.00
ATOM   1283  C   THR D 194       2.974   8.267 -16.350  1.00 20.00
ATOM   1284  O   THR D 194       2.780   9.198 -15.564  1.00 20.00
ATOM   1285  CB  THR D 194       5.209   7.125 -16.393  1.00 20.00
ATOM   1286  CG2 THR D 194       5.864   8.406 -15.879  1.00 20.00
ATOM   1287  OG1 THR D 194       5.970   6.018 -15.888  1.00 20.00
ATOM   1288  N   ARG D 195       2.537   8.276 -17.608  1.00 20.00
ATOM   1289  CA  ARG D 195       1.788   9.414 -18.146  1.00 20.00
ATOM   1290  C   ARG D 195       0.480   9.598 -17.379  1.00 20.00
ATOM   1291  O   ARG D 195       0.088  10.716 -17.029  1.00 20.00
ATOM   1292  CB  ARG D 195       1.568   9.261 -19.661  1.00 20.00
ATOM   1293  CG  ARG D 195       2.880   9.378 -20.427  1.00 20.00
ATOM   1294  CD  ARG D 195       2.694   9.455 -21.953  1.00 20.00
ATOM   1295  NE  ARG D 195       2.504   8.141 -22.565  1.00 20.00
ATOM   1296  CZ  ARG D 195       3.475   7.325 -22.984  1.00 20.00
ATOM   1297  NH1 ARG D 195       3.148   6.162 -23.530  1.00 20.00
ATOM   1298  NH2 ARG D 195       4.760   7.646 -22.874  1.00 20.00
ATOM   1299  N   ALA D 196      -0.180   8.485 -17.074  1.00 20.00
ATOM   1300  CA  ALA D 196      -1.339   8.526 -16.167  1.00 20.00
ATOM   1301  C   ALA D 196      -1.091   9.175 -14.784  1.00 20.00
ATOM   1302  O   ALA D 196      -1.925   9.959 -14.300  1.00 20.00
ATOM   1303  CB  ALA D 196      -1.971   7.129 -16.040  1.00 20.00
ATOM   1304  N   ALA D 197       0.049   8.871 -14.157  1.00 20.00
ATOM   1305  CA  ALA D 197       0.439   9.445 -12.863  1.00 20.00
ATOM   1306  C   ALA D 197       0.558  10.967 -12.980  1.00 20.00
ATOM   1307  O   ALA D 197       0.077  11.712 -12.122  1.00 20.00
ATOM   1308  CB  ALA D 197       1.769   8.850 -12.381  1.00 20.00
ATOM   1309  N   VAL D 198       1.200  11.408 -14.059  1.00 20.00
ATOM   1310  CA  VAL D 198       1.404  12.839 -14.332  1.00 20.00
ATOM   1311  C   VAL D 198       0.072  13.576 -14.515  1.00 20.00
ATOM   1312  O   VAL D 198      -0.130  14.649 -13.942  1.00 20.00
ATOM   1313  CB  VAL D 198       2.350  13.058 -15.546  1.00 20.00
ATOM   1314  CG1 VAL D 198       2.398  14.555 -15.985  1.00 20.00
ATOM   1315  CG2 VAL D 198       3.743  12.557 -15.215  1.00 20.00
ATOM   1316  N   ARG D 199      -0.826  13.007 -15.320  1.00 20.00
ATOM   1317  CA  ARG D 199      -2.147  13.603 -15.544  1.00 20.00
ATOM   1318  C   ARG D 199      -2.875  13.724 -14.193  1.00 20.00
ATOM   1319  O   ARG D 199      -3.422  14.778 -13.848  1.00 20.00
ATOM   1320  CB  ARG D 199      -2.945  12.774 -16.569  1.00 20.00
ATOM   1321  CG  ARG D 199      -4.375  13.254 -16.855  1.00 20.00
ATOM   1322  CD  ARG D 199      -4.909  12.709 -18.209  1.00 20.00
ATOM   1323  NE  ARG D 199      -3.947  12.874 -19.306  1.00 20.00
ATOM   1324  CZ  ARG D 199      -3.959  13.847 -20.223  1.00 20.00
ATOM   1325  NH1 ARG D 199      -3.011  13.878 -21.156  1.00 20.00
ATOM   1326  NH2 ARG D 199      -4.898  14.790 -20.239  1.00 20.00
ATOM   1327  N   MET D 200      -2.851  12.641 -13.418  1.00 20.00
ATOM   1328  CA  MET D 200      -3.508  12.572 -12.118  1.00 20.00
ATOM   1329  C   MET D 200      -3.000  13.630 -11.127  1.00 20.00
ATOM   1330  O   MET D 200      -3.791  14.282 -10.448  1.00 20.00
ATOM   1331  CB  MET D 200      -3.366  11.155 -11.531  1.00 20.00
ATOM   1332  CG  MET D 200      -4.209  10.889 -10.281  1.00 20.00
ATOM   1333  SD  MET D 200      -4.102   9.172  -9.699  1.00 20.00
ATOM   1334  CE  MET D 200      -4.617   8.292 -11.156  1.00 20.00
ATOM   1335  N   ALA D 201      -1.685  13.833 -11.086  1.00 20.00
ATOM   1336  CA  ALA D 201      -1.093  14.944 -10.328  1.00 20.00
ATOM   1337  C   ALA D 201      -1.594  16.328 -10.796  1.00 20.00
ATOM   1338  O   ALA D 201      -2.027  17.140  -9.988  1.00 20.00
ATOM   1339  CB  ALA D 201       0.426  14.877 -10.410  1.00 20.00
ATOM   1340  N   GLU D 202      -1.560  16.591 -12.098  1.00 20.00
ATOM   1341  CA  GLU D 202      -1.949  17.908 -12.621  1.00 20.00
ATOM   1342  C   GLU D 202      -3.379  18.242 -12.247  1.00 20.00
ATOM   1343  O   GLU D 202      -3.710  19.386 -11.944  1.00 20.00
ATOM   1344  CB  GLU D 202      -1.824  17.952 -14.148  1.00 20.00
ATOM   1345  CG  GLU D 202      -0.412  17.828 -14.658  1.00 20.00
ATOM   1346  CD  GLU D 202      -0.373  17.585 -16.156  1.00 20.00
ATOM   1347  OE1 GLU D 202      -1.295  16.950 -16.725  1.00 20.00
ATOM   1348  OE2 GLU D 202       0.594  18.038 -16.779  1.00 20.00
ATOM   1349  N   GLU D 203      -4.220  17.215 -12.276  1.00 20.00
ATOM   1350  CA  GLU D 203      -5.653  17.341 -12.058  1.00 20.00
ATOM   1351  C   GLU D 203      -6.025  17.370 -10.576  1.00 20.00
ATOM   1352  O   GLU D 203      -7.164  17.668 -10.228  1.00 20.00
ATOM   1353  CB  GLU D 203      -6.363  16.222 -12.823  1.00 20.00
ATOM   1354  CG  GLU D 203      -6.134  16.415 -14.336  1.00 20.00
ATOM   1355  CD  GLU D 203      -6.797  15.379 -15.236  1.00 20.00
ATOM   1356  OE1 GLU D 203      -7.355  14.378 -14.736  1.00 20.00
ATOM   1357  OE2 GLU D 203      -6.727  15.574 -16.469  1.00 20.00
ATOM   1358  N   HIS D 204      -5.054  17.101  -9.704  1.00 20.00
ATOM   1359  CA  HIS D 204      -5.258  17.209  -8.246  1.00 20.00
ATOM   1360  C   HIS D 204      -4.164  18.016  -7.551  1.00 20.00
ATOM   1361  O   HIS D 204      -3.679  17.649  -6.478  1.00 20.00
ATOM   1362  CB  HIS D 204      -5.413  15.822  -7.617  1.00 20.00
ATOM   1363  CG  HIS D 204      -6.645  15.115  -8.076  1.00 20.00
ATOM   1364  CD2 HIS D 204      -7.889  15.057  -7.542  1.00 20.00
ATOM   1365  ND1 HIS D 204      -6.697  14.415  -9.263  1.00 20.00
ATOM   1366  CE1 HIS D 204      -7.918  13.931  -9.425  1.00 20.00
ATOM   1367  NE2 HIS D 204      -8.662  14.317  -8.403  1.00 20.00
ATOM   1368  N   SER D 205      -3.820  19.144  -8.167  1.00 20.00
ATOM   1369  CA  SER D 205      -2.736  20.005  -7.698  1.00 20.00
ATOM   1370  C   SER D 205      -2.967  20.677  -6.329  1.00 20.00
ATOM   1371  O   SER D 205      -2.026  21.147  -5.706  1.00 20.00
ATOM   1372  CB  SER D 205      -2.351  21.018  -8.798  1.00 20.00
ATOM   1373  OG  SER D 205      -3.407  21.922  -9.074  1.00 20.00
ATOM   1374  N   GLU D 206      -4.215  20.711  -5.863  1.00 20.00
ATOM   1375  CA  GLU D 206      -4.560  21.209  -4.533  1.00 20.00
ATOM   1376  C   GLU D 206      -3.939  20.342  -3.437  1.00 20.00
ATOM   1377  O   GLU D 206      -3.778  20.791  -2.305  1.00 20.00
ATOM   1378  CB  GLU D 206      -6.087  21.252  -4.382  1.00 20.00
ATOM   1379  CG  GLU D 206      -6.782  21.969  -5.556  1.00 20.00
ATOM   1380  CD  GLU D 206      -6.894  21.134  -6.839  1.00 20.00
ATOM   1381  OE1 GLU D 206      -6.946  19.882  -6.778  1.00 20.00
ATOM   1382  OE2 GLU D 206      -6.942  21.747  -7.932  1.00 20.00
ATOM   1383  N   PHE D 207      -3.611  19.096  -3.781  1.00 20.00
ATOM   1384  CA  PHE D 207      -3.117  18.138  -2.797  1.00 20.00
ATOM   1385  C   PHE D 207      -1.811  17.459  -3.200  1.00 20.00
ATOM   1386  O   PHE D 207      -0.960  17.156  -2.345  1.00 20.00
ATOM   1387  CB  PHE D 207      -4.183  17.064  -2.556  1.00 20.00
ATOM   1388  CG  PHE D 207      -3.844  16.108  -1.436  1.00 20.00
ATOM   1389  CD1 PHE D 207      -3.486  16.566  -0.176  1.00 20.00
ATOM   1390  CD2 PHE D 207      -3.878  14.740  -1.663  1.00 20.00
ATOM   1391  CE1 PHE D 207      -3.168  15.682   0.836  1.00 20.00
ATOM   1392  CE2 PHE D 207      -3.561  13.853  -0.662  1.00 20.00
ATOM   1393  CZ  PHE D 207      -3.208  14.312   0.593  1.00 20.00
ATOM   1394  N   VAL D 208      -1.691  17.165  -4.484  1.00 20.00
ATOM   1395  CA  VAL D 208      -0.513  16.485  -5.030  1.00 20.00
ATOM   1396  C   VAL D 208       0.562  17.523  -5.316  1.00 20.00
ATOM   1397  O   VAL D 208       0.353  18.447  -6.110  1.00 20.00
ATOM   1398  CB  VAL D 208      -0.821  15.730  -6.324  1.00 20.00
ATOM   1399  CG1 VAL D 208       0.470  15.133  -6.902  1.00 20.00
ATOM   1400  CG2 VAL D 208      -1.836  14.601  -6.094  1.00 20.00
ATOM   1401  N   VAL D 209       1.706  17.356  -4.657  1.00 20.00
ATOM   1402  CA  VAL D 209       2.796  18.328  -4.735  1.00 20.00
ATOM   1403  C   VAL D 209       3.937  17.825  -5.624  1.00 20.00
ATOM   1404  O   VAL D 209       4.913  18.539  -5.825  1.00 20.00
ATOM   1405  CB  VAL D 209       3.357  18.691  -3.349  1.00 20.00
ATOM   1406  CG1 VAL D 209       2.272  19.271  -2.396  1.00 20.00
ATOM   1407  CG2 VAL D 209       4.037  17.484  -2.732  1.00 20.00
ATOM   1408  N   GLY D 210       3.833  16.603  -6.149  1.00 20.00
ATOM   1409  CA  GLY D 210       4.964  16.033  -6.863  1.00 20.00
ATOM   1410  C   GLY D 210       4.990  14.530  -7.032  1.00 20.00
ATOM   1411  O   GLY D 210       3.948  13.867  -6.910  1.00 20.00
ATOM   1412  N   PHE D 211       6.186  14.013  -7.324  1.00 20.00
ATOM   1413  CA  PHE D 211       6.341  12.624  -7.774  1.00 20.00
ATOM   1414  C   PHE D 211       7.471  11.928  -7.048  1.00 20.00
ATOM   1415  O   PHE D 211       8.449  12.575  -6.620  1.00 20.00
ATOM   1416  CB  PHE D 211       6.595  12.535  -9.285  1.00 20.00
ATOM   1417  CG  PHE D 211       5.569  13.259 -10.109  1.00 20.00
ATOM   1418  CD1 PHE D 211       5.764  14.595 -10.483  1.00 20.00
ATOM   1419  CD2 PHE D 211       4.401  12.602 -10.492  1.00 20.00
ATOM   1420  CE1 PHE D 211       4.800  15.271 -11.234  1.00 20.00
ATOM   1421  CE2 PHE D 211       3.427  13.271 -11.256  1.00 20.00
ATOM   1422  CZ  PHE D 211       3.634  14.600 -11.628  1.00 20.00
ATOM   1423  N   ILE D 212       7.283  10.625  -6.859  1.00 20.00
ATOM   1424  CA  ILE D 212       8.434   9.730  -6.760  1.00 20.00
ATOM   1425  C   ILE D 212       8.700   9.241  -8.179  1.00 20.00
ATOM   1426  O   ILE D 212       7.795   8.724  -8.834  1.00 20.00
ATOM   1427  CB  ILE D 212       8.178   8.583  -5.756  1.00 20.00
ATOM   1428  CG1 ILE D 212       7.717   9.159  -4.408  1.00 20.00
ATOM   1429  CG2 ILE D 212       9.462   7.761  -5.532  1.00 20.00
ATOM   1430  CD1 ILE D 212       8.693  10.095  -3.747  1.00 20.00
ATOM   1431  N   SER D 213       9.930   9.419  -8.678  1.00 20.00
ATOM   1432  CA  SER D 213      10.265   9.016 -10.045  1.00 20.00
ATOM   1433  C   SER D 213      11.778   8.919 -10.183  1.00 20.00
ATOM   1434  O   SER D 213      12.516   9.367  -9.305  1.00 20.00
ATOM   1435  CB  SER D 213       9.709   9.991 -11.088  1.00 20.00
ATOM   1436  OG  SER D 213      10.195  11.298 -10.847  1.00 20.00
ATOM   1437  N   GLY D 214      12.231   8.371 -11.309  1.00 20.00
ATOM   1438  CA  GLY D 214      13.668   8.254 -11.566  1.00 20.00
ATOM   1439  C   GLY D 214      14.243   9.428 -12.326  1.00 20.00
ATOM   1440  O   GLY D 214      15.460   9.578 -12.411  1.00 20.00
ATOM   1441  N  ASER D 215      13.357  10.232 -12.912  1.00 20.00
ATOM   1442  N  BSER D 215      13.363  10.249 -12.893  1.00 20.00
ATOM   1443  CA ASER D 215      13.732  11.354 -13.767  1.00 20.00
ATOM   1444  CA BSER D 215      13.759  11.381 -13.720  1.00 20.00
ATOM   1445  C  ASER D 215      12.613  12.388 -13.759  1.00 20.00
ATOM   1446  C  BSER D 215      12.637  12.412 -13.710  1.00 20.00
ATOM   1447  O  ASER D 215      11.534  12.138 -13.218  1.00 20.00
ATOM   1448  O  BSER D 215      11.576  12.180 -13.128  1.00 20.00
ATOM   1449  CB ASER D 215      13.939  10.859 -15.200  1.00 20.00
ATOM   1450  CB BSER D 215      13.988  10.900 -15.153  1.00 20.00
ATOM   1451  OG ASER D 215      14.947   9.869 -15.254  1.00 20.00
ATOM   1452  OG BSER D 215      12.764  10.476 -15.725  1.00 20.00
ATOM   1453  N   ARG D 216      12.854  13.540 -14.379  1.00 20.00
ATOM   1454  CA  ARG D 216      11.797  14.537 -14.537  1.00 20.00
ATOM   1455  C   ARG D 216      10.674  13.879 -15.348  1.00 20.00
ATOM   1456  O   ARG D 216      10.930  13.201 -16.349  1.00 20.00
ATOM   1457  CB  ARG D 216      12.355  15.789 -15.211  1.00 20.00
ATOM   1458  CG  ARG D 216      11.359  16.924 -15.360  1.00 20.00
ATOM   1459  CD  ARG D 216      12.027  18.123 -16.029  1.00 20.00
ATOM   1460  NE  ARG D 216      13.029  18.738 -15.158  1.00 20.00
ATOM   1461  CZ  ARG D 216      14.015  19.530 -15.575  1.00 20.00
ATOM   1462  NH1 ARG D 216      14.874  20.046 -14.699  1.00 20.00
ATOM   1463  NH2 ARG D 216      14.147  19.800 -16.868  1.00 20.00
ATOM   1464  N   VAL D 217       9.444  13.972 -14.852  1.00 20.00
ATOM   1465  CA  VAL D 217       8.303  13.421 -15.581  1.00 20.00
ATOM   1466  C   VAL D 217       7.300  14.514 -15.943  1.00 20.00
ATOM   1467  O   VAL D 217       6.550  14.366 -16.906  1.00 20.00
ATOM   1468  CB  VAL D 217       7.562  12.274 -14.822  1.00 20.00
ATOM   1469  CG1 VAL D 217       8.460  11.033 -14.704  1.00 20.00
ATOM   1470  CG2 VAL D 217       7.052  12.750 -13.451  1.00 20.00
ATOM   1471  N   SER D 218       7.291  15.588 -15.156  1.00 20.00
ATOM   1472  CA  SER D 218       6.458  16.764 -15.406  1.00 20.00
ATOM   1473  C   SER D 218       7.338  17.971 -15.724  1.00 20.00
ATOM   1474  O   SER D 218       8.361  18.194 -15.066  1.00 20.00
ATOM   1475  CB  SER D 218       5.544  17.051 -14.211  1.00 20.00
ATOM   1476  OG  SER D 218       4.944  18.340 -14.259  1.00 20.00
ATOM   1477  N   MET D 219       6.914  18.707 -16.752  1.00 20.00
ATOM   1478  CA  MET D 219       7.467  20.009 -17.149  1.00 20.00
ATOM   1479  C   MET D 219       7.059  21.170 -16.237  1.00 20.00
ATOM   1480  O   MET D 219       7.651  22.251 -16.297  1.00 20.00
ATOM   1481  CB  MET D 219       7.009  20.366 -18.573  1.00 20.00
ATOM   1482  CG  MET D 219       7.557  19.494 -19.682  1.00 20.00
ATOM   1483  SD  MET D 219       9.189  18.810 -19.340  1.00 20.00
ATOM   1484  CE  MET D 219      10.208  20.276 -19.086  1.00 20.00
ATOM   1485  N   LYS D 220       6.034  20.972 -15.422  1.00 20.00
ATOM   1486  CA  LYS D 220       5.571  22.042 -14.543  1.00 20.00
ATOM   1487  C   LYS D 220       6.513  22.145 -13.348  1.00 20.00
ATOM   1488  O   LYS D 220       6.667  21.171 -12.603  1.00 20.00
ATOM   1489  CB  LYS D 220       4.133  21.780 -14.094  1.00 20.00
ATOM   1490  CG  LYS D 220       3.171  21.475 -15.246  1.00 20.00
ATOM   1491  CD  LYS D 220       1.745  21.665 -14.755  1.00 20.00
ATOM   1492  CE  LYS D 220       0.707  21.212 -15.764  1.00 20.00
ATOM   1493  NZ  LYS D 220       0.760  21.980 -17.028  1.00 20.00
ATOM   1494  N   PRO D 221       7.141  23.321 -13.157  1.00 20.00
ATOM   1495  CA  PRO D 221       8.063  23.543 -12.036  1.00 20.00
ATOM   1496  C   PRO D 221       7.429  23.612 -10.636  1.00 20.00
ATOM   1497  O   PRO D 221       8.166  23.560  -9.647  1.00 20.00
ATOM   1498  CB  PRO D 221       8.755  24.869 -12.388  1.00 20.00
ATOM   1499  CG  PRO D 221       7.771  25.589 -13.274  1.00 20.00
ATOM   1500  CD  PRO D 221       6.999  24.518 -14.013  1.00 20.00
ATOM   1501  N   GLU D 222       6.101  23.732 -10.554  1.00 20.00
ATOM   1502  CA  GLU D 222       5.391  23.661  -9.275  1.00 20.00
ATOM   1503  C   GLU D 222       5.481  22.267  -8.642  1.00 20.00
ATOM   1504  O   GLU D 222       5.251  22.152  -7.443  1.00 20.00
ATOM   1505  CB  GLU D 222       3.898  23.992  -9.396  1.00 20.00
ATOM   1506  CG  GLU D 222       3.549  25.397  -9.836  1.00 20.00
ATOM   1507  CD  GLU D 222       3.818  25.665 -11.322  1.00 20.00
ATOM   1508  OE1 GLU D 222       4.020  24.728 -12.140  1.00 20.00
ATOM   1509  OE2 GLU D 222       3.869  26.860 -11.677  1.00 20.00
ATOM   1510  N   PHE D 223       5.779  21.234  -9.433  1.00 20.00
ATOM   1511  CA  PHE D 223       5.868  19.854  -8.921  1.00 20.00
ATOM   1512  C   PHE D 223       7.266  19.420  -8.505  1.00 20.00
ATOM   1513  O   PHE D 223       8.240  19.699  -9.215  1.00 20.00
ATOM   1514  CB  PHE D 223       5.322  18.874  -9.954  1.00 20.00
ATOM   1515  CG  PHE D 223       3.831  18.939 -10.096  1.00 20.00
ATOM   1516  CD1 PHE D 223       3.258  19.320 -11.300  1.00 20.00
ATOM   1517  CD2 PHE D 223       3.007  18.663  -9.011  1.00 20.00
ATOM   1518  CE1 PHE D 223       1.867  19.389 -11.424  1.00 20.00
ATOM   1519  CE2 PHE D 223       1.621  18.748  -9.116  1.00 20.00
ATOM   1520  CZ  PHE D 223       1.053  19.092 -10.332  1.00 20.00
ATOM   1521  N   LEU D 224       7.376  18.743  -7.366  1.00 20.00
ATOM   1522  CA  LEU D 224       8.675  18.220  -6.939  1.00 20.00
ATOM   1523  C   LEU D 224       8.930  16.851  -7.550  1.00 20.00
ATOM   1524  O   LEU D 224       8.002  16.083  -7.759  1.00 20.00
ATOM   1525  CB  LEU D 224       8.777  18.164  -5.404  1.00 20.00
ATOM   1526  CG  LEU D 224       8.345  19.378  -4.578  1.00 20.00
ATOM   1527  CD1 LEU D 224       7.811  18.887  -3.218  1.00 20.00
ATOM   1528  CD2 LEU D 224       9.469  20.382  -4.413  1.00 20.00
ATOM   1529  N   HIS D 225      10.194  16.544  -7.826  1.00 20.00
ATOM   1530  CA  HIS D 225      10.584  15.202  -8.226  1.00 20.00
ATOM   1531  C   HIS D 225      11.573  14.689  -7.185  1.00 20.00
ATOM   1532  O   HIS D 225      12.613  15.329  -6.954  1.00 20.00
ATOM   1533  CB  HIS D 225      11.234  15.209  -9.618  1.00 20.00
ATOM   1534  CG  HIS D 225      10.315  15.639 -10.723  1.00 20.00
ATOM   1535  CD2 HIS D 225       9.493  14.931 -11.537  1.00 20.00
ATOM   1536  ND1 HIS D 225      10.192  16.953 -11.106  1.00 20.00
ATOM   1537  CE1 HIS D 225       9.322  17.043 -12.099  1.00 20.00
ATOM   1538  NE2 HIS D 225       8.882  15.829 -12.382  1.00 20.00
ATOM   1539  N   LEU D 226      11.202  13.590  -6.522  1.00 20.00
ATOM   1540  CA  LEU D 226      12.051  12.888  -5.565  1.00 20.00
ATOM   1541  C   LEU D 226      12.446  11.530  -6.164  1.00 20.00
ATOM   1542  O   LEU D 226      11.631  10.816  -6.767  1.00 20.00
ATOM   1543  CB  LEU D 226      11.363  12.702  -4.212  1.00 20.00
ATOM   1544  CG  LEU D 226      11.033  13.923  -3.359  1.00 20.00
ATOM   1545  CD1 LEU D 226       9.968  14.760  -4.072  1.00 20.00
ATOM   1546  CD2 LEU D 226      10.534  13.415  -2.017  1.00 20.00
ATOM   1547  N   THR D 227      13.714  11.184  -6.020  1.00 20.00
ATOM   1548  CA  THR D 227      14.219   9.994  -6.672  1.00 20.00
ATOM   1549  C   THR D 227      14.946   9.081  -5.685  1.00 20.00
ATOM   1550  O   THR D 227      15.990   9.459  -5.149  1.00 20.00
ATOM   1551  CB  THR D 227      15.156  10.375  -7.826  1.00 20.00
ATOM   1552  CG2 THR D 227      15.818   9.116  -8.428  1.00 20.00
ATOM   1553  OG1 THR D 227      14.428  11.128  -8.811  1.00 20.00
ATOM   1554  N   PRO D 228      14.390   7.877  -5.463  1.00 20.00
ATOM   1555  CA  PRO D 228      15.026   6.871  -4.620  1.00 20.00
ATOM   1556  C   PRO D 228      15.879   5.964  -5.510  1.00 20.00
ATOM   1557  O   PRO D 228      15.899   6.156  -6.743  1.00 20.00
ATOM   1558  CB  PRO D 228      13.809   6.124  -4.052  1.00 20.00
ATOM   1559  CG  PRO D 228      12.839   6.087  -5.191  1.00 20.00
ATOM   1560  CD  PRO D 228      13.098   7.386  -5.992  1.00 20.00
ATOM   1561  N   GLY D 229      16.559   4.976  -4.928  1.00 20.00
ATOM   1562  CA  GLY D 229      17.479   4.153  -5.721  1.00 20.00
ATOM   1563  C   GLY D 229      18.756   4.940  -6.011  1.00 20.00
ATOM   1564  O   GLY D 229      19.257   4.938  -7.130  1.00 20.00
ATOM   1565  N   VAL D 230      19.274   5.612  -4.992  1.00 20.00
ATOM   1566  CA  VAL D 230      20.448   6.483  -5.138  1.00 20.00
ATOM   1567  C   VAL D 230      21.581   6.029  -4.224  1.00 20.00
ATOM   1568  O   VAL D 230      21.385   5.828  -3.034  1.00 20.00
ATOM   1569  CB  VAL D 230      20.101   7.966  -4.839  1.00 20.00
ATOM   1570  CG1 VAL D 230      21.370   8.842  -4.682  1.00 20.00
ATOM   1571  CG2 VAL D 230      19.184   8.527  -5.911  1.00 20.00
ATOM   1572  N   GLN D 231      22.768   5.874  -4.810  1.00 20.00
ATOM   1573  CA  GLN D 231      24.018   5.666  -4.087  1.00 20.00
ATOM   1574  C   GLN D 231      25.193   6.248  -4.867  1.00 20.00
ATOM   1575  O   GLN D 231      25.123   6.398  -6.090  1.00 20.00
ATOM   1576  CB  GLN D 231      24.270   4.174  -3.813  1.00 20.00
ATOM   1577  CG  GLN D 231      23.763   3.802  -2.439  1.00 20.00
ATOM   1578  CD  GLN D 231      24.020   2.368  -2.062  1.00 20.00
ATOM   1579  NE2 GLN D 231      25.180   1.849  -2.455  1.00 20.00
ATOM   1580  OE1 GLN D 231      23.194   1.738  -1.392  1.00 20.00
ATOM   1581  N   LEU D 232      26.249   6.588  -4.139  1.00 20.00
ATOM   1582  CA  LEU D 232      27.438   7.189  -4.736  1.00 20.00
ATOM   1583  C   LEU D 232      28.147   6.185  -5.644  1.00 20.00
ATOM   1584  O   LEU D 232      28.618   6.557  -6.712  1.00 20.00
ATOM   1585  CB  LEU D 232      28.364   7.777  -3.672  1.00 20.00
ATOM   1586  CG  LEU D 232      27.904   9.039  -2.935  1.00 20.00
ATOM   1587  CD1 LEU D 232      28.904   9.320  -1.823  1.00 20.00
ATOM   1588  CD2 LEU D 232      27.780  10.261  -3.836  1.00 20.00
ATOM   1589  N   GLU D 233      28.154   4.914  -5.251  1.00 20.00
ATOM   1590  CA  GLU D 233      28.674   3.824  -6.083  1.00 20.00
ATOM   1591  C   GLU D 233      27.562   3.115  -6.872  1.00 20.00
ATOM   1592  O   GLU D 233      26.429   3.000  -6.389  1.00 20.00
ATOM   1593  CB  GLU D 233      29.373   2.789  -5.195  1.00 20.00
ATOM   1594  CG  GLU D 233      30.441   3.347  -4.262  1.00 20.00
ATOM   1595  CD  GLU D 233      31.785   3.564  -4.961  1.00 20.00
ATOM   1596  OE1 GLU D 233      31.865   3.395  -6.195  1.00 20.00
ATOM   1597  OE2 GLU D 233      32.764   3.905  -4.263  1.00 20.00
ATOM   1598  N   ALA D 234      27.899   2.605  -8.060  1.00 20.00
ATOM   1599  CA  ALA D 234      27.018   1.714  -8.830  1.00 20.00
ATOM   1600  C   ALA D 234      26.731   0.371  -8.138  1.00 20.00
ATOM   1601  O   ALA D 234      27.522  -0.098  -7.309  1.00 20.00
ATOM   1602  CB  ALA D 234      27.594   1.481 -10.234  1.00 20.00
ATOM   1603  N   GLY D 235      25.601  -0.250  -8.486  1.00 20.00
ATOM   1604  CA  GLY D 235      25.212  -1.535  -7.893  1.00 20.00
ATOM   1605  C   GLY D 235      23.716  -1.720  -7.719  1.00 20.00
ATOM   1606  O   GLY D 235      22.920  -1.060  -8.393  1.00 20.00
ATOM   1607  N   GLY D 236      23.348  -2.625  -6.810  1.00 20.00
ATOM   1608  CA  GLY D 236      21.953  -2.943  -6.489  1.00 20.00
ATOM   1609  C   GLY D 236      21.885  -3.811  -5.243  1.00 20.00
ATOM   1610  O   GLY D 236      22.891  -3.979  -4.552  1.00 20.00
ATOM   1611  N   ASP D 237      20.705  -4.339  -4.920  1.00 20.00
ATOM   1612  CA  ASP D 237      20.605  -5.394  -3.907  1.00 20.00
ATOM   1613  C   ASP D 237      20.093  -6.702  -4.539  1.00 20.00
ATOM   1614  O   ASP D 237      19.886  -6.758  -5.756  1.00 20.00
ATOM   1615  CB  ASP D 237      19.810  -4.935  -2.666  1.00 20.00
ATOM   1616  CG  ASP D 237      18.318  -4.732  -2.932  1.00 20.00
ATOM   1617  OD1 ASP D 237      17.835  -5.025  -4.047  1.00 20.00
ATOM   1618  OD2 ASP D 237      17.615  -4.274  -2.003  1.00 20.00
ATOM   1619  N   ASN D 238      19.907  -7.758  -3.748  1.00 20.00
ATOM   1620  CA  ASN D 238      19.413  -9.019  -4.323  1.00 20.00
ATOM   1621  C   ASN D 238      17.882  -9.187  -4.334  1.00 20.00
ATOM   1622  O   ASN D 238      17.372 -10.279  -4.617  1.00 20.00
ATOM   1623  CB  ASN D 238      20.136 -10.250  -3.741  1.00 20.00
ATOM   1624  CG  ASN D 238      19.806 -10.516  -2.275  1.00 20.00
ATOM   1625  ND2 ASN D 238      20.362 -11.604  -1.745  1.00 20.00
ATOM   1626  OD1 ASN D 238      19.068  -9.766  -1.626  1.00 20.00
ATOM   1627  N   LEU D 239      17.166  -8.101  -4.036  1.00 20.00
ATOM   1628  CA  LEU D 239      15.699  -8.091  -4.068  1.00 20.00
ATOM   1629  C   LEU D 239      15.150  -7.047  -5.051  1.00 20.00
ATOM   1630  O   LEU D 239      14.066  -6.496  -4.842  1.00 20.00
ATOM   1631  CB  LEU D 239      15.107  -7.919  -2.655  1.00 20.00
ATOM   1632  CG  LEU D 239      15.290  -9.090  -1.681  1.00 20.00
ATOM   1633  CD1 LEU D 239      14.760  -8.788  -0.276  1.00 20.00
ATOM   1634  CD2 LEU D 239      14.659 -10.366  -2.244  1.00 20.00
ATOM   1635  N   GLY D 240      15.925  -6.759  -6.096  1.00 20.00
ATOM   1636  CA  GLY D 240      15.453  -5.992  -7.253  1.00 20.00
ATOM   1637  C   GLY D 240      15.763  -4.507  -7.324  1.00 20.00
ATOM   1638  O   GLY D 240      15.524  -3.893  -8.360  1.00 20.00
ATOM   1639  N   GLN D 241      16.304  -3.942  -6.242  1.00 20.00
ATOM   1640  CA  GLN D 241      16.729  -2.526  -6.182  1.00 20.00
ATOM   1641  C   GLN D 241      17.993  -2.278  -7.020  1.00 20.00
ATOM   1642  O   GLN D 241      18.897  -3.115  -7.068  1.00 20.00
ATOM   1643  CB  GLN D 241      16.946  -2.101  -4.720  1.00 20.00
ATOM   1644  CG  GLN D 241      17.497  -0.683  -4.473  1.00 20.00
ATOM   1645  CD  GLN D 241      16.540   0.428  -4.894  1.00 20.00
ATOM   1646  NE2 GLN D 241      16.188   1.322  -3.957  1.00 20.00
ATOM   1647  OE1 GLN D 241      16.138   0.486  -6.057  1.00 20.00
ATOM   1648  N   GLN D 242      18.034  -1.131  -7.695  1.00 20.00
ATOM   1649  CA  GLN D 242      19.136  -0.772  -8.589  1.00 20.00
ATOM   1650  C   GLN D 242      19.503   0.675  -8.274  1.00 20.00
ATOM   1651  O   GLN D 242      18.628   1.472  -7.912  1.00 20.00
ATOM   1652  CB  GLN D 242      18.727  -0.882 -10.064  1.00 20.00
ATOM   1653  CG  GLN D 242      17.636  -1.917 -10.364  1.00 20.00
ATOM   1654  CD  GLN D 242      17.124  -1.841 -11.796  1.00 20.00
ATOM   1655  NE2 GLN D 242      15.898  -1.358 -11.968  1.00 20.00
ATOM   1656  OE1 GLN D 242      17.822  -2.221 -12.736  1.00 20.00
ATOM   1657  N   TYR D 243      20.781   1.018  -8.424  1.00 20.00
ATOM   1658  CA  TYR D 243      21.252   2.319  -7.937  1.00 20.00
ATOM   1659  C   TYR D 243      21.825   3.215  -9.024  1.00 20.00
ATOM   1660  O   TYR D 243      22.424   2.739  -9.999  1.00 20.00
ATOM   1661  CB  TYR D 243      22.264   2.154  -6.802  1.00 20.00
ATOM   1662  CG  TYR D 243      21.660   1.612  -5.525  1.00 20.00
ATOM   1663  CD1 TYR D 243      21.957   0.328  -5.097  1.00 20.00
ATOM   1664  CD2 TYR D 243      20.771   2.373  -4.763  1.00 20.00
ATOM   1665  CE1 TYR D 243      21.412  -0.192  -3.932  1.00 20.00
ATOM   1666  CE2 TYR D 243      20.206   1.858  -3.598  1.00 20.00
ATOM   1667  CZ  TYR D 243      20.524   0.574  -3.193  1.00 20.00
ATOM   1668  OH  TYR D 243      20.000   0.040  -2.028  1.00 20.00
ATOM   1669  N   ASN D 244      21.626   4.518  -8.849  1.00 20.00
ATOM   1670  CA  ASN D 244      22.238   5.532  -9.715  1.00 20.00
ATOM   1671  C   ASN D 244      22.789   6.641  -8.837  1.00 20.00
ATOM   1672  O   ASN D 244      22.331   6.812  -7.712  1.00 20.00
ATOM   1673  CB  ASN D 244      21.227   6.139 -10.692  1.00 20.00
ATOM   1674  CG  ASN D 244      20.953   5.236 -11.899  1.00 20.00
ATOM   1675  ND2 ASN D 244      19.771   4.626 -11.922  1.00 20.00
ATOM   1676  OD1 ASN D 244      21.796   5.077 -12.783  1.00 20.00
ATOM   1677  N   SER D 245      23.771   7.392  -9.331  1.00 20.00
ATOM   1678  CA  SER D 245      24.403   8.423  -8.510  1.00 20.00
ATOM   1679  C   SER D 245      23.558   9.706  -8.436  1.00 20.00
ATOM   1680  O   SER D 245      22.767   9.962  -9.340  1.00 20.00
ATOM   1681  CB  SER D 245      25.771   8.788  -9.081  1.00 20.00
ATOM   1682  OG  SER D 245      25.595   9.359 -10.363  1.00 20.00
ATOM   1683  N   PRO D 246      23.794  10.532  -7.403  1.00 20.00
ATOM   1684  CA  PRO D 246      23.212  11.880  -7.274  1.00 20.00
ATOM   1685  C   PRO D 246      23.475  12.705  -8.515  1.00 20.00
ATOM   1686  O   PRO D 246      22.562  13.336  -9.052  1.00 20.00
ATOM   1687  CB  PRO D 246      23.957  12.464  -6.076  1.00 20.00
ATOM   1688  CG  PRO D 246      24.280  11.271  -5.233  1.00 20.00
ATOM   1689  CD  PRO D 246      24.638  10.202  -6.238  1.00 20.00
ATOM   1690  N   GLN D 247      24.713  12.668  -9.003  1.00 20.00
ATOM   1691  CA  GLN D 247      25.050  13.408 -10.216  1.00 20.00
ATOM   1692  C   GLN D 247      24.187  13.007 -11.425  1.00 20.00
ATOM   1693  O   GLN D 247      23.722  13.861 -12.178  1.00 20.00
ATOM   1694  CB  GLN D 247      26.552  13.287 -10.510  1.00 20.00
ATOM   1695  CG  GLN D 247      26.966  14.064 -11.771  1.00 20.00
ATOM   1696  CD  GLN D 247      28.474  14.234 -11.899  1.00 20.00
ATOM   1697  NE2 GLN D 247      29.080  13.439 -12.774  1.00 20.00
ATOM   1698  OE1 GLN D 247      29.088  15.071 -11.219  1.00 20.00
ATOM   1699  N   GLU D 248      23.964  11.712 -11.614  1.00 20.00
ATOM   1700  CA  GLU D 248      23.119  11.220 -12.712  1.00 20.00
ATOM   1701  C   GLU D 248      21.649  11.605 -12.522  1.00 20.00
ATOM   1702  O   GLU D 248      20.987  12.077 -13.449  1.00 20.00
ATOM   1703  CB  GLU D 248      23.268   9.701 -12.853  1.00 20.00
ATOM   1704  CG  GLU D 248      22.247   8.989 -13.743  1.00 20.00
ATOM   1705  CD  GLU D 248      22.426   9.275 -15.226  1.00 20.00
ATOM   1706  OE1 GLU D 248      23.535   9.681 -15.629  1.00 20.00
ATOM   1707  OE2 GLU D 248      21.454   9.087 -15.987  1.00 20.00
ATOM   1708  N   VAL D 249      21.174  11.436 -11.293  1.00 20.00
ATOM   1709  CA  VAL D 249      19.763  11.613 -10.932  1.00 20.00
ATOM   1710  C   VAL D 249      19.361  13.096 -10.911  1.00 20.00
ATOM   1711  O   VAL D 249      18.334  13.472 -11.481  1.00 20.00
ATOM   1712  CB  VAL D 249      19.503  10.896  -9.578  1.00 20.00
ATOM   1713  CG1 VAL D 249      18.340  11.495  -8.843  1.00 20.00
ATOM   1714  CG2 VAL D 249      19.338   9.375  -9.802  1.00 20.00
ATOM   1715  N   ILE D 250      20.170  13.933 -10.262  1.00 20.00
ATOM   1716  CA  ILE D 250      19.874  15.367 -10.179  1.00 20.00
ATOM   1717  C   ILE D 250      20.375  16.070 -11.446  1.00 20.00
ATOM   1718  O   ILE D 250      19.600  16.715 -12.153  1.00 20.00
ATOM   1719  CB  ILE D 250      20.445  16.045  -8.882  1.00 20.00
ATOM   1720  CG1 ILE D 250      19.966  15.338  -7.605  1.00 20.00
ATOM   1721  CG2 ILE D 250      20.155  17.572  -8.884  1.00 20.00
ATOM   1722  CD1 ILE D 250      18.454  15.287  -7.390  1.00 20.00
ATOM   1723  N   GLY D 251      21.661  15.895 -11.753  1.00 20.00
ATOM   1724  CA  GLY D 251      22.316  16.569 -12.878  1.00 20.00
ATOM   1725  C   GLY D 251      21.821  16.218 -14.271  1.00 20.00
ATOM   1726  O   GLY D 251      21.517  17.117 -15.052  1.00 20.00
ATOM   1727  N   LYS D 252      21.730  14.927 -14.580  1.00 20.00
ATOM   1728  CA  LYS D 252      21.353  14.439 -15.905  1.00 20.00
ATOM   1729  C   LYS D 252      19.855  14.165 -16.113  1.00 20.00
ATOM   1730  O   LYS D 252      19.293  14.522 -17.155  1.00 20.00
ATOM   1731  CB  LYS D 252      22.176  13.193 -16.230  1.00 20.00
ATOM   1732  CG  LYS D 252      23.670  13.480 -16.362  1.00 20.00
ATOM   1733  CD  LYS D 252      24.475  12.225 -16.714  1.00 20.00
ATOM   1734  CE  LYS D 252      25.957  12.530 -16.928  1.00 20.00
ATOM   1735  NZ  LYS D 252      26.543  13.372 -15.837  1.00 20.00
ATOM   1736  N   ARG D 253      19.218  13.537 -15.123  1.00 20.00
ATOM   1737  CA  ARG D 253      17.814  13.124 -15.203  1.00 20.00
ATOM   1738  C   ARG D 253      16.840  14.191 -14.712  1.00 20.00
ATOM   1739  O   ARG D 253      15.625  14.053 -14.886  1.00 20.00
ATOM   1740  CB  ARG D 253      17.601  11.786 -14.484  1.00 20.00
ATOM   1741  CG  ARG D 253      18.350  10.646 -15.165  1.00 20.00
ATOM   1742  CD  ARG D 253      18.217   9.311 -14.472  1.00 20.00
ATOM   1743  NE  ARG D 253      18.887   8.283 -15.271  1.00 20.00
ATOM   1744  CZ  ARG D 253      18.866   6.972 -15.033  1.00 20.00
ATOM   1745  NH1 ARG D 253      19.508   6.148 -15.862  1.00 20.00
ATOM   1746  NH2 ARG D 253      18.207   6.470 -13.994  1.00 20.00
ATOM   1747  N   GLY D 254      17.383  15.251 -14.118  1.00 20.00
ATOM   1748  CA  GLY D 254      16.599  16.433 -13.764  1.00 20.00
ATOM   1749  C   GLY D 254      15.658  16.328 -12.568  1.00 20.00
ATOM   1750  O   GLY D 254      14.724  17.119 -12.460  1.00 20.00
ATOM   1751  N   SER D 255      15.902  15.392 -11.649  1.00 20.00
ATOM   1752  CA  SER D 255      15.113  15.314 -10.420  1.00 20.00
ATOM   1753  C   SER D 255      15.553  16.365  -9.390  1.00 20.00
ATOM   1754  O   SER D 255      16.663  16.913  -9.463  1.00 20.00
ATOM   1755  CB  SER D 255      15.156  13.884  -9.852  1.00 20.00
ATOM   1756  OG  SER D 255      14.135  13.712  -8.880  1.00 20.00
ATOM   1757  N   ASP D 256      14.684  16.670  -8.430  1.00 20.00
ATOM   1758  CA  ASP D 256      14.980  17.672  -7.416  1.00 20.00
ATOM   1759  C   ASP D 256      15.696  17.161  -6.180  1.00 20.00
ATOM   1760  O   ASP D 256      16.543  17.861  -5.615  1.00 20.00
ATOM   1761  CB  ASP D 256      13.684  18.328  -6.940  1.00 20.00
ATOM   1762  CG  ASP D 256      12.962  19.053  -8.054  1.00 20.00
ATOM   1763  OD1 ASP D 256      13.626  19.766  -8.829  1.00 20.00
ATOM   1764  OD2 ASP D 256      11.722  18.920  -8.145  1.00 20.00
ATOM   1765  N   ILE D 257      15.302  15.977  -5.708  1.00 20.00
ATOM   1766  CA  ILE D 257      15.684  15.512  -4.390  1.00 20.00
ATOM   1767  C   ILE D 257      16.068  14.039  -4.488  1.00 20.00
ATOM   1768  O   ILE D 257      15.374  13.234  -5.142  1.00 20.00
ATOM   1769  CB  ILE D 257      14.509  15.685  -3.398  1.00 20.00
ATOM   1770  CG1 ILE D 257      14.208  17.162  -3.119  1.00 20.00
ATOM   1771  CG2 ILE D 257      14.731  14.880  -2.108  1.00 20.00
ATOM   1772  CD1 ILE D 257      12.805  17.377  -2.489  1.00 20.00
ATOM   1773  N   ILE D 258      17.185  13.693  -3.858  1.00 20.00
ATOM   1774  CA  ILE D 258      17.549  12.288  -3.746  1.00 20.00
ATOM   1775  C   ILE D 258      17.056  11.732  -2.420  1.00 20.00
ATOM   1776  O   ILE D 258      17.131  12.389  -1.386  1.00 20.00
ATOM   1777  CB  ILE D 258      19.076  12.031  -3.932  1.00 20.00
ATOM   1778  CG1 ILE D 258      19.902  12.782  -2.878  1.00 20.00
ATOM   1779  CG2 ILE D 258      19.491  12.347  -5.367  1.00 20.00
ATOM   1780  CD1 ILE D 258      21.422  12.480  -2.967  1.00 20.00
ATOM   1781  N   ILE D 259      16.548  10.510  -2.495  1.00 20.00
ATOM   1782  CA  ILE D 259      16.139   9.725  -1.354  1.00 20.00
ATOM   1783  C   ILE D 259      17.202   8.642  -1.170  1.00 20.00
ATOM   1784  O   ILE D 259      17.400   7.791  -2.044  1.00 20.00
ATOM   1785  CB  ILE D 259      14.773   9.050  -1.585  1.00 20.00
ATOM   1786  CG1 ILE D 259      13.690  10.140  -1.734  1.00 20.00
ATOM   1787  CG2 ILE D 259      14.479   8.030  -0.448  1.00 20.00
ATOM   1788  CD1 ILE D 259      12.240   9.586  -1.928  1.00 20.00
ATOM   1789  N   VAL D 260      17.860   8.709  -0.028  1.00 20.00
ATOM   1790  CA  VAL D 260      18.986   7.813   0.291  1.00 20.00
ATOM   1791  C   VAL D 260      18.784   7.085   1.617  1.00 20.00
ATOM   1792  O   VAL D 260      18.641   7.700   2.686  1.00 20.00
ATOM   1793  CB  VAL D 260      20.350   8.557   0.257  1.00 20.00
ATOM   1794  CG1 VAL D 260      21.521   7.544   0.339  1.00 20.00
ATOM   1795  CG2 VAL D 260      20.489   9.413  -0.977  1.00 20.00
ATOM   1796  N   GLY D 261      18.787   5.751   1.534  1.00 20.00
ATOM   1797  CA  GLY D 261      18.627   4.854   2.688  1.00 20.00
ATOM   1798  C   GLY D 261      19.968   4.236   3.050  1.00 20.00
ATOM   1799  O   GLY D 261      20.750   4.846   3.783  1.00 20.00
ATOM   1800  N   ARG D 262      20.227   3.034   2.542  1.00 20.00
ATOM   1801  CA  ARG D 262      21.423   2.277   2.948  1.00 20.00
ATOM   1802  C   ARG D 262      22.758   2.976   2.662  1.00 20.00
ATOM   1803  O   ARG D 262      23.697   2.836   3.444  1.00 20.00
ATOM   1804  CB  ARG D 262      21.387   0.841   2.408  1.00 20.00
ATOM   1805  CG  ARG D 262      20.332  -0.010   3.129  1.00 20.00
ATOM   1806  CD  ARG D 262      19.921  -1.236   2.330  1.00 20.00
ATOM   1807  NE  ARG D 262      18.979  -0.938   1.249  1.00 20.00
ATOM   1808  CZ  ARG D 262      18.558  -1.831   0.352  1.00 20.00
ATOM   1809  NH1 ARG D 262      17.677  -1.474  -0.576  1.00 20.00
ATOM   1810  NH2 ARG D 262      18.985  -3.098   0.405  1.00 20.00
ATOM   1811  N   GLY D 263      22.852   3.718   1.556  1.00 20.00
ATOM   1812  CA  GLY D 263      24.029   4.581   1.309  1.00 20.00
ATOM   1813  C   GLY D 263      24.469   5.436   2.496  1.00 20.00
ATOM   1814  O   GLY D 263      25.660   5.721   2.672  1.00 20.00
ATOM   1815  N   ILE D 264      23.510   5.884   3.305  1.00 20.00
ATOM   1816  CA  ILE D 264      23.801   6.585   4.549  1.00 20.00
ATOM   1817  C   ILE D 264      23.706   5.648   5.771  1.00 20.00
ATOM   1818  O   ILE D 264      24.672   5.530   6.516  1.00 20.00
ATOM   1819  CB  ILE D 264      22.952   7.892   4.728  1.00 20.00
ATOM   1820  CG1 ILE D 264      23.273   8.912   3.608  1.00 20.00
ATOM   1821  CG2 ILE D 264      23.146   8.490   6.123  1.00 20.00
ATOM   1822  CD1 ILE D 264      22.211  10.012   3.400  1.00 20.00
ATOM   1823  N   ILE D 265      22.578   4.966   5.952  1.00 20.00
ATOM   1824  CA  ILE D 265      22.290   4.195   7.154  1.00 20.00
ATOM   1825  C   ILE D 265      23.370   3.145   7.488  1.00 20.00
ATOM   1826  O   ILE D 265      23.662   2.913   8.672  1.00 20.00
ATOM   1827  CB  ILE D 265      20.865   3.552   7.058  1.00 20.00
ATOM   1828  CG1 ILE D 265      19.818   4.643   6.801  1.00 20.00
ATOM   1829  CG2 ILE D 265      20.537   2.665   8.290  1.00 20.00
ATOM   1830  CD1 ILE D 265      19.699   5.685   7.897  1.00 20.00
ATOM   1831  N   SER D 266      23.937   2.511   6.460  1.00 20.00
ATOM   1832  CA  SER D 266      24.871   1.392   6.655  1.00 20.00
ATOM   1833  C   SER D 266      26.319   1.826   6.921  1.00 20.00
ATOM   1834  O   SER D 266      27.156   1.009   7.342  1.00 20.00
ATOM   1835  CB  SER D 266      24.787   0.414   5.480  1.00 20.00
ATOM   1836  OG  SER D 266      23.538  -0.275   5.490  1.00 20.00
ATOM   1837  N   ALA D 267      26.593   3.109   6.702  1.00 20.00
ATOM   1838  CA  ALA D 267      27.897   3.722   6.932  1.00 20.00
ATOM   1839  C   ALA D 267      28.182   3.805   8.428  1.00 20.00
ATOM   1840  O   ALA D 267      27.253   3.855   9.233  1.00 20.00
ATOM   1841  CB  ALA D 267      27.945   5.108   6.313  1.00 20.00
ATOM   1842  N   ALA D 268      29.461   3.772   8.805  1.00 20.00
ATOM   1843  CA  ALA D 268      29.831   3.946  10.214  1.00 20.00
ATOM   1844  C   ALA D 268      29.451   5.342  10.693  1.00 20.00
ATOM   1845  O   ALA D 268      28.756   5.476  11.699  1.00 20.00
ATOM   1846  CB  ALA D 268      31.312   3.683  10.448  1.00 20.00
ATOM   1847  N   ASP D 269      29.880   6.367   9.956  1.00 20.00
ATOM   1848  CA  ASP D 269      29.563   7.746  10.299  1.00 20.00
ATOM   1849  C   ASP D 269      28.472   8.258   9.347  1.00 20.00
ATOM   1850  O   ASP D 269      28.729   8.627   8.204  1.00 20.00
ATOM   1851  CB  ASP D 269      30.842   8.597  10.315  1.00 20.00
ATOM   1852  CG  ASP D 269      30.584  10.072  10.593  1.00 20.00
ATOM   1853  OD1 ASP D 269      29.447  10.469  10.944  1.00 20.00
ATOM   1854  OD2 ASP D 269      31.550  10.852  10.438  1.00 20.00
ATOM   1855  N   ARG D 270      27.241   8.224   9.847  1.00 20.00
ATOM   1856  CA  ARG D 270      26.051   8.537   9.058  1.00 20.00
ATOM   1857  C   ARG D 270      25.970  10.042   8.835  1.00 20.00
ATOM   1858  O   ARG D 270      25.305  10.496   7.912  1.00 20.00
ATOM   1859  CB  ARG D 270      24.773   8.057   9.767  1.00 20.00
ATOM   1860  CG  ARG D 270      24.313   6.622   9.479  1.00 20.00
ATOM   1861  CD  ARG D 270      24.914   5.579  10.420  1.00 20.00
ATOM   1862  NE  ARG D 270      24.307   5.530  11.754  1.00 20.00
ATOM   1863  CZ  ARG D 270      23.293   4.746  12.126  1.00 20.00
ATOM   1864  NH1 ARG D 270      22.694   3.930  11.267  1.00 20.00
ATOM   1865  NH2 ARG D 270      22.840   4.801  13.375  1.00 20.00
ATOM   1866  N   LEU D 271      26.628  10.823   9.690  1.00 20.00
ATOM   1867  CA  LEU D 271      26.627  12.271   9.520  1.00 20.00
ATOM   1868  C   LEU D 271      27.527  12.660   8.357  1.00 20.00
ATOM   1869  O   LEU D 271      27.103  13.417   7.487  1.00 20.00
ATOM   1870  CB  LEU D 271      27.031  13.005  10.804  1.00 20.00
ATOM   1871  CG  LEU D 271      27.168  14.533  10.711  1.00 20.00
ATOM   1872  CD1 LEU D 271      25.973  15.250  10.035  1.00 20.00
ATOM   1873  CD2 LEU D 271      27.404  15.088  12.122  1.00 20.00
ATOM   1874  N  AGLU D 272      28.749  12.133   8.324  1.00 20.00
ATOM   1875  N  BGLU D 272      28.758  12.145   8.353  1.00 20.00
ATOM   1876  CA AGLU D 272      29.639  12.366   7.186  1.00 20.00
ATOM   1877  CA BGLU D 272      29.670  12.293   7.217  1.00 20.00
ATOM   1878  C  AGLU D 272      29.088  11.779   5.882  1.00 20.00
ATOM   1879  C  BGLU D 272      29.016  11.820   5.922  1.00 20.00
ATOM   1880  O  AGLU D 272      29.273  12.357   4.812  1.00 20.00
ATOM   1881  O  BGLU D 272      29.057  12.517   4.906  1.00 20.00
ATOM   1882  CB AGLU D 272      31.044  11.825   7.470  1.00 20.00
ATOM   1883  CB BGLU D 272      30.964  11.498   7.441  1.00 20.00
ATOM   1884  CG AGLU D 272      32.118  12.263   6.474  1.00 20.00
ATOM   1885  CG BGLU D 272      31.863  11.389   6.205  1.00 20.00
ATOM   1886  CD AGLU D 272      32.063  13.742   6.122  1.00 20.00
ATOM   1887  CD BGLU D 272      33.253  10.863   6.521  1.00 20.00
ATOM   1888  OE1AGLU D 272      32.173  14.582   7.042  1.00 20.00
ATOM   1889  OE2AGLU D 272      31.914  14.070   4.921  1.00 20.00
ATOM   1890  OE1BGLU D 272      33.436   9.626   6.593  1.00 20.00
ATOM   1891  OE2BGLU D 272      34.168  11.696   6.706  1.00 20.00
ATOM   1892  N   ALA D 273      28.422  10.628   5.967  1.00 20.00
ATOM   1893  CA  ALA D 273      27.766  10.052   4.797  1.00 20.00
ATOM   1894  C   ALA D 273      26.691  11.008   4.266  1.00 20.00
ATOM   1895  O   ALA D 273      26.628  11.261   3.064  1.00 20.00
ATOM   1896  CB  ALA D 273      27.190   8.662   5.094  1.00 20.00
ATOM   1897  N   ALA D 274      25.873  11.550   5.161  1.00 20.00
ATOM   1898  CA  ALA D 274      24.779  12.433   4.759  1.00 20.00
ATOM   1899  C   ALA D 274      25.362  13.682   4.115  1.00 20.00
ATOM   1900  O   ALA D 274      24.837  14.153   3.123  1.00 20.00
ATOM   1901  CB  ALA D 274      23.925  12.821   5.933  1.00 20.00
ATOM   1902  N   GLU D 275      26.425  14.219   4.712  1.00 20.00
ATOM   1903  CA  GLU D 275      27.100  15.377   4.140  1.00 20.00
ATOM   1904  C   GLU D 275      27.611  15.116   2.731  1.00 20.00
ATOM   1905  O   GLU D 275      27.503  15.993   1.893  1.00 20.00
ATOM   1906  CB  GLU D 275      28.204  15.906   5.065  1.00 20.00
ATOM   1907  CG  GLU D 275      27.646  16.758   6.201  1.00 20.00
ATOM   1908  CD  GLU D 275      27.048  18.052   5.688  1.00 20.00
ATOM   1909  OE1 GLU D 275      27.789  18.864   5.072  1.00 20.00
ATOM   1910  OE2 GLU D 275      25.831  18.252   5.888  1.00 20.00
ATOM   1911  N  AMET D 276      28.166  13.930   2.482  1.00 20.00
ATOM   1912  N  BMET D 276      28.150  13.922   2.489  1.00 20.00
ATOM   1913  CA AMET D 276      28.646  13.567   1.147  1.00 20.00
ATOM   1914  CA BMET D 276      28.647  13.543   1.169  1.00 20.00
ATOM   1915  C  AMET D 276      27.504  13.578   0.133  1.00 20.00
ATOM   1916  C  BMET D 276      27.520  13.548   0.136  1.00 20.00
ATOM   1917  O  AMET D 276      27.639  14.136  -0.966  1.00 20.00
ATOM   1918  O  BMET D 276      27.677  14.083  -0.971  1.00 20.00
ATOM   1919  CB AMET D 276      29.351  12.206   1.150  1.00 20.00
ATOM   1920  CB BMET D 276      29.352  12.183   1.226  1.00 20.00
ATOM   1921  CG AMET D 276      30.693  12.174   1.882  1.00 20.00
ATOM   1922  CG BMET D 276      30.474  12.125   2.267  1.00 20.00
ATOM   1923  SD AMET D 276      32.004  13.238   1.239  1.00 20.00
ATOM   1924  SD BMET D 276      31.633  10.752   2.077  1.00 20.00
ATOM   1925  CE AMET D 276      32.365  12.430  -0.320  1.00 20.00
ATOM   1926  CE BMET D 276      32.507  11.243   0.589  1.00 20.00
ATOM   1927  N   TYR D 277      26.377  12.979   0.520  1.00 20.00
ATOM   1928  CA  TYR D 277      25.195  12.941  -0.341  1.00 20.00
ATOM   1929  C   TYR D 277      24.621  14.338  -0.562  1.00 20.00
ATOM   1930  O   TYR D 277      24.278  14.677  -1.684  1.00 20.00
ATOM   1931  CB  TYR D 277      24.138  11.970   0.181  1.00 20.00
ATOM   1932  CG  TYR D 277      24.494  10.540  -0.154  1.00 20.00
ATOM   1933  CD1 TYR D 277      25.197   9.739   0.747  1.00 20.00
ATOM   1934  CD2 TYR D 277      24.153   9.988  -1.390  1.00 20.00
ATOM   1935  CE1 TYR D 277      25.553   8.421   0.422  1.00 20.00
ATOM   1936  CE2 TYR D 277      24.507   8.668  -1.707  1.00 20.00
ATOM   1937  CZ  TYR D 277      25.220   7.904  -0.804  1.00 20.00
ATOM   1938  OH  TYR D 277      25.572   6.608  -1.126  1.00 20.00
ATOM   1939  N   ARG D 278      24.594  15.151   0.492  1.00 20.00
ATOM   1940  CA  ARG D 278      24.049  16.502   0.400  1.00 20.00
ATOM   1941  C   ARG D 278      24.884  17.324  -0.563  1.00 20.00
ATOM   1942  O   ARG D 278      24.364  18.029  -1.419  1.00 20.00
ATOM   1943  CB  ARG D 278      24.029  17.207   1.765  1.00 20.00
ATOM   1944  CG  ARG D 278      23.486  18.633   1.662  1.00 20.00
ATOM   1945  CD  ARG D 278      23.622  19.441   2.949  1.00 20.00
ATOM   1946  NE  ARG D 278      25.011  19.763   3.283  1.00 20.00
ATOM   1947  CZ  ARG D 278      25.752  20.685   2.666  1.00 20.00
ATOM   1948  NH1 ARG D 278      27.003  20.898   3.071  1.00 20.00
ATOM   1949  NH2 ARG D 278      25.266  21.397   1.652  1.00 20.00
ATOM   1950  N   LYS D 279      26.199  17.240  -0.400  1.00 20.00
ATOM   1951  CA  LYS D 279      27.085  18.023  -1.252  1.00 20.00
ATOM   1952  C   LYS D 279      26.996  17.559  -2.693  1.00 20.00
ATOM   1953  O   LYS D 279      26.981  18.381  -3.585  1.00 20.00
ATOM   1954  CB  LYS D 279      28.511  18.016  -0.705  1.00 20.00
ATOM   1955  CG  LYS D 279      28.635  18.849   0.555  1.00 20.00
ATOM   1956  CD  LYS D 279      30.063  18.763   1.061  1.00 20.00
ATOM   1957  CE  LYS D 279      30.253  19.382   2.431  1.00 20.00
ATOM   1958  NZ  LYS D 279      31.448  18.716   3.058  1.00 20.00
ATOM   1959  N   ALA D 280      26.887  16.249  -2.905  1.00 20.00
ATOM   1960  CA  ALA D 280      26.759  15.704  -4.249  1.00 20.00
ATOM   1961  C   ALA D 280      25.472  16.195  -4.909  1.00 20.00
ATOM   1962  O   ALA D 280      25.508  16.658  -6.059  1.00 20.00
ATOM   1963  CB  ALA D 280      26.808  14.168  -4.240  1.00 20.00
ATOM   1964  N   ALA D 281      24.344  16.039  -4.209  1.00 20.00
ATOM   1965  CA  ALA D 281      23.039  16.418  -4.766  1.00 20.00
ATOM   1966  C   ALA D 281      22.933  17.942  -4.990  1.00 20.00
ATOM   1967  O   ALA D 281      22.464  18.383  -6.052  1.00 20.00
ATOM   1968  CB  ALA D 281      21.879  15.882  -3.913  1.00 20.00
ATOM   1969  N   TRP D 282      23.421  18.716  -4.019  1.00 20.00
ATOM   1970  CA  TRP D 282      23.395  20.173  -4.087  1.00 20.00
ATOM   1971  C   TRP D 282      24.241  20.720  -5.235  1.00 20.00
ATOM   1972  O   TRP D 282      23.776  21.539  -6.028  1.00 20.00
ATOM   1973  CB  TRP D 282      23.790  20.841  -2.760  1.00 20.00
ATOM   1974  CG  TRP D 282      23.507  22.319  -2.800  1.00 20.00
ATOM   1975  CD1 TRP D 282      24.415  23.329  -3.006  1.00 20.00
ATOM   1976  CD2 TRP D 282      22.223  22.947  -2.704  1.00 20.00
ATOM   1977  CE2 TRP D 282      22.430  24.345  -2.839  1.00 20.00
ATOM   1978  CE3 TRP D 282      20.915  22.472  -2.509  1.00 20.00
ATOM   1979  NE1 TRP D 282      23.772  24.551  -3.020  1.00 20.00
ATOM   1980  CZ2 TRP D 282      21.379  25.266  -2.778  1.00 20.00
ATOM   1981  CZ3 TRP D 282      19.865  23.402  -2.458  1.00 20.00
ATOM   1982  CH2 TRP D 282      20.112  24.777  -2.598  1.00 20.00
ATOM   1983  N   GLU D 283      25.482  20.254  -5.335  1.00 20.00
ATOM   1984  CA  GLU D 283      26.328  20.710  -6.430  1.00 20.00
ATOM   1985  C   GLU D 283      25.774  20.318  -7.808  1.00 20.00
ATOM   1986  O   GLU D 283      25.872  21.096  -8.756  1.00 20.00
ATOM   1987  CB  GLU D 283      27.764  20.225  -6.229  1.00 20.00
ATOM   1988  CG  GLU D 283      28.717  20.679  -7.315  1.00 20.00
ATOM   1989  CD  GLU D 283      28.788  22.189  -7.485  1.00 20.00
ATOM   1990  OE1 GLU D 283      28.843  22.945  -6.471  1.00 20.00
ATOM   1991  OE2 GLU D 283      28.810  22.605  -8.662  1.00 20.00
ATOM   1992  N   ALA D 284      25.171  19.130  -7.909  1.00 20.00
ATOM   1993  CA  ALA D 284      24.557  18.684  -9.156  1.00 20.00
ATOM   1994  C   ALA D 284      23.395  19.605  -9.551  1.00 20.00
ATOM   1995  O   ALA D 284      23.181  19.911 -10.733  1.00 20.00
ATOM   1996  CB  ALA D 284      24.072  17.230  -9.026  1.00 20.00
ATOM   1997  N   TYR D 285      22.629  20.024  -8.550  1.00 20.00
ATOM   1998  CA  TYR D 285      21.547  20.979  -8.738  1.00 20.00
ATOM   1999  C   TYR D 285      22.071  22.340  -9.242  1.00 20.00
ATOM   2000  O   TYR D 285      21.600  22.854 -10.264  1.00 20.00
ATOM   2001  CB  TYR D 285      20.752  21.115  -7.430  1.00 20.00
ATOM   2002  CG  TYR D 285      20.019  22.423  -7.269  1.00 20.00
ATOM   2003  CD1 TYR D 285      18.900  22.729  -8.044  1.00 20.00
ATOM   2004  CD2 TYR D 285      20.458  23.357  -6.330  1.00 20.00
ATOM   2005  CE1 TYR D 285      18.231  23.940  -7.886  1.00 20.00
ATOM   2006  CE2 TYR D 285      19.804  24.555  -6.156  1.00 20.00
ATOM   2007  CZ  TYR D 285      18.703  24.849  -6.940  1.00 20.00
ATOM   2008  OH  TYR D 285      18.069  26.054  -6.733  1.00 20.00
ATOM   2009  N   LEU D 286      23.058  22.888  -8.537  1.00 20.00
ATOM   2010  CA  LEU D 286      23.734  24.131  -8.947  1.00 20.00
ATOM   2011  C   LEU D 286      24.271  24.118 -10.381  1.00 20.00
ATOM   2012  O   LEU D 286      24.117  25.112 -11.096  1.00 20.00
ATOM   2013  CB  LEU D 286      24.845  24.520  -7.965  1.00 20.00
ATOM   2014  CG  LEU D 286      24.496  24.925  -6.534  1.00 20.00
ATOM   2015  CD1 LEU D 286      25.778  25.259  -5.821  1.00 20.00
ATOM   2016  CD2 LEU D 286      23.502  26.086  -6.482  1.00 20.00
ATOM   2017  N  ASER D 287      24.878  23.008 -10.798  1.00 20.00
ATOM   2018  N  BSER D 287      24.905  23.010 -10.772  1.00 20.00
ATOM   2019  CA ASER D 287      25.413  22.875 -12.154  1.00 20.00
ATOM   2020  CA BSER D 287      25.398  22.813 -12.136  1.00 20.00
ATOM   2021  C  ASER D 287      24.336  22.729 -13.231  1.00 20.00
ATOM   2022  C  BSER D 287      24.262  22.950 -13.138  1.00 20.00
ATOM   2023  O  ASER D 287      24.590  23.000 -14.407  1.00 20.00
ATOM   2024  O  BSER D 287      24.400  23.648 -14.145  1.00 20.00
ATOM   2025  CB ASER D 287      26.418  21.724 -12.228  1.00 20.00
ATOM   2026  CB BSER D 287      26.081  21.447 -12.304  1.00 20.00
ATOM   2027  OG ASER D 287      27.523  21.990 -11.379  1.00 20.00
ATOM   2028  OG BSER D 287      25.153  20.389 -12.501  1.00 20.00
ATOM   2029  N   ARG D 288      23.141  22.301 -12.828  1.00 20.00
ATOM   2030  CA  ARG D 288      22.003  22.192 -13.736  1.00 20.00
ATOM   2031  C   ARG D 288      21.386  23.557 -14.046  1.00 20.00
ATOM   2032  O   ARG D 288      20.931  23.785 -15.166  1.00 20.00
ATOM   2033  CB  ARG D 288      20.954  21.228 -13.160  1.00 20.00
ATOM   2034  CG  ARG D 288      19.793  20.889 -14.081  1.00 20.00
ATOM   2035  CD  ARG D 288      18.862  19.886 -13.388  1.00 20.00
ATOM   2036  NE  ARG D 288      17.836  20.496 -12.527  1.00 20.00
ATOM   2037  CZ  ARG D 288      17.329  19.928 -11.430  1.00 20.00
ATOM   2038  NH1 ARG D 288      17.786  18.752 -11.021  1.00 20.00
ATOM   2039  NH2 ARG D 288      16.382  20.541 -10.719  1.00 20.00
ATOM   2040  N   LEU D 289      21.378  24.435 -13.048  1.00 20.00
ATOM   2041  CA  LEU D 289      20.900  25.810 -13.151  1.00 20.00
ATOM   2042  C   LEU D 289      21.782  26.678 -14.048  1.00 20.00
ATOM   2043  O   LEU D 289      21.280  27.562 -14.763  1.00 20.00
ATOM   2044  CB  LEU D 289      20.862  26.429 -11.754  1.00 20.00
ATOM   2045  CG  LEU D 289      19.558  26.693 -10.993  1.00 20.00
ATOM   2046  CD1 LEU D 289      18.498  25.644 -11.223  1.00 20.00
ATOM   2047  CD2 LEU D 289      19.884  26.841  -9.514  1.00 20.00
ATOM   2048  N   GLY D 290      23.091  26.436 -13.979  1.00 20.00
ATOM   2049  CA  GLY D 290      24.074  27.139 -14.803  1.00 20.00
ATOM   2050  C   GLY D 290      24.197  28.603 -14.433  1.00 20.00
ATOM   2051  O   GLY D 290      24.796  28.941 -13.414  1.00 20.00
ATOM   2052  P   XMP D2000      17.824   2.301  -0.140  1.00 20.00
ATOM   2053  O1P XMP D2000      18.284   1.739   1.175  1.00 20.00
ATOM   2054  O2P XMP D2000      18.463   3.613  -0.475  1.00 20.00
ATOM   2055  O3P XMP D2000      17.732   1.384  -1.325  1.00 20.00
ATOM   2056  C5' XMP D2000      15.433   3.366  -0.564  1.00 20.00
ATOM   2057  O5' XMP D2000      16.299   2.612   0.256  1.00 20.00
ATOM   2058  C4' XMP D2000      14.185   3.686   0.251  1.00 20.00
ATOM   2059  O4' XMP D2000      13.322   4.113  -0.791  1.00 20.00
ATOM   2060  C3' XMP D2000      13.518   2.455   0.860  1.00 20.00
ATOM   2061  O3' XMP D2000      12.788   2.848   2.017  1.00 20.00
ATOM   2062  C2' XMP D2000      12.525   1.909  -0.163  1.00 20.00
ATOM   2063  O2' XMP D2000      11.296   1.442   0.443  1.00 20.00
ATOM   2064  C1' XMP D2000      12.243   3.169  -0.985  1.00 20.00
ATOM   2065  N1  XMP D2000       9.561   4.254  -5.367  1.00 20.00
ATOM   2066  C2  XMP D2000       9.273   4.516  -4.068  1.00 20.00
ATOM   2067  O2  XMP D2000       8.226   5.130  -3.766  1.00 20.00
ATOM   2068  N3  XMP D2000      10.083   4.136  -3.049  1.00 20.00
ATOM   2069  C4  XMP D2000      11.248   3.484  -3.249  1.00 20.00
ATOM   2070  C5  XMP D2000      11.608   3.166  -4.534  1.00 20.00
ATOM   2071  C6  XMP D2000      10.712   3.601  -5.635  1.00 20.00
ATOM   2072  O6  XMP D2000      11.021   3.330  -6.798  1.00 20.00
ATOM   2073  N7  XMP D2000      12.789   2.541  -4.498  1.00 20.00
ATOM   2074  C8  XMP D2000      13.166   2.446  -3.208  1.00 20.00
ATOM   2075  N9  XMP D2000      12.203   3.003  -2.449  1.00 20.00
ATOM   2076  C1  GOL D3000      -2.863  26.440  -6.485  1.00 20.00
ATOM   2077  O1  GOL D3000      -3.558  26.589  -7.706  1.00 20.00
ATOM   2078  C2  GOL D3000      -2.996  24.994  -6.024  1.00 20.00
ATOM   2079  O2  GOL D3000      -2.936  24.142  -7.146  1.00 20.00
ATOM   2080  C3  GOL D3000      -1.916  24.649  -4.997  1.00 20.00
ATOM   2081  O3  GOL D3000      -2.390  24.953  -3.697  1.00 20.00
ATOM   2082  O1  SO4 D4000     -11.342  13.886 -10.515  1.00 20.00
ATOM   2083  O2  SO4 D4000     -11.266  13.407 -12.871  1.00 20.00
ATOM   2084  O3  SO4 D4000      -9.614  12.517 -11.425  1.00 20.00
ATOM   2085  O4  SO4 D4000     -11.862  11.704 -11.317  1.00 20.00
ATOM   2086  S   SO4 D4000     -11.024  12.880 -11.528  1.00 20.00
TER
ATOM      1  CA  GLY E   1      33.715 -26.287  22.399  1.00 20.00 0 2 201
ATOM      2  CA  GLY E   2      34.906 -25.356  25.886  1.00 20.00 0 2 201
ATOM      3  CA  GLY E   3      36.748 -22.455  24.263  1.00 20.00 0 2 201
ATOM      4  CA  GLY E   4      40.134 -24.085  24.829  1.00 20.00 0 2 201
ATOM      5  CA  GLY E   5      38.865 -27.568  23.992  1.00 20.00 0 2 201
ATOM      6  CA  GLY E   6      38.523 -28.499  20.323  1.00 20.00 0 2 201
ATOM    204  CA  GLY F 204      18.788 -32.410  -6.055  1.00 20.00 0 2 201
ATOM    205  CA  GLY F 205      18.307 -30.176  -9.090  1.00 20.00 0 2 201
ATOM    206  CA  GLY F 206      18.051 -33.322 -11.205  1.00 20.00 0 2 201
ATOM    207  CA  GLY F 207      14.477 -34.339 -10.416  1.00 20.00 0 2 201
ATOM    208  CA  GLY F 208      13.496 -34.537 -14.082  1.00 20.00 0 2 201
ATOM    209  CA  GLY F 209      10.457 -32.283 -14.436  1.00 20.00 0 2 201
ATOM    210  CA  GLY F 210       9.115 -32.919 -17.934  1.00 20.00 0 2 201
ATOM    211  CA  GLY F 211       5.832 -31.786 -19.478  1.00 20.00 0 2 201
ATOM    212  CA  GLY F 212       4.444 -35.323 -19.494  1.00 20.00 0 2 201
ATOM    213  CA  GLY F 213       3.614 -35.091 -23.194  1.00 20.00 0 2 201
ATOM    214  CA  GLY F 214       0.110 -35.937 -21.993  1.00 20.00 0 2 201
ATOM    215  CA  GLY F 215      -0.082 -32.496 -20.391  1.00 20.00 0 2 201
ATOM    216  CA  GLY F 216      -2.330 -31.482 -23.284  1.00 20.00 0 2 201
ATOM    217  CA  GLY F 217      -5.313 -30.743 -21.048  1.00 20.00 0 2 201
ATOM    218  CA  GLY F 218      -8.532 -32.535 -21.980  1.00 20.00 0 2 201
ATOM    219  CA  GLY F 219      -9.588 -33.142 -18.381  1.00 20.00 0 2 201
ATOM    220  CA  GLY F 220     -12.211 -30.431 -18.841  1.00 20.00 0 2 201
ATOM    221  CA  GLY F 221     -14.126 -32.615 -21.291  1.00 20.00 0 2 201
ATOM    222  CA  GLY F 222     -17.071 -32.762 -18.893  1.00 20.00 0 2 201
TER
ATOM      1  N   ALA G   7      34.887 -31.679  19.694  1.00 20.00
ATOM      2  CA  ALA G   7      35.189 -30.203  19.676  1.00 20.00
ATOM      3  C   ALA G   7      34.530 -29.510  18.499  1.00 20.00
ATOM      4  O   ALA G   7      34.902 -28.351  18.140  1.00 20.00
ATOM      5  CB  ALA G   7      36.713 -29.942  19.672  1.00 20.00
ATOM      6  N   LEU G   8      33.513 -30.166  17.923  1.00 20.00
ATOM      7  CA  LEU G   8      32.911 -29.635  16.715  1.00 20.00
ATOM      8  C   LEU G   8      32.134 -28.337  16.971  1.00 20.00
ATOM      9  O   LEU G   8      32.147 -27.460  16.117  1.00 20.00
ATOM     10  CB  LEU G   8      32.033 -30.668  15.997  1.00 20.00
ATOM     11  CG  LEU G   8      32.710 -31.818  15.235  1.00 20.00
ATOM     12  CD1 LEU G   8      31.670 -32.676  14.555  1.00 20.00
ATOM     13  CD2 LEU G   8      33.739 -31.333  14.198  1.00 20.00
ATOM     14  N   GLY G   9      31.450 -28.216  18.116  1.00 20.00
ATOM     15  CA  GLY G   9      30.625 -27.036  18.403  1.00 20.00
ATOM     16  C   GLY G   9      31.390 -25.730  18.207  1.00 20.00
ATOM     17  O   GLY G   9      31.007 -24.895  17.382  1.00 20.00
ATOM     18  N   PRO G  10      32.478 -25.538  18.963  1.00 20.00
ATOM     19  CA  PRO G  10      33.353 -24.366  18.769  1.00 20.00
ATOM     20  C   PRO G  10      33.894 -24.190  17.342  1.00 20.00
ATOM     21  O   PRO G  10      33.881 -23.075  16.827  1.00 20.00
ATOM     22  CB  PRO G  10      34.517 -24.619  19.743  1.00 20.00
ATOM     23  CG  PRO G  10      33.877 -25.440  20.848  1.00 20.00
ATOM     24  CD  PRO G  10      32.829 -26.311  20.168  1.00 20.00
ATOM     25  N   LEU G  11      34.332 -25.269  16.711  1.00 20.00
ATOM     26  CA  LEU G  11      34.778 -25.204  15.317  1.00 20.00
ATOM     27  C   LEU G  11      33.696 -24.664  14.381  1.00 20.00
ATOM     28  O   LEU G  11      33.959 -23.772  13.576  1.00 20.00
ATOM     29  CB  LEU G  11      35.251 -26.571  14.811  1.00 20.00
ATOM     30  CG  LEU G  11      35.699 -26.639  13.334  1.00 20.00
ATOM     31  CD1 LEU G  11      37.072 -26.026  13.195  1.00 20.00
ATOM     32  CD2 LEU G  11      35.682 -28.072  12.817  1.00 20.00
ATOM     33  N   VAL G  12      32.495 -25.212  14.462  1.00 20.00
ATOM     34  CA  VAL G  12      31.428 -24.798  13.581  1.00 20.00
ATOM     35  C   VAL G  12      31.074 -23.293  13.811  1.00 20.00
ATOM     36  O   VAL G  12      30.911 -22.552  12.842  1.00 20.00
ATOM     37  CB  VAL G  12      30.213 -25.715  13.748  1.00 20.00
ATOM     38  CG1 VAL G  12      28.995 -25.213  13.002  1.00 20.00
ATOM     39  CG2 VAL G  12      30.551 -27.100  13.256  1.00 20.00
ATOM     40  N   THR G  13      30.956 -22.873  15.069  1.00 20.00
ATOM     41  CA  THR G  13      30.717 -21.459  15.434  1.00 20.00
ATOM     42  C   THR G  13      31.781 -20.564  14.878  1.00 20.00
ATOM     43  O   THR G  13      31.498 -19.465  14.426  1.00 20.00
ATOM     44  CB  THR G  13      30.874 -21.213  16.977  1.00 20.00
ATOM     45  CG2 THR G  13      30.608 -19.700  17.362  1.00 20.00
ATOM     46  OG1 THR G  13      29.980 -22.042  17.673  1.00 20.00
ATOM     47  N   GLY G  14      33.016 -21.004  15.025  1.00 20.00
ATOM     48  CA  GLY G  14      34.176 -20.289  14.526  1.00 20.00
ATOM     49  C   GLY G  14      34.030 -20.079  13.018  1.00 20.00
ATOM     50  O   GLY G  14      34.268 -18.981  12.501  1.00 20.00
ATOM     51  N   LEU G  15      33.590 -21.131  12.340  1.00 20.00
ATOM     52  CA  LEU G  15      33.397 -21.094  10.893  1.00 20.00
ATOM     53  C   LEU G  15      32.269 -20.139  10.543  1.00 20.00
ATOM     54  O   LEU G  15      32.400 -19.302   9.616  1.00 20.00
ATOM     55  CB  LEU G  15      33.165 -22.511  10.343  1.00 20.00
ATOM     56  CG  LEU G  15      34.359 -23.467  10.269  1.00 20.00
ATOM     57  CD1 LEU G  15      33.847 -24.852   9.763  1.00 20.00
ATOM     58  CD2 LEU G  15      35.456 -22.941   9.362  1.00 20.00
ATOM     59  N   TYR G  16      31.187 -20.206  11.327  1.00 20.00
ATOM     60  CA  TYR G  16      30.050 -19.354  11.094  1.00 20.00
ATOM     61  C   TYR G  16      30.479 -17.911  11.198  1.00 20.00
ATOM     62  O   TYR G  16      30.074 -17.089  10.393  1.00 20.00
ATOM     63  CB  TYR G  16      28.903 -19.619  12.089  1.00 20.00
ATOM     64  CG  TYR G  16      27.671 -18.828  11.714  1.00 20.00
ATOM     65  CD1 TYR G  16      26.691 -19.376  10.891  1.00 20.00
ATOM     66  CD2 TYR G  16      27.511 -17.518  12.130  1.00 20.00
ATOM     67  CE1 TYR G  16      25.588 -18.639  10.508  1.00 20.00
ATOM     68  CE2 TYR G  16      26.401 -16.788  11.770  1.00 20.00
ATOM     69  CZ  TYR G  16      25.449 -17.350  10.946  1.00 20.00
ATOM     70  OH  TYR G  16      24.349 -16.597  10.591  1.00 20.00
ATOM     71  N   ASP G  17      31.310 -17.615  12.191  1.00 20.00
ATOM     72  CA  ASP G  17      31.805 -16.262  12.406  1.00 20.00
ATOM     73  C   ASP G  17      32.908 -15.767  11.435  1.00 20.00
ATOM     74  O   ASP G  17      33.322 -14.613  11.534  1.00 20.00
ATOM     75  CB  ASP G  17      32.251 -16.071  13.861  1.00 20.00
ATOM     76  CG  ASP G  17      31.127 -16.297  14.866  1.00 20.00
ATOM     77  OD1 ASP G  17      29.892 -16.258  14.511  1.00 20.00
ATOM     78  OD2 ASP G  17      31.485 -16.590  16.026  1.00 20.00
ATOM     79  N   VAL G  18      33.369 -16.594  10.498  1.00 20.00
ATOM     80  CA  VAL G  18      34.113 -16.058   9.348  1.00 20.00
ATOM     81  C   VAL G  18      33.258 -16.162   8.091  1.00 20.00
ATOM     82  O   VAL G  18      33.777 -16.168   6.982  1.00 20.00
ATOM     83  CB  VAL G  18      35.507 -16.657   9.143  1.00 20.00
ATOM     84  CG1 VAL G  18      36.435 -16.241  10.256  1.00 20.00
ATOM     85  CG2 VAL G  18      35.466 -18.170   9.006  1.00 20.00
ATOM     86  N   GLN G  19      31.944 -16.239   8.301  1.00 20.00
ATOM     87  CA  GLN G  19      30.935 -16.224   7.228  1.00 20.00
ATOM     88  C   GLN G  19      31.092 -17.392   6.222  1.00 20.00
ATOM     89  O   GLN G  19      30.882 -17.246   5.002  1.00 20.00
ATOM     90  CB  GLN G  19      30.910 -14.840   6.549  1.00 20.00
ATOM     91  CG  GLN G  19      30.595 -13.666   7.508  1.00 20.00
ATOM     92  CD  GLN G  19      31.815 -13.203   8.343  1.00 20.00
ATOM     93  NE2 GLN G  19      31.618 -13.047   9.650  1.00 20.00
ATOM     94  OE1 GLN G  19      32.901 -13.015   7.819  1.00 20.00
ATOM     95  N   ALA G  20      31.411 -18.562   6.755  1.00 20.00
ATOM     96  CA  ALA G  20      31.636 -19.731   5.951  1.00 20.00
ATOM     97  C   ALA G  20      30.352 -20.230   5.320  1.00 20.00
ATOM     98  O   ALA G  20      30.401 -20.837   4.249  1.00 20.00
ATOM     99  CB  ALA G  20      32.294 -20.886   6.797  1.00 20.00
ATOM    100  N   PHE G  21      29.223 -19.968   5.961  1.00 20.00
ATOM    101  CA  PHE G  21      27.937 -20.491   5.497  1.00 20.00
ATOM    102  C   PHE G  21      27.143 -19.434   4.763  1.00 20.00
ATOM    103  O   PHE G  21      26.764 -18.394   5.338  1.00 20.00
ATOM    104  CB  PHE G  21      27.151 -21.067   6.664  1.00 20.00
ATOM    105  CG  PHE G  21      27.924 -22.072   7.471  1.00 20.00
ATOM    106  CD1 PHE G  21      28.128 -23.354   6.996  1.00 20.00
ATOM    107  CD2 PHE G  21      28.477 -21.722   8.682  1.00 20.00
ATOM    108  CE1 PHE G  21      28.841 -24.273   7.725  1.00 20.00
ATOM    109  CE2 PHE G  21      29.185 -22.626   9.425  1.00 20.00
ATOM    110  CZ  PHE G  21      29.383 -23.909   8.948  1.00 20.00
ATOM    111  N   LYS G  22      26.926 -19.694   3.473  1.00 20.00
ATOM    112  CA  LYS G  22      26.181 -18.834   2.600  1.00 20.00
ATOM    113  C   LYS G  22      24.843 -19.499   2.309  1.00 20.00
ATOM    114  O   LYS G  22      24.776 -20.688   1.999  1.00 20.00
ATOM    115  CB  LYS G  22      26.918 -18.620   1.287  1.00 20.00
ATOM    116  CG  LYS G  22      28.454 -18.332   1.419  1.00 20.00
ATOM    117  CD  LYS G  22      28.796 -17.070   2.151  1.00 20.00
ATOM    118  CE  LYS G  22      30.325 -16.857   2.096  1.00 20.00
ATOM    119  NZ  LYS G  22      30.846 -15.623   2.814  1.00 20.00
ATOM    120  N   PHE G  23      23.787 -18.720   2.406  1.00 20.00
ATOM    121  CA  PHE G  23      22.450 -19.170   2.053  1.00 20.00
ATOM    122  C   PHE G  23      21.993 -18.275   0.913  1.00 20.00
ATOM    123  O   PHE G  23      22.284 -17.077   0.904  1.00 20.00
ATOM    124  CB  PHE G  23      21.504 -19.082   3.261  1.00 20.00
ATOM    125  CG  PHE G  23      21.835 -20.066   4.350  1.00 20.00
ATOM    126  CD1 PHE G  23      21.328 -21.348   4.316  1.00 20.00
ATOM    127  CD2 PHE G  23      22.727 -19.725   5.372  1.00 20.00
ATOM    128  CE1 PHE G  23      21.645 -22.277   5.303  1.00 20.00
ATOM    129  CE2 PHE G  23      23.073 -20.664   6.355  1.00 20.00
ATOM    130  CZ  PHE G  23      22.530 -21.939   6.317  1.00 20.00
ATOM    131  N   GLY G  24      21.317 -18.873  -0.059  1.00 20.00
ATOM    132  CA  GLY G  24      20.893 -18.215  -1.275  1.00 20.00
ATOM    133  C   GLY G  24      20.652 -19.271  -2.353  1.00 20.00
ATOM    134  O   GLY G  24      20.450 -20.447  -2.034  1.00 20.00
ATOM    135  N   ASP G  25      20.675 -18.889  -3.622  1.00 20.00
ATOM    136  CA  ASP G  25      20.526 -19.887  -4.693  1.00 20.00
ATOM    137  C   ASP G  25      21.800 -20.003  -5.491  1.00 20.00
ATOM    138  O   ASP G  25      22.181 -19.081  -6.225  1.00 20.00
ATOM    139  CB  ASP G  25      19.374 -19.558  -5.631  1.00 20.00
ATOM    140  CG  ASP G  25      19.222 -20.599  -6.752  1.00 20.00
ATOM    141  OD1 ASP G  25      19.036 -21.810  -6.466  1.00 20.00
ATOM    142  OD2 ASP G  25      19.334 -20.223  -7.924  1.00 20.00
ATOM    143  N   PHE G  26      22.430 -21.169  -5.378  1.00 20.00
ATOM    144  CA  PHE G  26      23.740 -21.422  -5.974  1.00 20.00
ATOM    145  C   PHE G  26      23.698 -22.561  -7.006  1.00 20.00
ATOM    146  O   PHE G  26      22.775 -23.401  -7.026  1.00 20.00
ATOM    147  CB  PHE G  26      24.753 -21.792  -4.871  1.00 20.00
ATOM    148  CG  PHE G  26      24.734 -20.868  -3.700  1.00 20.00
ATOM    149  CD1 PHE G  26      25.374 -19.625  -3.761  1.00 20.00
ATOM    150  CD2 PHE G  26      24.091 -21.221  -2.528  1.00 20.00
ATOM    151  CE1 PHE G  26      25.365 -18.756  -2.696  1.00 20.00
ATOM    152  CE2 PHE G  26      24.052 -20.353  -1.465  1.00 20.00
ATOM    153  CZ  PHE G  26      24.704 -19.099  -1.548  1.00 20.00
ATOM    154  N   VAL G  27      24.705 -22.585  -7.861  1.00 20.00
ATOM    155  CA  VAL G  27      24.976 -23.770  -8.660  1.00 20.00
ATOM    156  C   VAL G  27      26.349 -24.292  -8.290  1.00 20.00
ATOM    157  O   VAL G  27      27.334 -23.550  -8.309  1.00 20.00
ATOM    158  CB  VAL G  27      24.886 -23.486 -10.152  1.00 20.00
ATOM    159  CG1 VAL G  27      25.245 -24.739 -10.945  1.00 20.00
ATOM    160  CG2 VAL G  27      23.475 -22.982 -10.516  1.00 20.00
ATOM    161  N   LEU G  28      26.418 -25.583  -7.976  1.00 20.00
ATOM    162  CA  LEU G  28      27.655 -26.193  -7.503  1.00 20.00
ATOM    163  C   LEU G  28      28.568 -26.560  -8.669  1.00 20.00
ATOM    164  O   LEU G  28      28.152 -26.506  -9.819  1.00 20.00
ATOM    165  CB  LEU G  28      27.313 -27.417  -6.628  1.00 20.00
ATOM    166  CG  LEU G  28      26.460 -27.122  -5.376  1.00 20.00
ATOM    167  CD1 LEU G  28      26.335 -28.372  -4.544  1.00 20.00
ATOM    168  CD2 LEU G  28      26.969 -26.000  -4.537  1.00 20.00
ATOM    169  N   LYS G  29      29.817 -26.909  -8.374  1.00 20.00
ATOM    170  CA  LYS G  29      30.773 -27.364  -9.416  1.00 20.00
ATOM    171  C   LYS G  29      30.161 -28.461 -10.299  1.00 20.00
ATOM    172  O   LYS G  29      30.299 -28.462 -11.537  1.00 20.00
ATOM    173  CB  LYS G  29      32.052 -27.856  -8.748  1.00 20.00
ATOM    174  CG  LYS G  29      33.318 -27.734  -9.597  1.00 20.00
ATOM    175  CD  LYS G  29      34.536 -28.248  -8.819  1.00 20.00
ATOM    176  CE  LYS G  29      35.703 -27.270  -8.832  1.00 20.00
ATOM    177  NZ  LYS G  29      36.917 -27.841  -8.121  1.00 20.00
ATOM    178  N   SER G  30      29.457 -29.360  -9.642  1.00 20.00
ATOM    179  CA  SER G  30      28.834 -30.517 -10.267  1.00 20.00
ATOM    180  C   SER G  30      27.556 -30.183 -11.024  1.00 20.00
ATOM    181  O   SER G  30      26.940 -31.061 -11.630  1.00 20.00
ATOM    182  CB  SER G  30      28.550 -31.590  -9.202  1.00 20.00
ATOM    183  OG  SER G  30      27.587 -31.144  -8.232  1.00 20.00
ATOM    184  N   GLY G  31      27.156 -28.919 -11.020  1.00 20.00
ATOM    185  CA  GLY G  31      25.951 -28.488 -11.746  1.00 20.00
ATOM    186  C   GLY G  31      24.655 -28.564 -10.964  1.00 20.00
ATOM    187  O   GLY G  31      23.601 -28.162 -11.470  1.00 20.00
ATOM    188  N   LEU G  32      24.728 -29.069  -9.732  1.00 20.00
ATOM    189  CA  LEU G  32      23.562 -29.163  -8.859  1.00 20.00
ATOM    190  C   LEU G  32      23.198 -27.774  -8.324  1.00 20.00
ATOM    191  O   LEU G  32      24.082 -27.011  -7.899  1.00 20.00
ATOM    192  CB  LEU G  32      23.842 -30.087  -7.681  1.00 20.00
ATOM    193  CG  LEU G  32      24.030 -31.582  -7.930  1.00 20.00
ATOM    194  CD1 LEU G  32      24.524 -32.271  -6.692  1.00 20.00
ATOM    195  CD2 LEU G  32      22.698 -32.188  -8.382  1.00 20.00
ATOM    196  N   SER G  33      21.905 -27.463  -8.330  1.00 20.00
ATOM    197  CA  SER G  33      21.403 -26.344  -7.544  1.00 20.00
ATOM    198  C   SER G  33      21.557 -26.655  -6.071  1.00 20.00
ATOM    199  O   SER G  33      21.465 -27.812  -5.678  1.00 20.00
ATOM    200  CB  SER G  33      19.931 -26.032  -7.857  1.00 20.00
ATOM    201  OG  SER G  33      19.843 -25.627  -9.210  1.00 20.00
ATOM    202  N   SER G  34      21.818 -25.628  -5.272  1.00 20.00
ATOM    203  CA  SER G  34      21.907 -25.766  -3.817  1.00 20.00
ATOM    204  C   SER G  34      21.463 -24.484  -3.119  1.00 20.00
ATOM    205  O   SER G  34      21.819 -23.389  -3.573  1.00 20.00
ATOM    206  CB  SER G  34      23.351 -26.119  -3.412  1.00 20.00
ATOM    207  OG  SER G  34      23.456 -26.271  -2.002  1.00 20.00
ATOM    208  N   PRO G  35      20.716 -24.607  -1.998  1.00 20.00
ATOM    209  CA  PRO G  35      20.372 -23.451  -1.196  1.00 20.00
ATOM    210  C   PRO G  35      21.505 -23.057  -0.241  1.00 20.00
ATOM    211  O   PRO G  35      21.408 -22.013   0.412  1.00 20.00
ATOM    212  CB  PRO G  35      19.155 -23.935  -0.397  1.00 20.00
ATOM    213  CG  PRO G  35      19.415 -25.348  -0.203  1.00 20.00
ATOM    214  CD  PRO G  35      19.995 -25.805  -1.516  1.00 20.00
ATOM    215  N   ILE G  36      22.568 -23.855  -0.174  1.00 20.00
ATOM    216  CA  ILE G  36      23.647 -23.581   0.758  1.00 20.00
ATOM    217  C   ILE G  36      24.984 -23.732   0.095  1.00 20.00
ATOM    218  O   ILE G  36      25.177 -24.568  -0.772  1.00 20.00
ATOM    219  CB  ILE G  36      23.568 -24.479   2.045  1.00 20.00
ATOM    220  CG1 ILE G  36      24.607 -24.051   3.085  1.00 20.00
ATOM    221  CG2 ILE G  36      23.745 -25.985   1.715  1.00 20.00
ATOM    222  CD1 ILE G  36      24.382 -24.720   4.495  1.00 20.00
ATOM    223  N   TYR G  37      25.934 -22.908   0.511  1.00 20.00
ATOM    224  CA  TYR G  37      27.278 -23.020   0.004  1.00 20.00
ATOM    225  C   TYR G  37      28.253 -22.780   1.140  1.00 20.00
ATOM    226  O   TYR G  37      28.112 -21.817   1.863  1.00 20.00
ATOM    227  CB  TYR G  37      27.502 -21.985  -1.097  1.00 20.00
ATOM    228  CG  TYR G  37      28.758 -22.206  -1.874  1.00 20.00
ATOM    229  CD1 TYR G  37      28.805 -23.171  -2.884  1.00 20.00
ATOM    230  CD2 TYR G  37      29.923 -21.481  -1.589  1.00 20.00
ATOM    231  CE1 TYR G  37      29.924 -23.383  -3.603  1.00 20.00
ATOM    232  CE2 TYR G  37      31.069 -21.709  -2.311  1.00 20.00
ATOM    233  CZ  TYR G  37      31.061 -22.657  -3.311  1.00 20.00
ATOM    234  OH  TYR G  37      32.176 -22.890  -4.049  1.00 20.00
ATOM    235  N   ILE G  38      29.227 -23.679   1.291  1.00 20.00
ATOM    236  CA  ILE G  38      30.179 -23.581   2.371  1.00 20.00
ATOM    237  C   ILE G  38      31.501 -23.142   1.797  1.00 20.00
ATOM    238  O   ILE G  38      32.086 -23.847   0.995  1.00 20.00
ATOM    239  CB  ILE G  38      30.286 -24.885   3.170  1.00 20.00
ATOM    240  CG1 ILE G  38      28.919 -25.249   3.764  1.00 20.00
ATOM    241  CG2 ILE G  38      31.290 -24.726   4.333  1.00 20.00
ATOM    242  CD1 ILE G  38      27.983 -26.003   2.838  1.00 20.00
ATOM    243  N   ASP G  39      31.982 -21.986   2.236  1.00 20.00
ATOM    244  CA  ASP G  39      33.199 -21.379   1.700  1.00 20.00
ATOM    245  C   ASP G  39      34.232 -21.189   2.812  1.00 20.00
ATOM    246  O   ASP G  39      34.031 -20.361   3.707  1.00 20.00
ATOM    247  CB  ASP G  39      32.801 -20.031   1.070  1.00 20.00
ATOM    248  CG  ASP G  39      33.959 -19.297   0.406  1.00 20.00
ATOM    249  OD1 ASP G  39      35.054 -19.855   0.292  1.00 20.00
ATOM    250  OD2 ASP G  39      33.764 -18.120   0.001  1.00 20.00
ATOM    251  N   LEU G  40      35.329 -21.943   2.764  1.00 20.00
ATOM    252  CA  LEU G  40      36.347 -21.868   3.815  1.00 20.00
ATOM    253  C   LEU G  40      37.454 -20.878   3.493  1.00 20.00
ATOM    254  O   LEU G  40      38.443 -20.785   4.230  1.00 20.00
ATOM    255  CB  LEU G  40      36.909 -23.268   4.163  1.00 20.00
ATOM    256  CG  LEU G  40      35.859 -24.349   4.487  1.00 20.00
ATOM    257  CD1 LEU G  40      36.504 -25.665   4.943  1.00 20.00
ATOM    258  CD2 LEU G  40      34.845 -23.907   5.531  1.00 20.00
ATOM    259  N   ARG G  41      37.307 -20.097   2.434  1.00 20.00
ATOM    260  CA  ARG G  41      38.379 -19.142   2.078  1.00 20.00
ATOM    261  C   ARG G  41      38.654 -18.134   3.169  1.00 20.00
ATOM    262  O   ARG G  41      39.786 -17.637   3.305  1.00 20.00
ATOM    263  CB  ARG G  41      38.067 -18.426   0.767  1.00 20.00
ATOM    264  CG  ARG G  41      38.298 -19.298  -0.437  1.00 20.00
ATOM    265  CD  ARG G  41      37.912 -18.590  -1.713  1.00 20.00
ATOM    266  NE  ARG G  41      36.461 -18.317  -1.794  1.00 20.00
ATOM    267  CZ  ARG G  41      35.903 -17.639  -2.786  1.00 20.00
ATOM    268  NH1 ARG G  41      36.649 -17.187  -3.782  1.00 20.00
ATOM    269  NH2 ARG G  41      34.592 -17.409  -2.792  1.00 20.00
ATOM    270  N   GLY G  42      37.629 -17.842   3.963  1.00 20.00
ATOM    271  CA  GLY G  42      37.725 -16.880   5.065  1.00 20.00
ATOM    272  C   GLY G  42      38.521 -17.287   6.286  1.00 20.00
ATOM    273  O   GLY G  42      38.821 -16.441   7.122  1.00 20.00
ATOM    274  N   ILE G  43      38.872 -18.568   6.404  1.00 20.00
ATOM    275  CA  ILE G  43      39.567 -19.022   7.573  1.00 20.00
ATOM    276  C   ILE G  43      40.934 -18.352   7.675  1.00 20.00
ATOM    277  O   ILE G  43      41.443 -18.193   8.789  1.00 20.00
ATOM    278  CB  ILE G  43      39.763 -20.569   7.662  1.00 20.00
ATOM    279  CG1 ILE G  43      40.655 -21.073   6.541  1.00 20.00
ATOM    280  CG2 ILE G  43      38.419 -21.303   7.662  1.00 20.00
ATOM    281  CD1 ILE G  43      40.842 -22.567   6.571  1.00 20.00
ATOM    282  N   VAL G  44      41.510 -17.967   6.537  1.00 20.00
ATOM    283  CA  VAL G  44      42.859 -17.352   6.518  1.00 20.00
ATOM    284  C   VAL G  44      42.920 -15.960   7.164  1.00 20.00
ATOM    285  O   VAL G  44      44.008 -15.433   7.456  1.00 20.00
ATOM    286  CB  VAL G  44      43.419 -17.258   5.075  1.00 20.00
ATOM    287  CG1 VAL G  44      43.616 -18.670   4.476  1.00 20.00
ATOM    288  CG2 VAL G  44      42.550 -16.373   4.197  1.00 20.00
ATOM    289  N   SER G  45      41.743 -15.397   7.384  1.00 20.00
ATOM    290  CA  SER G  45      41.582 -14.133   8.055  1.00 20.00
ATOM    291  C   SER G  45      41.585 -14.272   9.571  1.00 20.00
ATOM    292  O   SER G  45      41.764 -13.259  10.253  1.00 20.00
ATOM    293  CB  SER G  45      40.282 -13.445   7.601  1.00 20.00
ATOM    294  OG  SER G  45      39.149 -14.012   8.245  1.00 20.00
ATOM    295  N   ARG G  46      41.406 -15.497  10.085  1.00 20.00
ATOM    296  CA  ARG G  46      41.356 -15.759  11.538  1.00 20.00
ATOM    297  C   ARG G  46      42.391 -16.841  11.935  1.00 20.00
ATOM    298  O   ARG G  46      42.119 -18.044  11.914  1.00 20.00
ATOM    299  CB  ARG G  46      39.938 -16.096  11.989  1.00 20.00
ATOM    300  CG  ARG G  46      39.553 -15.477  13.368  1.00 20.00
ATOM    301  CD  ARG G  46      38.069 -15.122  13.469  1.00 20.00
ATOM    302  NE  ARG G  46      37.766 -13.771  13.011  1.00 20.00
ATOM    303  CZ  ARG G  46      36.576 -13.373  12.583  1.00 20.00
ATOM    304  NH1 ARG G  46      35.549 -14.209  12.547  1.00 20.00
ATOM    305  NH2 ARG G  46      36.400 -12.120  12.175  1.00 20.00
ATOM    306  N   PRO G  47      43.608 -16.391  12.252  1.00 20.00
ATOM    307  CA  PRO G  47      44.779 -17.222  12.450  1.00 20.00
ATOM    308  C   PRO G  47      44.541 -18.463  13.305  1.00 20.00
ATOM    309  O   PRO G  47      44.933 -19.568  12.914  1.00 20.00
ATOM    310  CB  PRO G  47      45.749 -16.254  13.133  1.00 20.00
ATOM    311  CG  PRO G  47      45.397 -14.962  12.565  1.00 20.00
ATOM    312  CD  PRO G  47      43.935 -14.965  12.463  1.00 20.00
ATOM    313  N  AARG G  48      43.901 -18.280  14.456  1.00 20.00
ATOM    314  N  BARG G  48      43.857 -18.290  14.423  1.00 20.00
ATOM    315  CA AARG G  48      43.585 -19.396  15.349  1.00 20.00
ATOM    316  CA BARG G  48      43.611 -19.386  15.345  1.00 20.00
ATOM    317  C  AARG G  48      42.643 -20.409  14.708  1.00 20.00
ATOM    318  C  BARG G  48      42.545 -20.383  14.851  1.00 20.00
ATOM    319  O  AARG G  48      42.870 -21.621  14.824  1.00 20.00
ATOM    320  O  BARG G  48      42.585 -21.559  15.226  1.00 20.00
ATOM    321  CB AARG G  48      43.009 -18.913  16.684  1.00 20.00
ATOM    322  CB BARG G  48      43.288 -18.818  16.724  1.00 20.00
ATOM    323  CG AARG G  48      44.085 -18.707  17.771  1.00 20.00
ATOM    324  CG BARG G  48      44.379 -17.812  17.178  1.00 20.00
ATOM    325  CD AARG G  48      43.501 -18.308  19.137  1.00 20.00
ATOM    326  CD BARG G  48      44.202 -17.272  18.595  1.00 20.00
ATOM    327  NE AARG G  48      43.143 -16.887  19.200  1.00 20.00
ATOM    328  NE BARG G  48      44.763 -15.927  18.767  1.00 20.00
ATOM    329  CZ AARG G  48      41.899 -16.436  19.263  1.00 20.00
ATOM    330  CZ BARG G  48      46.041 -15.616  18.594  1.00 20.00
ATOM    331  NH1AARG G  48      40.899 -17.302  19.294  1.00 20.00
ATOM    332  NH2AARG G  48      41.656 -15.132  19.314  1.00 20.00
ATOM    333  NH1BARG G  48      46.893 -16.535  18.225  1.00 20.00
ATOM    334  NH2BARG G  48      46.464 -14.376  18.764  1.00 20.00
ATOM    335  N   LEU G  49      41.611 -19.923  14.019  1.00 20.00
ATOM    336  CA  LEU G  49      40.679 -20.815  13.320  1.00 20.00
ATOM    337  C   LEU G  49      41.391 -21.634  12.234  1.00 20.00
ATOM    338  O   LEU G  49      41.095 -22.826  12.036  1.00 20.00
ATOM    339  CB  LEU G  49      39.528 -20.022  12.707  1.00 20.00
ATOM    340  CG  LEU G  49      38.438 -20.818  11.970  1.00 20.00
ATOM    341  CD1 LEU G  49      37.770 -21.820  12.884  1.00 20.00
ATOM    342  CD2 LEU G  49      37.419 -19.879  11.368  1.00 20.00
ATOM    343  N   LEU G  50      42.303 -21.002  11.499  1.00 20.00
ATOM    344  CA  LEU G  50      43.048 -21.712  10.461  1.00 20.00
ATOM    345  C   LEU G  50      43.851 -22.816  11.112  1.00 20.00
ATOM    346  O   LEU G  50      43.907 -23.937  10.609  1.00 20.00
ATOM    347  CB  LEU G  50      44.002 -20.756   9.720  1.00 20.00
ATOM    348  CG  LEU G  50      45.049 -21.337   8.770  1.00 20.00
ATOM    349  CD1 LEU G  50      44.402 -22.098   7.631  1.00 20.00
ATOM    350  CD2 LEU G  50      46.021 -20.233   8.234  1.00 20.00
ATOM    351  N   SER G  51      44.491 -22.488  12.234  1.00 20.00
ATOM    352  CA  SER G  51      45.197 -23.481  13.021  1.00 20.00
ATOM    353  C   SER G  51      44.307 -24.591  13.548  1.00 20.00
ATOM    354  O   SER G  51      44.688 -25.755  13.506  1.00 20.00
ATOM    355  CB  SER G  51      45.912 -22.806  14.175  1.00 20.00
ATOM    356  OG  SER G  51      46.813 -21.880  13.619  1.00 20.00
ATOM    357  N   GLN G  52      43.135 -24.252  14.041  1.00 20.00
ATOM    358  CA  GLN G  52      42.248 -25.274  14.557  1.00 20.00
ATOM    359  C   GLN G  52      41.856 -26.220  13.456  1.00 20.00
ATOM    360  O   GLN G  52      41.851 -27.419  13.662  1.00 20.00
ATOM    361  CB  GLN G  52      40.993 -24.698  15.172  1.00 20.00
ATOM    362  CG  GLN G  52      41.200 -24.019  16.479  1.00 20.00
ATOM    363  CD  GLN G  52      40.027 -23.112  16.782  1.00 20.00
ATOM    364  NE2 GLN G  52      40.285 -21.999  17.478  1.00 20.00
ATOM    365  OE1 GLN G  52      38.889 -23.413  16.391  1.00 20.00
ATOM    366  N   VAL G  53      41.509 -25.675  12.291  1.00 20.00
ATOM    367  CA  VAL G  53      41.135 -26.496  11.142  1.00 20.00
ATOM    368  C   VAL G  53      42.286 -27.399  10.702  1.00 20.00
ATOM    369  O   VAL G  53      42.078 -28.584  10.485  1.00 20.00
ATOM    370  CB  VAL G  53      40.600 -25.636   9.978  1.00 20.00
ATOM    371  CG1 VAL G  53      40.378 -26.462   8.729  1.00 20.00
ATOM    372  CG2 VAL G  53      39.324 -24.972  10.411  1.00 20.00
ATOM    373  N   ALA G  54      43.506 -26.865  10.655  1.00 20.00
ATOM    374  CA  ALA G  54      44.676 -27.663  10.303  1.00 20.00
ATOM    375  C   ALA G  54      44.824 -28.817  11.285  1.00 20.00
ATOM    376  O   ALA G  54      45.048 -29.963  10.882  1.00 20.00
ATOM    377  CB  ALA G  54      45.973 -26.789  10.294  1.00 20.00
ATOM    378  N   ASP G  55      44.681 -28.500  12.571  1.00 20.00
ATOM    379  CA  ASP G  55      44.862 -29.494  13.631  1.00 20.00
ATOM    380  C   ASP G  55      43.851 -30.628  13.519  1.00 20.00
ATOM    381  O   ASP G  55      44.227 -31.793  13.550  1.00 20.00
ATOM    382  CB  ASP G  55      44.762 -28.862  15.015  1.00 20.00
ATOM    383  CG  ASP G  55      44.786 -29.911  16.136  1.00 20.00
ATOM    384  OD1 ASP G  55      45.895 -30.390  16.468  1.00 20.00
ATOM    385  OD2 ASP G  55      43.684 -30.276  16.655  1.00 20.00
ATOM    386  N   ILE G  56      42.578 -30.289  13.415  1.00 20.00
ATOM    387  CA  ILE G  56      41.565 -31.329  13.429  1.00 20.00
ATOM    388  C   ILE G  56      41.667 -32.226  12.186  1.00 20.00
ATOM    389  O   ILE G  56      41.429 -33.438  12.251  1.00 20.00
ATOM    390  CB  ILE G  56      40.169 -30.748  13.645  1.00 20.00
ATOM    391  CG1 ILE G  56      39.183 -31.845  13.989  1.00 20.00
ATOM    392  CG2 ILE G  56      39.674 -29.958  12.432  1.00 20.00
ATOM    393  CD1 ILE G  56      37.952 -31.281  14.652  1.00 20.00
ATOM    394  N   LEU G  57      42.032 -31.633  11.046  1.00 20.00
ATOM    395  CA  LEU G  57      42.285 -32.419   9.822  1.00 20.00
ATOM    396  C   LEU G  57      43.371 -33.458  10.064  1.00 20.00
ATOM    397  O   LEU G  57      43.204 -34.640   9.773  1.00 20.00
ATOM    398  CB  LEU G  57      42.686 -31.501   8.660  1.00 20.00
ATOM    399  CG  LEU G  57      41.509 -30.731   8.034  1.00 20.00
ATOM    400  CD1 LEU G  57      42.017 -29.581   7.150  1.00 20.00
ATOM    401  CD2 LEU G  57      40.601 -31.704   7.271  1.00 20.00
ATOM    402  N   PHE G  58      44.490 -32.994  10.587  1.00 20.00
ATOM    403  CA  PHE G  58      45.591 -33.874  10.906  1.00 20.00
ATOM    404  C   PHE G  58      45.236 -34.937  11.936  1.00 20.00
ATOM    405  O   PHE G  58      45.577 -36.110  11.764  1.00 20.00
ATOM    406  CB  PHE G  58      46.783 -33.075  11.406  1.00 20.00
ATOM    407  CG  PHE G  58      48.024 -33.899  11.551  1.00 20.00
ATOM    408  CD1 PHE G  58      48.610 -34.487  10.445  1.00 20.00
ATOM    409  CD2 PHE G  58      48.628 -34.068  12.790  1.00 20.00
ATOM    410  CE1 PHE G  58      49.775 -35.236  10.576  1.00 20.00
ATOM    411  CE2 PHE G  58      49.790 -34.819  12.928  1.00 20.00
ATOM    412  CZ  PHE G  58      50.351 -35.404  11.834  1.00 20.00
ATOM    413  N   GLN G  59      44.542 -34.522  12.986  1.00 20.00
ATOM    414  CA  GLN G  59      44.124 -35.435  14.037  1.00 20.00
ATOM    415  C   GLN G  59      43.198 -36.512  13.487  1.00 20.00
ATOM    416  O   GLN G  59      43.288 -37.689  13.893  1.00 20.00
ATOM    417  CB  GLN G  59      43.455 -34.663  15.177  1.00 20.00
ATOM    418  CG  GLN G  59      44.443 -33.756  15.957  1.00 20.00
ATOM    419  CD  GLN G  59      45.587 -34.510  16.613  1.00 20.00
ATOM    420  NE2 GLN G  59      45.260 -35.621  17.264  1.00 20.00
ATOM    421  OE1 GLN G  59      46.763 -34.102  16.526  1.00 20.00
ATOM    422  N   THR G  60      42.379 -36.126  12.505  1.00 20.00
ATOM    423  CA  THR G  60      41.478 -37.079  11.833  1.00 20.00
ATOM    424  C   THR G  60      42.292 -38.177  11.112  1.00 20.00
ATOM    425  O   THR G  60      41.997 -39.363  11.247  1.00 20.00
ATOM    426  CB  THR G  60      40.496 -36.343  10.885  1.00 20.00
ATOM    427  CG2 THR G  60      39.521 -37.345  10.194  1.00 20.00
ATOM    428  OG1 THR G  60      39.741 -35.380  11.645  1.00 20.00
ATOM    429  N   ALA G  61      43.352 -37.784  10.407  1.00 20.00
ATOM    430  CA  ALA G  61      44.255 -38.720   9.722  1.00 20.00
ATOM    431  C   ALA G  61      44.979 -39.634  10.710  1.00 20.00
ATOM    432  O   ALA G  61      45.090 -40.851  10.494  1.00 20.00
ATOM    433  CB  ALA G  61      45.275 -37.951   8.874  1.00 20.00
ATOM    434  N   GLN G  62      45.473 -39.053  11.799  1.00 20.00
ATOM    435  CA  GLN G  62      46.129 -39.841  12.825  1.00 20.00
ATOM    436  C   GLN G  62      45.194 -40.839  13.521  1.00 20.00
ATOM    437  O   GLN G  62      45.527 -42.023  13.642  1.00 20.00
ATOM    438  CB  GLN G  62      46.812 -38.938  13.821  1.00 20.00
ATOM    439  CG  GLN G  62      47.922 -38.161  13.188  1.00 20.00
ATOM    440  CD  GLN G  62      49.007 -37.831  14.175  1.00 20.00
ATOM    441  NE2 GLN G  62      48.621 -37.242  15.303  1.00 20.00
ATOM    442  OE1 GLN G  62      50.188 -38.123  13.935  1.00 20.00
ATOM    443  N   ASN G  63      44.014 -40.383  13.917  1.00 20.00
ATOM    444  CA  ASN G  63      43.005 -41.267  14.504  1.00 20.00
ATOM    445  C   ASN G  63      42.659 -42.468  13.600  1.00 20.00
ATOM    446  O   ASN G  63      42.314 -43.537  14.089  1.00 20.00
ATOM    447  CB  ASN G  63      41.723 -40.495  14.826  1.00 20.00
ATOM    448  CG  ASN G  63      41.882 -39.510  15.962  1.00 20.00
ATOM    449  ND2 ASN G  63      40.917 -38.623  16.085  1.00 20.00
ATOM    450  OD1 ASN G  63      42.873 -39.497  16.668  1.00 20.00
ATOM    451  N   ALA G  64      42.746 -42.281  12.280  1.00 20.00
ATOM    452  CA  ALA G  64      42.424 -43.322  11.318  1.00 20.00
ATOM    453  C   ALA G  64      43.535 -44.363  11.227  1.00 20.00
ATOM    454  O   ALA G  64      43.337 -45.424  10.660  1.00 20.00
ATOM    455  CB  ALA G  64      42.184 -42.709   9.942  1.00 20.00
ATOM    456  N   GLY G  65      44.722 -44.021  11.719  1.00 20.00
ATOM    457  CA  GLY G  65      45.836 -44.932  11.748  1.00 20.00
ATOM    458  C   GLY G  65      46.495 -45.158  10.402  1.00 20.00
ATOM    459  O   GLY G  65      47.082 -46.206  10.175  1.00 20.00
ATOM    460  N   ILE G  66      46.407 -44.185   9.502  1.00 20.00
ATOM    461  CA  ILE G  66      46.870 -44.376   8.130  1.00 20.00
ATOM    462  C   ILE G  66      48.355 -44.013   8.003  1.00 20.00
ATOM    463  O   ILE G  66      48.940 -43.437   8.911  1.00 20.00
ATOM    464  CB  ILE G  66      46.009 -43.588   7.118  1.00 20.00
ATOM    465  CG1 ILE G  66      45.939 -42.097   7.477  1.00 20.00
ATOM    466  CG2 ILE G  66      44.590 -44.186   7.061  1.00 20.00
ATOM    467  CD1 ILE G  66      45.364 -41.213   6.340  1.00 20.00
ATOM    468  N   SER G  67      48.961 -44.402   6.888  1.00 20.00
ATOM    469  CA  SER G  67      50.362 -44.118   6.627  1.00 20.00
ATOM    470  C   SER G  67      50.484 -43.273   5.359  1.00 20.00
ATOM    471  O   SER G  67      49.760 -43.473   4.385  1.00 20.00
ATOM    472  CB  SER G  67      51.125 -45.430   6.466  1.00 20.00
ATOM    473  OG  SER G  67      50.999 -46.232   7.637  1.00 20.00
ATOM    474  N   PHE G  68      51.385 -42.304   5.388  1.00 20.00
ATOM    475  CA  PHE G  68      51.630 -41.451   4.259  1.00 20.00
ATOM    476  C   PHE G  68      53.020 -40.846   4.428  1.00 20.00
ATOM    477  O   PHE G  68      53.446 -40.594   5.552  1.00 20.00
ATOM    478  CB  PHE G  68      50.577 -40.334   4.129  1.00 20.00
ATOM    479  CG  PHE G  68      50.298 -39.577   5.403  1.00 20.00
ATOM    480  CD1 PHE G  68      51.001 -38.417   5.714  1.00 20.00
ATOM    481  CD2 PHE G  68      49.320 -40.019   6.282  1.00 20.00
ATOM    482  CE1 PHE G  68      50.750 -37.746   6.894  1.00 20.00
ATOM    483  CE2 PHE G  68      49.060 -39.350   7.446  1.00 20.00
ATOM    484  CZ  PHE G  68      49.767 -38.206   7.759  1.00 20.00
ATOM    485  N   ASP G  69      53.677 -40.586   3.315  1.00 20.00
ATOM    486  CA  ASP G  69      55.005 -39.944   3.292  1.00 20.00
ATOM    487  C   ASP G  69      54.966 -38.425   2.993  1.00 20.00
ATOM    488  O   ASP G  69      55.910 -37.692   3.298  1.00 20.00
ATOM    489  CB  ASP G  69      55.839 -40.636   2.212  1.00 20.00
ATOM    490  CG  ASP G  69      55.934 -42.136   2.436  1.00 20.00
ATOM    491  OD1 ASP G  69      56.427 -42.487   3.526  1.00 20.00
ATOM    492  OD2 ASP G  69      55.520 -42.936   1.550  1.00 20.00
ATOM    493  N   THR G  70      53.880 -37.975   2.368  1.00 20.00
ATOM    494  CA  THR G  70      53.765 -36.605   1.880  1.00 20.00
ATOM    495  C   THR G  70      52.272 -36.258   1.787  1.00 20.00
ATOM    496  O   THR G  70      51.402 -37.121   1.899  1.00 20.00
ATOM    497  CB  THR G  70      54.511 -36.457   0.488  1.00 20.00
ATOM    498  CG2 THR G  70      53.830 -37.335  -0.588  1.00 20.00
ATOM    499  OG1 THR G  70      54.566 -35.072   0.071  1.00 20.00
ATOM    500  N   VAL G  71      51.993 -34.977   1.592  1.00 20.00
ATOM    501  CA  VAL G  71      50.647 -34.447   1.660  1.00 20.00
ATOM    502  C   VAL G  71      50.454 -33.483   0.505  1.00 20.00
ATOM    503  O   VAL G  71      51.378 -32.711   0.187  1.00 20.00
ATOM    504  CB  VAL G  71      50.430 -33.676   2.980  1.00 20.00
ATOM    505  CG1 VAL G  71      49.062 -32.931   2.994  1.00 20.00
ATOM    506  CG2 VAL G  71      50.555 -34.604   4.178  1.00 20.00
ATOM    507  N   CYS G  72      49.273 -33.555  -0.120  1.00 20.00
ATOM    508  CA  CYS G  72      48.873 -32.608  -1.163  1.00 20.00
ATOM    509  C   CYS G  72      47.480 -32.038  -0.922  1.00 20.00
ATOM    510  O   CYS G  72      46.504 -32.790  -0.729  1.00 20.00
ATOM    511  CB  CYS G  72      48.942 -33.286  -2.539  1.00 20.00
ATOM    512  SG  CYS G  72      48.680 -32.174  -3.980  1.00 20.00
ATOM    513  N   GLY G  73      47.361 -30.712  -0.982  1.00 20.00
ATOM    514  CA  GLY G  73      46.054 -30.082  -0.961  1.00 20.00
ATOM    515  C   GLY G  73      45.317 -30.045  -2.286  1.00 20.00
ATOM    516  O   GLY G  73      45.901 -29.846  -3.335  1.00 20.00
ATOM    517  N   VAL G  74      44.017 -30.220  -2.279  1.00 20.00
ATOM    518  CA  VAL G  74      43.285 -30.026  -3.525  1.00 20.00
ATOM    519  C   VAL G  74      43.144 -28.516  -3.774  1.00 20.00
ATOM    520  O   VAL G  74      42.668 -27.808  -2.885  1.00 20.00
ATOM    521  CB  VAL G  74      41.880 -30.614  -3.481  1.00 20.00
ATOM    522  CG1 VAL G  74      41.210 -30.334  -4.816  1.00 20.00
ATOM    523  CG2 VAL G  74      41.911 -32.141  -3.184  1.00 20.00
ATOM    524  N   PRO G  75      43.588 -28.000  -4.958  1.00 20.00
ATOM    525  CA  PRO G  75      43.524 -26.546  -5.258  1.00 20.00
ATOM    526  C   PRO G  75      42.103 -26.075  -5.263  1.00 20.00
ATOM    527  O   PRO G  75      41.247 -26.876  -5.678  1.00 20.00
ATOM    528  CB  PRO G  75      44.111 -26.453  -6.665  1.00 20.00
ATOM    529  CG  PRO G  75      44.972 -27.607  -6.769  1.00 20.00
ATOM    530  CD  PRO G  75      44.378 -28.707  -5.979  1.00 20.00
ATOM    531  N   TYR G  76      41.784 -24.870  -4.762  1.00 20.00
ATOM    532  CA  TYR G  76      42.716 -23.881  -4.175  1.00 20.00
ATOM    533  C   TYR G  76      42.590 -23.692  -2.637  1.00 20.00
ATOM    534  O   TYR G  76      43.585 -23.390  -1.927  1.00 20.00
ATOM    535  CB  TYR G  76      42.430 -22.502  -4.806  1.00 20.00
ATOM    536  CG  TYR G  76      42.809 -22.400  -6.280  1.00 20.00
ATOM    537  CD1 TYR G  76      44.136 -22.504  -6.678  1.00 20.00
ATOM    538  CD2 TYR G  76      41.842 -22.207  -7.259  1.00 20.00
ATOM    539  CE1 TYR G  76      44.504 -22.438  -8.033  1.00 20.00
ATOM    540  CE2 TYR G  76      42.186 -22.129  -8.620  1.00 20.00
ATOM    541  CZ  TYR G  76      43.519 -22.242  -8.997  1.00 20.00
ATOM    542  OH  TYR G  76      43.878 -22.185 -10.320  1.00 20.00
ATOM    543  N   THR G  77      41.367 -23.781  -2.134  1.00 20.00
ATOM    544  CA  THR G  77      41.066 -23.392  -0.746  1.00 20.00
ATOM    545  C   THR G  77      41.849 -24.227   0.268  1.00 20.00
ATOM    546  O   THR G  77      42.336 -23.699   1.287  1.00 20.00
ATOM    547  CB  THR G  77      39.533 -23.483  -0.477  1.00 20.00
ATOM    548  CG2 THR G  77      39.176 -23.012   0.932  1.00 20.00
ATOM    549  OG1 THR G  77      38.847 -22.651  -1.420  1.00 20.00
ATOM    550  N   ALA G  78      42.016 -25.516  -0.024  1.00 20.00
ATOM    551  CA  ALA G  78      42.733 -26.424   0.881  1.00 20.00
ATOM    552  C   ALA G  78      44.255 -26.180   0.942  1.00 20.00
ATOM    553  O   ALA G  78      44.944 -26.742   1.829  1.00 20.00
ATOM    554  CB  ALA G  78      42.475 -27.840   0.489  1.00 20.00
ATOM    555  N   LEU G  79      44.787 -25.390   0.005  1.00 20.00
ATOM    556  CA  LEU G  79      46.253 -25.249  -0.107  1.00 20.00
ATOM    557  C   LEU G  79      46.910 -24.755   1.173  1.00 20.00
ATOM    558  O   LEU G  79      47.884 -25.333   1.630  1.00 20.00
ATOM    559  CB  LEU G  79      46.665 -24.417  -1.341  1.00 20.00
ATOM    560  CG  LEU G  79      46.334 -25.052  -2.726  1.00 20.00
ATOM    561  CD1 LEU G  79      46.478 -24.034  -3.851  1.00 20.00
ATOM    562  CD2 LEU G  79      47.208 -26.245  -3.035  1.00 20.00
ATOM    563  N   PRO G  80      46.399 -23.671   1.770  1.00 20.00
ATOM    564  CA  PRO G  80      47.011 -23.231   3.047  1.00 20.00
ATOM    565  C   PRO G  80      46.867 -24.237   4.201  1.00 20.00
ATOM    566  O   PRO G  80      47.744 -24.338   5.048  1.00 20.00
ATOM    567  CB  PRO G  80      46.267 -21.933   3.381  1.00 20.00
ATOM    568  CG  PRO G  80      45.641 -21.519   2.165  1.00 20.00
ATOM    569  CD  PRO G  80      45.420 -22.706   1.271  1.00 20.00
ATOM    570  N   LEU G  81      45.772 -24.992   4.208  1.00 20.00
ATOM    571  CA  LEU G  81      45.562 -26.021   5.222  1.00 20.00
ATOM    572  C   LEU G  81      46.621 -27.103   5.159  1.00 20.00
ATOM    573  O   LEU G  81      47.178 -27.481   6.184  1.00 20.00
ATOM    574  CB  LEU G  81      44.147 -26.631   5.089  1.00 20.00
ATOM    575  CG  LEU G  81      43.009 -25.615   5.150  1.00 20.00
ATOM    576  CD1 LEU G  81      41.608 -26.267   5.000  1.00 20.00
ATOM    577  CD2 LEU G  81      43.108 -24.824   6.456  1.00 20.00
ATOM    578  N   ALA G  82      46.936 -27.565   3.943  1.00 20.00
ATOM    579  CA  ALA G  82      48.009 -28.500   3.723  1.00 20.00
ATOM    580  C   ALA G  82      49.341 -27.921   4.207  1.00 20.00
ATOM    581  O   ALA G  82      50.136 -28.604   4.863  1.00 20.00
ATOM    582  CB  ALA G  82      48.110 -28.853   2.240  1.00 20.00
ATOM    583  N   THR G  83      49.565 -26.665   3.891  1.00 20.00
ATOM    584  CA  THR G  83      50.813 -26.009   4.280  1.00 20.00
ATOM    585  C   THR G  83      51.012 -25.957   5.799  1.00 20.00
ATOM    586  O   THR G  83      52.129 -26.188   6.303  1.00 20.00
ATOM    587  CB  THR G  83      50.899 -24.591   3.678  1.00 20.00
ATOM    588  CG2 THR G  83      52.198 -23.876   4.137  1.00 20.00
ATOM    589  OG1 THR G  83      50.878 -24.707   2.257  1.00 20.00
ATOM    590  N   VAL G  84      49.963 -25.608   6.517  1.00 20.00
ATOM    591  CA  VAL G  84      50.019 -25.510   7.990  1.00 20.00
ATOM    592  C   VAL G  84      50.254 -26.903   8.589  1.00 20.00
ATOM    593  O   VAL G  84      51.150 -27.091   9.418  1.00 20.00
ATOM    594  CB  VAL G  84      48.751 -24.824   8.579  1.00 20.00
ATOM    595  CG1 VAL G  84      48.715 -24.892  10.128  1.00 20.00
ATOM    596  CG2 VAL G  84      48.675 -23.349   8.133  1.00 20.00
ATOM    597  N   ILE G  85      49.484 -27.880   8.124  1.00 20.00
ATOM    598  CA  ILE G  85      49.691 -29.272   8.526  1.00 20.00
ATOM    599  C   ILE G  85      51.145 -29.723   8.304  1.00 20.00
ATOM    600  O   ILE G  85      51.750 -30.336   9.181  1.00 20.00
ATOM    601  CB  ILE G  85      48.728 -30.206   7.766  1.00 20.00
ATOM    602  CG1 ILE G  85      47.318 -29.961   8.251  1.00 20.00
ATOM    603  CG2 ILE G  85      49.089 -31.662   7.978  1.00 20.00
ATOM    604  CD1 ILE G  85      46.231 -30.620   7.367  1.00 20.00
ATOM    605  N   CYS G  86      51.703 -29.399   7.146  1.00 20.00
ATOM    606  CA  CYS G  86      53.007 -29.892   6.815  1.00 20.00
ATOM    607  C   CYS G  86      54.072 -29.160   7.599  1.00 20.00
ATOM    608  O   CYS G  86      55.064 -29.748   7.976  1.00 20.00
ATOM    609  CB  CYS G  86      53.290 -29.757   5.325  1.00 20.00
ATOM    610  SG  CYS G  86      52.410 -30.998   4.326  1.00 20.00
ATOM    611  N   SER G  87      53.851 -27.880   7.818  1.00 20.00
ATOM    612  CA  SER G  87      54.823 -27.039   8.523  1.00 20.00
ATOM    613  C   SER G  87      54.835 -27.415  10.028  1.00 20.00
ATOM    614  O   SER G  87      55.883 -27.577  10.626  1.00 20.00
ATOM    615  CB  SER G  87      54.407 -25.584   8.371  1.00 20.00
ATOM    616  OG  SER G  87      55.348 -24.717   8.983  1.00 20.00
ATOM    617  N   THR G  88      53.645 -27.532  10.618  1.00 20.00
ATOM    618  CA  THR G  88      53.483 -27.915  12.034  1.00 20.00
ATOM    619  C   THR G  88      54.054 -29.316  12.320  1.00 20.00
ATOM    620  O   THR G  88      54.796 -29.493  13.264  1.00 20.00
ATOM    621  CB  THR G  88      52.002 -27.852  12.447  1.00 20.00
ATOM    622  CG2 THR G  88      51.782 -28.468  13.823  1.00 20.00
ATOM    623  OG1 THR G  88      51.596 -26.482  12.484  1.00 20.00
ATOM    624  N   ASN G  89      53.744 -30.295  11.486  1.00 20.00
ATOM    625  CA  ASN G  89      54.202 -31.675  11.704  1.00 20.00
ATOM    626  C   ASN G  89      55.470 -32.123  10.948  1.00 20.00
ATOM    627  O   ASN G  89      55.834 -33.301  10.975  1.00 20.00
ATOM    628  CB  ASN G  89      53.028 -32.600  11.383  1.00 20.00
ATOM    629  CG  ASN G  89      51.833 -32.239  12.184  1.00 20.00
ATOM    630  ND2 ASN G  89      51.837 -32.616  13.444  1.00 20.00
ATOM    631  OD1 ASN G  89      50.945 -31.547  11.707  1.00 20.00
ATOM    632  N   GLN G  90      56.126 -31.203  10.242  1.00 20.00
ATOM    633  CA  GLN G  90      57.383 -31.509   9.550  1.00 20.00
ATOM    634  C   GLN G  90      57.232 -32.589   8.461  1.00 20.00
ATOM    635  O   GLN G  90      57.987 -33.551   8.405  1.00 20.00
ATOM    636  CB  GLN G  90      58.478 -31.900  10.565  1.00 20.00
ATOM    637  CG  GLN G  90      58.581 -30.967  11.774  1.00 20.00
ATOM    638  CD  GLN G  90      59.549 -29.817  11.576  1.00 20.00
ATOM    639  NE2 GLN G  90      60.403 -29.573  12.588  1.00 20.00
ATOM    640  OE1 GLN G  90      59.534 -29.143  10.537  1.00 20.00
ATOM    641  N   ILE G  91      56.257 -32.405   7.585  1.00 20.00
ATOM    642  CA  ILE G  91      55.974 -33.353   6.519  1.00 20.00
ATOM    643  C   ILE G  91      56.287 -32.703   5.184  1.00 20.00
ATOM    644  O   ILE G  91      55.944 -31.561   4.960  1.00 20.00
ATOM    645  CB  ILE G  91      54.502 -33.754   6.523  1.00 20.00
ATOM    646  CG1 ILE G  91      54.100 -34.242   7.905  1.00 20.00
ATOM    647  CG2 ILE G  91      54.216 -34.839   5.501  1.00 20.00
ATOM    648  CD1 ILE G  91      52.576 -34.366   8.072  1.00 20.00
ATOM    649  N   PRO G  92      56.965 -33.416   4.299  1.00 20.00
ATOM    650  CA  PRO G  92      57.140 -32.866   2.956  1.00 20.00
ATOM    651  C   PRO G  92      55.792 -32.658   2.258  1.00 20.00
ATOM    652  O   PRO G  92      54.841 -33.418   2.488  1.00 20.00
ATOM    653  CB  PRO G  92      57.975 -33.939   2.247  1.00 20.00
ATOM    654  CG  PRO G  92      58.719 -34.631   3.366  1.00 20.00
ATOM    655  CD  PRO G  92      57.791 -34.615   4.529  1.00 20.00
ATOM    656  N   MET G  93      55.714 -31.605   1.445  1.00 20.00
ATOM    657  CA  MET G  93      54.481 -31.240   0.764  1.00 20.00
ATOM    658  C   MET G  93      54.622 -31.282  -0.747  1.00 20.00
ATOM    659  O   MET G  93      55.646 -30.916  -1.288  1.00 20.00
ATOM    660  CB  MET G  93      54.097 -29.823   1.201  1.00 20.00
ATOM    661  CG  MET G  93      52.716 -29.354   0.768  1.00 20.00
ATOM    662  SD  MET G  93      52.250 -27.819   1.577  1.00 20.00
ATOM    663  CE  MET G  93      53.616 -26.706   1.150  1.00 20.00
ATOM    664  N   LEU G  94      53.546 -31.664  -1.430  1.00 20.00
ATOM    665  CA  LEU G  94      53.452 -31.492  -2.864  1.00 20.00
ATOM    666  C   LEU G  94      52.397 -30.423  -3.180  1.00 20.00
ATOM    667  O   LEU G  94      51.444 -30.247  -2.431  1.00 20.00
ATOM    668  CB  LEU G  94      53.037 -32.786  -3.543  1.00 20.00
ATOM    669  CG  LEU G  94      53.952 -33.993  -3.316  1.00 20.00
ATOM    670  CD1 LEU G  94      53.302 -35.195  -3.977  1.00 20.00
ATOM    671  CD2 LEU G  94      55.364 -33.804  -3.839  1.00 20.00
ATOM    672  N   ILE G  95      52.599 -29.721  -4.284  1.00 20.00
ATOM    673  CA  ILE G  95      51.662 -28.711  -4.757  1.00 20.00
ATOM    674  C   ILE G  95      51.225 -28.998  -6.191  1.00 20.00
ATOM    675  O   ILE G  95      52.032 -29.044  -7.112  1.00 20.00
ATOM    676  CB  ILE G  95      52.275 -27.320  -4.685  1.00 20.00
ATOM    677  CG1 ILE G  95      52.491 -26.890  -3.235  1.00 20.00
ATOM    678  CG2 ILE G  95      51.333 -26.309  -5.365  1.00 20.00
ATOM    679  CD1 ILE G  95      53.087 -25.485  -3.090  1.00 20.00
ATOM    680  N   ARG G  96      49.931 -29.213  -6.372  1.00 20.00
ATOM    681  CA  ARG G  96      49.362 -29.289  -7.690  1.00 20.00
ATOM    682  C   ARG G  96      49.116 -27.864  -8.239  1.00 20.00
ATOM    683  O   ARG G  96      48.349 -27.092  -7.662  1.00 20.00
ATOM    684  CB  ARG G  96      48.049 -30.093  -7.648  1.00 20.00
ATOM    685  CG  ARG G  96      47.679 -30.560  -8.998  1.00 20.00
ATOM    686  CD  ARG G  96      46.264 -30.937  -9.145  1.00 20.00
ATOM    687  NE  ARG G  96      45.889 -30.770 -10.538  1.00 20.00
ATOM    688  CZ  ARG G  96      44.660 -30.938 -10.986  1.00 20.00
ATOM    689  NH1 ARG G  96      43.682 -31.263 -10.144  1.00 20.00
ATOM    690  NH2 ARG G  96      44.407 -30.770 -12.278  1.00 20.00
ATOM    691  N   ARG G  97      49.771 -27.501  -9.340  1.00 20.00
ATOM    692  CA  ARG G  97      49.616 -26.156  -9.922  1.00 20.00
ATOM    693  C   ARG G  97      48.455 -26.212 -10.914  1.00 20.00
ATOM    694  O   ARG G  97      48.573 -26.869 -11.940  1.00 20.00
ATOM    695  CB  ARG G  97      50.885 -25.735 -10.661  1.00 20.00
ATOM    696  CG  ARG G  97      52.098 -25.415  -9.760  1.00 20.00
ATOM    697  CD  ARG G  97      52.222 -23.930  -9.411  1.00 20.00
ATOM    698  NE  ARG G  97      51.123 -23.413  -8.576  1.00 20.00
ATOM    699  CZ  ARG G  97      51.198 -23.202  -7.260  1.00 20.00
ATOM    700  NH1 ARG G  97      52.319 -23.483  -6.597  1.00 20.00
ATOM    701  NH2 ARG G  97      50.150 -22.702  -6.597  1.00 20.00
ATOM    702  N   LYS G  98      47.361 -25.524 -10.619  1.00 20.00
ATOM    703  CA  LYS G  98      46.206 -25.484 -11.521  1.00 20.00
ATOM    704  C   LYS G  98      45.991 -24.157 -12.287  1.00 20.00
ATOM    705  O   LYS G  98      45.034 -23.994 -13.068  1.00 20.00
ATOM    706  CB  LYS G  98      44.948 -25.807 -10.741  1.00 20.00
ATOM    707  CG  LYS G  98      44.163 -26.899 -11.411  1.00 20.00
ATOM    708  CD  LYS G  98      42.720 -26.929 -11.018  1.00 20.00
ATOM    709  CE  LYS G  98      41.985 -27.865 -11.978  1.00 20.00
ATOM    710  NZ  LYS G  98      40.648 -28.314 -11.522  1.00 20.00
ATOM    711  N   GLU G  99      46.869 -23.202 -12.056  1.00 20.00
ATOM    712  CA  GLU G  99      46.587 -21.824 -12.453  1.00 20.00
ATOM    713  C   GLU G  99      46.692 -21.601 -13.966  1.00 20.00
ATOM    714  O   GLU G  99      46.167 -20.619 -14.475  1.00 20.00
ATOM    715  CB  GLU G  99      47.504 -20.855 -11.692  1.00 20.00
ATOM    716  CG  GLU G  99      47.226 -20.891 -10.174  1.00 20.00
ATOM    717  CD  GLU G  99      48.038 -21.952  -9.419  1.00 20.00
ATOM    718  OE1 GLU G  99      48.811 -22.729 -10.081  1.00 20.00
ATOM    719  OE2 GLU G  99      47.876 -22.012  -8.167  1.00 20.00
ATOM    720  N   THR G 100      47.374 -22.506 -14.664  1.00 20.00
ATOM    721  CA  THR G 100      47.470 -22.451 -16.121  1.00 20.00
ATOM    722  C   THR G 100      46.751 -23.618 -16.757  1.00 20.00
ATOM    723  O   THR G 100      46.945 -23.925 -17.938  1.00 20.00
ATOM    724  CB  THR G 100      48.935 -22.375 -16.613  1.00 20.00
ATOM    725  CG2 THR G 100      49.599 -21.087 -16.093  1.00 20.00
ATOM    726  OG1 THR G 100      49.661 -23.528 -16.184  1.00 20.00
ATOM    727  N   LYS G 101      45.873 -24.227 -15.974  1.00 20.00
ATOM    728  CA  LYS G 101      45.087 -25.354 -16.430  1.00 20.00
ATOM    729  C   LYS G 101      45.910 -26.316 -17.304  1.00 20.00
ATOM    730  O   LYS G 101      46.967 -26.778 -16.866  1.00 20.00
ATOM    731  CB  LYS G 101      43.826 -24.798 -17.105  1.00 20.00
ATOM    732  CG  LYS G 101      42.979 -23.907 -16.156  1.00 20.00
ATOM    733  CD  LYS G 101      41.619 -23.520 -16.807  1.00 20.00
ATOM    734  CE  LYS G 101      40.745 -22.586 -15.916  1.00 20.00
ATOM    735  NZ  LYS G 101      39.478 -22.250 -16.676  1.00 20.00
ATOM    736  N   ASP G 102      45.453 -26.577 -18.530  1.00 20.00
ATOM    737  CA  ASP G 102      46.103 -27.526 -19.482  1.00 20.00
ATOM    738  C   ASP G 102      46.751 -26.806 -20.664  1.00 20.00
ATOM    739  O   ASP G 102      46.879 -27.369 -21.773  1.00 20.00
ATOM    740  CB  ASP G 102      45.048 -28.524 -19.998  1.00 20.00
ATOM    741  CG  ASP G 102      43.937 -27.839 -20.751  1.00 20.00
ATOM    742  OD1 ASP G 102      43.949 -26.581 -20.833  1.00 20.00
ATOM    743  OD2 ASP G 102      43.008 -28.532 -21.269  1.00 20.00
ATOM    744  N   TYR G 103      47.140 -25.543 -20.447  1.00 20.00
ATOM    745  CA  TYR G 103      47.753 -24.704 -21.492  1.00 20.00
ATOM    746  C   TYR G 103      49.255 -24.991 -21.534  1.00 20.00
ATOM    747  O   TYR G 103      49.952 -24.804 -20.548  1.00 20.00
ATOM    748  CB  TYR G 103      47.479 -23.192 -21.255  1.00 20.00
ATOM    749  CG  TYR G 103      46.026 -22.852 -20.980  1.00 20.00
ATOM    750  CD1 TYR G 103      45.009 -23.390 -21.768  1.00 20.00
ATOM    751  CD2 TYR G 103      45.663 -22.015 -19.919  1.00 20.00
ATOM    752  CE1 TYR G 103      43.682 -23.117 -21.503  1.00 20.00
ATOM    753  CE2 TYR G 103      44.306 -21.721 -19.650  1.00 20.00
ATOM    754  CZ  TYR G 103      43.331 -22.286 -20.457  1.00 20.00
ATOM    755  OH  TYR G 103      41.998 -22.069 -20.233  1.00 20.00
ATOM    756  N   GLY G 104      49.745 -25.439 -22.686  1.00 20.00
ATOM    757  CA  GLY G 104      51.123 -25.834 -22.835  1.00 20.00
ATOM    758  C   GLY G 104      51.432 -27.188 -22.237  1.00 20.00
ATOM    759  O   GLY G 104      50.558 -28.043 -22.075  1.00 20.00
ATOM    760  N   THR G 105      52.690 -27.392 -21.907  1.00 20.00
ATOM    761  CA  THR G 105      53.155 -28.732 -21.559  1.00 20.00
ATOM    762  C   THR G 105      53.958 -28.789 -20.254  1.00 20.00
ATOM    763  O   THR G 105      54.546 -29.834 -19.934  1.00 20.00
ATOM    764  CB  THR G 105      54.026 -29.326 -22.666  1.00 20.00
ATOM    765  CG2 THR G 105      53.289 -29.406 -23.998  1.00 20.00
ATOM    766  OG1 THR G 105      55.216 -28.546 -22.790  1.00 20.00
ATOM    767  N   LYS G 106      53.976 -27.699 -19.495  1.00 20.00
ATOM    768  CA  LYS G 106      54.667 -27.706 -18.202  1.00 20.00
ATOM    769  C   LYS G 106      53.999 -28.697 -17.254  1.00 20.00
ATOM    770  O   LYS G 106      52.759 -28.833 -17.200  1.00 20.00
ATOM    771  CB  LYS G 106      54.709 -26.326 -17.555  1.00 20.00
ATOM    772  CG  LYS G 106      55.719 -26.239 -16.399  1.00 20.00
ATOM    773  CD  LYS G 106      55.417 -25.105 -15.454  1.00 20.00
ATOM    774  CE  LYS G 106      55.876 -23.775 -15.992  1.00 20.00
ATOM    775  NZ  LYS G 106      55.399 -22.649 -15.091  1.00 20.00
ATOM    776  N   ARG G 107      54.846 -29.374 -16.490  1.00 20.00
ATOM    777  CA  ARG G 107      54.387 -30.431 -15.609  1.00 20.00
ATOM    778  C   ARG G 107      53.694 -29.895 -14.342  1.00 20.00
ATOM    779  O   ARG G 107      54.132 -28.944 -13.721  1.00 20.00
ATOM    780  CB  ARG G 107      55.526 -31.436 -15.334  1.00 20.00
ATOM    781  CG  ARG G 107      56.000 -32.210 -16.596  1.00 20.00
ATOM    782  CD  ARG G 107      54.850 -32.353 -17.645  1.00 20.00
ATOM    783  NE  ARG G 107      55.121 -33.237 -18.777  1.00 20.00
ATOM    784  CZ  ARG G 107      54.317 -33.343 -19.838  1.00 20.00
ATOM    785  NH1 ARG G 107      53.219 -32.597 -19.924  1.00 20.00
ATOM    786  NH2 ARG G 107      54.636 -34.171 -20.833  1.00 20.00
ATOM    787  N   LEU G 108      52.591 -30.539 -13.999  1.00 20.00
ATOM    788  CA  LEU G 108      51.606 -30.006 -13.063  1.00 20.00
ATOM    789  C   LEU G 108      51.948 -30.090 -11.551  1.00 20.00
ATOM    790  O   LEU G 108      51.341 -29.365 -10.762  1.00 20.00
ATOM    791  CB  LEU G 108      50.250 -30.722 -13.308  1.00 20.00
ATOM    792  CG  LEU G 108      49.565 -30.618 -14.676  1.00 20.00
ATOM    793  CD1 LEU G 108      48.240 -31.388 -14.693  1.00 20.00
ATOM    794  CD2 LEU G 108      49.370 -29.128 -15.106  1.00 20.00
ATOM    795  N   VAL G 109      52.883 -30.955 -11.143  1.00 20.00
ATOM    796  CA  VAL G 109      53.107 -31.227  -9.704  1.00 20.00
ATOM    797  C   VAL G 109      54.473 -30.780  -9.177  1.00 20.00
ATOM    798  O   VAL G 109      55.502 -31.225  -9.651  1.00 20.00
ATOM    799  CB  VAL G 109      52.908 -32.719  -9.387  1.00 20.00
ATOM    800  CG1 VAL G 109      53.081 -33.005  -7.865  1.00 20.00
ATOM    801  CG2 VAL G 109      51.521 -33.186  -9.875  1.00 20.00
ATOM    802  N   GLU G 110      54.482 -29.921  -8.172  1.00 20.00
ATOM    803  CA  GLU G 110      55.747 -29.409  -7.599  1.00 20.00
ATOM    804  C   GLU G 110      56.069 -30.173  -6.304  1.00 20.00
ATOM    805  O   GLU G 110      55.158 -30.638  -5.615  1.00 20.00
ATOM    806  CB  GLU G 110      55.628 -27.895  -7.297  1.00 20.00
ATOM    807  CG  GLU G 110      55.813 -26.933  -8.497  1.00 20.00
ATOM    808  CD  GLU G 110      55.485 -25.451  -8.178  1.00 20.00
ATOM    809  OE1 GLU G 110      55.243 -25.092  -6.991  1.00 20.00
ATOM    810  OE2 GLU G 110      55.469 -24.627  -9.122  1.00 20.00
ATOM    811  N   GLY G 111      57.357 -30.285  -5.983  1.00 20.00
ATOM    812  CA  GLY G 111      57.857 -30.971  -4.783  1.00 20.00
ATOM    813  C   GLY G 111      58.627 -32.245  -5.126  1.00 20.00
ATOM    814  O   GLY G 111      58.878 -32.530  -6.281  1.00 20.00
ATOM    815  N   THR G 112      59.037 -33.006  -4.125  1.00 20.00
ATOM    816  CA  THR G 112      59.821 -34.213  -4.393  1.00 20.00
ATOM    817  C   THR G 112      58.857 -35.377  -4.641  1.00 20.00
ATOM    818  O   THR G 112      58.110 -35.745  -3.755  1.00 20.00
ATOM    819  CB  THR G 112      60.754 -34.527  -3.259  1.00 20.00
ATOM    820  CG2 THR G 112      61.529 -35.837  -3.550  1.00 20.00
ATOM    821  OG1 THR G 112      61.673 -33.445  -3.159  1.00 20.00
ATOM    822  N   ILE G 113      58.869 -35.904  -5.862  1.00 20.00
ATOM    823  CA  ILE G 113      58.015 -37.015  -6.254  1.00 20.00
ATOM    824  C   ILE G 113      58.910 -38.259  -6.333  1.00 20.00
ATOM    825  O   ILE G 113      59.721 -38.381  -7.245  1.00 20.00
ATOM    826  CB  ILE G 113      57.378 -36.752  -7.649  1.00 20.00
ATOM    827  CG1 ILE G 113      56.552 -35.446  -7.651  1.00 20.00
ATOM    828  CG2 ILE G 113      56.524 -37.935  -8.104  1.00 20.00
ATOM    829  CD1 ILE G 113      56.090 -35.028  -9.058  1.00 20.00
ATOM    830  N   ASN G 114      58.772 -39.150  -5.353  1.00 20.00
ATOM    831  CA  ASN G 114      59.480 -40.444  -5.327  1.00 20.00
ATOM    832  C   ASN G 114      58.429 -41.501  -5.561  1.00 20.00
ATOM    833  O   ASN G 114      57.660 -41.815  -4.654  1.00 20.00
ATOM    834  CB  ASN G 114      60.109 -40.703  -3.981  1.00 20.00
ATOM    835  CG  ASN G 114      61.196 -39.701  -3.637  1.00 20.00
ATOM    836  ND2 ASN G 114      61.297 -39.383  -2.359  1.00 20.00
ATOM    837  OD1 ASN G 114      61.934 -39.231  -4.499  1.00 20.00
ATOM    838  N   PRO G 115      58.366 -42.037  -6.779  1.00 20.00
ATOM    839  CA  PRO G 115      57.352 -43.029  -7.121  1.00 20.00
ATOM    840  C   PRO G 115      57.291 -44.144  -6.090  1.00 20.00
ATOM    841  O   PRO G 115      58.339 -44.617  -5.674  1.00 20.00
ATOM    842  CB  PRO G 115      57.845 -43.561  -8.469  1.00 20.00
ATOM    843  CG  PRO G 115      58.540 -42.411  -9.075  1.00 20.00
ATOM    844  CD  PRO G 115      59.196 -41.670  -7.940  1.00 20.00
ATOM    845  N   GLY G 116      56.084 -44.546  -5.666  1.00 20.00
ATOM    846  CA  GLY G 116      55.952 -45.589  -4.625  1.00 20.00
ATOM    847  C   GLY G 116      55.590 -45.029  -3.255  1.00 20.00
ATOM    848  O   GLY G 116      54.997 -45.723  -2.424  1.00 20.00
ATOM    849  N   GLU G 117      55.933 -43.767  -3.014  1.00 20.00
ATOM    850  CA  GLU G 117      55.537 -43.106  -1.778  1.00 20.00
ATOM    851  C   GLU G 117      54.034 -42.838  -1.801  1.00 20.00
ATOM    852  O   GLU G 117      53.435 -42.770  -2.870  1.00 20.00
ATOM    853  CB  GLU G 117      56.306 -41.811  -1.560  1.00 20.00
ATOM    854  CG  GLU G 117      57.742 -42.030  -1.085  1.00 20.00
ATOM    855  CD  GLU G 117      58.466 -40.751  -0.753  1.00 20.00
ATOM    856  OE1 GLU G 117      57.888 -39.649  -0.930  1.00 20.00
ATOM    857  OE2 GLU G 117      59.622 -40.821  -0.296  1.00 20.00
ATOM    858  N   THR G 118      53.462 -42.718  -0.604  1.00 20.00
ATOM    859  CA  THR G 118      52.060 -42.470  -0.405  1.00 20.00
ATOM    860  C   THR G 118      51.812 -40.983  -0.122  1.00 20.00
ATOM    861  O   THR G 118      52.489 -40.358   0.717  1.00 20.00
ATOM    862  CB  THR G 118      51.523 -43.306   0.748  1.00 20.00
ATOM    863  CG2 THR G 118      50.000 -43.062   0.970  1.00 20.00
ATOM    864  OG1 THR G 118      51.769 -44.682   0.453  1.00 20.00
ATOM    865  N   CYS G 119      50.865 -40.416  -0.847  1.00 20.00
ATOM    866  CA  CYS G 119      50.491 -39.008  -0.657  1.00 20.00
ATOM    867  C   CYS G 119      49.090 -38.933  -0.096  1.00 20.00
ATOM    868  O   CYS G 119      48.155 -39.532  -0.674  1.00 20.00
ATOM    869  CB  CYS G 119      50.531 -38.254  -1.979  1.00 20.00
ATOM    870  SG  CYS G 119      50.283 -36.478  -1.751  1.00 20.00
ATOM    871  N   LEU G 120      48.959 -38.235   1.036  1.00 20.00
ATOM    872  CA  LEU G 120      47.665 -37.948   1.653  1.00 20.00
ATOM    873  C   LEU G 120      47.022 -36.696   1.041  1.00 20.00
ATOM    874  O   LEU G 120      47.680 -35.691   0.822  1.00 20.00
ATOM    875  CB  LEU G 120      47.786 -37.814   3.174  1.00 20.00
ATOM    876  CG  LEU G 120      46.547 -37.361   3.975  1.00 20.00
ATOM    877  CD1 LEU G 120      45.483 -38.492   4.003  1.00 20.00
ATOM    878  CD2 LEU G 120      46.925 -36.957   5.397  1.00 20.00
ATOM    879  N   ILE G 121      45.741 -36.792   0.711  1.00 20.00
ATOM    880  CA  ILE G 121      45.015 -35.654   0.158  1.00 20.00
ATOM    881  C   ILE G 121      44.263 -34.891   1.252  1.00 20.00
ATOM    882  O   ILE G 121      43.545 -35.487   2.060  1.00 20.00
ATOM    883  CB  ILE G 121      44.011 -36.070  -0.937  1.00 20.00
ATOM    884  CG1 ILE G 121      44.679 -36.909  -2.034  1.00 20.00
ATOM    885  CG2 ILE G 121      43.396 -34.810  -1.584  1.00 20.00
ATOM    886  CD1 ILE G 121      45.964 -36.317  -2.515  1.00 20.00
ATOM    887  N   ILE G 122      44.436 -33.565   1.252  1.00 20.00
ATOM    888  CA  ILE G 122      43.696 -32.639   2.129  1.00 20.00
ATOM    889  C   ILE G 122      42.705 -31.806   1.266  1.00 20.00
ATOM    890  O   ILE G 122      43.095 -31.256   0.215  1.00 20.00
ATOM    891  CB  ILE G 122      44.656 -31.706   2.877  1.00 20.00
ATOM    892  CG1 ILE G 122      45.666 -32.513   3.693  1.00 20.00
ATOM    893  CG2 ILE G 122      43.894 -30.703   3.762  1.00 20.00
ATOM    894  CD1 ILE G 122      45.050 -33.519   4.734  1.00 20.00
ATOM    895  N   GLU G 123      41.439 -31.745   1.706  1.00 20.00
ATOM    896  CA  GLU G 123      40.378 -31.032   0.999  1.00 20.00
ATOM    897  C   GLU G 123      39.420 -30.257   1.937  1.00 20.00
ATOM    898  O   GLU G 123      39.288 -30.585   3.116  1.00 20.00
ATOM    899  CB  GLU G 123      39.594 -32.005   0.096  1.00 20.00
ATOM    900  CG  GLU G 123      38.522 -31.350  -0.752  1.00 20.00
ATOM    901  CD  GLU G 123      39.011 -30.185  -1.645  1.00 20.00
ATOM    902  OE1 GLU G 123      39.798 -29.295  -1.214  1.00 20.00
ATOM    903  OE2 GLU G 123      38.595 -30.162  -2.811  1.00 20.00
ATOM    904  N   ASP G 124      38.773 -29.208   1.415  1.00 20.00
ATOM    905  CA  ASP G 124      37.929 -28.357   2.223  1.00 20.00
ATOM    906  C   ASP G 124      36.508 -28.927   2.292  1.00 20.00
ATOM    907  O   ASP G 124      36.028 -29.185   3.366  1.00 20.00
ATOM    908  CB  ASP G 124      37.909 -26.888   1.736  1.00 20.00
ATOM    909  CG  ASP G 124      37.462 -26.721   0.288  1.00 20.00
ATOM    910  OD1 ASP G 124      37.484 -27.683  -0.501  1.00 20.00
ATOM    911  OD2 ASP G 124      37.059 -25.595  -0.070  1.00 20.00
ATOM    912  N   VAL G 125      35.889 -29.121   1.143  1.00 20.00
ATOM    913  CA  VAL G 125      34.469 -29.549   1.035  1.00 20.00
ATOM    914  C   VAL G 125      34.365 -30.529  -0.103  1.00 20.00
ATOM    915  O   VAL G 125      34.910 -30.280  -1.189  1.00 20.00
ATOM    916  CB  VAL G 125      33.529 -28.365   0.735  1.00 20.00
ATOM    917  CG1 VAL G 125      32.053 -28.809   0.667  1.00 20.00
ATOM    918  CG2 VAL G 125      33.687 -27.226   1.751  1.00 20.00
ATOM    919  N   VAL G 126      33.670 -31.641   0.118  1.00 20.00
ATOM    920  CA  VAL G 126      33.430 -32.632  -0.913  1.00 20.00
ATOM    921  C   VAL G 126      31.913 -32.711  -1.170  1.00 20.00
ATOM    922  O   VAL G 126      31.140 -32.756  -0.214  1.00 20.00
ATOM    923  CB  VAL G 126      33.929 -34.044  -0.491  1.00 20.00
ATOM    924  CG1 VAL G 126      33.223 -35.117  -1.308  1.00 20.00
ATOM    925  CG2 VAL G 126      35.449 -34.182  -0.649  1.00 20.00
ATOM    926  N   THR G 127      31.529 -32.693  -2.452  1.00 20.00
ATOM    927  CA  THR G 127      30.133 -32.873  -2.899  1.00 20.00
ATOM    928  C   THR G 127      30.003 -34.206  -3.654  1.00 20.00
ATOM    929  O   THR G 127      29.657 -35.237  -3.066  1.00 20.00
ATOM    930  CB  THR G 127      29.649 -31.651  -3.738  1.00 20.00
ATOM    931  CG2 THR G 127      28.121 -31.695  -4.000  1.00 20.00
ATOM    932  OG1 THR G 127      29.980 -30.439  -3.038  1.00 20.00
ATOM    933  N   SER G 128      30.302 -34.206  -4.944  1.00 20.00
ATOM    934  CA  SER G 128      30.317 -35.423  -5.730  1.00 20.00
ATOM    935  C   SER G 128      31.576 -36.244  -5.509  1.00 20.00
ATOM    936  O   SER G 128      31.583 -37.427  -5.717  1.00 20.00
ATOM    937  CB  SER G 128      30.187 -35.089  -7.226  1.00 20.00
ATOM    938  OG  SER G 128      31.376 -34.500  -7.739  1.00 20.00
ATOM    939  N   GLY G 129      32.668 -35.596  -5.138  1.00 20.00
ATOM    940  CA  GLY G 129      33.956 -36.270  -5.049  1.00 20.00
ATOM    941  C   GLY G 129      34.868 -36.039  -6.254  1.00 20.00
ATOM    942  O   GLY G 129      36.019 -36.455  -6.257  1.00 20.00
ATOM    943  N   SER G 130      34.378 -35.384  -7.292  1.00 20.00
ATOM    944  CA  SER G 130      35.167 -35.278  -8.523  1.00 20.00
ATOM    945  C   SER G 130      36.445 -34.467  -8.357  1.00 20.00
ATOM    946  O   SER G 130      37.460 -34.829  -8.940  1.00 20.00
ATOM    947  CB  SER G 130      34.335 -34.703  -9.651  1.00 20.00
ATOM    948  OG  SER G 130      33.283 -35.606  -9.957  1.00 20.00
ATOM    949  N   SER G 131      36.405 -33.391  -7.585  1.00 20.00
ATOM    950  CA  SER G 131      37.604 -32.548  -7.405  1.00 20.00
ATOM    951  C   SER G 131      38.755 -33.308  -6.726  1.00 20.00
ATOM    952  O   SER G 131      39.916 -33.204  -7.141  1.00 20.00
ATOM    953  CB  SER G 131      37.264 -31.243  -6.641  1.00 20.00
ATOM    954  OG  SER G 131      36.204 -30.513  -7.280  1.00 20.00
ATOM    955  N   VAL G 132      38.449 -34.059  -5.671  1.00 20.00
ATOM    956  CA  VAL G 132      39.468 -34.912  -5.024  1.00 20.00
ATOM    957  C   VAL G 132      40.033 -35.940  -6.027  1.00 20.00
ATOM    958  O   VAL G 132      41.234 -36.094  -6.167  1.00 20.00
ATOM    959  CB  VAL G 132      38.916 -35.636  -3.797  1.00 20.00
ATOM    960  CG1 VAL G 132      39.926 -36.665  -3.270  1.00 20.00
ATOM    961  CG2 VAL G 132      38.558 -34.638  -2.726  1.00 20.00
ATOM    962  N   LEU G 133      39.152 -36.595  -6.755  1.00 20.00
ATOM    963  CA  LEU G 133      39.549 -37.627  -7.675  1.00 20.00
ATOM    964  C   LEU G 133      40.400 -37.121  -8.818  1.00 20.00
ATOM    965  O   LEU G 133      41.250 -37.838  -9.305  1.00 20.00
ATOM    966  CB  LEU G 133      38.308 -38.277  -8.252  1.00 20.00
ATOM    967  CG  LEU G 133      38.546 -39.515  -9.098  1.00 20.00
ATOM    968  CD1 LEU G 133      39.200 -40.648  -8.244  1.00 20.00
ATOM    969  CD2 LEU G 133      37.202 -39.974  -9.680  1.00 20.00
ATOM    970  N   GLU G 134      40.147 -35.900  -9.272  1.00 20.00
ATOM    971  CA  GLU G 134      40.939 -35.317 -10.323  1.00 20.00
ATOM    972  C   GLU G 134      42.369 -35.123  -9.814  1.00 20.00
ATOM    973  O   GLU G 134      43.363 -35.452 -10.508  1.00 20.00
ATOM    974  CB  GLU G 134      40.319 -33.980 -10.772  1.00 20.00
ATOM    975  CG  GLU G 134      40.948 -33.390 -12.009  1.00 20.00
ATOM    976  CD  GLU G 134      40.702 -31.901 -12.135  1.00 20.00
ATOM    977  OE1 GLU G 134      41.583 -31.119 -11.709  1.00 20.00
ATOM    978  OE2 GLU G 134      39.622 -31.519 -12.629  1.00 20.00
ATOM    979  N   THR G 135      42.491 -34.593  -8.605  1.00 20.00
ATOM    980  CA  THR G 135      43.821 -34.439  -7.987  1.00 20.00
ATOM    981  C   THR G 135      44.504 -35.806  -7.671  1.00 20.00
ATOM    982  O   THR G 135      45.731 -35.954  -7.826  1.00 20.00
ATOM    983  CB  THR G 135      43.784 -33.504  -6.741  1.00 20.00
ATOM    984  CG2 THR G 135      45.085 -33.539  -5.977  1.00 20.00
ATOM    985  OG1 THR G 135      43.561 -32.150  -7.151  1.00 20.00
ATOM    986  N   VAL G 136      43.719 -36.793  -7.259  1.00 20.00
ATOM    987  CA  VAL G 136      44.200 -38.128  -7.023  1.00 20.00
ATOM    988  C   VAL G 136      44.812 -38.718  -8.298  1.00 20.00
ATOM    989  O   VAL G 136      45.881 -39.289  -8.250  1.00 20.00
ATOM    990  CB  VAL G 136      43.054 -39.081  -6.526  1.00 20.00
ATOM    991  CG1 VAL G 136      43.496 -40.546  -6.521  1.00 20.00
ATOM    992  CG2 VAL G 136      42.596 -38.689  -5.118  1.00 20.00
ATOM    993  N   GLU G 137      44.109 -38.592  -9.422  1.00 20.00
ATOM    994  CA AGLU G 137      44.570 -39.203 -10.663  1.00 20.00
ATOM    995  CA BGLU G 137      44.558 -39.188 -10.699  1.00 20.00
ATOM    996  C   GLU G 137      45.871 -38.560 -11.142  1.00 20.00
ATOM    997  O   GLU G 137      46.791 -39.261 -11.525  1.00 20.00
ATOM    998  CB AGLU G 137      43.466 -39.159 -11.717  1.00 20.00
ATOM    999  CB BGLU G 137      43.498 -39.045 -11.804  1.00 20.00
ATOM   1000  CG AGLU G 137      42.297 -40.054 -11.347  1.00 20.00
ATOM   1001  CG BGLU G 137      43.899 -39.670 -13.178  1.00 20.00
ATOM   1002  CD AGLU G 137      41.243 -40.129 -12.414  1.00 20.00
ATOM   1003  CD BGLU G 137      42.944 -39.298 -14.309  1.00 20.00
ATOM   1004  OE1AGLU G 137      41.586 -39.930 -13.600  1.00 20.00
ATOM   1005  OE2AGLU G 137      40.071 -40.394 -12.072  1.00 20.00
ATOM   1006  OE1BGLU G 137      42.418 -38.163 -14.286  1.00 20.00
ATOM   1007  OE2BGLU G 137      42.713 -40.133 -15.211  1.00 20.00
ATOM   1008  N   VAL G 138      45.941 -37.244 -11.088  1.00 20.00
ATOM   1009  CA  VAL G 138      47.158 -36.511 -11.408  1.00 20.00
ATOM   1010  C   VAL G 138      48.359 -37.077 -10.631  1.00 20.00
ATOM   1011  O   VAL G 138      49.401 -37.411 -11.223  1.00 20.00
ATOM   1012  CB  VAL G 138      47.004 -34.986 -11.148  1.00 20.00
ATOM   1013  CG1 VAL G 138      48.390 -34.297 -11.086  1.00 20.00
ATOM   1014  CG2 VAL G 138      46.157 -34.329 -12.208  1.00 20.00
ATOM   1015  N   LEU G 139      48.212 -37.226  -9.315  1.00 20.00
ATOM   1016  CA  LEU G 139      49.287 -37.763  -8.444  1.00 20.00
ATOM   1017  C   LEU G 139      49.650 -39.245  -8.729  1.00 20.00
ATOM   1018  O   LEU G 139      50.810 -39.638  -8.691  1.00 20.00
ATOM   1019  CB  LEU G 139      48.900 -37.595  -6.959  1.00 20.00
ATOM   1020  CG  LEU G 139      48.721 -36.160  -6.471  1.00 20.00
ATOM   1021  CD1 LEU G 139      47.968 -36.148  -5.119  1.00 20.00
ATOM   1022  CD2 LEU G 139      50.080 -35.479  -6.329  1.00 20.00
ATOM   1023  N   GLN G 140      48.642 -40.057  -9.035  1.00 20.00
ATOM   1024  CA  GLN G 140      48.839 -41.477  -9.327  1.00 20.00
ATOM   1025  C   GLN G 140      49.596 -41.632 -10.621  1.00 20.00
ATOM   1026  O   GLN G 140      50.441 -42.518 -10.748  1.00 20.00
ATOM   1027  CB  GLN G 140      47.487 -42.222  -9.419  1.00 20.00
ATOM   1028  CG  GLN G 140      46.794 -42.382  -8.056  1.00 20.00
ATOM   1029  CD  GLN G 140      45.410 -43.066  -8.159  1.00 20.00
ATOM   1030  NE2 GLN G 140      45.088 -43.904  -7.184  1.00 20.00
ATOM   1031  OE1 GLN G 140      44.650 -42.814  -9.085  1.00 20.00
ATOM   1032  N   LYS G 141      49.296 -40.770 -11.590  1.00 20.00
ATOM   1033  CA  LYS G 141      49.996 -40.813 -12.877  1.00 20.00
ATOM   1034  C   LYS G 141      51.481 -40.438 -12.771  1.00 20.00
ATOM   1035  O   LYS G 141      52.225 -40.785 -13.651  1.00 20.00
ATOM   1036  CB  LYS G 141      49.278 -39.967 -13.935  1.00 20.00
ATOM   1037  CG  LYS G 141      48.011 -40.654 -14.415  1.00 20.00
ATOM   1038  CD  LYS G 141      47.099 -39.735 -15.238  1.00 20.00
ATOM   1039  CE  LYS G 141      47.574 -39.555 -16.657  1.00 20.00
ATOM   1040  NZ  LYS G 141      46.635 -38.659 -17.438  1.00 20.00
ATOM   1041  N   GLU G 142      51.885 -39.753 -11.710  1.00 20.00
ATOM   1042  CA  GLU G 142      53.311 -39.525 -11.373  1.00 20.00
ATOM   1043  C   GLU G 142      53.970 -40.699 -10.614  1.00 20.00
ATOM   1044  O   GLU G 142      55.159 -40.641 -10.249  1.00 20.00
ATOM   1045  CB  GLU G 142      53.431 -38.295 -10.473  1.00 20.00
ATOM   1046  CG  GLU G 142      52.913 -37.013 -11.106  1.00 20.00
ATOM   1047  CD  GLU G 142      53.919 -36.334 -12.004  1.00 20.00
ATOM   1048  OE1 GLU G 142      55.043 -36.851 -12.138  1.00 20.00
ATOM   1049  OE2 GLU G 142      53.582 -35.270 -12.571  1.00 20.00
ATOM   1050  N   GLY G 143      53.191 -41.750 -10.346  1.00 20.00
ATOM   1051  CA  GLY G 143      53.689 -42.947  -9.661  1.00 20.00
ATOM   1052  C   GLY G 143      53.466 -42.962  -8.155  1.00 20.00
ATOM   1053  O   GLY G 143      53.918 -43.858  -7.478  1.00 20.00
ATOM   1054  N   LEU G 144      52.782 -41.959  -7.621  1.00 20.00
ATOM   1055  CA  LEU G 144      52.536 -41.873  -6.180  1.00 20.00
ATOM   1056  C   LEU G 144      51.349 -42.740  -5.845  1.00 20.00
ATOM   1057  O   LEU G 144      50.399 -42.864  -6.635  1.00 20.00
ATOM   1058  CB  LEU G 144      52.252 -40.428  -5.740  1.00 20.00
ATOM   1059  CG  LEU G 144      53.451 -39.488  -5.891  1.00 20.00
ATOM   1060  CD1 LEU G 144      52.977 -38.063  -5.960  1.00 20.00
ATOM   1061  CD2 LEU G 144      54.450 -39.665  -4.775  1.00 20.00
ATOM   1062  N   LYS G 145      51.414 -43.337  -4.669  1.00 20.00
ATOM   1063  CA  LYS G 145      50.320 -44.141  -4.150  1.00 20.00
ATOM   1064  C   LYS G 145      49.375 -43.202  -3.398  1.00 20.00
ATOM   1065  O   LYS G 145      49.796 -42.339  -2.648  1.00 20.00
ATOM   1066  CB  LYS G 145      50.914 -45.231  -3.251  1.00 20.00
ATOM   1067  CG  LYS G 145      49.993 -45.836  -2.209  1.00 20.00
ATOM   1068  CD  LYS G 145      50.525 -47.209  -1.722  1.00 20.00
ATOM   1069  CE  LYS G 145      49.807 -48.346  -2.408  1.00 20.00
ATOM   1070  NZ  LYS G 145      48.389 -48.435  -1.937  1.00 20.00
ATOM   1071  N   VAL G 146      48.083 -43.357  -3.624  1.00 20.00
ATOM   1072  CA  VAL G 146      47.120 -42.523  -2.944  1.00 20.00
ATOM   1073  C   VAL G 146      45.965 -43.428  -2.527  1.00 20.00
ATOM   1074  O   VAL G 146      45.383 -44.086  -3.373  1.00 20.00
ATOM   1075  CB  VAL G 146      46.599 -41.385  -3.844  1.00 20.00
ATOM   1076  CG1 VAL G 146      45.795 -40.371  -3.023  1.00 20.00
ATOM   1077  CG2 VAL G 146      47.725 -40.695  -4.583  1.00 20.00
ATOM   1078  N   THR G 147      45.685 -43.460  -1.228  1.00 20.00
ATOM   1079  CA  THR G 147      44.686 -44.328  -0.613  1.00 20.00
ATOM   1080  C   THR G 147      43.660 -43.573   0.239  1.00 20.00
ATOM   1081  O   THR G 147      42.555 -44.081   0.482  1.00 20.00
ATOM   1082  CB  THR G 147      45.357 -45.387   0.307  1.00 20.00
ATOM   1083  CG2 THR G 147      46.131 -46.397  -0.523  1.00 20.00
ATOM   1084  OG1 THR G 147      46.226 -44.755   1.269  1.00 20.00
ATOM   1085  N   ASP G 148      44.017 -42.372   0.683  1.00 20.00
ATOM   1086  CA  ASP G 148      43.202 -41.641   1.660  1.00 20.00
ATOM   1087  C   ASP G 148      43.074 -40.146   1.358  1.00 20.00
ATOM   1088  O   ASP G 148      44.035 -39.494   0.883  1.00 20.00
ATOM   1089  CB  ASP G 148      43.782 -41.792   3.054  1.00 20.00
ATOM   1090  CG  ASP G 148      43.939 -43.244   3.483  1.00 20.00
ATOM   1091  OD1 ASP G 148      42.938 -43.849   3.949  1.00 20.00
ATOM   1092  OD2 ASP G 148      45.084 -43.750   3.405  1.00 20.00
ATOM   1093  N   ALA G 149      41.875 -39.625   1.612  1.00 20.00
ATOM   1094  CA  ALA G 149      41.588 -38.202   1.545  1.00 20.00
ATOM   1095  C   ALA G 149      40.928 -37.777   2.853  1.00 20.00
ATOM   1096  O   ALA G 149      39.989 -38.444   3.314  1.00 20.00
ATOM   1097  CB  ALA G 149      40.651 -37.926   0.379  1.00 20.00
ATOM   1098  N   ILE G 150      41.394 -36.667   3.429  1.00 20.00
ATOM   1099  CA  ILE G 150      40.749 -36.055   4.611  1.00 20.00
ATOM   1100  C   ILE G 150      40.050 -34.782   4.149  1.00 20.00
ATOM   1101  O   ILE G 150      40.652 -33.941   3.473  1.00 20.00
ATOM   1102  CB  ILE G 150      41.748 -35.620   5.743  1.00 20.00
ATOM   1103  CG1 ILE G 150      42.906 -36.620   5.941  1.00 20.00
ATOM   1104  CG2 ILE G 150      40.934 -35.293   7.063  1.00 20.00
ATOM   1105  CD1 ILE G 150      42.518 -38.014   6.304  1.00 20.00
ATOM   1106  N   VAL G 151      38.792 -34.625   4.497  1.00 20.00
ATOM   1107  CA  VAL G 151      38.073 -33.407   4.138  1.00 20.00
ATOM   1108  C   VAL G 151      37.452 -32.800   5.388  1.00 20.00
ATOM   1109  O   VAL G 151      37.084 -33.533   6.303  1.00 20.00
ATOM   1110  CB  VAL G 151      36.997 -33.698   3.059  1.00 20.00
ATOM   1111  CG1 VAL G 151      35.976 -34.681   3.586  1.00 20.00
ATOM   1112  CG2 VAL G 151      36.364 -32.391   2.568  1.00 20.00
ATOM   1113  N   LEU G 152      37.337 -31.477   5.446  1.00 20.00
ATOM   1114  CA  LEU G 152      36.715 -30.832   6.609  1.00 20.00
ATOM   1115  C   LEU G 152      35.206 -31.082   6.617  1.00 20.00
ATOM   1116  O   LEU G 152      34.690 -31.516   7.615  1.00 20.00
ATOM   1117  CB  LEU G 152      36.945 -29.338   6.655  1.00 20.00
ATOM   1118  CG  LEU G 152      36.344 -28.784   7.970  1.00 20.00
ATOM   1119  CD1 LEU G 152      37.294 -28.970   9.166  1.00 20.00
ATOM   1120  CD2 LEU G 152      35.912 -27.391   7.819  1.00 20.00
ATOM   1121  N   LEU G 153      34.543 -30.825   5.491  1.00 20.00
ATOM   1122  CA  LEU G 153      33.089 -30.977   5.367  1.00 20.00
ATOM   1123  C   LEU G 153      32.737 -31.911   4.245  1.00 20.00
ATOM   1124  O   LEU G 153      33.054 -31.644   3.069  1.00 20.00
ATOM   1125  CB  LEU G 153      32.414 -29.607   5.150  1.00 20.00
ATOM   1126  CG  LEU G 153      30.891 -29.657   4.867  1.00 20.00
ATOM   1127  CD1 LEU G 153      30.143 -30.287   6.020  1.00 20.00
ATOM   1128  CD2 LEU G 153      30.364 -28.280   4.634  1.00 20.00
ATOM   1129  N   ASP G 154      32.073 -33.009   4.591  1.00 20.00
ATOM   1130  CA  ASP G 154      31.433 -33.898   3.616  1.00 20.00
ATOM   1131  C   ASP G 154      29.952 -33.526   3.486  1.00 20.00
ATOM   1132  O   ASP G 154      29.191 -33.576   4.459  1.00 20.00
ATOM   1133  CB  ASP G 154      31.598 -35.380   4.006  1.00 20.00
ATOM   1134  CG  ASP G 154      31.026 -36.351   2.946  1.00 20.00
ATOM   1135  OD1 ASP G 154      30.494 -35.890   1.906  1.00 20.00
ATOM   1136  OD2 ASP G 154      31.159 -37.570   3.128  1.00 20.00
ATOM   1137  N   ARG G 155      29.564 -33.104   2.283  1.00 20.00
ATOM   1138  CA  ARG G 155      28.180 -32.665   2.027  1.00 20.00
ATOM   1139  C   ARG G 155      27.242 -33.858   1.893  1.00 20.00
ATOM   1140  O   ARG G 155      26.013 -33.696   1.858  1.00 20.00
ATOM   1141  CB  ARG G 155      28.095 -31.764   0.804  1.00 20.00
ATOM   1142  CG  ARG G 155      28.553 -30.318   1.042  1.00 20.00
ATOM   1143  CD  ARG G 155      28.377 -29.403  -0.186  1.00 20.00
ATOM   1144  NE  ARG G 155      26.979 -29.357  -0.618  1.00 20.00
ATOM   1145  CZ  ARG G 155      26.255 -28.252  -0.734  1.00 20.00
ATOM   1146  NH1 ARG G 155      26.819 -27.058  -0.523  1.00 20.00
ATOM   1147  NH2 ARG G 155      24.974 -28.354  -1.093  1.00 20.00
ATOM   1148  N   GLU G 156      27.817 -35.053   1.816  1.00 20.00
ATOM   1149  CA  GLU G 156      27.036 -36.309   1.720  1.00 20.00
ATOM   1150  C   GLU G 156      26.163 -36.353   0.470  1.00 20.00
ATOM   1151  O   GLU G 156      24.986 -36.744   0.499  1.00 20.00
ATOM   1152  CB  GLU G 156      26.235 -36.576   3.006  1.00 20.00
ATOM   1153  CG  GLU G 156      27.152 -36.743   4.225  1.00 20.00
ATOM   1154  CD  GLU G 156      26.526 -37.600   5.356  1.00 20.00
ATOM   1155  OE1 GLU G 156      25.682 -37.098   6.101  1.00 20.00
ATOM   1156  OE2 GLU G 156      26.920 -38.779   5.508  1.00 20.00
ATOM   1157  N   GLN G 157      26.770 -35.989  -0.653  1.00 20.00
ATOM   1158  CA  GLN G 157      26.085 -36.037  -1.951  1.00 20.00
ATOM   1159  C   GLN G 157      26.830 -36.980  -2.901  1.00 20.00
ATOM   1160  O   GLN G 157      27.049 -36.660  -4.056  1.00 20.00
ATOM   1161  CB  GLN G 157      25.927 -34.607  -2.513  1.00 20.00
ATOM   1162  CG  GLN G 157      25.093 -33.726  -1.546  1.00 20.00
ATOM   1163  CD  GLN G 157      24.760 -32.321  -2.041  1.00 20.00
ATOM   1164  NE2 GLN G 157      23.772 -32.216  -2.929  1.00 20.00
ATOM   1165  OE1 GLN G 157      25.343 -31.339  -1.582  1.00 20.00
ATOM   1166  N   GLY G 158      27.229 -38.150  -2.396  1.00 20.00
ATOM   1167  CA  GLY G 158      27.801 -39.195  -3.241  1.00 20.00
ATOM   1168  C   GLY G 158      29.319 -39.360  -3.179  1.00 20.00
ATOM   1169  O   GLY G 158      29.849 -40.351  -3.670  1.00 20.00
ATOM   1170  N   GLY G 159      30.012 -38.427  -2.531  1.00 20.00
ATOM   1171  CA  GLY G 159      31.491 -38.433  -2.469  1.00 20.00
ATOM   1172  C   GLY G 159      32.209 -39.675  -1.919  1.00 20.00
ATOM   1173  O   GLY G 159      33.192 -40.159  -2.512  1.00 20.00
ATOM   1174  N   LYS G 160      31.768 -40.166  -0.767  1.00 20.00
ATOM   1175  CA  LYS G 160      32.411 -41.312  -0.138  1.00 20.00
ATOM   1176  C   LYS G 160      32.376 -42.514  -1.048  1.00 20.00
ATOM   1177  O   LYS G 160      33.375 -43.207  -1.185  1.00 20.00
ATOM   1178  CB  LYS G 160      31.752 -41.675   1.199  1.00 20.00
ATOM   1179  CG  LYS G 160      32.444 -42.827   1.932  1.00 20.00
ATOM   1180  CD  LYS G 160      31.660 -43.280   3.195  1.00 20.00
ATOM   1181  CE  LYS G 160      32.039 -44.714   3.598  1.00 20.00
ATOM   1182  NZ  LYS G 160      31.211 -45.253   4.707  1.00 20.00
ATOM   1183  N   ASP G 161      31.212 -42.762  -1.655  1.00 20.00
ATOM   1184  CA  ASP G 161      31.015 -43.922  -2.500  1.00 20.00
ATOM   1185  C   ASP G 161      31.754 -43.793  -3.823  1.00 20.00
ATOM   1186  O   ASP G 161      32.271 -44.786  -4.358  1.00 20.00
ATOM   1187  CB  ASP G 161      29.514 -44.159  -2.736  1.00 20.00
ATOM   1188  CG  ASP G 161      28.808 -44.706  -1.510  1.00 20.00
ATOM   1189  OD1 ASP G 161      29.482 -45.020  -0.498  1.00 20.00
ATOM   1190  OD2 ASP G 161      27.557 -44.835  -1.545  1.00 20.00
ATOM   1191  N   LYS G 162      31.853 -42.572  -4.341  1.00 20.00
ATOM   1192  CA  LYS G 162      32.517 -42.372  -5.616  1.00 20.00
ATOM   1193  C   LYS G 162      34.015 -42.570  -5.413  1.00 20.00
ATOM   1194  O   LYS G 162      34.671 -43.218  -6.233  1.00 20.00
ATOM   1195  CB  LYS G 162      32.219 -40.997  -6.218  1.00 20.00
ATOM   1196  CG  LYS G 162      32.969 -40.744  -7.543  1.00 20.00
ATOM   1197  CD  LYS G 162      32.563 -39.452  -8.248  1.00 20.00
ATOM   1198  CE  LYS G 162      32.816 -39.561  -9.752  1.00 20.00
ATOM   1199  NZ  LYS G 162      32.934 -38.247 -10.469  1.00 20.00
ATOM   1200  N   LEU G 163      34.540 -42.018  -4.331  1.00 20.00
ATOM   1201  CA  LEU G 163      35.976 -42.182  -4.009  1.00 20.00
ATOM   1202  C   LEU G 163      36.345 -43.657  -3.725  1.00 20.00
ATOM   1203  O   LEU G 163      37.362 -44.173  -4.200  1.00 20.00
ATOM   1204  CB  LEU G 163      36.406 -41.263  -2.874  1.00 20.00
ATOM   1205  CG  LEU G 163      36.640 -39.791  -3.261  1.00 20.00
ATOM   1206  CD1 LEU G 163      36.985 -38.950  -2.021  1.00 20.00
ATOM   1207  CD2 LEU G 163      37.729 -39.717  -4.279  1.00 20.00
ATOM   1208  N   GLN G 164      35.464 -44.356  -3.037  1.00 20.00
ATOM   1209  CA  GLN G 164      35.721 -45.730  -2.701  1.00 20.00
ATOM   1210  C   GLN G 164      35.730 -46.620  -3.974  1.00 20.00
ATOM   1211  O   GLN G 164      36.498 -47.590  -4.067  1.00 20.00
ATOM   1212  CB  GLN G 164      34.678 -46.213  -1.682  1.00 20.00
ATOM   1213  CG  GLN G 164      35.002 -47.569  -1.123  1.00 20.00
ATOM   1214  CD  GLN G 164      33.848 -48.515  -1.274  1.00 20.00
ATOM   1215  NE2 GLN G 164      34.035 -49.571  -2.083  1.00 20.00
ATOM   1216  OE1 GLN G 164      32.783 -48.298  -0.688  1.00 20.00
ATOM   1217  N   ALA G 165      34.877 -46.289  -4.943  1.00 20.00
ATOM   1218  CA  ALA G 165      34.892 -46.915  -6.263  1.00 20.00
ATOM   1219  C   ALA G 165      36.227 -46.760  -7.043  1.00 20.00
ATOM   1220  O   ALA G 165      36.502 -47.514  -7.981  1.00 20.00
ATOM   1221  CB  ALA G 165      33.725 -46.392  -7.086  1.00 20.00
ATOM   1222  N   HIS G 166      37.060 -45.806  -6.633  1.00 20.00
ATOM   1223  CA  HIS G 166      38.386 -45.592  -7.212  1.00 20.00
ATOM   1224  C   HIS G 166      39.528 -45.863  -6.254  1.00 20.00
ATOM   1225  O   HIS G 166      40.639 -45.422  -6.493  1.00 20.00
ATOM   1226  CB  HIS G 166      38.492 -44.146  -7.746  1.00 20.00
ATOM   1227  CG  HIS G 166      37.599 -43.878  -8.912  1.00 20.00
ATOM   1228  CD2 HIS G 166      37.851 -43.856 -10.242  1.00 20.00
ATOM   1229  ND1 HIS G 166      36.247 -43.643  -8.770  1.00 20.00
ATOM   1230  CE1 HIS G 166      35.711 -43.456  -9.966  1.00 20.00
ATOM   1231  NE2 HIS G 166      36.663 -43.579 -10.872  1.00 20.00
ATOM   1232  N   GLY G 167      39.280 -46.616  -5.190  1.00 20.00
ATOM   1233  CA  GLY G 167      40.331 -46.982  -4.245  1.00 20.00
ATOM   1234  C   GLY G 167      40.753 -45.938  -3.231  1.00 20.00
ATOM   1235  O   GLY G 167      41.861 -46.043  -2.652  1.00 20.00
ATOM   1236  N   ILE G 168      39.889 -44.946  -3.005  1.00 20.00
ATOM   1237  CA  ILE G 168      40.164 -43.853  -2.071  1.00 20.00
ATOM   1238  C   ILE G 168      39.190 -43.852  -0.895  1.00 20.00
ATOM   1239  O   ILE G 168      37.949 -43.870  -1.086  1.00 20.00
ATOM   1240  CB  ILE G 168      40.164 -42.464  -2.766  1.00 20.00
ATOM   1241  CG1 ILE G 168      41.011 -42.492  -4.068  1.00 20.00
ATOM   1242  CG2 ILE G 168      40.748 -41.412  -1.797  1.00 20.00
ATOM   1243  CD1 ILE G 168      42.479 -42.677  -3.827  1.00 20.00
ATOM   1244  N   ARG G 169      39.766 -43.872   0.304  1.00 20.00
ATOM   1245  CA  ARG G 169      39.005 -43.807   1.557  1.00 20.00
ATOM   1246  C   ARG G 169      38.818 -42.333   1.921  1.00 20.00
ATOM   1247  O   ARG G 169      39.793 -41.613   2.142  1.00 20.00
ATOM   1248  CB  ARG G 169      39.715 -44.541   2.708  1.00 20.00
ATOM   1249  CG  ARG G 169      39.989 -46.039   2.489  1.00 20.00
ATOM   1250  CD  ARG G 169      40.692 -46.733   3.692  1.00 20.00
ATOM   1251  NE  ARG G 169      42.099 -46.309   3.926  1.00 20.00
ATOM   1252  CZ  ARG G 169      43.195 -47.073   3.792  1.00 20.00
ATOM   1253  NH1 ARG G 169      43.109 -48.344   3.418  1.00 20.00
ATOM   1254  NH2 ARG G 169      44.415 -46.575   4.057  1.00 20.00
ATOM   1255  N   LEU G 170      37.566 -41.884   1.936  1.00 20.00
ATOM   1256  CA  LEU G 170      37.244 -40.520   2.402  1.00 20.00
ATOM   1257  C   LEU G 170      37.010 -40.449   3.915  1.00 20.00
ATOM   1258  O   LEU G 170      36.126 -41.139   4.450  1.00 20.00
ATOM   1259  CB  LEU G 170      36.046 -39.931   1.642  1.00 20.00
ATOM   1260  CG  LEU G 170      35.707 -38.456   1.948  1.00 20.00
ATOM   1261  CD1 LEU G 170      36.913 -37.495   1.617  1.00 20.00
ATOM   1262  CD2 LEU G 170      34.481 -38.056   1.184  1.00 20.00
ATOM   1263  N   HIS G 171      37.814 -39.625   4.593  1.00 20.00
ATOM   1264  CA  HIS G 171      37.682 -39.361   6.034  1.00 20.00
ATOM   1265  C   HIS G 171      37.229 -37.934   6.243  1.00 20.00
ATOM   1266  O   HIS G 171      37.936 -37.001   5.823  1.00 20.00
ATOM   1267  CB  HIS G 171      39.046 -39.523   6.735  1.00 20.00
ATOM   1268  CG  HIS G 171      39.725 -40.826   6.458  1.00 20.00
ATOM   1269  CD2 HIS G 171      40.612 -41.181   5.499  1.00 20.00
ATOM   1270  ND1 HIS G 171      39.558 -41.939   7.256  1.00 20.00
ATOM   1271  CE1 HIS G 171      40.278 -42.934   6.769  1.00 20.00
ATOM   1272  NE2 HIS G 171      40.941 -42.495   5.712  1.00 20.00
ATOM   1273  N   SER G 172      36.099 -37.721   6.908  1.00 20.00
ATOM   1274  CA  SER G 172      35.607 -36.354   7.110  1.00 20.00
ATOM   1275  C   SER G 172      35.622 -35.913   8.562  1.00 20.00
ATOM   1276  O   SER G 172      35.388 -36.712   9.451  1.00 20.00
ATOM   1277  CB  SER G 172      34.199 -36.231   6.582  1.00 20.00
ATOM   1278  OG  SER G 172      33.332 -37.080   7.272  1.00 20.00
ATOM   1279  N   VAL G 173      35.824 -34.611   8.780  1.00 20.00
ATOM   1280  CA  VAL G 173      35.744 -34.040  10.119  1.00 20.00
ATOM   1281  C   VAL G 173      34.284 -33.931  10.545  1.00 20.00
ATOM   1282  O   VAL G 173      33.937 -34.149  11.698  1.00 20.00
ATOM   1283  CB  VAL G 173      36.441 -32.708  10.153  1.00 20.00
ATOM   1284  CG1 VAL G 173      36.308 -32.070  11.501  1.00 20.00
ATOM   1285  CG2 VAL G 173      37.884 -32.960   9.786  1.00 20.00
ATOM   1286  N   CYS G 174      33.427 -33.609   9.585  1.00 20.00
ATOM   1287  CA  CYS G 174      32.060 -33.303   9.872  1.00 20.00
ATOM   1288  C   CYS G 174      31.245 -33.464   8.600  1.00 20.00
ATOM   1289  O   CYS G 174      31.739 -33.211   7.510  1.00 20.00
ATOM   1290  CB  CYS G 174      31.946 -31.871  10.403  1.00 20.00
ATOM   1291  SG  CYS G 174      30.338 -31.515  11.115  1.00 20.00
ATOM   1292  N   THR G 175      30.002 -33.916   8.740  1.00 20.00
ATOM   1293  CA  THR G 175      29.115 -33.965   7.612  1.00 20.00
ATOM   1294  C   THR G 175      28.277 -32.664   7.582  1.00 20.00
ATOM   1295  O   THR G 175      28.234 -31.923   8.574  1.00 20.00
ATOM   1296  CB  THR G 175      28.191 -35.155   7.734  1.00 20.00
ATOM   1297  CG2 THR G 175      29.012 -36.471   7.822  1.00 20.00
ATOM   1298  OG1 THR G 175      27.407 -34.990   8.922  1.00 20.00
ATOM   1299  N   LEU G 176      27.579 -32.418   6.475  1.00 20.00
ATOM   1300  CA  LEU G 176      26.688 -31.253   6.375  1.00 20.00
ATOM   1301  C   LEU G 176      25.535 -31.347   7.383  1.00 20.00
ATOM   1302  O   LEU G 176      25.205 -30.355   8.055  1.00 20.00
ATOM   1303  CB  LEU G 176      26.124 -31.126   4.972  1.00 20.00
ATOM   1304  CG  LEU G 176      25.120 -29.971   4.798  1.00 20.00
ATOM   1305  CD1 LEU G 176      25.788 -28.637   5.186  1.00 20.00
ATOM   1306  CD2 LEU G 176      24.602 -29.941   3.380  1.00 20.00
ATOM   1307  N   SER G 177      24.914 -32.523   7.468  1.00 20.00
ATOM   1308  CA  SER G 177      23.799 -32.729   8.394  1.00 20.00
ATOM   1309  C   SER G 177      24.216 -32.442   9.854  1.00 20.00
ATOM   1310  O   SER G 177      23.509 -31.752  10.595  1.00 20.00
ATOM   1311  CB  SER G 177      23.234 -34.152   8.237  1.00 20.00
ATOM   1312  OG ASER G 177      23.809 -34.857   9.302  1.00 20.00
ATOM   1313  OG BSER G 177      22.447 -34.038   7.076  1.00 20.00
ATOM   1314  N   LYS G 178      25.372 -32.945  10.278  1.00 20.00
ATOM   1315  CA  LYS G 178      25.859 -32.618  11.629  1.00 20.00
ATOM   1316  C   LYS G 178      26.131 -31.101  11.801  1.00 20.00
ATOM   1317  O   LYS G 178      25.856 -30.500  12.863  1.00 20.00
ATOM   1318  CB  LYS G 178      27.075 -33.460  11.960  1.00 20.00
ATOM   1319  CG  LYS G 178      27.691 -33.226  13.316  1.00 20.00
ATOM   1320  CD  LYS G 178      26.752 -33.625  14.460  1.00 20.00
ATOM   1321  CE  LYS G 178      27.548 -33.651  15.797  1.00 20.00
ATOM   1322  NZ  LYS G 178      26.724 -34.097  16.970  1.00 20.00
ATOM   1323  N   MET G 179      26.654 -30.472  10.753  1.00 20.00
ATOM   1324  CA  MET G 179      26.925 -29.033  10.787  1.00 20.00
ATOM   1325  C   MET G 179      25.620 -28.241  10.918  1.00 20.00
ATOM   1326  O   MET G 179      25.528 -27.329  11.725  1.00 20.00
ATOM   1327  CB  MET G 179      27.749 -28.587   9.555  1.00 20.00
ATOM   1328  CG  MET G 179      28.888 -27.722   9.952  1.00 20.00
ATOM   1329  SD  MET G 179      30.183 -27.463   8.713  1.00 20.00
ATOM   1330  CE  MET G 179      31.567 -28.413   9.345  1.00 20.00
ATOM   1331  N   LEU G 180      24.590 -28.638  10.174  1.00 20.00
ATOM   1332  CA  LEU G 180      23.300 -27.951  10.253  1.00 20.00
ATOM   1333  C   LEU G 180      22.693 -28.130  11.650  1.00 20.00
ATOM   1334  O   LEU G 180      22.052 -27.220  12.187  1.00 20.00
ATOM   1335  CB  LEU G 180      22.331 -28.443   9.160  1.00 20.00
ATOM   1336  CG  LEU G 180      22.697 -28.039   7.716  1.00 20.00
ATOM   1337  CD1 LEU G 180      21.836 -28.765   6.656  1.00 20.00
ATOM   1338  CD2 LEU G 180      22.616 -26.504   7.538  1.00 20.00
ATOM   1339  N   GLU G 181      22.914 -29.301  12.236  1.00 20.00
ATOM   1340  CA  GLU G 181      22.378 -29.587  13.572  1.00 20.00
ATOM   1341  C   GLU G 181      23.025 -28.705  14.605  1.00 20.00
ATOM   1342  O   GLU G 181      22.358 -28.185  15.517  1.00 20.00
ATOM   1343  CB  GLU G 181      22.588 -31.056  13.928  1.00 20.00
ATOM   1344  CG  GLU G 181      21.592 -31.971  13.211  1.00 20.00
ATOM   1345  CD  GLU G 181      22.003 -33.442  13.219  1.00 20.00
ATOM   1346  OE1 GLU G 181      22.738 -33.863  14.160  1.00 20.00
ATOM   1347  OE2 GLU G 181      21.598 -34.183  12.279  1.00 20.00
ATOM   1348  N   ILE G 182      24.341 -28.540  14.502  1.00 20.00
ATOM   1349  CA  ILE G 182      25.039 -27.653  15.424  1.00 20.00
ATOM   1350  C   ILE G 182      24.546 -26.186  15.262  1.00 20.00
ATOM   1351  O   ILE G 182      24.244 -25.467  16.241  1.00 20.00
ATOM   1352  CB  ILE G 182      26.557 -27.790  15.223  1.00 20.00
ATOM   1353  CG1 ILE G 182      26.995 -29.172  15.705  1.00 20.00
ATOM   1354  CG2 ILE G 182      27.327 -26.719  15.995  1.00 20.00
ATOM   1355  CD1 ILE G 182      28.461 -29.468  15.410  1.00 20.00
ATOM   1356  N   LEU G 183      24.408 -25.744  14.027  1.00 20.00
ATOM   1357  CA  LEU G 183      24.003 -24.364  13.790  1.00 20.00
ATOM   1358  C   LEU G 183      22.586 -24.093  14.336  1.00 20.00
ATOM   1359  O   LEU G 183      22.323 -23.012  14.873  1.00 20.00
ATOM   1360  CB  LEU G 183      24.068 -24.069  12.297  1.00 20.00
ATOM   1361  CG  LEU G 183      25.475 -24.017  11.720  1.00 20.00
ATOM   1362  CD1 LEU G 183      25.418 -23.853  10.163  1.00 20.00
ATOM   1363  CD2 LEU G 183      26.280 -22.900  12.428  1.00 20.00
ATOM   1364  N   GLU G 184      21.677 -25.055  14.184  1.00 20.00
ATOM   1365  CA  GLU G 184      20.331 -24.902  14.726  1.00 20.00
ATOM   1366  C   GLU G 184      20.324 -24.905  16.254  1.00 20.00
ATOM   1367  O   GLU G 184      19.683 -24.049  16.884  1.00 20.00
ATOM   1368  CB  GLU G 184      19.409 -25.995  14.200  1.00 20.00
ATOM   1369  CG  GLU G 184      17.989 -25.836  14.661  1.00 20.00
ATOM   1370  CD  GLU G 184      17.068 -26.888  14.089  1.00 20.00
ATOM   1371  OE1 GLU G 184      17.497 -27.718  13.275  1.00 20.00
ATOM   1372  OE2 GLU G 184      15.895 -26.908  14.465  1.00 20.00
ATOM   1373  N   GLN G 185      21.065 -25.834  16.845  1.00 20.00
ATOM   1374  CA  GLN G 185      21.220 -25.889  18.290  1.00 20.00
ATOM   1375  C   GLN G 185      21.784 -24.598  18.815  1.00 20.00
ATOM   1376  O   GLN G 185      21.383 -24.152  19.870  1.00 20.00
ATOM   1377  CB  GLN G 185      22.116 -27.072  18.716  1.00 20.00
ATOM   1378  CG  GLN G 185      23.017 -26.855  19.992  1.00 20.00
ATOM   1379  CD  GLN G 185      22.273 -26.960  21.310  1.00 20.00
ATOM   1380  NE2 GLN G 185      22.830 -26.338  22.349  1.00 20.00
ATOM   1381  OE1 GLN G 185      21.209 -27.595  21.405  1.00 20.00
ATOM   1382  N   GLN G 186      22.731 -24.007  18.096  1.00 20.00
ATOM   1383  CA  GLN G 186      23.374 -22.791  18.570  1.00 20.00
ATOM   1384  C   GLN G 186      22.636 -21.521  18.159  1.00 20.00
ATOM   1385  O   GLN G 186      23.174 -20.430  18.333  1.00 20.00
ATOM   1386  CB  GLN G 186      24.839 -22.731  18.101  1.00 20.00
ATOM   1387  CG  GLN G 186      25.732 -23.842  18.676  1.00 20.00
ATOM   1388  CD  GLN G 186      25.841 -23.805  20.220  1.00 20.00
ATOM   1389  NE2 GLN G 186      26.734 -22.962  20.726  1.00 20.00
ATOM   1390  OE1 GLN G 186      25.118 -24.520  20.934  1.00 20.00
ATOM   1391  N   LYS G 187      21.429 -21.657  17.623  1.00 20.00
ATOM   1392  CA  LYS G 187      20.604 -20.518  17.220  1.00 20.00
ATOM   1393  C   LYS G 187      21.209 -19.644  16.110  1.00 20.00
ATOM   1394  O   LYS G 187      20.856 -18.468  16.016  1.00 20.00
ATOM   1395  CB  LYS G 187      20.290 -19.624  18.438  1.00 20.00
ATOM   1396  CG  LYS G 187      19.790 -20.367  19.633  1.00 20.00
ATOM   1397  CD  LYS G 187      18.458 -21.020  19.323  1.00 20.00
ATOM   1398  CE  LYS G 187      17.848 -21.516  20.582  1.00 20.00
ATOM   1399  NZ  LYS G 187      16.631 -22.293  20.277  1.00 20.00
ATOM   1400  N   LYS G 188      22.104 -20.201  15.284  1.00 20.00
ATOM   1401  CA  LYS G 188      22.732 -19.433  14.195  1.00 20.00
ATOM   1402  C   LYS G 188      21.897 -19.472  12.956  1.00 20.00
ATOM   1403  O   LYS G 188      21.915 -18.537  12.162  1.00 20.00
ATOM   1404  CB  LYS G 188      24.115 -19.955  13.836  1.00 20.00
ATOM   1405  CG  LYS G 188      25.085 -19.928  14.964  1.00 20.00
ATOM   1406  CD  LYS G 188      25.075 -18.602  15.720  1.00 20.00
ATOM   1407  CE  LYS G 188      26.329 -18.470  16.571  1.00 20.00
ATOM   1408  NZ  LYS G 188      26.604 -19.661  17.445  1.00 20.00
ATOM   1409  N   VAL G 189      21.189 -20.569  12.772  1.00 20.00
ATOM   1410  CA  VAL G 189      20.246 -20.681  11.698  1.00 20.00
ATOM   1411  C   VAL G 189      18.977 -21.253  12.281  1.00 20.00
ATOM   1412  O   VAL G 189      19.018 -22.036  13.217  1.00 20.00
ATOM   1413  CB  VAL G 189      20.775 -21.601  10.547  1.00 20.00
ATOM   1414  CG1 VAL G 189      21.008 -23.023  11.036  1.00 20.00
ATOM   1415  CG2 VAL G 189      19.807 -21.618   9.413  1.00 20.00
ATOM   1416  N   ASP G 190      17.844 -20.839  11.737  1.00 20.00
ATOM   1417  CA  ASP G 190      16.557 -21.267  12.252  1.00 20.00
ATOM   1418  C   ASP G 190      16.175 -22.634  11.719  1.00 20.00
ATOM   1419  O   ASP G 190      16.693 -23.081  10.698  1.00 20.00
ATOM   1420  CB  ASP G 190      15.478 -20.234  11.905  1.00 20.00
ATOM   1421  CG  ASP G 190      15.002 -20.350  10.469  1.00 20.00
ATOM   1422  OD1 ASP G 190      14.210 -21.279  10.182  1.00 20.00
ATOM   1423  OD2 ASP G 190      15.419 -19.525   9.634  1.00 20.00
ATOM   1424  N   ALA G 191      15.216 -23.254  12.398  1.00 20.00
ATOM   1425  CA  ALA G 191      14.809 -24.633  12.147  1.00 20.00
ATOM   1426  C   ALA G 191      14.199 -24.839  10.779  1.00 20.00
ATOM   1427  O   ALA G 191      14.351 -25.909  10.180  1.00 20.00
ATOM   1428  CB  ALA G 191      13.818 -25.079  13.211  1.00 20.00
ATOM   1429  N   GLU G 192      13.490 -23.833  10.282  1.00 20.00
ATOM   1430  CA  GLU G 192      12.835 -23.968   8.972  1.00 20.00
ATOM   1431  C   GLU G 192      13.870 -23.937   7.830  1.00 20.00
ATOM   1432  O   GLU G 192      13.756 -24.671   6.854  1.00 20.00
ATOM   1433  CB  GLU G 192      11.772 -22.878   8.776  1.00 20.00
ATOM   1434  CG  GLU G 192      10.963 -23.012   7.472  1.00 20.00
ATOM   1435  CD  GLU G 192      10.506 -24.439   7.211  1.00 20.00
ATOM   1436  OE1 GLU G 192       9.864 -25.013   8.119  1.00 20.00
ATOM   1437  OE2 GLU G 192      10.793 -24.990   6.116  1.00 20.00
ATOM   1438  N   THR G 193      14.879 -23.087   7.970  1.00 20.00
ATOM   1439  CA  THR G 193      15.987 -23.047   7.004  1.00 20.00
ATOM   1440  C   THR G 193      16.681 -24.407   6.938  1.00 20.00
ATOM   1441  O   THR G 193      16.902 -24.929   5.855  1.00 20.00
ATOM   1442  CB  THR G 193      16.985 -21.934   7.367  1.00 20.00
ATOM   1443  CG2 THR G 193      18.274 -22.008   6.531  1.00 20.00
ATOM   1444  OG1 THR G 193      16.353 -20.668   7.167  1.00 20.00
ATOM   1445  N   VAL G 194      16.980 -25.000   8.093  1.00 20.00
ATOM   1446  CA  VAL G 194      17.641 -26.306   8.125  1.00 20.00
ATOM   1447  C   VAL G 194      16.773 -27.364   7.472  1.00 20.00
ATOM   1448  O   VAL G 194      17.268 -28.197   6.704  1.00 20.00
ATOM   1449  CB  VAL G 194      18.018 -26.749   9.578  1.00 20.00
ATOM   1450  CG1 VAL G 194      18.599 -28.143   9.584  1.00 20.00
ATOM   1451  CG2 VAL G 194      18.993 -25.768  10.201  1.00 20.00
ATOM   1452  N   GLY G 195      15.477 -27.328   7.781  1.00 20.00
ATOM   1453  CA  GLY G 195      14.521 -28.248   7.187  1.00 20.00
ATOM   1454  C   GLY G 195      14.446 -28.087   5.682  1.00 20.00
ATOM   1455  O   GLY G 195      14.534 -29.066   4.944  1.00 20.00
ATOM   1456  N   ARG G 196      14.313 -26.842   5.227  1.00 20.00
ATOM   1457  CA  ARG G 196      14.262 -26.557   3.794  1.00 20.00
ATOM   1458  C   ARG G 196      15.537 -27.035   3.116  1.00 20.00
ATOM   1459  O   ARG G 196      15.474 -27.654   2.059  1.00 20.00
ATOM   1460  CB  ARG G 196      14.053 -25.061   3.524  1.00 20.00
ATOM   1461  CG  ARG G 196      14.174 -24.662   2.042  1.00 20.00
ATOM   1462  CD  ARG G 196      13.678 -23.250   1.773  1.00 20.00
ATOM   1463  NE  ARG G 196      14.526 -22.258   2.429  1.00 20.00
ATOM   1464  CZ  ARG G 196      15.711 -21.833   1.975  1.00 20.00
ATOM   1465  NH1 ARG G 196      16.227 -22.278   0.830  1.00 20.00
ATOM   1466  NH2 ARG G 196      16.390 -20.940   2.681  1.00 20.00
ATOM   1467  N   VAL G 197      16.685 -26.732   3.727  1.00 20.00
ATOM   1468  CA  VAL G 197      17.970 -27.077   3.132  1.00 20.00
ATOM   1469  C   VAL G 197      18.130 -28.578   3.027  1.00 20.00
ATOM   1470  O   VAL G 197      18.519 -29.074   1.982  1.00 20.00
ATOM   1471  CB  VAL G 197      19.158 -26.470   3.909  1.00 20.00
ATOM   1472  CG1 VAL G 197      20.450 -27.092   3.470  1.00 20.00
ATOM   1473  CG2 VAL G 197      19.177 -24.982   3.717  1.00 20.00
ATOM   1474  N   LYS G 198      17.815 -29.294   4.106  1.00 20.00
ATOM   1475  CA  LYS G 198      17.864 -30.765   4.099  1.00 20.00
ATOM   1476  C   LYS G 198      16.912 -31.365   3.075  1.00 20.00
ATOM   1477  O   LYS G 198      17.279 -32.288   2.357  1.00 20.00
ATOM   1478  CB  LYS G 198      17.548 -31.354   5.482  1.00 20.00
ATOM   1479  CG  LYS G 198      18.746 -31.491   6.390  1.00 20.00
ATOM   1480  CD  LYS G 198      18.373 -32.160   7.726  1.00 20.00
ATOM   1481  CE  LYS G 198      19.634 -32.662   8.455  1.00 20.00
ATOM   1482  NZ  LYS G 198      19.446 -32.985   9.912  1.00 20.00
ATOM   1483  N   ARG G 199      15.689 -30.845   3.013  1.00 20.00
ATOM   1484  CA  ARG G 199      14.680 -31.401   2.108  1.00 20.00
ATOM   1485  C   ARG G 199      15.107 -31.210   0.669  1.00 20.00
ATOM   1486  O   ARG G 199      15.103 -32.145  -0.127  1.00 20.00
ATOM   1487  CB  ARG G 199      13.329 -30.730   2.329  1.00 20.00
ATOM   1488  CG  ARG G 199      12.202 -31.263   1.421  1.00 20.00
ATOM   1489  CD  ARG G 199      10.828 -30.794   1.911  1.00 20.00
ATOM   1490  NE  ARG G 199      10.766 -29.333   2.021  1.00 20.00
ATOM   1491  CZ  ARG G 199      10.943 -28.623   3.142  1.00 20.00
ATOM   1492  NH1 ARG G 199      11.185 -29.210   4.316  1.00 20.00
ATOM   1493  NH2 ARG G 199      10.865 -27.295   3.086  1.00 20.00
ATOM   1494  N   PHE G 200      15.489 -29.981   0.345  1.00 20.00
ATOM   1495  CA  PHE G 200      15.989 -29.648  -0.976  1.00 20.00
ATOM   1496  C   PHE G 200      17.138 -30.566  -1.413  1.00 20.00
ATOM   1497  O   PHE G 200      17.103 -31.117  -2.502  1.00 20.00
ATOM   1498  CB  PHE G 200      16.460 -28.179  -1.013  1.00 20.00
ATOM   1499  CG  PHE G 200      16.781 -27.690  -2.386  1.00 20.00
ATOM   1500  CD1 PHE G 200      15.883 -26.893  -3.078  1.00 20.00
ATOM   1501  CD2 PHE G 200      17.964 -28.060  -3.008  1.00 20.00
ATOM   1502  CE1 PHE G 200      16.180 -26.460  -4.353  1.00 20.00
ATOM   1503  CE2 PHE G 200      18.259 -27.629  -4.270  1.00 20.00
ATOM   1504  CZ  PHE G 200      17.379 -26.830  -4.948  1.00 20.00
ATOM   1505  N   ILE G 201      18.162 -30.696  -0.578  1.00 20.00
ATOM   1506  CA  ILE G 201      19.341 -31.504  -0.925  1.00 20.00
ATOM   1507  C   ILE G 201      18.938 -32.935  -1.260  1.00 20.00
ATOM   1508  O   ILE G 201      19.308 -33.472  -2.306  1.00 20.00
ATOM   1509  CB  ILE G 201      20.380 -31.504   0.227  1.00 20.00
ATOM   1510  CG1 ILE G 201      21.167 -30.186   0.194  1.00 20.00
ATOM   1511  CG2 ILE G 201      21.319 -32.712   0.136  1.00 20.00
ATOM   1512  CD1 ILE G 201      22.078 -29.994   1.370  1.00 20.00
ATOM   1513  N   GLN G 202      18.156 -33.532  -0.368  1.00 20.00
ATOM   1514  CA  GLN G 202      17.566 -34.853  -0.594  1.00 20.00
ATOM   1515  C   GLN G 202      17.029 -35.002  -2.028  1.00 20.00
ATOM   1516  O   GLN G 202      17.205 -36.055  -2.638  1.00 20.00
ATOM   1517  CB  GLN G 202      16.459 -35.107   0.437  1.00 20.00
ATOM   1518  CG  GLN G 202      15.929 -36.533   0.479  1.00 20.00
ATOM   1519  CD  GLN G 202      15.734 -37.044   1.902  1.00 20.00
ATOM   1520  NE2 GLN G 202      16.764 -36.902   2.728  1.00 20.00
ATOM   1521  OE1 GLN G 202      14.671 -37.567   2.251  1.00 20.00
ATOM   1522  N   GLU G 203      16.399 -33.946  -2.557  1.00 20.00
ATOM   1523  CA  GLU G 203      15.965 -33.869  -3.971  1.00 20.00
ATOM   1524  C   GLU G 203      16.952 -33.064  -4.833  1.00 20.00
ATOM   1525  O   GLU G 203      17.927 -33.587  -5.369  1.00 20.00
ATOM   1526  CB  GLU G 203      14.596 -33.189  -4.063  1.00 20.00
ATOM   1527  CG  GLU G 203      13.552 -33.712  -3.079  1.00 20.00
ATOM   1528  CD  GLU G 203      12.579 -34.706  -3.693  1.00 20.00
ATOM   1529  OE1 GLU G 203      12.628 -34.933  -4.921  1.00 20.00
ATOM   1530  OE2 GLU G 203      11.754 -35.253  -2.933  1.00 20.00
TER
ATOM      1  N   LYS H  34     -15.322 -28.911 -18.980  1.00 20.00
ATOM      2  CA  LYS H  34     -16.245 -29.129 -17.824  1.00 20.00
ATOM      3  C   LYS H  34     -15.590 -28.658 -16.518  1.00 20.00
ATOM      4  O   LYS H  34     -14.605 -29.252 -16.058  1.00 20.00
ATOM      5  CB  LYS H  34     -16.672 -30.597 -17.735  1.00 20.00
ATOM      6  CG  LYS H  34     -17.593 -30.949 -16.558  1.00 20.00
ATOM      7  CD  LYS H  34     -19.049 -30.598 -16.841  1.00 20.00
ATOM      8  CE  LYS H  34     -19.987 -31.243 -15.829  1.00 20.00
ATOM      9  NZ  LYS H  34     -21.431 -30.902 -16.074  1.00 20.00
ATOM     10  N   GLU H  35     -16.142 -27.590 -15.936  1.00 20.00
ATOM     11  CA  GLU H  35     -15.557 -26.961 -14.744  1.00 20.00
ATOM     12  C   GLU H  35     -15.509 -27.861 -13.507  1.00 20.00
ATOM     13  O   GLU H  35     -16.459 -28.586 -13.190  1.00 20.00
ATOM     14  CB  GLU H  35     -16.263 -25.649 -14.404  1.00 20.00
ATOM     15  CG  GLU H  35     -15.673 -24.969 -13.168  1.00 20.00
ATOM     16  CD  GLU H  35     -15.921 -23.465 -13.098  1.00 20.00
ATOM     17  OE1 GLU H  35     -16.708 -22.935 -13.915  1.00 20.00
ATOM     18  OE2 GLU H  35     -15.315 -22.822 -12.207  1.00 20.00
ATOM     19  N   LEU H  36     -14.378 -27.822 -12.818  1.00 20.00
ATOM     20  CA  LEU H  36     -14.220 -28.558 -11.575  1.00 20.00
ATOM     21  C   LEU H  36     -14.906 -27.810 -10.420  1.00 20.00
ATOM     22  O   LEU H  36     -14.804 -26.581 -10.314  1.00 20.00
ATOM     23  CB  LEU H  36     -12.732 -28.771 -11.280  1.00 20.00
ATOM     24  CG  LEU H  36     -11.886 -29.650 -12.214  1.00 20.00
ATOM     25  CD1 LEU H  36     -10.446 -29.716 -11.732  1.00 20.00
ATOM     26  CD2 LEU H  36     -12.451 -31.060 -12.316  1.00 20.00
ATOM     27  N   SER H  37     -15.603 -28.559  -9.569  1.00 20.00
ATOM     28  CA  SER H  37     -16.119 -28.034  -8.312  1.00 20.00
ATOM     29  C   SER H  37     -14.950 -27.469  -7.483  1.00 20.00
ATOM     30  O   SER H  37     -13.786 -27.796  -7.742  1.00 20.00
ATOM     31  CB  SER H  37     -16.835 -29.144  -7.536  1.00 20.00
ATOM     32  OG  SER H  37     -15.906 -30.037  -6.924  1.00 20.00
ATOM     33  N   PHE H  38     -15.259 -26.612  -6.514  1.00 20.00
ATOM     34  CA  PHE H  38     -14.288 -26.213  -5.480  1.00 20.00
ATOM     35  C   PHE H  38     -13.569 -27.405  -4.835  1.00 20.00
ATOM     36  O   PHE H  38     -12.335 -27.397  -4.726  1.00 20.00
ATOM     37  CB  PHE H  38     -14.958 -25.340  -4.411  1.00 20.00
ATOM     38  CG  PHE H  38     -15.524 -24.038  -4.945  1.00 20.00
ATOM     39  CD1 PHE H  38     -14.817 -23.281  -5.871  1.00 20.00
ATOM     40  CD2 PHE H  38     -16.739 -23.556  -4.468  1.00 20.00
ATOM     41  CE1 PHE H  38     -15.319 -22.082  -6.359  1.00 20.00
ATOM     42  CE2 PHE H  38     -17.264 -22.345  -4.934  1.00 20.00
ATOM     43  CZ  PHE H  38     -16.549 -21.604  -5.883  1.00 20.00
ATOM     44  N   GLY H  39     -14.330 -28.430  -4.441  1.00 20.00
ATOM     45  CA  GLY H  39     -13.773 -29.638  -3.809  1.00 20.00
ATOM     46  C   GLY H  39     -12.757 -30.382  -4.658  1.00 20.00
ATOM     47  O   GLY H  39     -11.752 -30.884  -4.147  1.00 20.00
ATOM     48  N   ALA H  40     -13.020 -30.458  -5.958  1.00 20.00
ATOM     49  CA  ALA H  40     -12.079 -31.053  -6.916  1.00 20.00
ATOM     50  C   ALA H  40     -10.841 -30.152  -7.077  1.00 20.00
ATOM     51  O   ALA H  40      -9.704 -30.620  -7.044  1.00 20.00
ATOM     52  CB  ALA H  40     -12.775 -31.293  -8.245  1.00 20.00
ATOM     53  N   ARG H  41     -11.057 -28.847  -7.218  1.00 20.00
ATOM     54  CA  ARG H  41      -9.938 -27.900  -7.302  1.00 20.00
ATOM     55  C   ARG H  41      -8.985 -27.957  -6.104  1.00 20.00
ATOM     56  O   ARG H  41      -7.783 -27.717  -6.257  1.00 20.00
ATOM     57  CB  ARG H  41     -10.468 -26.477  -7.551  1.00 20.00
ATOM     58  CG  ARG H  41     -11.042 -26.286  -8.950  1.00 20.00
ATOM     59  CD  ARG H  41     -11.910 -25.044  -9.016  1.00 20.00
ATOM     60  NE  ARG H  41     -11.054 -23.859  -9.062  1.00 20.00
ATOM     61  CZ  ARG H  41     -11.492 -22.609  -9.023  1.00 20.00
ATOM     62  NH1 ARG H  41     -10.622 -21.601  -9.074  1.00 20.00
ATOM     63  NH2 ARG H  41     -12.791 -22.378  -8.906  1.00 20.00
ATOM     64  N   ALA H  42      -9.510 -28.327  -4.937  1.00 20.00
ATOM     65  CA  ALA H  42      -8.744 -28.385  -3.688  1.00 20.00
ATOM     66  C   ALA H  42      -7.735 -29.532  -3.778  1.00 20.00
ATOM     67  O   ALA H  42      -6.766 -29.581  -3.022  1.00 20.00
ATOM     68  CB  ALA H  42      -9.666 -28.624  -2.528  1.00 20.00
ATOM     69  N   GLU H  43      -7.983 -30.448  -4.710  1.00 20.00
ATOM     70  CA  GLU H  43      -7.108 -31.619  -4.879  1.00 20.00
ATOM     71  C   GLU H  43      -6.156 -31.533  -6.074  1.00 20.00
ATOM     72  O   GLU H  43      -5.359 -32.464  -6.300  1.00 20.00
ATOM     73  CB  GLU H  43      -7.959 -32.898  -4.926  1.00 20.00
ATOM     74  CG  GLU H  43      -8.676 -33.161  -3.609  1.00 20.00
ATOM     75  CD  GLU H  43      -9.471 -34.461  -3.578  1.00 20.00
ATOM     76  OE1 GLU H  43      -9.702 -35.029  -4.663  1.00 20.00
ATOM     77  OE2 GLU H  43      -9.870 -34.902  -2.465  1.00 20.00
ATOM     78  N   LEU H  44      -6.224 -30.426  -6.825  1.00 20.00
ATOM     79  CA  LEU H  44      -5.376 -30.207  -8.010  1.00 20.00
ATOM     80  C   LEU H  44      -3.881 -30.400  -7.704  1.00 20.00
ATOM     81  O   LEU H  44      -3.429 -29.991  -6.641  1.00 20.00
ATOM     82  CB  LEU H  44      -5.632 -28.831  -8.633  1.00 20.00
ATOM     83  CG  LEU H  44      -6.868 -28.655  -9.523  1.00 20.00
ATOM     84  CD1 LEU H  44      -7.192 -27.194  -9.778  1.00 20.00
ATOM     85  CD2 LEU H  44      -6.681 -29.347 -10.876  1.00 20.00
ATOM     86  N   PRO H  45      -3.122 -31.063  -8.605  1.00 20.00
ATOM     87  CA  PRO H  45      -1.699 -31.317  -8.308  1.00 20.00
ATOM     88  C   PRO H  45      -0.895 -30.064  -7.912  1.00 20.00
ATOM     89  O   PRO H  45      -0.100 -30.107  -6.959  1.00 20.00
ATOM     90  CB  PRO H  45      -1.172 -31.878  -9.626  1.00 20.00
ATOM     91  CG  PRO H  45      -2.364 -32.548 -10.253  1.00 20.00
ATOM     92  CD  PRO H  45      -3.506 -31.607  -9.926  1.00 20.00
ATOM     93  N   ARG H  46      -1.112 -28.968  -8.636  1.00 20.00
ATOM     94  CA  ARG H  46      -0.386 -27.708  -8.391  1.00 20.00
ATOM     95  C   ARG H  46      -1.077 -26.718  -7.449  1.00 20.00
ATOM     96  O   ARG H  46      -0.651 -25.560  -7.364  1.00 20.00
ATOM     97  CB  ARG H  46      -0.056 -27.005  -9.710  1.00 20.00
ATOM     98  CG  ARG H  46       0.874 -27.783 -10.641  1.00 20.00
ATOM     99  CD  ARG H  46       1.023 -27.072 -11.990  1.00 20.00
ATOM    100  NE  ARG H  46       1.615 -25.741 -11.832  1.00 20.00
ATOM    101  CZ  ARG H  46       2.923 -25.496 -11.735  1.00 20.00
ATOM    102  NH1 ARG H  46       3.804 -26.493 -11.802  1.00 20.00
ATOM    103  NH2 ARG H  46       3.355 -24.248 -11.574  1.00 20.00
ATOM    104  N   ILE H  47      -2.087 -27.183  -6.709  1.00 20.00
ATOM    105  CA  ILE H  47      -2.783 -26.342  -5.727  1.00 20.00
ATOM    106  C   ILE H  47      -1.906 -25.913  -4.546  1.00 20.00
ATOM    107  O   ILE H  47      -1.143 -26.695  -3.974  1.00 20.00
ATOM    108  CB  ILE H  47      -4.096 -27.000  -5.204  1.00 20.00
ATOM    109  CG1 ILE H  47      -5.103 -25.939  -4.751  1.00 20.00
ATOM    110  CG2 ILE H  47      -3.841 -28.041  -4.101  1.00 20.00
ATOM    111  CD1 ILE H  47      -5.693 -25.103  -5.914  1.00 20.00
ATOM    112  N   HIS H  48      -2.023 -24.646  -4.174  1.00 20.00
ATOM    113  CA  HIS H  48      -1.338 -24.152  -3.001  1.00 20.00
ATOM    114  C   HIS H  48      -2.069 -24.665  -1.741  1.00 20.00
ATOM    115  O   HIS H  48      -3.294 -24.717  -1.717  1.00 20.00
ATOM    116  CB  HIS H  48      -1.292 -22.614  -3.065  1.00 20.00
ATOM    117  CG  HIS H  48      -0.352 -22.013  -2.073  1.00 20.00
ATOM    118  CD2 HIS H  48       0.935 -21.615  -2.192  1.00 20.00
ATOM    119  ND1 HIS H  48      -0.695 -21.811  -0.753  1.00 20.00
ATOM    120  CE1 HIS H  48       0.341 -21.308  -0.103  1.00 20.00
ATOM    121  NE2 HIS H  48       1.341 -21.179  -0.955  1.00 20.00
ATOM    122  N   PRO H  49      -1.335 -25.049  -0.684  1.00 20.00
ATOM    123  CA  PRO H  49      -1.989 -25.568   0.518  1.00 20.00
ATOM    124  C   PRO H  49      -3.075 -24.639   1.094  1.00 20.00
ATOM    125  O   PRO H  49      -4.122 -25.107   1.562  1.00 20.00
ATOM    126  CB  PRO H  49      -0.826 -25.719   1.504  1.00 20.00
ATOM    127  CG  PRO H  49       0.351 -25.915   0.641  1.00 20.00
ATOM    128  CD  PRO H  49       0.133 -25.053  -0.546  1.00 20.00
ATOM    129  N   VAL H  50      -2.837 -23.334   1.031  1.00 20.00
ATOM    130  CA  VAL H  50      -3.793 -22.355   1.561  1.00 20.00
ATOM    131  C   VAL H  50      -5.073 -22.312   0.724  1.00 20.00
ATOM    132  O   VAL H  50      -6.182 -22.212   1.282  1.00 20.00
ATOM    133  CB  VAL H  50      -3.176 -20.938   1.589  1.00 20.00
ATOM    134  CG1 VAL H  50      -4.172 -19.909   2.126  1.00 20.00
ATOM    135  CG2 VAL H  50      -1.907 -20.935   2.398  1.00 20.00
ATOM    136  N   ALA H  51      -4.899 -22.354  -0.597  1.00 20.00
ATOM    137  CA  ALA H  51      -5.991 -22.410  -1.558  1.00 20.00
ATOM    138  C   ALA H  51      -6.796 -23.694  -1.343  1.00 20.00
ATOM    139  O   ALA H  51      -8.025 -23.671  -1.346  1.00 20.00
ATOM    140  CB  ALA H  51      -5.462 -22.344  -2.985  1.00 20.00
ATOM    141  N   SER H  52      -6.089 -24.801  -1.128  1.00 20.00
ATOM    142  CA  SER H  52      -6.722 -26.083  -0.876  1.00 20.00
ATOM    143  C   SER H  52      -7.620 -26.082   0.351  1.00 20.00
ATOM    144  O   SER H  52      -8.777 -26.530   0.291  1.00 20.00
ATOM    145  CB  SER H  52      -5.657 -27.190  -0.779  1.00 20.00
ATOM    146  OG  SER H  52      -6.277 -28.446  -0.573  1.00 20.00
ATOM    147  N   LYS H  53      -7.083 -25.560   1.455  1.00 20.00
ATOM    148  CA  LYS H  53      -7.813 -25.430   2.709  1.00 20.00
ATOM    149  C   LYS H  53      -9.058 -24.581   2.483  1.00 20.00
ATOM    150  O   LYS H  53     -10.136 -24.943   2.935  1.00 20.00
ATOM    151  CB  LYS H  53      -6.918 -24.800   3.780  1.00 20.00
ATOM    152  CG  LYS H  53      -7.589 -24.577   5.133  1.00 20.00
ATOM    153  CD  LYS H  53      -6.596 -24.007   6.159  1.00 20.00
ATOM    154  CE  LYS H  53      -7.156 -24.118   7.570  1.00 20.00
ATOM    155  NZ  LYS H  53      -6.457 -23.232   8.545  1.00 20.00
ATOM    156  N   LEU H  54      -8.898 -23.474   1.769  1.00 20.00
ATOM    157  CA  LEU H  54     -10.004 -22.563   1.469  1.00 20.00
ATOM    158  C   LEU H  54     -11.090 -23.254   0.632  1.00 20.00
ATOM    159  O   LEU H  54     -12.273 -23.214   0.981  1.00 20.00
ATOM    160  CB  LEU H  54      -9.475 -21.291   0.782  1.00 20.00
ATOM    161  CG  LEU H  54     -10.537 -20.326   0.228  1.00 20.00
ATOM    162  CD1 LEU H  54     -11.394 -19.756   1.335  1.00 20.00
ATOM    163  CD2 LEU H  54      -9.877 -19.201  -0.585  1.00 20.00
ATOM    164  N   LEU H  55     -10.670 -23.887  -0.461  1.00 20.00
ATOM    165  CA  LEU H  55     -11.578 -24.554  -1.388  1.00 20.00
ATOM    166  C   LEU H  55     -12.360 -25.675  -0.706  1.00 20.00
ATOM    167  O   LEU H  55     -13.546 -25.861  -0.997  1.00 20.00
ATOM    168  CB  LEU H  55     -10.806 -25.087  -2.595  1.00 20.00
ATOM    169  CG  LEU H  55     -10.360 -24.033  -3.616  1.00 20.00
ATOM    170  CD1 LEU H  55      -9.214 -24.540  -4.469  1.00 20.00
ATOM    171  CD2 LEU H  55     -11.542 -23.574  -4.477  1.00 20.00
ATOM    172  N  AARG H  56     -11.707 -26.416   0.185  1.00 20.00
ATOM    173  N  BARG H  56     -11.677 -26.432   0.152  1.00 20.00
ATOM    174  CA AARG H  56     -12.374 -27.489   0.924  1.00 20.00
ATOM    175  CA BARG H  56     -12.304 -27.456   0.988  1.00 20.00
ATOM    176  C  AARG H  56     -13.441 -26.998   1.914  1.00 20.00
ATOM    177  C  BARG H  56     -13.474 -26.884   1.778  1.00 20.00
ATOM    178  O  AARG H  56     -14.503 -27.613   2.022  1.00 20.00
ATOM    179  O  BARG H  56     -14.614 -27.323   1.612  1.00 20.00
ATOM    180  CB AARG H  56     -11.360 -28.424   1.598  1.00 20.00
ATOM    181  CB BARG H  56     -11.298 -28.072   1.969  1.00 20.00
ATOM    182  CG AARG H  56     -10.548 -29.267   0.620  1.00 20.00
ATOM    183  CG BARG H  56     -10.384 -29.101   1.348  1.00 20.00
ATOM    184  CD AARG H  56     -10.112 -30.593   1.255  1.00 20.00
ATOM    185  CD BARG H  56      -9.636 -29.881   2.410  1.00 20.00
ATOM    186  NE AARG H  56      -8.807 -31.064   0.794  1.00 20.00
ATOM    187  NE BARG H  56      -8.209 -29.949   2.108  1.00 20.00
ATOM    188  CZ AARG H  56      -8.607 -32.112  -0.002  1.00 20.00
ATOM    189  CZ BARG H  56      -7.260 -29.363   2.831  1.00 20.00
ATOM    190  NH1AARG H  56      -7.370 -32.454  -0.338  1.00 20.00
ATOM    191  NH2AARG H  56      -9.631 -32.830  -0.454  1.00 20.00
ATOM    192  NH1BARG H  56      -5.991 -29.488   2.471  1.00 20.00
ATOM    193  NH2BARG H  56      -7.575 -28.655   3.907  1.00 20.00
ATOM    194  N   LEU H  57     -13.187 -25.900   2.630  1.00 20.00
ATOM    195  CA  LEU H  57     -14.218 -25.336   3.510  1.00 20.00
ATOM    196  C   LEU H  57     -15.338 -24.632   2.728  1.00 20.00
ATOM    197  O   LEU H  57     -16.476 -24.599   3.187  1.00 20.00
ATOM    198  CB  LEU H  57     -13.615 -24.454   4.609  1.00 20.00
ATOM    199  CG  LEU H  57     -12.913 -23.139   4.291  1.00 20.00
ATOM    200  CD1 LEU H  57     -13.939 -22.009   4.089  1.00 20.00
ATOM    201  CD2 LEU H  57     -11.939 -22.753   5.416  1.00 20.00
ATOM    202  N   MET H  58     -15.032 -24.095   1.550  1.00 20.00
ATOM    203  CA  MET H  58     -16.056 -23.502   0.677  1.00 20.00
ATOM    204  C   MET H  58     -17.058 -24.588   0.270  1.00 20.00
ATOM    205  O   MET H  58     -18.274 -24.416   0.420  1.00 20.00
ATOM    206  CB  MET H  58     -15.435 -22.878  -0.576  1.00 20.00
ATOM    207  CG  MET H  58     -14.650 -21.558  -0.322  1.00 20.00
ATOM    208  SD  MET H  58     -13.595 -21.168  -1.740  1.00 20.00
ATOM    209  CE  MET H  58     -14.818 -20.761  -2.984  1.00 20.00
ATOM    210  N   GLN H  59     -16.517 -25.701  -0.221  1.00 20.00
ATOM    211  CA  GLN H  59     -17.295 -26.913  -0.516  1.00 20.00
ATOM    212  C   GLN H  59     -18.127 -27.426   0.672  1.00 20.00
ATOM    213  O   GLN H  59     -19.355 -27.612   0.563  1.00 20.00
ATOM    214  CB  GLN H  59     -16.338 -28.008  -0.997  1.00 20.00
ATOM    215  CG  GLN H  59     -17.051 -29.252  -1.550  1.00 20.00
ATOM    216  CD  GLN H  59     -17.778 -28.987  -2.851  1.00 20.00
ATOM    217  NE2 GLN H  59     -19.098 -29.165  -2.842  1.00 20.00
ATOM    218  OE1 GLN H  59     -17.160 -28.655  -3.866  1.00 20.00
ATOM    219  N   LYS H  60     -17.454 -27.656   1.796  1.00 20.00
ATOM    220  CA  LYS H  60     -18.071 -28.139   3.037  1.00 20.00
ATOM    221  C   LYS H  60     -19.243 -27.289   3.532  1.00 20.00
ATOM    222  O   LYS H  60     -20.313 -27.818   3.850  1.00 20.00
ATOM    223  CB  LYS H  60     -17.014 -28.251   4.129  1.00 20.00
ATOM    224  CG  LYS H  60     -17.501 -28.853   5.452  1.00 20.00
ATOM    225  CD  LYS H  60     -16.391 -28.849   6.484  1.00 20.00
ATOM    226  CE  LYS H  60     -16.946 -29.241   7.843  1.00 20.00
ATOM    227  NZ  LYS H  60     -15.860 -29.383   8.858  1.00 20.00
ATOM    228  N   LYS H  61     -19.040 -25.977   3.586  1.00 20.00
ATOM    229  CA  LYS H  61     -20.006 -25.059   4.185  1.00 20.00
ATOM    230  C   LYS H  61     -20.995 -24.433   3.190  1.00 20.00
ATOM    231  O   LYS H  61     -21.934 -23.734   3.596  1.00 20.00
ATOM    232  CB  LYS H  61     -19.242 -23.937   4.891  1.00 20.00
ATOM    233  CG  LYS H  61     -18.426 -24.359   6.104  1.00 20.00
ATOM    234  CD  LYS H  61     -17.521 -23.207   6.575  1.00 20.00
ATOM    235  CE  LYS H  61     -18.313 -21.975   7.045  1.00 20.00
ATOM    236  NZ  LYS H  61     -17.392 -20.938   7.596  1.00 20.00
ATOM    237  N   GLU H  62     -20.773 -24.674   1.902  1.00 20.00
ATOM    238  CA  GLU H  62     -21.574 -24.109   0.805  1.00 20.00
ATOM    239  C   GLU H  62     -21.537 -22.581   0.874  1.00 20.00
ATOM    240  O   GLU H  62     -22.563 -21.900   0.872  1.00 20.00
ATOM    241  CB  GLU H  62     -23.024 -24.625   0.826  1.00 20.00
ATOM    242  CG  GLU H  62     -23.086 -26.128   0.663  1.00 20.00
ATOM    243  CD  GLU H  62     -24.498 -26.633   0.421  1.00 20.00
ATOM    244  OE1 GLU H  62     -25.462 -26.054   0.959  1.00 20.00
ATOM    245  OE2 GLU H  62     -24.637 -27.612  -0.327  1.00 20.00
ATOM    246  N   THR H  63     -20.325 -22.048   0.946  1.00 20.00
ATOM    247  CA  THR H  63     -20.177 -20.611   0.916  1.00 20.00
ATOM    248  C   THR H  63     -18.983 -20.226   0.066  1.00 20.00
ATOM    249  O   THR H  63     -17.907 -20.830   0.151  1.00 20.00
ATOM    250  CB  THR H  63     -20.112 -19.982   2.323  1.00 20.00
ATOM    251  CG2 THR H  63     -18.986 -20.562   3.137  1.00 20.00
ATOM    252  OG1 THR H  63     -19.905 -18.570   2.196  1.00 20.00
ATOM    253  N   ASN H  64     -19.221 -19.237  -0.780  1.00 20.00
ATOM    254  CA  ASN H  64     -18.166 -18.532  -1.501  1.00 20.00
ATOM    255  C   ASN H  64     -18.265 -17.008  -1.289  1.00 20.00
ATOM    256  O   ASN H  64     -17.994 -16.199  -2.189  1.00 20.00
ATOM    257  CB  ASN H  64     -18.099 -18.969  -2.957  1.00 20.00
ATOM    258  CG  ASN H  64     -19.376 -18.667  -3.751  1.00 20.00
ATOM    259  ND2 ASN H  64     -19.200 -18.400  -5.029  1.00 20.00
ATOM    260  OD1 ASN H  64     -20.492 -18.706  -3.229  1.00 20.00
ATOM    261  N   LEU H  65     -18.659 -16.670  -0.065  1.00 20.00
ATOM    262  CA  LEU H  65     -18.769 -15.296   0.409  1.00 20.00
ATOM    263  C   LEU H  65     -17.580 -14.937   1.312  1.00 20.00
ATOM    264  O   LEU H  65     -17.328 -15.600   2.334  1.00 20.00
ATOM    265  CB  LEU H  65     -20.071 -15.100   1.193  1.00 20.00
ATOM    266  CG  LEU H  65     -20.240 -13.852   2.090  1.00 20.00
ATOM    267  CD1 LEU H  65     -20.225 -12.553   1.262  1.00 20.00
ATOM    268  CD2 LEU H  65     -21.525 -13.919   2.891  1.00 20.00
ATOM    269  N   CYS H  66     -16.893 -13.856   0.942  1.00 20.00
ATOM    270  CA  CYS H  66     -15.895 -13.217   1.800  1.00 20.00
ATOM    271  C   CYS H  66     -16.473 -11.942   2.432  1.00 20.00
ATOM    272  O   CYS H  66     -16.852 -11.006   1.735  1.00 20.00
ATOM    273  CB  CYS H  66     -14.654 -12.875   0.979  1.00 20.00
ATOM    274  SG  CYS H  66     -13.421 -11.904   1.845  1.00 20.00
ATOM    275  N   LEU H  67     -16.581 -11.918   3.755  1.00 20.00
ATOM    276  CA  LEU H  67     -17.103 -10.726   4.442  1.00 20.00
ATOM    277  C   LEU H  67     -16.019  -9.647   4.533  1.00 20.00
ATOM    278  O   LEU H  67     -14.952  -9.892   5.102  1.00 20.00
ATOM    279  CB  LEU H  67     -17.579 -11.071   5.849  1.00 20.00
ATOM    280  CG  LEU H  67     -18.021  -9.889   6.719  1.00 20.00
ATOM    281  CD1 LEU H  67     -19.271  -9.217   6.095  1.00 20.00
ATOM    282  CD2 LEU H  67     -18.196 -10.258   8.189  1.00 20.00
ATOM    283  N   SER H  68     -16.285  -8.475   3.957  1.00 20.00
ATOM    284  CA  SER H  68     -15.371  -7.355   4.141  1.00 20.00
ATOM    285  C   SER H  68     -15.788  -6.619   5.398  1.00 20.00
ATOM    286  O   SER H  68     -16.752  -5.827   5.388  1.00 20.00
ATOM    287  CB  SER H  68     -15.301  -6.441   2.914  1.00 20.00
ATOM    288  OG  SER H  68     -14.438  -5.342   3.166  1.00 20.00
ATOM    289  N   ALA H  69     -15.059  -6.898   6.483  1.00 20.00
ATOM    290  CA  ALA H  69     -15.458  -6.440   7.809  1.00 20.00
ATOM    291  C   ALA H  69     -14.949  -5.024   8.058  1.00 20.00
ATOM    292  O   ALA H  69     -14.053  -4.816   8.868  1.00 20.00
ATOM    293  CB  ALA H  69     -14.975  -7.395   8.885  1.00 20.00
ATOM    294  N   ASP H  70     -15.529  -4.076   7.323  1.00 20.00
ATOM    295  CA  ASP H  70     -15.113  -2.674   7.347  1.00 20.00
ATOM    296  C   ASP H  70     -15.775  -1.946   8.520  1.00 20.00
ATOM    297  O   ASP H  70     -16.796  -1.250   8.353  1.00 20.00
ATOM    298  CB  ASP H  70     -15.364  -2.023   5.983  1.00 20.00
ATOM    299  CG  ASP H  70     -14.480  -2.643   4.903  1.00 20.00
ATOM    300  OD1 ASP H  70     -13.404  -3.167   5.289  1.00 20.00
ATOM    301  OD2 ASP H  70     -14.887  -2.679   3.721  1.00 20.00
ATOM    302  N   VAL H  71     -15.166  -2.153   9.688  1.00 20.00
ATOM    303  CA  VAL H  71     -15.560  -1.560  10.969  1.00 20.00
ATOM    304  C   VAL H  71     -14.339  -1.019  11.682  1.00 20.00
ATOM    305  O   VAL H  71     -13.220  -1.479  11.479  1.00 20.00
ATOM    306  CB  VAL H  71     -16.273  -2.553  11.942  1.00 20.00
ATOM    307  CG1 VAL H  71     -17.563  -3.089  11.332  1.00 20.00
ATOM    308  CG2 VAL H  71     -15.330  -3.679  12.438  1.00 20.00
ATOM    309  N   SER H  72     -14.562  -0.058  12.566  1.00 20.00
ATOM    310  CA  SER H  72     -13.449   0.568  13.247  1.00 20.00
ATOM    311  C   SER H  72     -13.297   0.119  14.709  1.00 20.00
ATOM    312  O   SER H  72     -12.296   0.440  15.334  1.00 20.00
ATOM    313  CB  SER H  72     -13.554   2.089  13.114  1.00 20.00
ATOM    314  OG  SER H  72     -14.764   2.496  13.721  1.00 20.00
ATOM    315  N   LEU H  73     -14.252  -0.659  15.227  1.00 20.00
ATOM    316  CA  LEU H  73     -14.191  -1.167  16.605  1.00 20.00
ATOM    317  C   LEU H  73     -13.962  -2.674  16.694  1.00 20.00
ATOM    318  O   LEU H  73     -14.664  -3.454  16.053  1.00 20.00
ATOM    319  CB  LEU H  73     -15.469  -0.808  17.377  1.00 20.00
ATOM    320  CG  LEU H  73     -15.682   0.675  17.679  1.00 20.00
ATOM    321  CD1 LEU H  73     -17.124   0.901  18.137  1.00 20.00
ATOM    322  CD2 LEU H  73     -14.701   1.117  18.767  1.00 20.00
ATOM    323  N   ALA H  74     -12.991  -3.077  17.506  1.00 20.00
ATOM    324  CA  ALA H  74     -12.729  -4.508  17.700  1.00 20.00
ATOM    325  C   ALA H  74     -13.966  -5.289  18.144  1.00 20.00
ATOM    326  O   ALA H  74     -14.186  -6.384  17.642  1.00 20.00
ATOM    327  CB  ALA H  74     -11.580  -4.738  18.652  1.00 20.00
ATOM    328  N   ARG H  75     -14.768  -4.762  19.070  1.00 20.00
ATOM    329  CA  ARG H  75     -15.951  -5.503  19.520  1.00 20.00
ATOM    330  C   ARG H  75     -16.911  -5.824  18.371  1.00 20.00
ATOM    331  O   ARG H  75     -17.451  -6.929  18.316  1.00 20.00
ATOM    332  CB  ARG H  75     -16.680  -4.852  20.709  1.00 20.00
ATOM    333  CG  ARG H  75     -18.027  -5.536  20.984  1.00 20.00
ATOM    334  CD  ARG H  75     -18.706  -5.133  22.305  1.00 20.00
ATOM    335  NE  ARG H  75     -17.900  -5.447  23.491  1.00 20.00
ATOM    336  CZ  ARG H  75     -17.668  -6.667  23.981  1.00 20.00
ATOM    337  NH1 ARG H  75     -18.162  -7.757  23.398  1.00 20.00
ATOM    338  NH2 ARG H  75     -16.910  -6.796  25.065  1.00 20.00
ATOM    339  N   GLU H  76     -17.096  -4.898  17.429  1.00 20.00
ATOM    340  CA  GLU H  76     -18.029  -5.115  16.329  1.00 20.00
ATOM    341  C   GLU H  76     -17.408  -6.125  15.346  1.00 20.00
ATOM    342  O   GLU H  76     -18.101  -7.046  14.890  1.00 20.00
ATOM    343  CB  GLU H  76     -18.454  -3.788  15.659  1.00 20.00
ATOM    344  CG  GLU H  76     -19.654  -3.924  14.700  1.00 20.00
ATOM    345  CD  GLU H  76     -19.973  -2.652  13.915  1.00 20.00
ATOM    346  OE1 GLU H  76     -19.275  -1.624  14.113  1.00 20.00
ATOM    347  OE2 GLU H  76     -20.915  -2.687  13.082  1.00 20.00
ATOM    348  N   LEU H  77     -16.110  -5.967  15.063  1.00 20.00
ATOM    349  CA  LEU H  77     -15.334  -6.941  14.301  1.00 20.00
ATOM    350  C   LEU H  77     -15.557  -8.367  14.843  1.00 20.00
ATOM    351  O   LEU H  77     -15.911  -9.277  14.092  1.00 20.00
ATOM    352  CB  LEU H  77     -13.830  -6.576  14.313  1.00 20.00
ATOM    353  CG  LEU H  77     -12.895  -7.614  13.662  1.00 20.00
ATOM    354  CD1 LEU H  77     -13.255  -7.853  12.185  1.00 20.00
ATOM    355  CD2 LEU H  77     -11.441  -7.217  13.754  1.00 20.00
ATOM    356  N   LEU H  78     -15.315  -8.565  16.139  1.00 20.00
ATOM    357  CA  LEU H  78     -15.421  -9.902  16.725  1.00 20.00
ATOM    358  C   LEU H  78     -16.859 -10.423  16.779  1.00 20.00
ATOM    359  O   LEU H  78     -17.094 -11.633  16.623  1.00 20.00
ATOM    360  CB  LEU H  78     -14.784  -9.917  18.116  1.00 20.00
ATOM    361  CG  LEU H  78     -13.281  -9.628  18.123  1.00 20.00
ATOM    362  CD1 LEU H  78     -12.821  -9.466  19.576  1.00 20.00
ATOM    363  CD2 LEU H  78     -12.552 -10.764  17.410  1.00 20.00
ATOM    364  N   GLN H  79     -17.818  -9.521  16.986  1.00 20.00
ATOM    365  CA  GLN H  79     -19.222  -9.940  16.989  1.00 20.00
ATOM    366  C   GLN H  79     -19.681 -10.353  15.572  1.00 20.00
ATOM    367  O   GLN H  79     -20.423 -11.327  15.408  1.00 20.00
ATOM    368  CB  GLN H  79     -20.118  -8.879  17.656  1.00 20.00
ATOM    369  CG  GLN H  79     -19.930  -8.840  19.181  1.00 20.00
ATOM    370  CD  GLN H  79     -20.712  -7.756  19.916  1.00 20.00
ATOM    371  NE2 GLN H  79     -20.668  -7.816  21.246  1.00 20.00
ATOM    372  OE1 GLN H  79     -21.334  -6.875  19.310  1.00 20.00
ATOM    373  N   LEU H  80     -19.212  -9.647  14.544  1.00 20.00
ATOM    374  CA  LEU H  80     -19.536 -10.036  13.179  1.00 20.00
ATOM    375  C   LEU H  80     -18.900 -11.377  12.798  1.00 20.00
ATOM    376  O   LEU H  80     -19.565 -12.211  12.191  1.00 20.00
ATOM    377  CB  LEU H  80     -19.131  -8.959  12.165  1.00 20.00
ATOM    378  CG  LEU H  80     -19.957  -7.671  12.255  1.00 20.00
ATOM    379  CD1 LEU H  80     -19.241  -6.568  11.487  1.00 20.00
ATOM    380  CD2 LEU H  80     -21.371  -7.895  11.722  1.00 20.00
ATOM    381  N   ALA H  81     -17.622 -11.555  13.144  1.00 20.00
ATOM    382  CA  ALA H  81     -16.887 -12.779  12.806  1.00 20.00
ATOM    383  C   ALA H  81     -17.553 -13.995  13.459  1.00 20.00
ATOM    384  O   ALA H  81     -17.677 -15.065  12.844  1.00 20.00
ATOM    385  CB  ALA H  81     -15.437 -12.659  13.264  1.00 20.00
ATOM    386  N   ASP H  82     -17.977 -13.827  14.702  1.00 20.00
ATOM    387  CA  ASP H  82     -18.691 -14.900  15.424  1.00 20.00
ATOM    388  C   ASP H  82     -20.051 -15.193  14.794  1.00 20.00
ATOM    389  O   ASP H  82     -20.323 -16.333  14.409  1.00 20.00
ATOM    390  CB  ASP H  82     -18.838 -14.567  16.914  1.00 20.00
ATOM    391  CG  ASP H  82     -19.261 -15.771  17.763  1.00 20.00
ATOM    392  OD1 ASP H  82     -19.001 -16.941  17.389  1.00 20.00
ATOM    393  OD2 ASP H  82     -19.877 -15.547  18.824  1.00 20.00
ATOM    394  N   ALA H  83     -20.906 -14.176  14.657  1.00 20.00
ATOM    395  CA  ALA H  83     -22.254 -14.411  14.110  1.00 20.00
ATOM    396  C   ALA H  83     -22.265 -14.831  12.637  1.00 20.00
ATOM    397  O   ALA H  83     -23.081 -15.678  12.235  1.00 20.00
ATOM    398  CB  ALA H  83     -23.166 -13.193  14.322  1.00 20.00
ATOM    399  N   LEU H  84     -21.362 -14.268  11.835  1.00 20.00
ATOM    400  CA  LEU H  84     -21.405 -14.533  10.392  1.00 20.00
ATOM    401  C   LEU H  84     -20.441 -15.642   9.984  1.00 20.00
ATOM    402  O   LEU H  84     -20.495 -16.118   8.857  1.00 20.00
ATOM    403  CB  LEU H  84     -21.169 -13.258   9.570  1.00 20.00
ATOM    404  CG  LEU H  84     -22.378 -12.329   9.394  1.00 20.00
ATOM    405  CD1 LEU H  84     -22.918 -11.924  10.760  1.00 20.00
ATOM    406  CD2 LEU H  84     -21.958 -11.106   8.591  1.00 20.00
ATOM    407  N   GLY H  85     -19.577 -16.051  10.909  1.00 20.00
ATOM    408  CA  GLY H  85     -18.554 -17.079  10.625  1.00 20.00
ATOM    409  C   GLY H  85     -19.062 -18.301   9.872  1.00 20.00
ATOM    410  O   GLY H  85     -18.468 -18.713   8.879  1.00 20.00
ATOM    411  N   PRO H  86     -20.171 -18.894  10.342  1.00 20.00
ATOM    412  CA  PRO H  86     -20.779 -20.015   9.611  1.00 20.00
ATOM    413  C   PRO H  86     -21.201 -19.758   8.159  1.00 20.00
ATOM    414  O   PRO H  86     -21.268 -20.719   7.380  1.00 20.00
ATOM    415  CB  PRO H  86     -21.997 -20.376  10.473  1.00 20.00
ATOM    416  CG  PRO H  86     -21.643 -19.890  11.840  1.00 20.00
ATOM    417  CD  PRO H  86     -20.902 -18.607  11.590  1.00 20.00
ATOM    418  N   SER H  87     -21.502 -18.503   7.803  1.00 20.00
ATOM    419  CA  SER H  87     -21.964 -18.150   6.453  1.00 20.00
ATOM    420  C   SER H  87     -20.868 -17.751   5.455  1.00 20.00
ATOM    421  O   SER H  87     -21.160 -17.510   4.272  1.00 20.00
ATOM    422  CB  SER H  87     -22.954 -16.971   6.524  1.00 20.00
ATOM    423  OG  SER H  87     -23.921 -17.153   7.538  1.00 20.00
ATOM    424  N   ILE H  88     -19.618 -17.707   5.914  1.00 20.00
ATOM    425  CA  ILE H  88     -18.522 -17.139   5.136  1.00 20.00
ATOM    426  C   ILE H  88     -17.361 -18.119   4.991  1.00 20.00
ATOM    427  O   ILE H  88     -17.132 -18.958   5.875  1.00 20.00
ATOM    428  CB  ILE H  88     -18.008 -15.796   5.743  1.00 20.00
ATOM    429  CG1 ILE H  88     -17.286 -16.002   7.095  1.00 20.00
ATOM    430  CG2 ILE H  88     -19.167 -14.779   5.772  1.00 20.00
ATOM    431  CD1 ILE H  88     -16.760 -14.713   7.848  1.00 20.00
ATOM    432  N   CYS H  89     -16.644 -18.000   3.880  1.00 20.00
ATOM    433  CA  CYS H  89     -15.404 -18.768   3.666  1.00 20.00
ATOM    434  C   CYS H  89     -14.154 -17.949   4.046  1.00 20.00
ATOM    435  O   CYS H  89     -13.056 -18.488   4.136  1.00 20.00
ATOM    436  CB  CYS H  89     -15.267 -19.180   2.196  1.00 20.00
ATOM    437  SG  CYS H  89     -14.956 -17.820   1.064  1.00 20.00
ATOM    438  N   MET H  90     -14.331 -16.645   4.208  1.00 20.00
ATOM    439  CA  MET H  90     -13.208 -15.747   4.475  1.00 20.00
ATOM    440  C   MET H  90     -13.712 -14.450   5.117  1.00 20.00
ATOM    441  O   MET H  90     -14.805 -13.982   4.780  1.00 20.00
ATOM    442  CB  MET H  90     -12.545 -15.436   3.132  1.00 20.00
ATOM    443  CG  MET H  90     -11.229 -14.697   3.264  1.00 20.00
ATOM    444  SD  MET H  90     -10.616 -14.393   1.599  1.00 20.00
ATOM    445  CE  MET H  90     -10.455 -16.043   0.881  1.00 20.00
ATOM    446  N   LEU H  91     -12.898 -13.886   6.014  1.00 20.00
ATOM    447  CA  LEU H  91     -13.171 -12.612   6.655  1.00 20.00
ATOM    448  C   LEU H  91     -12.006 -11.708   6.290  1.00 20.00
ATOM    449  O   LEU H  91     -10.852 -12.017   6.593  1.00 20.00
ATOM    450  CB  LEU H  91     -13.322 -12.761   8.176  1.00 20.00
ATOM    451  CG  LEU H  91     -13.818 -11.411   8.729  1.00 20.00
ATOM    452  CD1 LEU H  91     -14.794 -11.590   9.868  1.00 20.00
ATOM    453  CD2 LEU H  91     -12.715 -10.418   9.047  1.00 20.00
ATOM    454  N   LYS H  92     -12.330 -10.655   5.553  1.00 20.00
ATOM    455  CA  LYS H  92     -11.334  -9.692   5.112  1.00 20.00
ATOM    456  C   LYS H  92     -11.299  -8.512   6.062  1.00 20.00
ATOM    457  O   LYS H  92     -12.335  -7.908   6.321  1.00 20.00
ATOM    458  CB  LYS H  92     -11.635  -9.209   3.701  1.00 20.00
ATOM    459  CG  LYS H  92     -10.591  -8.241   3.132  1.00 20.00
ATOM    460  CD  LYS H  92     -10.977  -7.807   1.692  1.00 20.00
ATOM    461  CE  LYS H  92     -11.937  -6.595   1.672  1.00 20.00
ATOM    462  NZ  LYS H  92     -11.334  -5.346   2.224  1.00 20.00
ATOM    463  N   THR H  93     -10.089  -8.156   6.490  1.00 20.00
ATOM    464  CA  THR H  93      -9.846  -7.088   7.467  1.00 20.00
ATOM    465  C   THR H  93      -9.076  -5.915   6.838  1.00 20.00
ATOM    466  O   THR H  93      -8.379  -6.075   5.824  1.00 20.00
ATOM    467  CB  THR H  93      -9.021  -7.598   8.683  1.00 20.00
ATOM    468  CG2 THR H  93      -9.786  -8.649   9.491  1.00 20.00
ATOM    469  OG1 THR H  93      -7.799  -8.162   8.194  1.00 20.00
ATOM    470  N   HIS H  94      -9.289  -4.720   7.384  1.00 20.00
ATOM    471  CA  HIS H  94      -8.365  -3.600   7.243  1.00 20.00
ATOM    472  C   HIS H  94      -7.918  -3.284   8.659  1.00 20.00
ATOM    473  O   HIS H  94      -8.516  -2.456   9.354  1.00 20.00
ATOM    474  CB  HIS H  94      -9.048  -2.360   6.641  1.00 20.00
ATOM    475  CG  HIS H  94      -9.292  -2.439   5.167  1.00 20.00
ATOM    476  CD2 HIS H  94     -10.443  -2.377   4.460  1.00 20.00
ATOM    477  ND1 HIS H  94      -8.278  -2.548   4.238  1.00 20.00
ATOM    478  CE1 HIS H  94      -8.796  -2.581   3.025  1.00 20.00
ATOM    479  NE2 HIS H  94     -10.110  -2.475   3.132  1.00 20.00
ATOM    480  N   VAL H  95      -6.863  -3.956   9.104  1.00 20.00
ATOM    481  CA  VAL H  95      -6.372  -3.788  10.463  1.00 20.00
ATOM    482  C   VAL H  95      -5.992  -2.319  10.742  1.00 20.00
ATOM    483  O   VAL H  95      -6.105  -1.876  11.883  1.00 20.00
ATOM    484  CB  VAL H  95      -5.187  -4.759  10.728  1.00 20.00
ATOM    485  CG1 VAL H  95      -3.990  -4.426   9.867  1.00 20.00
ATOM    486  CG2 VAL H  95      -4.792  -4.804  12.171  1.00 20.00
ATOM    487  N   ASP H  96      -5.614  -1.568   9.707  1.00 20.00
ATOM    488  CA  ASP H  96      -5.138  -0.185   9.906  1.00 20.00
ATOM    489  C   ASP H  96      -6.244   0.850  10.126  1.00 20.00
ATOM    490  O   ASP H  96      -5.977   2.041  10.281  1.00 20.00
ATOM    491  CB  ASP H  96      -4.162   0.233   8.810  1.00 20.00
ATOM    492  CG  ASP H  96      -4.815   0.333   7.439  1.00 20.00
ATOM    493  OD1 ASP H  96      -5.738  -0.469   7.155  1.00 20.00
ATOM    494  OD2 ASP H  96      -4.391   1.215   6.662  1.00 20.00
ATOM    495  N   ILE H  97      -7.471   0.360  10.222  1.00 20.00
ATOM    496  CA  ILE H  97      -8.695   1.144  10.422  1.00 20.00
ATOM    497  C   ILE H  97      -9.320   0.827  11.799  1.00 20.00
ATOM    498  O   ILE H  97     -10.205   1.539  12.307  1.00 20.00
ATOM    499  CB  ILE H  97      -9.600   0.833   9.190  1.00 20.00
ATOM    500  CG1 ILE H  97      -9.368   1.850   8.080  1.00 20.00
ATOM    501  CG2 ILE H  97     -11.047   0.489   9.508  1.00 20.00
ATOM    502  CD1 ILE H  97      -9.905   1.393   6.729  1.00 20.00
ATOM    503  N   LEU H  98      -8.831  -0.236  12.434  1.00 20.00
ATOM    504  CA  LEU H  98      -9.273  -0.577  13.780  1.00 20.00
ATOM    505  C   LEU H  98      -8.750   0.425  14.790  1.00 20.00
ATOM    506  O   LEU H  98      -7.542   0.496  15.050  1.00 20.00
ATOM    507  CB  LEU H  98      -8.793  -1.976  14.188  1.00 20.00
ATOM    508  CG  LEU H  98      -9.597  -3.235  13.897  1.00 20.00
ATOM    509  CD1 LEU H  98      -8.869  -4.417  14.549  1.00 20.00
ATOM    510  CD2 LEU H  98     -11.039  -3.122  14.414  1.00 20.00
ATOM    511  N   ASN H  99      -9.672   1.161  15.406  1.00 20.00
ATOM    512  CA  ASN H  99      -9.275   2.128  16.405  1.00 20.00
ATOM    513  C   ASN H  99      -8.629   1.515  17.638  1.00 20.00
ATOM    514  O   ASN H  99      -7.735   2.116  18.193  1.00 20.00
ATOM    515  CB  ASN H  99     -10.430   3.071  16.765  1.00 20.00
ATOM    516  CG  ASN H  99     -10.725   4.049  15.657  1.00 20.00
ATOM    517  ND2 ASN H  99     -11.977   4.462  15.544  1.00 20.00
ATOM    518  OD1 ASN H  99      -9.827   4.406  14.880  1.00 20.00
ATOM    519  N   ASP H 100      -9.052   0.312  18.025  1.00 20.00
ATOM    520  CA  ASP H 100      -8.517  -0.345  19.207  1.00 20.00
ATOM    521  C   ASP H 100      -7.816  -1.669  18.862  1.00 20.00
ATOM    522  O   ASP H 100      -7.917  -2.639  19.609  1.00 20.00
ATOM    523  CB  ASP H 100      -9.625  -0.553  20.253  1.00 20.00
ATOM    524  CG  ASP H 100     -10.899  -1.151  19.656  1.00 20.00
ATOM    525  OD1 ASP H 100     -10.923  -1.454  18.446  1.00 20.00
ATOM    526  OD2 ASP H 100     -11.895  -1.292  20.392  1.00 20.00
ATOM    527  N   PHE H 101      -7.108  -1.708  17.735  1.00 20.00
ATOM    528  CA  PHE H 101      -6.245  -2.851  17.433  1.00 20.00
ATOM    529  C   PHE H 101      -5.324  -3.222  18.605  1.00 20.00
ATOM    530  O   PHE H 101      -4.664  -2.355  19.201  1.00 20.00
ATOM    531  CB  PHE H 101      -5.394  -2.602  16.184  1.00 20.00
ATOM    532  CG  PHE H 101      -4.318  -3.640  15.985  1.00 20.00
ATOM    533  CD1 PHE H 101      -4.590  -4.822  15.315  1.00 20.00
ATOM    534  CD2 PHE H 101      -3.053  -3.452  16.528  1.00 20.00
ATOM    535  CE1 PHE H 101      -3.601  -5.799  15.166  1.00 20.00
ATOM    536  CE2 PHE H 101      -2.072  -4.419  16.386  1.00 20.00
ATOM    537  CZ  PHE H 101      -2.347  -5.595  15.701  1.00 20.00
ATOM    538  N   THR H 102      -5.302  -4.514  18.942  1.00 20.00
ATOM    539  CA  THR H 102      -4.185  -5.111  19.677  1.00 20.00
ATOM    540  C   THR H 102      -3.951  -6.497  19.067  1.00 20.00
ATOM    541  O   THR H 102      -4.824  -7.039  18.399  1.00 20.00
ATOM    542  CB  THR H 102      -4.471  -5.314  21.198  1.00 20.00
ATOM    543  CG2 THR H 102      -4.960  -4.030  21.837  1.00 20.00
ATOM    544  OG1 THR H 102      -5.474  -6.327  21.350  1.00 20.00
ATOM    545  N   LEU H 103      -2.794  -7.095  19.328  1.00 20.00
ATOM    546  CA  LEU H 103      -2.567  -8.471  18.888  1.00 20.00
ATOM    547  C   LEU H 103      -3.547  -9.473  19.523  1.00 20.00
ATOM    548  O   LEU H 103      -3.850 -10.543  18.936  1.00 20.00
ATOM    549  CB  LEU H 103      -1.107  -8.856  19.101  1.00 20.00
ATOM    550  CG  LEU H 103      -0.135  -8.215  18.116  1.00 20.00
ATOM    551  CD1 LEU H 103       1.312  -8.433  18.552  1.00 20.00
ATOM    552  CD2 LEU H 103      -0.388  -8.763  16.707  1.00 20.00
ATOM    553  N  AASP H 104      -4.050  -9.124  20.705  1.00 20.00
ATOM    554  N  BASP H 104      -4.050  -9.106  20.701  1.00 20.00
ATOM    555  CA AASP H 104      -5.051  -9.936  21.401  1.00 20.00
ATOM    556  CA BASP H 104      -5.050  -9.896  21.418  1.00 20.00
ATOM    557  C  AASP H 104      -6.383  -9.992  20.661  1.00 20.00
ATOM    558  C  BASP H 104      -6.363  -9.991  20.650  1.00 20.00
ATOM    559  O  AASP H 104      -7.055 -11.025  20.677  1.00 20.00
ATOM    560  O  BASP H 104      -7.002 -11.046  20.639  1.00 20.00
ATOM    561  CB AASP H 104      -5.256  -9.451  22.841  1.00 20.00
ATOM    562  CB BASP H 104      -5.308  -9.348  22.827  1.00 20.00
ATOM    563  CG AASP H 104      -4.168  -9.932  23.781  1.00 20.00
ATOM    564  CG BASP H 104      -5.912 -10.392  23.745  1.00 20.00
ATOM    565  OD1AASP H 104      -3.380 -10.834  23.414  1.00 20.00
ATOM    566  OD2AASP H 104      -4.099  -9.388  24.901  1.00 20.00
ATOM    567  OD1BASP H 104      -5.344 -11.500  23.804  1.00 20.00
ATOM    568  OD2BASP H 104      -6.948 -10.120  24.395  1.00 20.00
ATOM    569  N   VAL H 105      -6.759  -8.894  20.005  1.00 20.00
ATOM    570  CA  VAL H 105      -7.937  -8.893  19.129  1.00 20.00
ATOM    571  C   VAL H 105      -7.750  -9.926  18.014  1.00 20.00
ATOM    572  O   VAL H 105      -8.659 -10.700  17.708  1.00 20.00
ATOM    573  CB  VAL H 105      -8.196  -7.500  18.532  1.00 20.00
ATOM    574  CG1 VAL H 105      -9.227  -7.565  17.404  1.00 20.00
ATOM    575  CG2 VAL H 105      -8.645  -6.545  19.637  1.00 20.00
ATOM    576  N   MET H 106      -6.560  -9.929  17.418  1.00 20.00
ATOM    577  CA  MET H 106      -6.226 -10.891  16.372  1.00 20.00
ATOM    578  C   MET H 106      -6.268 -12.329  16.889  1.00 20.00
ATOM    579  O   MET H 106      -6.813 -13.201  16.223  1.00 20.00
ATOM    580  CB  MET H 106      -4.897 -10.523  15.714  1.00 20.00
ATOM    581  CG  MET H 106      -4.839  -9.027  15.315  1.00 20.00
ATOM    582  SD  MET H 106      -6.424  -8.332  14.741  1.00 20.00
ATOM    583  CE  MET H 106      -6.468  -9.085  13.142  1.00 20.00
ATOM    584  N   LYS H 107      -5.777 -12.550  18.106  1.00 20.00
ATOM    585  CA  LYS H 107      -5.863 -13.865  18.751  1.00 20.00
ATOM    586  C   LYS H 107      -7.301 -14.351  18.842  1.00 20.00
ATOM    587  O   LYS H 107      -7.595 -15.498  18.497  1.00 20.00
ATOM    588  CB  LYS H 107      -5.232 -13.846  20.142  1.00 20.00
ATOM    589  CG  LYS H 107      -5.358 -15.179  20.874  1.00 20.00
ATOM    590  CD  LYS H 107      -5.077 -15.044  22.362  1.00 20.00
ATOM    591  CE  LYS H 107      -6.290 -14.494  23.091  1.00 20.00
ATOM    592  NZ  LYS H 107      -5.928 -13.841  24.384  1.00 20.00
ATOM    593  N   GLU H 108      -8.177 -13.464  19.302  1.00 20.00
ATOM    594  CA  GLU H 108      -9.602 -13.748  19.420  1.00 20.00
ATOM    595  C   GLU H 108     -10.227 -13.984  18.045  1.00 20.00
ATOM    596  O   GLU H 108     -11.070 -14.868  17.897  1.00 20.00
ATOM    597  CB  GLU H 108     -10.354 -12.643  20.188  1.00 20.00
ATOM    598  CG  GLU H 108      -9.978 -12.510  21.674  1.00 20.00
ATOM    599  CD  GLU H 108     -10.349 -13.743  22.511  1.00 20.00
ATOM    600  OE1 GLU H 108     -11.298 -14.489  22.140  1.00 20.00
ATOM    601  OE2 GLU H 108      -9.674 -13.966  23.546  1.00 20.00
ATOM    602  N   LEU H 109      -9.809 -13.217  17.038  1.00 20.00
ATOM    603  CA  LEU H 109     -10.275 -13.442  15.673  1.00 20.00
ATOM    604  C   LEU H 109      -9.812 -14.818  15.144  1.00 20.00
ATOM    605  O   LEU H 109     -10.591 -15.545  14.504  1.00 20.00
ATOM    606  CB  LEU H 109      -9.836 -12.297  14.728  1.00 20.00
ATOM    607  CG  LEU H 109     -10.343 -12.360  13.278  1.00 20.00
ATOM    608  CD1 LEU H 109     -11.861 -12.133  13.201  1.00 20.00
ATOM    609  CD2 LEU H 109      -9.604 -11.392  12.335  1.00 20.00
ATOM    610  N   ILE H 110      -8.552 -15.174  15.401  1.00 20.00
ATOM    611  CA  ILE H 110      -8.052 -16.489  14.973  1.00 20.00
ATOM    612  C   ILE H 110      -8.920 -17.618  15.575  1.00 20.00
ATOM    613  O   ILE H 110      -9.276 -18.587  14.905  1.00 20.00
ATOM    614  CB  ILE H 110      -6.537 -16.665  15.251  1.00 20.00
ATOM    615  CG1 ILE H 110      -5.721 -15.733  14.356  1.00 20.00
ATOM    616  CG2 ILE H 110      -6.127 -18.141  15.047  1.00 20.00
ATOM    617  CD1 ILE H 110      -4.232 -15.646  14.669  1.00 20.00
ATOM    618  N   THR H 111      -9.284 -17.469  16.840  1.00 20.00
ATOM    619  CA  THR H 111     -10.125 -18.451  17.531  1.00 20.00
ATOM    620  C   THR H 111     -11.453 -18.658  16.808  1.00 20.00
ATOM    621  O   THR H 111     -11.890 -19.793  16.614  1.00 20.00
ATOM    622  CB  THR H 111     -10.362 -18.021  18.998  1.00 20.00
ATOM    623  CG2 THR H 111     -11.350 -18.963  19.719  1.00 20.00
ATOM    624  OG1 THR H 111      -9.097 -18.020  19.675  1.00 20.00
ATOM    625  N   LEU H 112     -12.087 -17.552  16.425  1.00 20.00
ATOM    626  CA  LEU H 112     -13.363 -17.580  15.716  1.00 20.00
ATOM    627  C   LEU H 112     -13.199 -18.176  14.318  1.00 20.00
ATOM    628  O   LEU H 112     -14.019 -18.991  13.880  1.00 20.00
ATOM    629  CB  LEU H 112     -13.981 -16.167  15.685  1.00 20.00
ATOM    630  CG  LEU H 112     -14.407 -15.589  17.046  1.00 20.00
ATOM    631  CD1 LEU H 112     -14.801 -14.107  16.931  1.00 20.00
ATOM    632  CD2 LEU H 112     -15.579 -16.373  17.659  1.00 20.00
ATOM    633  N   ALA H 113     -12.114 -17.784  13.649  1.00 20.00
ATOM    634  CA  ALA H 113     -11.681 -18.343  12.370  1.00 20.00
ATOM    635  C   ALA H 113     -11.558 -19.873  12.417  1.00 20.00
ATOM    636  O   ALA H 113     -12.088 -20.546  11.551  1.00 20.00
ATOM    637  CB  ALA H 113     -10.344 -17.697  11.953  1.00 20.00
ATOM    638  N   LYS H 114     -10.881 -20.404  13.440  1.00 20.00
ATOM    639  CA  LYS H 114     -10.756 -21.855  13.619  1.00 20.00
ATOM    640  C   LYS H 114     -12.096 -22.495  14.019  1.00 20.00
ATOM    641  O   LYS H 114     -12.428 -23.580  13.551  1.00 20.00
ATOM    642  CB  LYS H 114      -9.701 -22.172  14.686  1.00 20.00
ATOM    643  CG  LYS H 114      -8.280 -21.783  14.325  1.00 20.00
ATOM    644  CD  LYS H 114      -7.297 -22.154  15.453  1.00 20.00
ATOM    645  CE  LYS H 114      -5.877 -22.113  14.909  1.00 20.00
ATOM    646  NZ  LYS H 114      -4.844 -22.021  15.994  1.00 20.00
ATOM    647  N   CYS H 115     -12.845 -21.839  14.909  1.00 20.00
ATOM    648  CA  CYS H 115     -14.128 -22.366  15.383  1.00 20.00
ATOM    649  C   CYS H 115     -15.126 -22.517  14.239  1.00 20.00
ATOM    650  O   CYS H 115     -15.728 -23.585  14.049  1.00 20.00
ATOM    651  CB  CYS H 115     -14.718 -21.468  16.484  1.00 20.00
ATOM    652  SG  CYS H 115     -16.394 -21.926  17.044  1.00 20.00
ATOM    653  N   HIS H 116     -15.288 -21.444  13.470  1.00 20.00
ATOM    654  CA  HIS H 116     -16.270 -21.407  12.382  1.00 20.00
ATOM    655  C   HIS H 116     -15.746 -21.810  10.996  1.00 20.00
ATOM    656  O   HIS H 116     -16.531 -21.952  10.049  1.00 20.00
ATOM    657  CB  HIS H 116     -16.906 -20.013  12.335  1.00 20.00
ATOM    658  CG  HIS H 116     -17.642 -19.650  13.587  1.00 20.00
ATOM    659  CD2 HIS H 116     -17.535 -18.581  14.413  1.00 20.00
ATOM    660  ND1 HIS H 116     -18.655 -20.431  14.103  1.00 20.00
ATOM    661  CE1 HIS H 116     -19.120 -19.872  15.207  1.00 20.00
ATOM    662  NE2 HIS H 116     -18.468 -18.740  15.409  1.00 20.00
ATOM    663  N   GLU H 117     -14.432 -22.019  10.881  1.00 20.00
ATOM    664  CA  GLU H 117     -13.782 -22.399   9.630  1.00 20.00
ATOM    665  C   GLU H 117     -13.877 -21.358   8.507  1.00 20.00
ATOM    666  O   GLU H 117     -14.621 -21.543   7.529  1.00 20.00
ATOM    667  CB  GLU H 117     -14.296 -23.746   9.096  1.00 20.00
ATOM    668  CG  GLU H 117     -14.106 -24.927  10.004  1.00 20.00
ATOM    669  CD  GLU H 117     -14.398 -26.208   9.250  1.00 20.00
ATOM    670  OE1 GLU H 117     -15.524 -26.725   9.382  1.00 20.00
ATOM    671  OE2 GLU H 117     -13.531 -26.642   8.465  1.00 20.00
ATOM    672  N   PHE H 118     -13.157 -20.250   8.666  1.00 20.00
ATOM    673  CA  PHE H 118     -12.898 -19.353   7.546  1.00 20.00
ATOM    674  C   PHE H 118     -11.436 -18.908   7.588  1.00 20.00
ATOM    675  O   PHE H 118     -10.784 -19.032   8.632  1.00 20.00
ATOM    676  CB  PHE H 118     -13.878 -18.160   7.576  1.00 20.00
ATOM    677  CG  PHE H 118     -13.860 -17.352   8.846  1.00 20.00
ATOM    678  CD1 PHE H 118     -12.883 -16.389   9.061  1.00 20.00
ATOM    679  CD2 PHE H 118     -14.837 -17.557   9.826  1.00 20.00
ATOM    680  CE1 PHE H 118     -12.891 -15.614  10.224  1.00 20.00
ATOM    681  CE2 PHE H 118     -14.858 -16.800  10.999  1.00 20.00
ATOM    682  CZ  PHE H 118     -13.881 -15.831  11.202  1.00 20.00
ATOM    683  N   LEU H 119     -10.949 -18.354   6.487  1.00 20.00
ATOM    684  CA  LEU H 119      -9.607 -17.810   6.454  1.00 20.00
ATOM    685  C   LEU H 119      -9.681 -16.319   6.745  1.00 20.00
ATOM    686  O   LEU H 119     -10.695 -15.654   6.460  1.00 20.00
ATOM    687  CB  LEU H 119      -8.942 -18.046   5.102  1.00 20.00
ATOM    688  CG  LEU H 119      -8.663 -19.496   4.663  1.00 20.00
ATOM    689  CD1 LEU H 119      -7.675 -19.485   3.508  1.00 20.00
ATOM    690  CD2 LEU H 119      -8.167 -20.342   5.781  1.00 20.00
ATOM    691  N   ILE H 120      -8.586 -15.802   7.290  1.00 20.00
ATOM    692  CA  ILE H 120      -8.459 -14.377   7.573  1.00 20.00
ATOM    693  C   ILE H 120      -7.595 -13.775   6.453  1.00 20.00
ATOM    694  O   ILE H 120      -6.470 -14.233   6.194  1.00 20.00
ATOM    695  CB  ILE H 120      -7.841 -14.091   8.967  1.00 20.00
ATOM    696  CG1 ILE H 120      -8.723 -14.682  10.075  1.00 20.00
ATOM    697  CG2 ILE H 120      -7.642 -12.565   9.161  1.00 20.00
ATOM    698  CD1 ILE H 120      -8.052 -14.769  11.423  1.00 20.00
ATOM    699  N   PHE H 121      -8.118 -12.733   5.803  1.00 20.00
ATOM    700  CA  PHE H 121      -7.438 -12.060   4.685  1.00 20.00
ATOM    701  C   PHE H 121      -7.252 -10.598   5.102  1.00 20.00
ATOM    702  O   PHE H 121      -8.232  -9.851   5.190  1.00 20.00
ATOM    703  CB  PHE H 121      -8.296 -12.221   3.418  1.00 20.00
ATOM    704  CG  PHE H 121      -8.033 -11.237   2.278  1.00 20.00
ATOM    705  CD1 PHE H 121      -6.796 -10.611   2.074  1.00 20.00
ATOM    706  CD2 PHE H 121      -9.047 -11.004   1.347  1.00 20.00
ATOM    707  CE1 PHE H 121      -6.597  -9.733   1.022  1.00 20.00
ATOM    708  CE2 PHE H 121      -8.844 -10.148   0.244  1.00 20.00
ATOM    709  CZ  PHE H 121      -7.616  -9.501   0.094  1.00 20.00
ATOM    710  N   GLU H 122      -6.010 -10.204   5.366  1.00 20.00
ATOM    711  CA  GLU H 122      -5.687  -8.777   5.570  1.00 20.00
ATOM    712  C   GLU H 122      -5.497  -8.043   4.240  1.00 20.00
ATOM    713  O   GLU H 122      -4.580  -8.339   3.460  1.00 20.00
ATOM    714  CB  GLU H 122      -4.525  -8.574   6.559  1.00 20.00
ATOM    715  CG  GLU H 122      -3.892  -7.169   6.614  1.00 20.00
ATOM    716  CD  GLU H 122      -4.868  -6.012   6.907  1.00 20.00
ATOM    717  OE1 GLU H 122      -5.766  -6.183   7.762  1.00 20.00
ATOM    718  OE2 GLU H 122      -4.671  -4.906   6.329  1.00 20.00
ATOM    719  N   ASP H 123      -6.391  -7.094   3.981  1.00 20.00
ATOM    720  CA  ASP H 123      -6.431  -6.379   2.710  1.00 20.00
ATOM    721  C   ASP H 123      -5.477  -5.173   2.745  1.00 20.00
ATOM    722  O   ASP H 123      -5.890  -3.991   2.701  1.00 20.00
ATOM    723  CB  ASP H 123      -7.868  -5.932   2.440  1.00 20.00
ATOM    724  CG  ASP H 123      -8.057  -5.342   1.038  1.00 20.00
ATOM    725  OD1 ASP H 123      -7.140  -5.327   0.181  1.00 20.00
ATOM    726  OD2 ASP H 123      -9.172  -4.854   0.786  1.00 20.00
ATOM    727  N   ARG H 124      -4.194  -5.491   2.805  1.00 20.00
ATOM    728  CA  ARG H 124      -3.162  -4.487   3.051  1.00 20.00
ATOM    729  C   ARG H 124      -2.676  -3.808   1.759  1.00 20.00
ATOM    730  O   ARG H 124      -2.090  -2.702   1.811  1.00 20.00
ATOM    731  CB  ARG H 124      -2.040  -5.099   3.904  1.00 20.00
ATOM    732  CG  ARG H 124      -0.780  -4.255   4.109  1.00 20.00
ATOM    733  CD  ARG H 124      -1.045  -2.938   4.805  1.00 20.00
ATOM    734  NE  ARG H 124       0.174  -2.134   4.900  1.00 20.00
ATOM    735  CZ  ARG H 124       0.661  -1.372   3.924  1.00 20.00
ATOM    736  NH1 ARG H 124       1.780  -0.700   4.144  1.00 20.00
ATOM    737  NH2 ARG H 124       0.060  -1.274   2.735  1.00 20.00
ATOM    738  N   LYS H 125      -2.910  -4.443   0.606  1.00 20.00
ATOM    739  CA  LYS H 125      -2.535  -3.877  -0.684  1.00 20.00
ATOM    740  C   LYS H 125      -1.066  -3.448  -0.618  1.00 20.00
ATOM    741  O   LYS H 125      -0.715  -2.298  -0.864  1.00 20.00
ATOM    742  CB  LYS H 125      -3.423  -2.678  -1.086  1.00 20.00
ATOM    743  CG  LYS H 125      -4.887  -3.068  -1.229  1.00 20.00
ATOM    744  CD  LYS H 125      -5.704  -1.931  -1.818  1.00 20.00
ATOM    745  CE  LYS H 125      -7.007  -2.461  -2.448  1.00 20.00
ATOM    746  NZ  LYS H 125      -7.909  -3.133  -1.445  1.00 20.00
ATOM    747  N   PHE H 126      -0.197  -4.400  -0.296  1.00 20.00
ATOM    748  CA  PHE H 126       1.236  -4.103  -0.303  1.00 20.00
ATOM    749  C   PHE H 126       1.610  -3.624  -1.713  1.00 20.00
ATOM    750  O   PHE H 126       1.168  -4.143  -2.739  1.00 20.00
ATOM    751  CB  PHE H 126       2.073  -5.338   0.118  1.00 20.00
ATOM    752  CG  PHE H 126       1.859  -5.798   1.547  1.00 20.00
ATOM    753  CD1 PHE H 126       1.023  -6.867   1.821  1.00 20.00
[truncated: 89,316 more chars]
