# Supplementary material for: Human uridine 5′-monophosphate synthase stores metabolic potential in inactive biomolecular condensates
Source: J Biol Chem. 2023 Jan 25;299(3):102949. doi: 10.1016/j.jbc.2023.102949 (PMC9978035; doi:10.1016/j.jbc.2023.102949)
Supplement: SAXS [file mmc2.zip › FigS10/UMPS_E123Q_167-174s.dat]

Sample:   c= 0 mg/ml  Code: 
 1.900000e-002  9.852360e+000  1.225000e-001
 2.000000e-002  9.568510e+000  1.101500e-001
 2.100000e-002  9.316110e+000  1.049400e-001
 2.200000e-002  9.032530e+000  1.039300e-001
 2.300000e-002  8.891610e+000  1.023900e-001
 2.400000e-002  8.635350e+000  9.209000e-002
 2.500000e-002  8.473180e+000  9.362000e-002
 2.600000e-002  8.343730e+000  9.247000e-002
 2.700000e-002  8.116390e+000  8.911000e-002
 2.800000e-002  7.948610e+000  8.294000e-002
 2.900000e-002  7.775480e+000  8.330000e-002
 3.000000e-002  7.526070e+000  8.008000e-002
 3.100000e-002  7.355350e+000  7.680000e-002
 3.200000e-002  7.112780e+000  7.382000e-002
 3.300000e-002  6.941640e+000  7.213000e-002
 3.400000e-002  6.770220e+000  6.885000e-002
 3.500000e-002  6.624730e+000  6.785000e-002
 3.600000e-002  6.415860e+000  6.883000e-002
 3.700000e-002  6.210440e+000  6.458000e-002
 3.800000e-002  6.013530e+000  6.351000e-002
 3.900000e-002  5.816440e+000  6.064000e-002
 4.000000e-002  5.588210e+000  6.035000e-002
 4.100000e-002  5.476090e+000  5.752000e-002
 4.200000e-002  5.280320e+000  5.676000e-002
 4.300000e-002  5.078670e+000  5.528000e-002
 4.400000e-002  4.922110e+000  5.421000e-002
 4.500000e-002  4.736210e+000  5.316000e-002
 4.600000e-002  4.597620e+000  5.224000e-002
 4.700000e-002  4.424770e+000  5.128000e-002
 4.800000e-002  4.207600e+000  4.910000e-002
 4.900000e-002  4.087130e+000  4.762000e-002
 5.000000e-002  3.917700e+000  3.780000e-002
 5.200000e-002  3.614870e+000  3.162000e-002
 5.400000e-002  3.368890e+000  3.113000e-002
 5.600000e-002  3.101870e+000  2.932000e-002
 5.800000e-002  2.873480e+000  2.815000e-002
 6.000000e-002  2.620970e+000  2.705000e-002
 6.200000e-002  2.417670e+000  2.661000e-002
 6.400000e-002  2.234380e+000  2.643000e-002
 6.600000e-002  2.059940e+000  2.724000e-002
 6.800000e-002  1.850860e+000  2.580000e-002
 7.000000e-002  1.719510e+000  2.472000e-002
 7.200000e-002  1.581300e+000  2.469000e-002
 7.400000e-002  1.424450e+000  2.482000e-002
 7.600000e-002  1.310320e+000  2.469000e-002
 7.800000e-002  1.256330e+000  2.494000e-002
 8.000000e-002  1.139280e+000  2.308000e-002
 8.200000e-002  1.052500e+000  2.255000e-002
 8.400000e-002  9.671300e-001  2.182000e-002
 8.600000e-002  9.009100e-001  2.141000e-002
 8.800000e-002  8.382900e-001  2.106000e-002
 9.000000e-002  7.765800e-001  2.077000e-002
 9.200000e-002  7.303700e-001  2.018000e-002
 9.400000e-002  6.936100e-001  2.015000e-002
 9.600000e-002  6.454200e-001  1.982000e-002
 9.800000e-002  6.140700e-001  1.996000e-002
 1.000000e-001  5.805800e-001  1.479000e-002
 1.050000e-001  4.971600e-001  6.908000e-002
 1.100000e-001  4.744400e-001  3.133000e-002
 1.150000e-001  4.345300e-001  2.622000e-002
 1.200000e-001  3.812000e-001  2.451000e-002
 1.250000e-001  3.121600e-001  2.177000e-002
 1.300000e-001  2.787800e-001  2.123000e-002
 1.350000e-001  2.497200e-001  2.004000e-002
 1.400000e-001  1.998700e-001  2.040000e-002
 1.450000e-001  1.652800e-001  1.973000e-002
 1.500000e-001  1.338700e-001  1.968000e-002
 1.550000e-001  1.143100e-001  1.813000e-002
 1.600000e-001  8.931000e-002  1.833000e-002
 1.650000e-001  7.815000e-002  1.668000e-002
 1.700000e-001  6.945000e-002  1.662000e-002
 1.750000e-001  5.817000e-002  1.645000e-002
 1.800000e-001  5.472000e-002  1.591000e-002
 1.850000e-001  5.998000e-002  1.573000e-002
 1.900000e-001  6.481000e-002  1.595000e-002
 1.950000e-001  5.230000e-002  1.529000e-002
 2.000000e-001  5.168000e-002  1.533000e-002
 2.050000e-001  6.446000e-002  1.566000e-002
 2.100000e-001  5.546000e-002  1.468000e-002
 2.150000e-001  5.879000e-002  1.496000e-002
 2.200000e-001  5.215000e-002  1.526000e-002
 2.250000e-001  6.388000e-002  1.507000e-002
 2.300000e-001  5.772000e-002  1.479000e-002
 2.350000e-001  6.150000e-002  1.499000e-002
 2.400000e-001  5.638000e-002  1.520000e-002
 2.450000e-001  5.780000e-002  1.447000e-002
 2.500000e-001  5.622000e-002  1.495000e-002
 2.550000e-001  5.777000e-002  1.442000e-002
 2.600000e-001  5.693000e-002  1.550000e-002
 2.650000e-001  5.689000e-002  1.647000e-002
 2.700000e-001  4.523000e-002  1.719000e-002
 2.750000e-001  5.098000e-002  1.802000e-002
 2.800000e-001  4.468000e-002  1.937000e-002
 2.850000e-001  3.941000e-002  2.090000e-002
 2.900000e-001  3.286000e-002  2.242000e-002
 2.950000e-001  3.447000e-002  2.356000e-002
 3.000000e-001  4.008000e-002  2.515000e-002
 3.050000e-001  5.290000e-002  3.154000e-002
 3.100000e-001  7.230000e-002  1.094700e-001
 3.150000e-001  5.104000e-002  8.980000e-003
 3.200000e-001  4.538000e-002  9.280000e-003
 3.250000e-001  4.975000e-002  9.250000e-003
 3.300000e-001  4.943000e-002  9.040000e-003
 3.350000e-001  4.600000e-002  8.840000e-003
 3.400000e-001  5.519000e-002  8.830000e-003
 3.450000e-001  4.652000e-002  8.680000e-003
 3.500000e-001  4.698000e-002  8.680000e-003
 3.550000e-001  5.739000e-002  8.560000e-003
 3.600000e-001  4.448000e-002  8.970000e-003
 3.650000e-001  3.511000e-002  8.630000e-003
 3.700000e-001  4.315000e-002  8.500000e-003
 3.750000e-001  3.910000e-002  8.620000e-003
 3.800000e-001  4.151000e-002  7.600000e-003
 3.850000e-001  4.380000e-002  7.590000e-003
 3.900000e-001  4.890000e-002  7.410000e-003
 3.950000e-001  4.681000e-002  7.200000e-003
 4.000000e-001  4.185000e-002  7.280000e-003
 4.050000e-001  4.874000e-002  7.020000e-003
 4.100000e-001  5.608000e-002  7.110000e-003
 4.150000e-001  4.504000e-002  6.630000e-003
 4.200000e-001  5.046000e-002  6.750000e-003
 4.250000e-001  5.382000e-002  6.650000e-003
 4.300000e-001  4.746000e-002  6.490000e-003
 4.350000e-001  4.863000e-002  6.680000e-003
 4.400000e-001  5.350000e-002  6.030000e-003
 4.450000e-001  4.515000e-002  6.320000e-003
 4.500000e-001  5.491000e-002  6.100000e-003
 4.550000e-001  5.363000e-002  6.180000e-003
 4.600000e-001  5.475000e-002  6.170000e-003
 4.650000e-001  5.223000e-002  6.140000e-003
 4.700000e-001  5.390000e-002  6.240000e-003
 4.750000e-001  5.215000e-002  5.890000e-003
 4.800000e-001  4.974000e-002  6.050000e-003
 4.850000e-001  5.794000e-002  5.950000e-003
 4.900000e-001  4.502000e-002  5.790000e-003
 4.950000e-001  5.047000e-002  5.820000e-003
 5.000000e-001  5.448000e-002  4.780000e-003
 5.100000e-001  5.566000e-002  4.310000e-003
 5.200000e-001  5.381000e-002  4.480000e-003
 5.300000e-001  4.885000e-002  4.510000e-003
 5.400000e-001  5.105000e-002  4.620000e-003
 5.500000e-001  5.122000e-002  4.350000e-003
 5.600000e-001  5.421000e-002  4.180000e-003
 5.700000e-001  5.662000e-002  4.030000e-003
 5.800000e-001  5.426000e-002  3.910000e-003
 5.900000e-001  5.383000e-002  3.920000e-003
 6.000000e-001  5.639000e-002  3.790000e-003
 6.100000e-001  5.681000e-002  3.800000e-003
 6.200000e-001  5.272000e-002  3.760000e-003
 6.300000e-001  5.224000e-002  3.700000e-003
 6.400000e-001  5.724000e-002  3.720000e-003
 6.500000e-001  5.156000e-002  3.660000e-003
 6.600000e-001  4.980000e-002  3.640000e-003
 6.700000e-001  5.232000e-002  3.620000e-003
 6.800000e-001  5.257000e-002  3.590000e-003
 6.900000e-001  4.878000e-002  3.560000e-003
 7.000000e-001  4.974000e-002  3.540000e-003
 7.100000e-001  5.218000e-002  3.490000e-003
 7.200000e-001  4.993000e-002  3.410000e-003
 7.300000e-001  5.062000e-002  3.360000e-003
 7.400000e-001  4.706000e-002  3.350000e-003
 7.500000e-001  4.713000e-002  3.360000e-003
 7.600000e-001  4.627000e-002  3.350000e-003
 7.700000e-001  4.550000e-002  3.360000e-003
 7.800000e-001  4.431000e-002  3.450000e-003
 7.900000e-001  4.437000e-002  3.540000e-003
 8.000000e-001  4.021000e-002  3.540000e-003
 8.100000e-001  4.258000e-002  3.570000e-003
 8.200000e-001  4.212000e-002  3.400000e-003
 8.300000e-001  4.381000e-002  3.310000e-003
 8.400000e-001  4.046000e-002  3.170000e-003
 8.500000e-001  4.275000e-002  3.110000e-003
 8.600000e-001  3.760000e-002  3.090000e-003
 8.700000e-001  4.036000e-002  3.060000e-003
 8.800000e-001  4.032000e-002  3.060000e-003
 8.900000e-001  3.795000e-002  3.050000e-003
 9.000000e-001  4.345000e-002  3.090000e-003
 9.100000e-001  4.051000e-002  3.070000e-003
 9.200000e-001  4.133000e-002  3.030000e-003
 9.300000e-001  3.881000e-002  5.100000e-003
 9.400000e-001  3.977000e-002  2.970000e-003
 9.500000e-001  4.281000e-002  3.070000e-003
 9.600000e-001  4.249000e-002  3.120000e-003
 9.700000e-001  4.126000e-002  3.220000e-003
 9.800000e-001  4.108000e-002  3.260000e-003
 9.900000e-001  3.893000e-002  3.300000e-003
range-from: 15
range-to: 200
