# Supplementary material for: Human uridine 5′-monophosphate synthase stores metabolic potential in inactive biomolecular condensates
Source: J Biol Chem. 2023 Jan 25;299(3):102949. doi: 10.1016/j.jbc.2023.102949 (PMC9978035; doi:10.1016/j.jbc.2023.102949)
Supplement: SAXS [file mmc2.zip › FigS10/UMPS_E123Q_167-174s7-89.dat]

     0.01100     11.31073      0.21873
     0.01200     11.04615      0.18287
     0.01300     10.97022      0.17071
     0.01400     10.76011      0.16077
     0.01500     10.61782      0.14218
     0.01600     10.42728      0.13474
     0.01700     10.32135      0.14052
     0.01800     10.00404      0.11641
     0.01900      9.85236      0.12250
     0.02000      9.56851      0.11015
     0.02100      9.31611      0.10494
     0.02200      9.03253      0.10393
     0.02300      8.89161      0.10239
     0.02400      8.63535      0.09209
     0.02500      8.47318      0.09362
     0.02600      8.34373      0.09247
     0.02700      8.11639      0.08911
     0.02800      7.94861      0.08294
     0.02900      7.77548      0.08330
     0.03000      7.52607      0.08008
     0.03100      7.35535      0.07680
     0.03200      7.11278      0.07382
     0.03300      6.94164      0.07213
     0.03400      6.77022      0.06885
     0.03500      6.62473      0.06785
     0.03600      6.41586      0.06883
     0.03700      6.21044      0.06458
     0.03800      6.01353      0.06351
     0.03900      5.81644      0.06064
     0.04000      5.58821      0.06035
     0.04100      5.47609      0.05752
     0.04200      5.28032      0.05676
     0.04300      5.07867      0.05528
     0.04400      4.92211      0.05421
     0.04500      4.73621      0.05316
     0.04600      4.59762      0.05224
     0.04700      4.42477      0.05128
     0.04800      4.20760      0.04910
     0.04900      4.08713      0.04762
     0.05000      3.91770      0.03780
     0.05200      3.61487      0.03162
     0.05400      3.36889      0.03113
     0.05600      3.10187      0.02932
     0.05800      2.87348      0.02815
     0.06000      2.62097      0.02705
     0.06200      2.41767      0.02661
     0.06400      2.23438      0.02643
     0.06600      2.05994      0.02724
     0.06800      1.85086      0.02580
     0.07000      1.71951      0.02472
     0.07200      1.58130      0.02469
     0.07400      1.42445      0.02482
     0.07600      1.31032      0.02469
     0.07800      1.25633      0.02494
     0.08000      1.13928      0.02308
     0.08200      1.05250      0.02255
     0.08400      0.96713      0.02182
     0.08600      0.90091      0.02141
     0.08800      0.83829      0.02106
     0.09000      0.77658      0.02077
     0.09200      0.73037      0.02018
     0.09400      0.69361      0.02015
     0.09600      0.64542      0.01982
     0.09800      0.61407      0.01996
     0.10000      0.58058      0.01479
     0.10500      0.49716      0.06908
     0.11000      0.47444      0.03133
     0.11500      0.43453      0.02622
     0.12000      0.38120      0.02451
     0.12500      0.31216      0.02177
     0.13000      0.27878      0.02123
     0.13500      0.24972      0.02004
     0.14000      0.19987      0.02040
     0.14500      0.16528      0.01973
     0.15000      0.13387      0.01968
     0.15500      0.11431      0.01813
     0.16000      0.08931      0.01833
     0.16500      0.07815      0.01668
     0.17000      0.06945      0.01662
     0.17500      0.05817      0.01645
     0.18000      0.05472      0.01591
     0.18500      0.05998      0.01573
     0.19000      0.06481      0.01595
     0.19500      0.05230      0.01529
